# Supplementary material for: Comparative Transcriptomics and Proteomics Analyses of Leaves Reveals a Freezing Stress-Responsive Molecular Network in Winter Rapeseed (Brassica rapa L.)
Source: Front Plant Sci. 2021 Apr 28;12:664311. doi: 10.3389/fpls.2021.664311 (PMC8113625; doi:10.3389/fpls.2021.664311)
Supplement: Supplementary Figure S1 — The reproducibility analysis between three biological replicates of NFT0, NFT1, NST0, and NST1 samples in transcriptome (A) and proteome (B), respectively. [file Data_Sheet_1.ZIP]

Archive with 14 entries (13 files):
- Additional files/
- Additional files/Fig S1.jpg
- Additional files/Fig S2.jpg
- Additional files/Fig S3.jpg
- Additional files/Fig S4.jpg
- Additional files/Table S1.xlsx
- Additional files/Table S2.xlsx
- Additional files/Table S3.xlsx
- Additional files/Table S4.xlsx
- Additional files/Table S5.xlsx
- Additional files/Table S6.xlsx
- Additional files/Table S7.xlsx
- Additional files/Table S8.xlsx
- Additional files/Table S9.xlsx
