# Supplementary material for: Comparative Transcriptomics and Proteomics Analyses of Leaves Reveals a Freezing Stress-Responsive Molecular Network in Winter Rapeseed (Brassica rapa L.)
Source: Front Plant Sci. 2021 Apr 28;12:664311. doi: 10.3389/fpls.2021.664311 (PMC8113625; doi:10.3389/fpls.2021.664311)
Supplement: Supplementary Figure S1 — The reproducibility analysis between three biological replicates of NFT0, NFT1, NST0, and NST1 samples in transcriptome (A) and proteome (B), respectively. [file Data_Sheet_1.ZIP › Additional files/Table S1.xlsx]

## Sheet: primers for RT PCR
Table S1. Sequences of primers used in this study
Abbreviations	Sequence ( 5’- 3’)	Name
SRK2H-F	GCCTAAGGAGCTTACGGATTCTGC	serine/threonine-protein kinase SRK2H
SRK2H-R	GCCCTTGACCGCACTAGAAGAAG
ERS2-F	ATCGCCGTCGCCTACTTCTCC	ethylene response sensor 2
ERS2-R	TGGGACATGCCGCAGAGGAC
JAR1-F	CTTCGCTCACGGTCTTGTCCAC	jasmonic acid-amido synthetase JAR1-like
JAR1-R	GACGGTGATACGGCTGCTCAAG
TIFY-F	AATTCGCCGATCACTGTGAAGGAG	protein TIFY 6B-like
TIFY-R	TGAGAAGAAGCAGCAGAGCCTTTC
BZI1-F	CGGCGATGTCGGCACTTACTATG	protein BRASSINOSTEROID INSENSITIVE 1-like
BZI1-R	CCGCAGAGACCAGAGTTGTTCAAG
ACS8-F	CGACATGAGACACCTGCTGAGTTC	1-aminocyclopropane-1-carboxylate synthase 8
ACS8-R	GCGAAACAAACCCTAAACCAACCC
ACO-F	CGATGTTCCTCCACTCAACCACTC	1-aminocyclopropane-1-carboxylate oxidase-like
ACO-R	TCACACTCTTGTACTTGCCGTTGG
AOS-F	CACGCTACGCTTCACCAAACAAC	allene oxide synthase, chloroplastic-like
AOS-R	CCACGGCTAGATCAGGAGGAGTC
AOC2-F	GCTCAACGAACTAGACCGACACAG	allene oxide cyclase 2, chloroplastic
AOC2-R	TTTGTTGGTGAACGGGACGAGATC
AOC3-F	ACGCCAGACCAAGTAAAGTCCAAG	allene oxide cyclase 3, chloroplastic-like
AOC3-R	ACGAGATCGCCGAGGCAGAG
GST-F	GCTCGGCTCAAGGAGTTCAAGTAC	glutathione S-transferase F3-like
GST-R	CAGCCACCCACTCGTTGACAC
CAT3-F	CCATGAGGGATATTCGTGGCTTCG	catalase-3
CAT3-R	GTCTTCGGGTTCGGCTTCAGTG

## Sheet: Bra_napus_v2.0
Table S1. The proteins database of Brassica napus downloaded from the NCBI
>NP_001302468.1 B-box zinc finger protein 24 [Brassica napus]
>NP_001302471.1 transcription factor MYB34-like [Brassica napus]
>NP_001302473.1 cellulose synthase A catalytic subunit 4 [Brassica napus]
>NP_001302475.1 dehydration-responsive protein RD22-like precursor [Brassica napus]
>NP_001302477.1 chalcone synthase 3 [Brassica napus]
>NP_001302481.1 calcineurin B-like protein 10 [Brassica napus]
>NP_001302482.1 beta-fructofuranosidase, insoluble isoenzyme CWINV4-like precursor [Brassica napus]
>NP_001302483.1 phytoene synthase, chloroplastic [Brassica napus]
>NP_001302484.1 transcription factor MYB108-like [Brassica napus]
>NP_001302485.1 oleosin 21.2 kDa-like [Brassica napus]
>NP_001302487.1 probable WRKY transcription factor 69 [Brassica napus]
>NP_001302488.1 NAC transcription factor 29-like [Brassica napus]
>NP_001302489.1 actin-2 [Brassica napus]
>NP_001302490.2 squalene monooxygenase 1,2 [Brassica napus]
>NP_001302491.1 G-box-binding factor 3-like [Brassica napus]
>NP_001302492.1 calcium-dependent protein kinase 4 [Brassica napus]
>NP_001302493.1 serine/threonine-protein kinase WNK8 [Brassica napus]
>NP_001302494.1 SPX domain-containing protein 3-like [Brassica napus]
>NP_001302495.1 polygalacturonase precursor [Brassica napus]
>NP_001302496.1 amino acid permease 6-like [Brassica napus]
>NP_001302498.1 UDP-glycosyltransferase 84A2-like [Brassica napus]
>NP_001302500.1 cytosolic sulfotransferase 12-like [Brassica napus]
>NP_001302502.1 senescence-specific cysteine protease SAG12-like precursor [Brassica napus]
>NP_001302504.1 myb-related protein Myb4-like [Brassica napus]
>NP_001302507.1 delta(8)-fatty-acid desaturase 2 [Brassica napus]
>NP_001302509.1 gibberellin 2-beta-dioxygenase 2-like [Brassica napus]
>NP_001302510.1 14-3-3-like protein GF14 psi [Brassica napus]
>NP_001302511.1 probable galactinol--sucrose galactosyltransferase 4 [Brassica napus]
>NP_001302512.1 NAC domain-containing protein 72-like [Brassica napus]
>NP_001302514.1 cinnamoyl-CoA reductase 2 [Brassica napus]
>NP_001302516.1 beta carbonic anhydrase 1, chloroplastic [Brassica napus]
>NP_001302517.1 sulfate transporter 2.1 [Brassica napus]
>NP_001302518.1 galactinol synthase 1-like [Brassica napus]
>NP_001302519.1 probable mediator of RNA polymerase II transcription subunit 37e [Brassica napus]
>NP_001302521.1 11-beta-hydroxysteroid dehydrogenase 1B [Brassica napus]
>NP_001302523.1 mitochondrial outer membrane protein porin 2-like [Brassica napus]
>NP_001302525.1 CBL-interacting serine/threonine-protein kinase 2-like [Brassica napus]
>NP_001302527.1 serine/threonine-protein kinase HT1-like [Brassica napus]
>NP_001302529.1 uncharacterized protein LOC106392337 [Brassica napus]
>NP_001302531.1 beta-fructofuranosidase, insoluble isoenzyme CWINV2 precursor [Brassica napus]
>NP_001302532.1 probable boron transporter 3 [Brassica napus]
>NP_001302533.1 mitogen-activated protein kinase kinase 6-like [Brassica napus]
>NP_001302535.1 elongation factor 1-alpha 1 [Brassica napus]
>NP_001302537.1 ethylene-responsive transcription factor WRI1-like [Brassica napus]
>NP_001302539.1 dehydrin ERD10-like [Brassica napus]
>NP_001302541.1 lipase-like [Brassica napus]
>NP_001302543.1 probable WRKY transcription factor 8 [Brassica napus]
>NP_001302545.1 pyruvate dehydrogenase (acetyl-transferring) kinase, mitochondrial [Brassica napus]
>NP_001302547.1 dihydroorotase, mitochondrial-like [Brassica napus]
>NP_001302548.1 long chain acyl-CoA synthetase 4 [Brassica napus]
>NP_001302553.1 CDP-diacylglycerol--inositol 3-phosphatidyltransferase 1 [Brassica napus]
>NP_001302556.1 NAC domain-containing protein 102-like [Brassica napus]
>NP_001302559.1 guanine nucleotide-binding protein alpha-1 subunit [Brassica napus]
>NP_001302563.1 protein NRT1/ PTR FAMILY 6.3-like [Brassica napus]
>NP_001302566.1 1-Cys peroxiredoxin PER1-like [Brassica napus]
>NP_001302568.1 serine/threonine-protein kinase CTR1-like [Brassica napus]
>NP_001302570.1 ferritin-1, chloroplastic [Brassica napus]
>NP_001302571.1 chlorophyll a-b binding protein 1, chloroplastic [Brassica napus]
>NP_001302574.1 nuclear transcription factor Y subunit B-9-like [Brassica napus]
>NP_001302576.1 probable WRKY transcription factor 28 [Brassica napus]
>NP_001302577.1 uncharacterized LOC106395675 [Brassica napus]
>NP_001302579.1 thiosulfate/3-mercaptopyruvate sulfurtransferase 1, mitochondrial-like [Brassica napus]
>NP_001302582.1 NAC domain-containing protein 86-like [Brassica napus]
>NP_001302584.1 superoxide dismutase [Mn] 1, mitochondrial [Brassica napus]
>NP_001302586.1 glutamine synthetase cytosolic isozyme 1-2 [Brassica napus]
>NP_001302590.1 calcineurin B-like protein 3 [Brassica napus]
>NP_001302592.1 mitogen-activated protein kinase 19-like [Brassica napus]
>NP_001302594.1 CBL-interacting serine/threonine-protein kinase 9-like [Brassica napus]
>NP_001302596.1 GDSL esterase/lipase ESM1-like precursor [Brassica napus]
>NP_001302598.1 oleoyl-acyl carrier protein thioesterase 2, chloroplastic-like [Brassica napus]
>NP_001302600.1 protein PHR1-LIKE 1 [Brassica napus]
>NP_001302602.1 oleosin-B4 [Brassica napus]
>NP_001302604.1 fructose-1,6-bisphosphatase, cytosolic [Brassica napus]
>NP_001302606.1 lycopene epsilon cyclase, chloroplastic-like [Brassica napus]
>NP_001302608.1 14-3-3-like protein GF14 omega [Brassica napus]
>NP_001302610.1 NAC domain-containing protein 105-like [Brassica napus]
>NP_001302612.1 MATE efflux family protein 1-like [Brassica napus]
>NP_001302614.1 agamous-like MADS-box protein AGL1 [Brassica napus]
>NP_001302615.1 uncharacterized protein LOC106388514 [Brassica napus]
>NP_001302617.1 probable WRKY transcription factor 69 [Brassica napus]
>NP_001302619.1 tRNA dimethylallyltransferase 9-like [Brassica napus]
>NP_001302620.1 glyoxysomal fatty acid beta-oxidation multifunctional protein MFP-a [Brassica napus]
>NP_001302621.1 uncharacterized protein LOC106404899 [Brassica napus]
>NP_001302623.1 40S ribosomal protein SA [Brassica napus]
>NP_001302625.1 mitogen-activated protein kinase kinase kinase 3-like [Brassica napus]
>NP_001302626.1 transcription factor MYB44-like [Brassica napus]
>NP_001302629.1 choline-phosphate cytidylyltransferase 1 [Brassica napus]
>NP_001302631.1 beta-fructofuranosidase, insoluble isoenzyme CWINV4 precursor [Brassica napus]
>NP_001302632.1 histidine kinase 2 [Brassica napus]
>NP_001302633.1 exocyst complex component EXO70A1 [Brassica napus]
>NP_001302634.1 calcineurin B-like protein 1 [Brassica napus]
>NP_001302636.1 calcium-dependent protein kinase 6-like [Brassica napus]
>NP_001302638.1 proline-rich receptor-like protein kinase PERK1 [Brassica napus]
>NP_001302640.1 acyl-lipid omega-3 desaturase (cytochrome b5), endoplasmic reticulum [Brassica napus]
>NP_001302642.1 oleosin-B6 [Brassica napus]
>NP_001302644.1 temperature-sensitive omega-3 fatty acid desaturase, chloroplastic-like [Brassica napus]
>NP_001302646.1 protein CUP-SHAPED COTYLEDON 1-like [Brassica napus]
>NP_001302648.1 uncharacterized protein LOC106436394 [Brassica napus]
>NP_001302652.1 glycerol-3-phosphate 2-O-acyltransferase 6-like [Brassica napus]
>NP_001302654.1 late embryogenesis abundant protein 76 [Brassica napus]
>NP_001302656.1 serine/threonine-protein kinase CTR1-like [Brassica napus]
>NP_001302658.1 probable serine/threonine-protein kinase WNK4 [Brassica napus]
>NP_001302660.1 mitogen-activated protein kinase 3-like [Brassica napus]
>NP_001302662.1 glutamate receptor 3.1 precursor [Brassica napus]
>NP_001302664.1 NAC domain-containing protein 83 [Brassica napus]
>NP_001302666.1 15-cis-phytoene desaturase, chloroplastic/chromoplastic-like [Brassica napus]
>NP_001302668.1 CBL-interacting serine/threonine-protein kinase 24-like [Brassica napus]
>NP_001302670.1 ethylene-responsive transcription factor 2-like [Brassica napus]
>NP_001302672.1 probable WRKY transcription factor 11 [Brassica napus]
>NP_001302674.1 importin subunit alpha-4-like [Brassica napus]
>NP_001302676.1 sucrose transport protein SUC3 [Brassica napus]
>NP_001302678.1 CBL-interacting serine/threonine-protein kinase 6-like [Brassica napus]
>NP_001302680.1 transcription factor MYB3 [Brassica napus]
>NP_001302682.1 3-ketoacyl-CoA thiolase 2, peroxisomal [Brassica napus]
>NP_001302684.1 delta-1-pyrroline-5-carboxylate synthase B-like [Brassica napus]
>NP_001302686.1 calcineurin B-like protein 9 [Brassica napus]
>NP_001302688.1 putative lactoylglutathione lyase [Brassica napus]
>NP_001302690.1 B3 domain-containing transcription factor ABI3-like [Brassica napus]
>NP_001302692.1 GDSL esterase/lipase At1g28570-like precursor [Brassica napus]
>NP_001302696.1 oleosin 21.2 kDa-like [Brassica napus]
>NP_001302697.1 glycerol-3-phosphate 2-O-acyltransferase 4-like [Brassica napus]
>NP_001302700.1 glyceraldehyde-3-phosphate dehydrogenase, cytosolic-like [Brassica napus]
>NP_001302704.1 protein ATAF2-like [Brassica napus]
>NP_001302708.1 uncharacterized protein LOC106395186 [Brassica napus]
>NP_001302710.1 superoxide dismutase [Fe] 3, chloroplastic-like [Brassica napus]
>NP_001302712.1 probable WRKY transcription factor 40 [Brassica napus]
>NP_001302714.1 bax inhibitor 1 [Brassica napus]
>NP_001302716.1 beta carbonic anhydrase 4 [Brassica napus]
>NP_001302718.1 sinapine esterase precursor [Brassica napus]
>NP_001302720.1 ABSCISIC ACID-INSENSITIVE 5-like protein 2 [Brassica napus]
>NP_001302722.1 probable WRKY transcription factor 53 [Brassica napus]
>NP_001302724.1 germin-like protein 1 precursor [Brassica napus]
>NP_001302728.1 amino acid permease 1-like [Brassica napus]
>NP_001302730.1 probable serine/threonine-protein kinase drkA [Brassica napus]
>NP_001302732.1 diacylglycerol O-acyltransferase 1-like [Brassica napus]
>NP_001302734.1 AP2-like ethylene-responsive transcription factor ANT [Brassica napus]
>NP_001302736.1 CBL-interacting serine/threonine-protein kinase 12-like [Brassica napus]
>NP_001302737.1 glutamine synthetase cytosolic isozyme 1-3 [Brassica napus]
>NP_001302739.1 serine/threonine-protein kinase 3-like [Brassica napus]
>NP_001302741.1 fructose-1,6-bisphosphatase, chloroplastic-like [Brassica napus]
>NP_001302743.1 homeobox-leucine zipper protein ATHB-6-like [Brassica napus]
>NP_001302745.1 acyl-CoA-binding domain-containing protein 4 [Brassica napus]
>NP_001302747.1 protein ATAF2-like [Brassica napus]
>NP_001302748.1 NAC domain-containing protein 2-like [Brassica napus]
>NP_001302749.1 AP2-like ethylene-responsive transcription factor BBM1 [Brassica napus]
>NP_001302750.1 inositol-3-phosphate synthase [Brassica napus]
>NP_001302751.1 probable WRKY transcription factor 17 [Brassica napus]
>NP_001302752.1 isocitrate dehydrogenase [NAD] regulatory subunit 1, mitochondrial [Brassica napus]
>NP_001302753.1 phosphoinositide phospholipase C 2 [Brassica napus]
>NP_001302754.1 cell division topological specificity factor homolog, chloroplastic-like [Brassica napus]
>NP_001302755.1 NAC domain-containing protein 55-like [Brassica napus]
>NP_001302757.1 probable serine/threonine-protein kinase WNK11 [Brassica napus]
>NP_001302758.1 ATP sulfurylase 4, chloroplastic [Brassica napus]
>NP_001302759.1 protein phosphatase 2C 16-like [Brassica napus]
>NP_001302760.1 squalene monooxygenase 1,1 [Brassica napus]
>NP_001302761.1 beta-carotene 3-hydroxylase 1, chloroplastic [Brassica napus]
>NP_001302762.1 basic endochitinase CHB4-like precursor [Brassica napus]
>NP_001302763.1 peroxygenase 1 [Brassica napus]
>NP_001302764.1 NAC domain-containing protein 102-like [Brassica napus]
>NP_001302765.1 omega-3 fatty acid desaturase, chloroplastic [Brassica napus]
>NP_001302766.1 protein TRANSPARENT TESTA 12 [Brassica napus]
>NP_001302768.1 myrosinase-like precursor [Brassica napus]
>NP_001302769.1 amino acid permease 4 [Brassica napus]
>NP_001302770.1 gibberellin receptor GID1B [Brassica napus]
>NP_001302771.1 calcineurin B-like protein 2 [Brassica napus]
>NP_001302772.1 dehydration-responsive element-binding protein 1B-like [Brassica napus]
>NP_001302773.1 allene oxide cyclase 3, chloroplastic-like [Brassica napus]
>NP_001302774.1 peptide methionine sulfoxide reductase [Brassica napus]
>NP_001302775.1 isocitrate lyase [Brassica napus]
>NP_001302776.1 cellulose synthase A catalytic subunit 1 [UDP-forming]-like [Brassica napus]
>NP_001302777.1 phospholipase D alpha 1 [Brassica napus]
>NP_001302778.1 probable WRKY transcription factor 26 [Brassica napus]
>NP_001302779.1 probable WRKY transcription factor 26 [Brassica napus]
>NP_001302780.1 double-stranded RNA-binding protein 1-like [Brassica napus]
>NP_001302781.1 histidine kinase 3-like [Brassica napus]
>NP_001302782.1 uncharacterized protein LOC106436170 [Brassica napus]
>NP_001302783.1 CBL-interacting serine/threonine-protein kinase 21-like [Brassica napus]
>NP_001302784.1 peptide methionine sulfoxide reductase [Brassica napus]
>NP_001302785.1 cytochrome P450 84A1-like [Brassica napus]
>NP_001302786.1 putative glutathione peroxidase 7, chloroplastic [Brassica napus]
>NP_001302787.1 dehydration-responsive element-binding protein 1B-like [Brassica napus]
>NP_001302788.1 E3 ubiquitin-protein ligase COP1-like [Brassica napus]
>NP_001302789.1 carotenoid 9,10(9',10')-cleavage dioxygenase 1 [Brassica napus]
>NP_001302791.1 NAC domain-containing protein 89-like [Brassica napus]
>NP_001302792.1 probable pectinesterase/pectinesterase inhibitor 20 precursor [Brassica napus]
>NP_001302793.1 probable WRKY transcription factor 72 [Brassica napus]
>NP_001302795.1 probable WRKY transcription factor 17 [Brassica napus]
>NP_001302796.1 myrosinase precursor [Brassica napus]
>NP_001302797.1 probable WRKY transcription factor 70 [Brassica napus]
>NP_001302798.1 oleosin 21.2 kDa-like [Brassica napus]
>NP_001302799.1 protein TRANSPARENT TESTA 12-like [Brassica napus]
>NP_001302800.1 serine/threonine-protein kinase HT1-like [Brassica napus]
>NP_001302801.1 CBL-interacting serine/threonine-protein kinase 23-like [Brassica napus]
>NP_001302802.1 phospholipase D alpha 2-like [Brassica napus]
>NP_001302803.1 polyubiquitin [Brassica napus]
>NP_001302804.1 uncharacterized protein LOC106452822 [Brassica napus]
>NP_001302805.1 very-long-chain 3-oxoacyl-CoA reductase 1 [Brassica napus]
>NP_001302806.1 zeta-carotene desaturase, chloroplastic/chromoplastic [Brassica napus]
>NP_001302807.1 microtubule-associated protein RP/EB family member 1A [Brassica napus]
>NP_001302808.1 acyl-[acyl-carrier-protein] desaturase 5, chloroplastic-like [Brassica napus]
>NP_001302809.1 ras-related protein RABA5d-like [Brassica napus]
>NP_001302810.1 growth-regulating factor 2-like [Brassica napus]
>NP_001302811.1 calcium-dependent protein kinase 4 [Brassica napus]
>NP_001302812.1 calcium-dependent protein kinase 5 [Brassica napus]
>NP_001302813.1 protein STAY-GREEN 2, chloroplastic-like [Brassica napus]
>NP_001302814.1 mitogen-activated protein kinase kinase kinase YODA-like [Brassica napus]
>NP_001302815.1 probable WRKY transcription factor 36 [Brassica napus]
>NP_001302816.1 palmitoyl-acyl carrier protein thioesterase, chloroplastic-like [Brassica napus]
>NP_001302817.1 zeaxanthin epoxidase, chloroplastic [Brassica napus]
>NP_001302818.1 1-Cys peroxiredoxin PER1 [Brassica napus]
>NP_001302819.1 GDSL esterase/lipase At1g54020-like precursor [Brassica napus]
>NP_001302820.1 sucrose transport protein SUC1-like [Brassica napus]
>NP_001302821.1 CBL-interacting serine/threonine-protein kinase 5-like [Brassica napus]
>NP_001302822.1 mitogen-activated protein kinase kinase 2-like [Brassica napus]
>NP_001302823.1 calcium-dependent protein kinase 12-like [Brassica napus]
>NP_001302824.1 uncharacterized protein LOC106386012 precursor [Brassica napus]
>NP_001302825.1 GDSL esterase/lipase At1g54020-like precursor [Brassica napus]
>NP_001302826.1 MADS-box protein SVP-like [Brassica napus]
>NP_001302828.1 transcription factor MYB44-like [Brassica napus]
>NP_001302829.1 pyrophosphate-energized vacuolar membrane proton pump 1-like [Brassica napus]
>NP_001302830.1 SPX domain-containing protein 3-like [Brassica napus]
>NP_001302832.1 probable WRKY transcription factor 35 [Brassica napus]
>NP_001302833.1 probable serine/threonine-protein kinase drkD [Brassica napus]
>NP_001302834.1 cytokinin dehydrogenase 1-like precursor [Brassica napus]
>NP_001302835.1 agamous-like MADS-box protein AGL1 [Brassica napus]
>NP_001302836.1 violaxanthin de-epoxidase, chloroplastic-like [Brassica napus]
>NP_001302837.1 LOB domain-containing protein 41-like [Brassica napus]
>NP_001302839.1 long chain acyl-CoA synthetase 1-like [Brassica napus]
>NP_001302840.1 3-hydroxyacyl-[acyl-carrier-protein] dehydratase FabZ-like [Brassica napus]
>NP_001302841.1 DNA-directed RNA polymerases IV and V subunit 5B-like [Brassica napus]
>NP_001302842.1 glycerol-3-phosphate 2-O-acyltransferase 4-like [Brassica napus]
>NP_001302843.1 11-beta-hydroxysteroid dehydrogenase 1B-like [Brassica napus]
>NP_001302844.1 acetyl-coenzyme A carboxylase carboxyl transferase subunit alpha, chloroplastic-like [Brassica napus]
>NP_001302845.1 gibberellin 2-beta-dioxygenase 6 [Brassica napus]
>NP_001302846.1 CBL-interacting serine/threonine-protein kinase 26-like [Brassica napus]
>NP_001302847.1 long chain acyl-CoA synthetase 2 [Brassica napus]
>NP_001302848.1 protein YLS9-like [Brassica napus]
>NP_001302849.1 nitrate reductase [NADH], clone PBNBR1405 [Brassica napus]
>NP_001302850.1 homeobox-leucine zipper protein HDG11-like [Brassica napus]
>NP_001302851.1 NAC domain-containing protein 21/22 [Brassica napus]
>NP_001302852.1 diacylglycerol O-acyltransferase 1 [Brassica napus]
>NP_001302853.1 probable WRKY transcription factor 25 [Brassica napus]
>NP_001302854.1 probable WRKY transcription factor 42 [Brassica napus]
>NP_001302855.1 basic endochitinase CHB4 precursor [Brassica napus]
>NP_001302856.1 ABSCISIC ACID-INSENSITIVE 5-like protein 6 [Brassica napus]
>NP_001302857.1 ethylene-responsive transcription factor ERF104-like [Brassica napus]
>NP_001302858.1 phospholipase A1-Igamma1, chloroplastic-like [Brassica napus]
>NP_001302859.1 serine/threonine-protein kinase HT1-like [Brassica napus]
>NP_001302860.1 agamous-like MADS-box protein AGL8 [Brassica napus]
>NP_001302861.1 phytoene synthase, chloroplastic-like [Brassica napus]
>NP_001302862.1 malate dehydrogenase, mitochondrial [Brassica napus]
>NP_001302863.1 nuclear transcription factor Y subunit A-9-like [Brassica napus]
>NP_001302864.1 dehydration-responsive element-binding protein 1C-like [Brassica napus]
>NP_001302865.1 NAC transcription factor 56-like [Brassica napus]
>NP_001302866.1 NAC domain-containing protein 2 [Brassica napus]
>NP_001302867.1 mitogen-activated protein kinase kinase 4-like [Brassica napus]
>NP_001302868.1 purple acid phosphatase 17-like [Brassica napus]
>NP_001302869.1 choline-phosphate cytidylyltransferase 1-like [Brassica napus]
>NP_001302870.1 cellulose synthase A catalytic subunit 8 [Brassica napus]
>NP_001302871.1 isocitrate dehydrogenase [NAD] regulatory subunit 2, mitochondrial-like [Brassica napus]
>NP_001302872.1 MADS-box protein SOC1-like [Brassica napus]
>NP_001302873.1 probable WRKY transcription factor 7 [Brassica napus]
>NP_001302874.1 B3 domain-containing transcription factor LEC2-like [Brassica napus]
>NP_001302875.1 polygalacturonase ADPG1 precursor [Brassica napus]
>NP_001302876.1 protein TRANSPARENT TESTA 16-like [Brassica napus]
>NP_001302878.1 mitogen-activated protein kinase 17 [Brassica napus]
>NP_001302879.1 trans-cinnamate 4-monooxygenase-like [Brassica napus]
>NP_001302880.1 peroxidase 34-like precursor [Brassica napus]
>NP_001302881.1 long chain acyl-CoA synthetase 6, peroxisomal-like [Brassica napus]
>NP_001302883.1 flavonoid 3'-monooxygenase [Brassica napus]
>NP_001302884.1 DELLA protein RGA2 [Brassica napus]
>NP_001302885.1 stearoyl-[acyl-carrier-protein] 9-desaturase, chloroplastic [Brassica napus]
>NP_001302886.1 probable acyl-activating enzyme 4 [Brassica napus]
>NP_001302887.1 NAC domain-containing protein 59-like [Brassica napus]
>NP_001302888.1 uncharacterized protein LOC106437492 [Brassica napus]
>NP_001302889.1 uncharacterized LOC106404212 [Brassica napus]
>NP_001302890.1 uncharacterized protein LOC106345588 [Brassica napus]
>NP_001302891.1 NAC domain-containing protein 10-like [Brassica napus]
>NP_001302892.1 histidine kinase 2-like [Brassica napus]
>NP_001302893.1 NAC domain-containing protein 82-like [Brassica napus]
>NP_001302894.1 regulator of G-protein signaling 1-like [Brassica napus]
>NP_001302895.1 bifunctional epoxide hydrolase 2-like [Brassica napus]
>NP_001302896.1 very-long-chain enoyl-CoA reductase-like [Brassica napus]
>NP_001302897.1 polygalacturonase inhibitor 1-like precursor [Brassica napus]
>NP_001302898.1 BURP domain-containing protein BNM2C precursor [Brassica napus]
>NP_001302899.1 uncharacterized protein LOC106371449 [Brassica napus]
>NP_001302901.1 phytoene synthase, chloroplastic-like [Brassica napus]
>NP_001302902.1 uncharacterized protein LOC106387066 [Brassica napus]
>NP_001302903.1 transcription factor TT8-like [Brassica napus]
>NP_001302904.1 amino acid permease 1 [Brassica napus]
>NP_001302905.1 calcium-dependent protein kinase 10-like [Brassica napus]
>NP_001302906.1 mitogen-activated protein kinase 5-like [Brassica napus]
>NP_001302907.1 60S ribosomal protein L13-2 [Brassica napus]
>NP_001302908.1 uncharacterized protein LOC106357118 [Brassica napus]
>NP_001302909.1 glutamine synthetase cytosolic isozyme 1-3 [Brassica napus]
>NP_001302910.1 40S ribosomal protein S6-1-like [Brassica napus]
>NP_001302911.1 triose phosphate/phosphate translocator, non-green plastid, chloroplastic-like [Brassica napus]
>NP_001302912.1 probable S-adenosylmethionine-dependent methyltransferase At5g38100 [Brassica napus]
>NP_001302914.1 uncharacterized LOC106447488 [Brassica napus]
>NP_001302915.1 homeobox protein HD1 [Brassica napus]
>NP_001302916.1 NAC transcription factor 25-like [Brassica napus]
>NP_001302917.1 translocase of chloroplast 33, chloroplastic-like [Brassica napus]
>NP_001302918.1 polygalacturonase ADPG2-like precursor [Brassica napus]
>NP_001302919.1 aquaporin PIP2-2-like [Brassica napus]
>NP_001302920.1 thiol protease aleurain precursor [Brassica napus]
>NP_001302921.1 uncharacterized protein LOC106357377 [Brassica napus]
>NP_001302922.1 omega-3 fatty acid desaturase, endoplasmic reticulum-like [Brassica napus]
>NP_001302923.1 CBL-interacting serine/threonine-protein kinase 6 [Brassica napus]
>NP_001302924.1 CBL-interacting serine/threonine-protein kinase 14-like [Brassica napus]
>NP_001302925.1 heme oxygenase 1, chloroplastic-like [Brassica napus]
>NP_001302926.1 heat stress transcription factor A-4a-like [Brassica napus]
>NP_001302927.1 phosphoglucomutase, chloroplastic [Brassica napus]
>NP_001302928.1 1-acyl-sn-glycerol-3-phosphate acyltransferase BAT2, chloroplastic [Brassica napus]
>NP_001302929.1 uncharacterized protein LOC106376326 [Brassica napus]
>NP_001302930.1 ABSCISIC ACID-INSENSITIVE 5-like protein 2 [Brassica napus]
>NP_001302931.1 probable serine/threonine-protein kinase WNK6 [Brassica napus]
>NP_001302932.1 transcription factor MYB28-like [Brassica napus]
>NP_001302933.1 uncharacterized protein LOC106388616 [Brassica napus]
>NP_001302934.1 CBL-interacting serine/threonine-protein kinase 15 [Brassica napus]
>NP_001302935.1 GDSL esterase/lipase At1g29670 precursor [Brassica napus]
>NP_001302937.1 floral homeotic protein APETALA 3-like [Brassica napus]
>NP_001302938.1 probable WRKY transcription factor 7 [Brassica napus]
>NP_001302939.1 actin-7 [Brassica napus]
>NP_001302940.1 regulatory protein NPR1-like [Brassica napus]
>NP_001302941.1 NAC domain-containing protein 74-like [Brassica napus]
>NP_001302944.1 glutamine synthetase, chloroplastic [Brassica napus]
>NP_001302945.1 glycerol-3-phosphate 2-O-acyltransferase 6-like [Brassica napus]
>NP_001302946.1 uncharacterized protein LOC106431373 [Brassica napus]
>NP_001302947.1 beta-amylase 1, chloroplastic-like [Brassica napus]
>NP_001302948.1 tocopherol O-methyltransferase, chloroplastic-like [Brassica napus]
>NP_001302949.1 myb-related protein Myb4-like [Brassica napus]
>NP_001302950.1 protein phosphatase 2C 56-like [Brassica napus]
>NP_001302952.1 cellulose synthase A catalytic subunit 2 [Brassica napus]
>NP_001302953.1 omega-3 fatty acid desaturase, endoplasmic reticulum [Brassica napus]
>NP_001302954.1 acyl-CoA-binding domain-containing protein 4-like [Brassica napus]
>NP_001302955.1 1-acyl-sn-glycerol-3-phosphate acyltransferase 2 [Brassica napus]
>NP_001302956.1 cellulose synthase A catalytic subunit 6 [UDP-forming]-like [Brassica napus]
>NP_001302957.1 glutamine synthetase cytosolic isozyme 1-3-like [Brassica napus]
>NP_001302958.1 transcription factor ABORTED MICROSPORES-like [Brassica napus]
>NP_001302959.1 laccase-15-like precursor [Brassica napus]
>NP_001302960.1 cryptochrome-1-like [Brassica napus]
>NP_001302961.1 glutamine synthetase cytosolic isozyme 1-4-like [Brassica napus]
>NP_001302963.1 uncharacterized protein LOC106414228 [Brassica napus]
>NP_001302964.1 peroxygenase 1-like [Brassica napus]
>NP_001302966.1 CBL-interacting serine/threonine-protein kinase 25-like [Brassica napus]
>NP_001302968.1 very-long-chain 3-oxoacyl-CoA reductase 1-like [Brassica napus]
>NP_001302969.1 phosphatidylinositol 3-kinase VPS34 [Brassica napus]
>NP_001302970.1 NAC domain-containing protein 13 [Brassica napus]
>NP_001302971.1 myb-related protein Myb4-like [Brassica napus]
>NP_001302972.1 probable WRKY transcription factor 20 [Brassica napus]
>NP_001302973.1 jacalin-related lectin 34-like [Brassica napus]
>NP_001302974.1 mitogen-activated protein kinase kinase kinase YODA-like [Brassica napus]
>NP_001302976.1 NAC transcription factor 29-like [Brassica napus]
>NP_001302978.1 transcription factor MYB28-like [Brassica napus]
>NP_001302979.1 GDSL esterase/lipase At1g54020-like precursor [Brassica napus]
>NP_001302980.1 NAC domain-containing protein 12-like [Brassica napus]
>NP_001302981.1 1-acyl-sn-glycerol-3-phosphate acyltransferase 2-like [Brassica napus]
>NP_001302982.1 3-ketoacyl-CoA synthase 1-like [Brassica napus]
>NP_001302983.1 3-oxoacyl-[acyl-carrier-protein] reductase 2, chloroplastic [Brassica napus]
>NP_001302984.1 chalcone synthase 3-like [Brassica napus]
>NP_001302985.1 chaperonin CPN60, mitochondrial [Brassica napus]
>NP_001302986.1 epithiospecifier protein-like [Brassica napus]
>NP_001302987.1 MADS-box protein SOC1-like [Brassica napus]
>NP_001302988.1 homeobox protein SHOOT MERISTEMLESS [Brassica napus]
>NP_001302989.1 period circadian protein precursor [Brassica napus]
>NP_001302990.1 protein phosphatase 2C 7-like [Brassica napus]
>NP_001302991.1 UDP-glycosyltransferase 72B1-like [Brassica napus]
>NP_001302992.1 fructose-1,6-bisphosphatase, chloroplastic [Brassica napus]
>NP_001302993.1 NAC domain-containing protein 92-like [Brassica napus]
>NP_001302994.1 cellulose synthase A catalytic subunit 7 [Brassica napus]
>NP_001302995.1 amino acid permease 5-like [Brassica napus]
>NP_001302996.1 sucrose transport protein SUC4 [Brassica napus]
>NP_001302997.1 auxin response factor 2-like [Brassica napus]
>NP_001302998.1 short-chain dehydrogenase TIC 32 A, chloroplastic [Brassica napus]
>NP_001302999.1 purple acid phosphatase 17-like [Brassica napus]
>NP_001303000.1 lycopene epsilon cyclase, chloroplastic [Brassica napus]
>NP_001303002.1 glycerol-3-phosphate dehydrogenase [NAD(+)] GPDHC1, cytosolic-like [Brassica napus]
>NP_001303003.1 AP2-like ethylene-responsive transcription factor ANT [Brassica napus]
>NP_001303004.1 ATP-sulfurylase 3, chloroplastic [Brassica napus]
>NP_001303005.1 protein YLS9-like [Brassica napus]
>NP_001303006.1 guanosine nucleotide diphosphate dissociation inhibitor 1-like [Brassica napus]
>NP_001303007.1 uncharacterized protein LOC106395302 precursor [Brassica napus]
>NP_001303009.1 uncharacterized protein LOC106358182 [Brassica napus]
>NP_001303010.1 serine decarboxylase-like [Brassica napus]
>NP_001303011.1 BURP domain-containing protein BNM2A precursor [Brassica napus]
>NP_001303012.1 tocopherol O-methyltransferase, chloroplastic-like [Brassica napus]
>NP_001303013.1 MADS-box protein SVP [Brassica napus]
>NP_001303014.1 growth-regulating factor 2-like [Brassica napus]
>NP_001303015.1 probable WRKY transcription factor 29 [Brassica napus]
>NP_001303016.1 CBL-interacting serine/threonine-protein kinase 7 [Brassica napus]
>NP_001303017.1 cytochrome P450 83A1 [Brassica napus]
>NP_001303018.1 mitogen-activated protein kinase kinase 1-like [Brassica napus]
>NP_001303019.1 NAC domain-containing protein 100-like [Brassica napus]
>NP_001303020.1 3-isopropylmalate dehydrogenase, chloroplastic [Brassica napus]
>NP_001303021.1 NAC domain-containing protein 92-like [Brassica napus]
>NP_001303022.1 protein CUP-SHAPED COTYLEDON 3-like [Brassica napus]
>NP_001303023.1 HMG-Y-related protein A-like [Brassica napus]
>NP_001303024.1 guanosine nucleotide diphosphate dissociation inhibitor 1 [Brassica napus]
>NP_001303025.1 probable peroxygenase 3 [Brassica napus]
>NP_001303026.1 oleosin-B3 [Brassica napus]
>NP_001303027.1 probable WRKY transcription factor 33 [Brassica napus]
>NP_001303028.1 CBL-interacting serine/threonine-protein kinase 17-like [Brassica napus]
>NP_001303029.1 nuclear transcription factor Y subunit B-9-like [Brassica napus]
>NP_001303030.1 transcription factor JUNGBRUNNEN 1-like [Brassica napus]
>NP_001303031.1 uncharacterized protein LOC106438318 [Brassica napus]
>NP_001303032.1 L-ascorbate peroxidase T, chloroplastic-like [Brassica napus]
>NP_001303033.1 transcription factor MYB108-like [Brassica napus]
>NP_001303035.1 aquaporin PIP1-2-like [Brassica napus]
>NP_001303036.1 peroxisome biogenesis protein 16-like [Brassica napus]
>NP_001303037.1 NAC domain-containing protein 69-like [Brassica napus]
>NP_001303038.1 aquaporin TIP1-2-like [Brassica napus]
>NP_001303039.1 omega-6 fatty acid desaturase, endoplasmic reticulum-like [Brassica napus]
>NP_001303040.1 uncharacterized protein LOC106391217 precursor [Brassica napus]
>NP_001303041.1 proliferating cell nuclear antigen [Brassica napus]
>NP_001303042.1 transcription factor MYB46-like [Brassica napus]
>NP_001303043.1 peroxisome biogenesis protein 7-like [Brassica napus]
>NP_001303044.1 expansin-A4-like precursor [Brassica napus]
>NP_001303045.1 mitogen-activated protein kinase 2 [Brassica napus]
>NP_001303046.1 cellulose synthase A catalytic subunit 4 [UDP-forming]-like [Brassica napus]
>NP_001303048.1 nitrate reductase [NADH], clone PBNBR1412 [Brassica napus]
>NP_001303050.1 sucrose transport protein SUC2-like [Brassica napus]
>NP_001303051.1 NAC domain-containing protein 7-like [Brassica napus]
>NP_001303052.1 palmitoyl-acyl carrier protein thioesterase, chloroplastic-like [Brassica napus]
>NP_001303054.1 lipoxygenase 2, chloroplastic-like [Brassica napus]
>NP_001303055.1 mitogen-activated protein kinase kinase 2 [Brassica napus]
>NP_001303056.1 3-oxoacyl-[acyl-carrier-protein] reductase 3, chloroplastic [Brassica napus]
>NP_001303057.1 magnesium-chelatase subunit ChlI-1, chloroplastic [Brassica napus]
>NP_001303058.1 serine carboxypeptidase-like 19 precursor [Brassica napus]
>NP_001303059.1 protein ABSCISIC ACID-INSENSITIVE 5 [Brassica napus]
>NP_001303060.1 floral homeotic protein AGAMOUS [Brassica napus]
>NP_001303061.1 serine/threonine protein phosphatase 2A 55 kDa regulatory subunit B alpha isoform-like [Brassica napus]
>NP_001303062.1 copper-transporting ATPase RAN1-like [Brassica napus]
>NP_001303063.1 lycopene beta cyclase, chloroplastic-like [Brassica napus]
>NP_001303064.1 polygalacturonase inhibitor 2-like precursor [Brassica napus]
>NP_001303065.1 transcription factor MYB12-like [Brassica napus]
>NP_001303066.1 calcium-dependent protein kinase 18 [Brassica napus]
>NP_001303067.1 NAC domain-containing protein 82 [Brassica napus]
>NP_001303068.1 glutamine synthetase, chloroplastic-like precursor [Brassica napus]
>NP_001303069.1 uncharacterized protein LOC106398652 [Brassica napus]
>NP_001303070.1 ABSCISIC ACID-INSENSITIVE 5-like protein 7 [Brassica napus]
>NP_001303071.1 transcription factor MYB44 [Brassica napus]
>NP_001303072.1 calcium-dependent protein kinase 28-like [Brassica napus]
>NP_001303073.1 serine/threonine-protein kinase SRK2A [Brassica napus]
>NP_001303074.1 ubiquitin receptor RAD23c-like [Brassica napus]
>NP_001303075.1 proline dehydrogenase 1, mitochondrial [Brassica napus]
>NP_001303076.1 NAC domain-containing protein 41-like [Brassica napus]
>NP_001303077.1 ubiquitin receptor RAD23c-like [Brassica napus]
>NP_001303078.1 receptor protein kinase CLAVATA1-like precursor [Brassica napus]
>NP_001303079.1 protein TRANSPARENT TESTA GLABRA 1-like [Brassica napus]
>NP_001303080.1 biotin carboxylase, chloroplastic-like [Brassica napus]
>NP_001303082.1 inositol-3-phosphate synthase-like [Brassica napus]
>NP_001303083.1 adenylate isopentenyltransferase 7, mitochondrial-like [Brassica napus]
>NP_001303084.1 WRKY transcription factor 44-like [Brassica napus]
>NP_001303085.1 NAC domain-containing protein 62-like [Brassica napus]
>NP_001303086.1 sodium/hydrogen exchanger 7-like [Brassica napus]
>NP_001303087.1 heme oxygenase 1, chloroplastic-like [Brassica napus]
>NP_001303088.1 15-cis-phytoene desaturase, chloroplastic/chromoplastic [Brassica napus]
>NP_001303091.1 3-ketoacyl-CoA synthase 18 [Brassica napus]
>NP_001303092.1 BI1-like protein [Brassica napus]
>NP_001303093.1 probable pectate lyase 13 precursor [Brassica napus]
>NP_001303095.1 1-acyl-sn-glycerol-3-phosphate acyltransferase 2-like [Brassica napus]
>NP_001303097.1 dehydration-responsive element-binding protein 1C-like [Brassica napus]
>NP_001303098.1 B3 domain-containing transcription factor FUS3-like [Brassica napus]
>NP_001303099.1 tyrosine-protein kinase FRK-like [Brassica napus]
>NP_001303100.1 ethylene-responsive transcription factor 2 [Brassica napus]
>NP_001303101.1 uncharacterized protein LOC106420935 [Brassica napus]
>NP_001303102.1 annexin D1-like [Brassica napus]
>NP_001303103.1 growth-regulating factor 2-like [Brassica napus]
>NP_001303104.1 myb-related protein 308-like [Brassica napus]
>NP_001303105.1 protein BRASSINOSTEROID INSENSITIVE 1 precursor [Brassica napus]
>NP_001303106.1 cellulose synthase A catalytic subunit 3 [Brassica napus]
>NP_001303107.1 MADS-box protein SOC1 [Brassica napus]
>NP_001303108.1 sulfate transporter 2.2 [Brassica napus]
>NP_001303109.1 mitogen-activated protein kinase 1-like [Brassica napus]
>NP_001303110.1 transcription factor TT2-like [Brassica napus]
>NP_001303111.1 protein trichome birefringence-like 26 [Brassica napus]
>NP_001303112.1 cytochrome P450 84A1 [Brassica napus]
>NP_001303114.1 phenylalanine ammonia-lyase 1 [Brassica napus]
>NP_001303115.1 protein TIC 21, chloroplastic-like [Brassica napus]
>NP_001303116.1 betaine aldehyde dehydrogenase 2, mitochondrial [Brassica napus]
>NP_001303117.1 sulfate transporter 3.1-like [Brassica napus]
>NP_001303118.1 11-beta-hydroxysteroid dehydrogenase 1B-like [Brassica napus]
>NP_001303119.1 catalase-3-like [Brassica napus]
>NP_001303121.1 G-box-binding factor 2 [Brassica napus]
>NP_001303122.1 amino acid permease 5-like [Brassica napus]
>NP_001303123.1 B3 domain-containing transcription factor FUS3-like [Brassica napus]
>NP_001303124.1 transcription factor MYB34-like [Brassica napus]
>NP_001303125.1 CBL-interacting serine/threonine-protein kinase 10 [Brassica napus]
>NP_001303126.1 calcium-dependent protein kinase 34-like [Brassica napus]
>NP_001303127.1 uncharacterized protein LOC106366417 [Brassica napus]
>NP_001303128.1 myrosinase-like precursor [Brassica napus]
>NP_001303129.1 serine/threonine-protein kinase SRK2A-like [Brassica napus]
>NP_001303130.1 protein TRANSPARENT TESTA 16-like [Brassica napus]
>NP_001303131.1 glucose-1-phosphate adenylyltransferase small subunit, chloroplastic [Brassica napus]
>NP_001303132.1 floral homeotic protein PISTILLATA [Brassica napus]
>NP_001303133.1 probable WRKY transcription factor 21 [Brassica napus]
>NP_001303134.1 glutathione S-transferase U20 [Brassica napus]
>NP_001303135.1 cytokinin dehydrogenase 2-like precursor [Brassica napus]
>NP_001303136.1 agamous-like MADS-box protein AGL5 [Brassica napus]
>NP_001303137.1 15-cis-phytoene desaturase, chloroplastic/chromoplastic-like [Brassica napus]
>NP_001303138.1 AP2-like ethylene-responsive transcription factor BBM2 [Brassica napus]
>NP_001303139.1 catalase-2-like [Brassica napus]
>NP_001303141.1 glutamate dehydrogenase 2-like [Brassica napus]
>NP_001303142.1 CBL-interacting serine/threonine-protein kinase 1-like [Brassica napus]
>NP_001303143.1 NAC transcription factor 56 [Brassica napus]
>NP_001303144.1 anther-specific proline-rich protein APG-like [Brassica napus]
>NP_001303145.1 mitogen-activated protein kinase 4 [Brassica napus]
>NP_001303146.1 CBL-interacting serine/threonine-protein kinase 18-like [Brassica napus]
>NP_001303147.1 mediator of RNA polymerase II transcription subunit 37f precursor [Brassica napus]
>NP_001303148.1 beta-glucosidase 19 precursor [Brassica napus]
>NP_001303149.1 aquaporin PIP1-2-like [Brassica napus]
>NP_001303150.1 late embryogenesis abundant protein 76-like [Brassica napus]
>NP_001303151.1 calcium-dependent protein kinase 11 [Brassica napus]
>NP_001303152.1 choline/ethanolaminephosphotransferase 2-like [Brassica napus]
>NP_001303153.1 cyclic dof factor 3-like [Brassica napus]
>NP_001303154.1 protein TRANSPARENT TESTA GLABRA 1 [Brassica napus]
>NP_001303155.1 calreticulin-2-like [Brassica napus]
>NP_001303156.1 transcription factor MYB48-like [Brassica napus]
>NP_001303157.1 dihomomethionine N-hydroxylase [Brassica napus]
>NP_001303158.1 tocopherol O-methyltransferase, chloroplastic [Brassica napus]
>NP_001303159.1 calcium-dependent protein kinase 13-like [Brassica napus]
>NP_001303160.1 boron transporter 1 [Brassica napus]
>NP_001303161.1 probable WRKY transcription factor 3 [Brassica napus]
>NP_001303162.1 mitogen-activated protein kinase 7 [Brassica napus]
>NP_001303163.1 uncharacterized protein LOC106371809 [Brassica napus]
>NP_001303164.1 peroxisomal (S)-2-hydroxy-acid oxidase GLO2 [Brassica napus]
>NP_001303166.1 dihydroflavonol-4-reductase [Brassica napus]
>NP_001303167.1 WRKY transcription factor 1-like [Brassica napus]
>NP_001303168.1 NAC domain-containing protein 55-like [Brassica napus]
>NP_001303169.1 transcription repressor MYB6-like [Brassica napus]
>NP_001303170.1 calcium-dependent protein kinase 30 [Brassica napus]
>NP_001303171.1 NAC domain-containing protein 60 [Brassica napus]
>NP_001303172.1 peroxisome biogenesis protein 5-like [Brassica napus]
>NP_001303173.1 probable serine/threonine-protein kinase drkC [Brassica napus]
>NP_001303174.1 probable WRKY transcription factor 70 [Brassica napus]
>NP_001303175.1 uncharacterized protein LOC106368489 [Brassica napus]
>NP_001303176.1 cell division cycle 20.1, cofactor of APC complex [Brassica napus]
>NP_001303177.1 inositol-pentakisphosphate 2-kinase-like [Brassica napus]
>NP_001303178.1 HVA22-like protein k [Brassica napus]
>NP_001303179.1 naringenin,2-oxoglutarate 3-dioxygenase [Brassica napus]
>NP_001303180.1 enoyl-[acyl-carrier-protein] reductase [NADH], chloroplastic [Brassica napus]
>NP_001303181.1 polygalacturonase ADPG1-like precursor [Brassica napus]
>NP_001303182.1 probable amino acid permease 7 [Brassica napus]
>NP_001303183.1 probable pectinesterase/pectinesterase inhibitor 39 precursor [Brassica napus]
>NP_001303184.1 aquaporin PIP2-1 [Brassica napus]
>NP_001303185.1 probable WRKY transcription factor 74 [Brassica napus]
>NP_001303186.1 cryptochrome-2 [Brassica napus]
>NP_001303187.1 probable WRKY transcription factor 72 [Brassica napus]
>NP_001303188.1 protein TRANSPARENT TESTA 16 [Brassica napus]
>NP_001303189.1 NAC domain-containing protein 67-like [Brassica napus]
>NP_001303192.1 serine/threonine-protein kinase HT1-like [Brassica napus]
>NP_001303193.1 15-cis-phytoene desaturase, chloroplastic/chromoplastic-like [Brassica napus]
>NP_001303194.1 polygalacturonase QRT3-like [Brassica napus]
>NP_001303195.1 probable WRKY transcription factor 4 [Brassica napus]
>NP_001303196.1 enoyl-[acyl-carrier-protein] reductase [NADH], chloroplastic-like [Brassica napus]
>NP_001303197.1 probable WRKY transcription factor 11 [Brassica napus]
>NP_001303198.1 uncharacterized protein LOC106450161 precursor [Brassica napus]
>NP_001303199.1 cytochrome P450 83B1-like [Brassica napus]
>NP_001303200.1 shaggy-related protein kinase theta [Brassica napus]
>NP_001303201.1 diacylglycerol O-acyltransferase 1-like [Brassica napus]
>NP_001303202.1 transcription factor MYB28-like [Brassica napus]
>NP_001303203.1 probable WRKY transcription factor 40 [Brassica napus]
>NP_001303204.1 phenylalanine ammonia-lyase 2 [Brassica napus]
>NP_001303205.1 ABSCISIC ACID-INSENSITIVE 5-like protein 7 [Brassica napus]
>NP_001303206.1 cinnamoyl-CoA reductase 2-like [Brassica napus]
>NP_001303207.1 long chain acyl-CoA synthetase 9, chloroplastic [Brassica napus]
>NP_001303208.1 sucrose transport protein SUC4-like [Brassica napus]
>NP_001303209.1 cytokinin dehydrogenase 6 [Brassica napus]
>NP_001303210.1 fatty acyl-CoA reductase 2-like [Brassica napus]
>NP_001303211.1 ethylene-responsive transcription factor ERF106-like [Brassica napus]
>NP_001303212.1 cinnamoyl-CoA reductase 2-like [Brassica napus]
>NP_001303213.1 mitogen-activated protein kinase kinase 3 [Brassica napus]
>NP_001303215.1 long-chain-fatty-acid--[acyl-carrier-protein] ligase AEE15, chloroplastic-like [Brassica napus]
>NP_001303216.1 ethylene-responsive transcription factor ERF038-like [Brassica napus]
>NP_001303218.1 mitogen-activated protein kinase 3 [Brassica napus]
>NP_001303219.1 ornithine aminotransferase, mitochondrial [Brassica napus]
>NP_001303220.1 cellulose synthase A catalytic subunit 1 [Brassica napus]
>NP_001303221.1 phytoene synthase, chloroplastic-like [Brassica napus]
>NP_001303222.1 charged multivesicular body protein 7-like [Brassica napus]
>NP_001303223.1 mitogen-activated protein kinase 4 [Brassica napus]
>NP_001303224.1 oleosin 21.2 kDa-like [Brassica napus]
>NP_001303225.1 glutamate-1-semialdehyde 2,1-aminomutase, chloroplastic-like [Brassica napus]
>NP_001303226.1 MAP3K epsilon protein kinase 1 [Brassica napus]
>NP_001303227.1 mitogen-activated protein kinase kinase 9-like [Brassica napus]
>NP_001303228.1 60S ribosomal protein L13-1 [Brassica napus]
>NP_001303229.1 mitogen-activated protein kinase 4 [Brassica napus]
>NP_001303230.1 probable 1-acyl-sn-glycerol-3-phosphate acyltransferase 5 [Brassica napus]
>NP_001303231.1 NAC domain-containing protein 19-like [Brassica napus]
>NP_001303232.1 nitrilase 2-like [Brassica napus]
>NP_001303233.2 probable WRKY transcription factor 53 [Brassica napus]
>NP_001303234.1 probable WRKY transcription factor 28 [Brassica napus]
>NP_001306790.1 probable WRKY transcription factor 69 [Brassica napus]
>NP_862323.1 hypothetical protein BrnaMpl_p1 (mitochondrion) [Brassica napus]
>NP_862324.1 hypothetical protein BrnaMpl_p2 (mitochondrion) [Brassica napus]
>NP_862325.1 hypothetical protein BrnaMpl_p3 (mitochondrion) [Brassica napus]
>NP_862326.1 hypothetical protein BrnaMpl_p4 (mitochondrion) [Brassica napus]
>NP_862327.1 hypothetical protein BrnaMpl_p5 (mitochondrion) [Brassica napus]
>NP_862328.1 hypothetical protein BrnaMpl_p6 (mitochondrion) [Brassica napus]
>XP_013639853.1 expansin-A20-like [Brassica napus]
>XP_013639854.1 40S ribosomal protein S25-4 isoform X2 [Brassica napus]
>XP_013639855.1 chloride channel protein CLC-e-like isoform X1 [Brassica napus]
>XP_013639856.1 ATP synthase subunit epsilon, mitochondrial [Brassica napus]
>XP_013639857.1 uncharacterized protein LOC106345162 isoform X2 [Brassica napus]
>XP_013639858.1 upstream activation factor subunit UAF30 [Brassica napus]
>XP_013639860.1 protein BREVIS RADIX-like [Brassica napus]
>XP_013639861.1 protein BREVIS RADIX-like [Brassica napus]
>XP_013639862.1 protein BREVIS RADIX-like [Brassica napus]
>XP_013639865.1 flowering-promoting factor 1-like protein 2 [Brassica napus]
>XP_013639866.1 gibberellin 2-beta-dioxygenase 4 [Brassica napus]
>XP_013639867.1 glutamyl-tRNA reductase-binding protein, chloroplastic [Brassica napus]
>XP_013639868.2 pectinesterase inhibitor 1 [Brassica napus]
>XP_013639869.1 probable ubiquitin-conjugating enzyme E2 31 [Brassica napus]
>XP_013639870.1 1,4-dihydroxy-2-naphthoyl-CoA thioesterase 1 [Brassica napus]
>XP_013639871.1 uncharacterized protein LOC106345175 [Brassica napus]
>XP_013639872.1 GDSL esterase/lipase At2g19050-like [Brassica napus]
>XP_013639874.1 salicylate/benzoate carboxyl methyltransferase-like [Brassica napus]
>XP_013639875.1 calcium-transporting ATPase 9, plasma membrane-type-like [Brassica napus]
>XP_013639876.1 uncharacterized protein LOC106345180 [Brassica napus]
>XP_013639879.1 signal peptidase complex-like protein DTM1 isoform X1 [Brassica napus]
>XP_013639880.1 signal peptidase complex-like protein DTM1 isoform X2 [Brassica napus]
>XP_013639881.1 transmembrane protein 136-like isoform X1 [Brassica napus]
>XP_013639882.1 transmembrane protein 136-like isoform X2 [Brassica napus]
>XP_013639883.1 SPX domain-containing membrane protein At4g22990-like [Brassica napus]
>XP_013639884.1 uncharacterized protein LOC106345186 [Brassica napus]
>XP_013639886.1 uncharacterized protein BNAA01G25300D [Brassica napus]
>XP_013639888.1 succinate dehydrogenase subunit 7A, mitochondrial [Brassica napus]
>XP_013639889.1 ABC transporter A family member 8-like [Brassica napus]
>XP_013639890.1 calcium-transporting ATPase 9, plasma membrane-type-like [Brassica napus]
>XP_013639891.1 uncharacterized protein LOC106345200 [Brassica napus]
>XP_013639892.1 AP2-like ethylene-responsive transcription factor PLT1 [Brassica napus]
>XP_013639893.1 zinc finger protein WIP4-like [Brassica napus]
>XP_013639894.1 cyclin-dependent protein kinase inhibitor SMR13-like [Brassica napus]
>XP_013639895.2 uncharacterized protein LOC106345209 [Brassica napus]
>XP_013639896.1 MLP-like protein 328 [Brassica napus]
>XP_013639897.1 protein C2-DOMAIN ABA-RELATED 10 [Brassica napus]
>XP_013639898.1 FBD-associated F-box protein At4g10400-like [Brassica napus]
>XP_013639899.1 expansin-A14-like [Brassica napus]
>XP_013639900.1 uncharacterized protein LOC106345218 isoform X2 [Brassica napus]
>XP_013639902.1 ethylene-responsive transcription factor ERF022-like [Brassica napus]
>XP_013639903.1 GATA transcription factor 24-like isoform X1 [Brassica napus]
>XP_013639904.1 probable serine/threonine-protein kinase At1g09600 [Brassica napus]
>XP_013639905.1 glucuronoxylan 4-O-methyltransferase 3 [Brassica napus]
>XP_013639906.1 GDSL esterase/lipase At1g33811 [Brassica napus]
>XP_013639908.1 chloride channel protein CLC-e-like isoform X2 [Brassica napus]
>XP_013639909.1 GATA transcription factor 24-like isoform X2 [Brassica napus]
>XP_013639910.1 uncharacterized protein BNAA05G20930D [Brassica napus]
>XP_013639911.1 uncharacterized protein BNAA05G21000D [Brassica napus]
>XP_013639912.1 cyclin-dependent kinase inhibitor 6-like [Brassica napus]
>XP_013639913.2 cyclin-dependent kinase inhibitor 6 isoform X2 [Brassica napus]
>XP_013639914.1 la-related protein 6C isoform X2 [Brassica napus]
>XP_013639915.1 uncharacterized protein LOC106345230 [Brassica napus]
>XP_013639916.1 methylesterase 3-like [Brassica napus]
>XP_013639918.1 endoglucanase 17 [Brassica napus]
>XP_013639919.1 RING-H2 finger protein ATL78 [Brassica napus]
>XP_013639921.1 RING-H2 finger protein ATL77-like [Brassica napus]
>XP_013639922.1 uncharacterized protein BNAA05G21400D [Brassica napus]
>XP_013639923.1 uncharacterized protein LOC106345244 [Brassica napus]
>XP_013639925.1 sucrose synthase 3-like [Brassica napus]
>XP_013639926.1 uncharacterized protein LOC106345247 [Brassica napus]
>XP_013639927.1 CST complex subunit TEN1-like isoform X1 [Brassica napus]
>XP_013639928.1 CST complex subunit TEN1-like isoform X2 [Brassica napus]
>XP_013639929.1 zinc finger protein AZF1-like isoform X1 [Brassica napus]
>XP_013639930.1 zinc finger protein AZF1-like isoform X2 [Brassica napus]
>XP_013639931.1 LOB domain-containing protein 38-like [Brassica napus]
>XP_013639933.2 putative F-box/LRR-repeat protein At3g18150 [Brassica napus]
>XP_013639934.1 uncharacterized protein LOC106345254 [Brassica napus]
>XP_013639935.1 putative GTP diphosphokinase RSH1, chloroplastic isoform X1 [Brassica napus]
>XP_013639936.1 uncharacterized protein LOC106345255 [Brassica napus]
>XP_013639937.2 putative F-box protein At2g02030 [Brassica napus]
>XP_013639939.1 protein SLOW GREEN 1, chloroplastic [Brassica napus]
>XP_013639940.1 protein PLANT CADMIUM RESISTANCE 7 [Brassica napus]
>XP_013639941.1 putative GTP diphosphokinase RSH1, chloroplastic isoform X2 [Brassica napus]
>XP_013639942.1 peroxidase 49 [Brassica napus]
>XP_013639943.1 salicylate carboxymethyltransferase-like [Brassica napus]
>XP_013639944.1 uncharacterized protein LOC106345265 [Brassica napus]
>XP_013639945.1 transcription factor BEE 2-like [Brassica napus]
>XP_013639946.1 U-box domain-containing protein 5-like isoform X1 [Brassica napus]
>XP_013639947.1 GATA transcription factor 19-like [Brassica napus]
>XP_013639948.1 CRAL-TRIO domain-containing protein C23B6.04c [Brassica napus]
>XP_013639949.1 CRAL-TRIO domain-containing protein C23B6.04c [Brassica napus]
>XP_013639950.2 protein POLLENLESS 3-like [Brassica napus]
>XP_013639951.1 homeobox-leucine zipper protein ATHB-40-like isoform X1 [Brassica napus]
>XP_013639953.1 homeobox-leucine zipper protein ATHB-40-like isoform X2 [Brassica napus]
>XP_013639954.1 putative two-component response regulator ARR20 [Brassica napus]
>XP_013639955.1 uncharacterized protein LOC106345274 [Brassica napus]
>XP_013639958.1 B3 domain-containing protein REM14-like [Brassica napus]
>XP_013639959.1 uncharacterized protein LOC106345282 [Brassica napus]
>XP_013639960.1 60S ribosomal protein L19-3 [Brassica napus]
>XP_013639961.1 protein CAJ1-like [Brassica napus]
>XP_013639962.1 probable pectinesterase/pectinesterase inhibitor [Brassica napus]
>XP_013639963.1 probable pectinesterase/pectinesterase inhibitor [Brassica napus]
>XP_013639964.1 uncharacterized protein BNAA05G22690D [Brassica napus]
>XP_013639965.1 chromatin structure-remodeling complex protein BSH [Brassica napus]
>XP_013639966.1 auxin-responsive protein IAA31-like isoform X1 [Brassica napus]
>XP_013639967.1 auxin-responsive protein IAA31-like isoform X2 [Brassica napus]
>XP_013639968.1 transcription factor HY5-like [Brassica napus]
>XP_013639969.1 probable ADP-ribosylation factor GTPase-activating protein AGD15 isoform X1 [Brassica napus]
>XP_013639970.1 probable ADP-ribosylation factor GTPase-activating protein AGD15 isoform X2 [Brassica napus]
>XP_013639971.1 uncharacterized protein LOC106345290 [Brassica napus]
>XP_013639972.1 putative cyclic nucleotide-gated ion channel 19 [Brassica napus]
>XP_013639974.1 glutamate decarboxylase 5-like [Brassica napus]
>XP_013639975.1 uncharacterized protein LOC106345298 [Brassica napus]
>XP_013639977.2 uncharacterized protein LOC106345300 [Brassica napus]
>XP_013639978.1 uncharacterized protein LOC106345302 [Brassica napus]
>XP_013639979.1 uncharacterized protein LOC106345303 [Brassica napus]
>XP_013639980.1 protein C2-DOMAIN ABA-RELATED 4-like [Brassica napus]
>XP_013639981.1 programmed cell death protein 2 [Brassica napus]
>XP_013639982.1 WUSCHEL-related homeobox 1-like [Brassica napus]
>XP_013639983.1 E3 ubiquitin-protein ligase ATL15-like [Brassica napus]
>XP_013639984.1 transcription factor bHLH94 [Brassica napus]
>XP_013639985.1 probable ubiquitin-conjugating enzyme E2 31 [Brassica napus]
>XP_013639986.1 blue copper protein-like [Brassica napus]
>XP_013639988.1 transcription factor MYB58-like [Brassica napus]
>XP_013639989.1 blue copper protein [Brassica napus]
>XP_013639992.1 uncharacterized protein At4g33100 [Brassica napus]
>XP_013639993.2 (S)-coclaurine N-methyltransferase-like [Brassica napus]
>XP_013639994.1 putative F-box protein At1g47390 [Brassica napus]
>XP_013639995.1 60S ribosomal protein L19-2-like [Brassica napus]
>XP_013639996.1 probable protein phosphatase 2C 41 isoform X1 [Brassica napus]
>XP_013639997.1 B3 domain-containing protein At3g17010-like [Brassica napus]
>XP_013639998.1 xanthine dehydrogenase 1 [Brassica napus]
>XP_013639999.1 cell wall / vacuolar inhibitor of fructosidase 1 [Brassica napus]
>XP_013640000.1 ankyrin repeat domain-containing protein 2A-like [Brassica napus]
>XP_013640001.1 non-specific lipid transfer protein-like 1 [Brassica napus]
>XP_013640002.1 uncharacterized protein LOC106345333 [Brassica napus]
>XP_013640003.1 uncharacterized protein BNAA05G22790D [Brassica napus]
>XP_013640005.1 histidine-containing phosphotransfer protein 4-like isoform X1 [Brassica napus]
>XP_013640006.1 histidine-containing phosphotransfer protein 4-like isoform X2 [Brassica napus]
>XP_013640007.1 uncharacterized protein LOC106345341 [Brassica napus]
>XP_013640008.1 uncharacterized protein LOC106345343 [Brassica napus]
>XP_013640009.1 cell division cycle protein 27 homolog A-like [Brassica napus]
>XP_013640010.1 CASP-like protein 3A1 [Brassica napus]
>XP_013640011.1 uncharacterized protein LOC106345342 [Brassica napus]
>XP_013640012.1 uncharacterized protein BNACNNG31340D [Brassica napus]
>XP_013640013.1 lysine histidine transporter-like 2 [Brassica napus]
>XP_013640015.1 heat stress transcription factor B-4-like [Brassica napus]
>XP_013640016.1 hypersensitive-induced response protein 3 [Brassica napus]
>XP_013640017.1 AT-hook motif nuclear-localized protein 22 [Brassica napus]
>XP_013640018.1 cytochrome P450 76C3-like [Brassica napus]
>XP_013640020.1 E3 ubiquitin-protein ligase At1g63170 [Brassica napus]
>XP_013640021.1 BON1-associated protein 2 [Brassica napus]
>XP_013640022.1 LIM domain-containing protein PLIM2a [Brassica napus]
>XP_013640023.1 F-box protein DOR [Brassica napus]
>XP_013640024.1 uncharacterized protein BNAA04G26600D [Brassica napus]
>XP_013640025.1 putative F-box protein At1g47390 [Brassica napus]
>XP_013640027.1 rapid alkalinization factor 23-like [Brassica napus]
>XP_013640028.1 rapid alkalinization factor 23-like [Brassica napus]
>XP_013640029.1 uncharacterized protein LOC106345373 [Brassica napus]
>XP_013640030.1 cell division cycle protein 27 homolog A-like [Brassica napus]
>XP_013640031.1 CASP-like protein 3A1 [Brassica napus]
>XP_013640032.1 ethylene-responsive transcription factor ERF036 [Brassica napus]
>XP_013640033.1 uncharacterized protein LOC106345379 isoform X1 [Brassica napus]
>XP_013640034.1 protein transport protein SEC13 homolog A [Brassica napus]
>XP_013640035.1 uncharacterized protein BNAA05G23600D [Brassica napus]
>XP_013640036.1 TSA1-like protein [Brassica napus]
>XP_013640040.1 protein transport protein SEC13 homolog A [Brassica napus]
>XP_013640041.2 LOW QUALITY PROTEIN: probable lipid phosphate phosphatase beta [Brassica napus]
>XP_013640042.1 uncharacterized protein BNAC03G65020D [Brassica napus]
>XP_013640044.1 endochitinase At2g43600-like [Brassica napus]
>XP_013640045.1 transcription repressor MYB5-like [Brassica napus]
>XP_013640048.1 protein NRT1/ PTR FAMILY 5.9 [Brassica napus]
>XP_013640050.1 uncharacterized protein LOC106345397 [Brassica napus]
>XP_013640051.1 IQ domain-containing protein IQM2-like [Brassica napus]
>XP_013640052.1 dirigent protein 7 [Brassica napus]
>XP_013640053.1 PRA1 family protein F3-like [Brassica napus]
>XP_013640054.1 uncharacterized protein LOC106345401 [Brassica napus]
>XP_013640056.1 ankyrin repeat domain-containing protein 2A-like [Brassica napus]
>XP_013640057.1 LOB domain-containing protein 22 [Brassica napus]
>XP_013640059.1 uncharacterized protein LOC106345404 [Brassica napus]
>XP_013640061.1 uncharacterized protein LOC106345403 [Brassica napus]
>XP_013640062.1 uncharacterized protein LOC106345406 [Brassica napus]
>XP_013640063.1 L-ascorbate oxidase homolog [Brassica napus]
>XP_013640064.1 high mobility group B protein 10-like [Brassica napus]
>XP_013640065.1 pectinesterase inhibitor 1 [Brassica napus]
>XP_013640066.1 uncharacterized protein LOC106345412 [Brassica napus]
>XP_013640067.1 uncharacterized protein BNACNNG68960D [Brassica napus]
>XP_013640068.1 uncharacterized protein LOC106345415 [Brassica napus]
>XP_013640069.1 uncharacterized protein LOC106345416 [Brassica napus]
>XP_013640070.1 CRM-domain containing factor CFM2, chloroplastic-like [Brassica napus]
>XP_013640071.1 protein STRUBBELIG-RECEPTOR FAMILY 4 [Brassica napus]
>XP_013640072.1 serine/arginine repetitive matrix protein 2-like [Brassica napus]
>XP_013640073.1 transcription factor JUNGBRUNNEN 1-like [Brassica napus]
>XP_013640074.1 feruloyl CoA ortho-hydroxylase 2-like [Brassica napus]
>XP_013640075.1 two-component response regulator-like PRR1 isoform X2 [Brassica napus]
>XP_013640076.1 uncharacterized protein LOC106345423 [Brassica napus]
>XP_013640077.1 uncharacterized protein LOC106345424 [Brassica napus]
>XP_013640078.1 transcription repressor MYB6 [Brassica napus]
>XP_013640079.1 aspartyl protease family protein 2 [Brassica napus]
>XP_013640080.1 GPI ethanolamine phosphate transferase 1-like [Brassica napus]
>XP_013640081.1 aspartyl protease family protein 2-like [Brassica napus]
>XP_013640082.1 serine/threonine-protein kinase AGC1-5 [Brassica napus]
>XP_013640083.1 fasciclin-like arabinogalactan protein 14 [Brassica napus]
>XP_013640084.1 uncharacterized protein BNAA05G26540D [Brassica napus]
>XP_013640085.1 dolichyl-diphosphooligosaccharide--protein glycosyltransferase subunit 4A-like [Brassica napus]
>XP_013640086.1 dolichyl-diphosphooligosaccharide--protein glycosyltransferase subunit 4A-like [Brassica napus]
>XP_013640087.1 ras-related protein RABA4d-like [Brassica napus]
>XP_013640088.1 leucine-rich repeat protein FLOR 1-like [Brassica napus]
>XP_013640089.1 leucine-rich repeat protein FLOR 1-like [Brassica napus]
>XP_013640090.1 V-type proton ATPase subunit G1-like [Brassica napus]
>XP_013640091.1 tetraspanin-6-like [Brassica napus]
>XP_013640092.1 36.4 kDa proline-rich protein-like isoform X1 [Brassica napus]
>XP_013640093.1 36.4 kDa proline-rich protein-like isoform X2 [Brassica napus]
>XP_013640094.1 formin-like protein 3 [Brassica napus]
>XP_013640095.1 uncharacterized protein LOC106345443 [Brassica napus]
>XP_013640096.1 WRKY transcription factor 55-like isoform X1 [Brassica napus]
>XP_013640097.1 WRKY transcription factor 55-like isoform X2 [Brassica napus]
>XP_013640098.1 WRKY transcription factor 55-like isoform X3 [Brassica napus]
>XP_013640099.1 heavy metal-associated isoprenylated plant protein 30 [Brassica napus]
>XP_013640101.1 60S ribosomal protein L27-3 [Brassica napus]
>XP_013640104.1 protein LITTLE ZIPPER 3 isoform X2 [Brassica napus]
>XP_013640106.1 protein LITTLE ZIPPER 3 isoform X2 [Brassica napus]
>XP_013640107.1 uncharacterized protein LOC106345448 isoform X1 [Brassica napus]
>XP_013640109.2 purple acid phosphatase 21-like [Brassica napus]
>XP_013640111.1 growth-regulating factor 4-like [Brassica napus]
>XP_013640112.1 aspartokinase 3, chloroplastic-like [Brassica napus]
>XP_013640113.1 probable pectate lyase 12 [Brassica napus]
>XP_013640114.1 transcription factor MYB27 [Brassica napus]
>XP_013640115.1 thioredoxin-like 3-3 [Brassica napus]
>XP_013640118.1 cytochrome P450 71B5-like [Brassica napus]
>XP_013640119.1 DNA-binding protein S1FA1 [Brassica napus]
>XP_013640120.1 cytokinin riboside 5'-monophosphate phosphoribohydrolase LOG4 [Brassica napus]
>XP_013640121.1 laccase-10 [Brassica napus]
>XP_013640122.1 transcription factor DIVARICATA [Brassica napus]
>XP_013640123.2 uncharacterized protein DDB_G0271670 [Brassica napus]
>XP_013640125.1 protein trichome birefringence-like 3 [Brassica napus]
>XP_013640126.1 uncharacterized protein LOC106345469 [Brassica napus]
>XP_013640127.1 trihelix transcription factor GT-3a-like [Brassica napus]
>XP_013640128.1 uncharacterized protein LOC106345471 [Brassica napus]
>XP_013640129.1 vesicle transport protein GOT1-like isoform X4 [Brassica napus]
>XP_013640130.2 vesicle transport protein GOT1-like isoform X3 [Brassica napus]
>XP_013640131.2 vesicle transport protein GOT1-like isoform X2 [Brassica napus]
>XP_013640132.2 vesicle transport protein GOT1-like isoform X1 [Brassica napus]
>XP_013640133.1 protein N-terminal and lysine N-methyltransferase efm7-like isoform X1 [Brassica napus]
>XP_013640135.1 senescence associated gene 20-like [Brassica napus]
>XP_013640136.1 transcription repressor OFP1-like [Brassica napus]
>XP_013640137.1 transcription repressor OFP1-like [Brassica napus]
>XP_013640138.2 uncharacterized protein LOC106345479 [Brassica napus]
>XP_013640139.1 RING-H2 finger protein ATL74 [Brassica napus]
>XP_013640140.1 probable WRKY transcription factor 62, partial [Brassica napus]
>XP_013640141.1 probable WRKY transcription factor 62 [Brassica napus]
>XP_013640142.1 probable WRKY transcription factor 62 [Brassica napus]
>XP_013640143.2 uncharacterized protein C12orf45 homolog [Brassica napus]
>XP_013640144.1 ethylene-responsive transcription factor ERF021 [Brassica napus]
>XP_013640145.1 agamous-like MADS-box protein AGL12 [Brassica napus]
>XP_013640146.1 precursor of CEP14 [Brassica napus]
>XP_013640147.1 LOB domain-containing protein 27 [Brassica napus]
>XP_013640148.2 salicylate/benzoate carboxyl methyltransferase-like isoform X1 [Brassica napus]
>XP_013640149.2 probable protein S-acyltransferase 20 [Brassica napus]
>XP_013640150.1 casparian strip membrane protein 2 [Brassica napus]
>XP_013640151.1 uncharacterized protein BNAC05G41610D [Brassica napus]
>XP_013640152.1 lipid droplet-associated hydrolase-like [Brassica napus]
>XP_013640153.1 lipid droplet-associated hydrolase-like [Brassica napus]
>XP_013640154.2 lipid droplet-associated hydrolase [Brassica napus]
>XP_013640155.1 aluminum-activated malate transporter 8-like [Brassica napus]
>XP_013640156.1 plant intracellular Ras-group-related LRR protein 4-like [Brassica napus]
>XP_013640157.1 dihydroneopterin aldolase 1 isoform X1 [Brassica napus]
>XP_013640158.1 dihydroneopterin aldolase 1 isoform X2 [Brassica napus]
>XP_013640159.1 amino acid transporter ANT1-like [Brassica napus]
>XP_013640160.1 gamma-aminobutyrate transaminase POP2, mitochondrial-like isoform X1 [Brassica napus]
>XP_013640161.1 fatty acyl-CoA reductase 2-like [Brassica napus]
>XP_013640162.1 DNA-3-methyladenine glycosylase isoform X1 [Brassica napus]
>XP_013640163.1 DNA-3-methyladenine glycosylase isoform X2 [Brassica napus]
>XP_013640164.1 protein trichome birefringence-like 1 [Brassica napus]
>XP_013640165.2 glycerol-3-phosphate acyltransferase 5 [Brassica napus]
>XP_013640166.2 laccase-22 [Brassica napus]
>XP_013640167.2 WUSCHEL-related homeobox 5 [Brassica napus]
>XP_013640168.1 protein IQ-DOMAIN 1-like [Brassica napus]
>XP_013640169.1 GDSL esterase/lipase CPRD49 [Brassica napus]
>XP_013640170.1 probable 2-oxoglutarate-dependent dioxygenase At3g111800 [Brassica napus]
>XP_013640174.1 uncharacterized protein BNAC05G42020D [Brassica napus]
>XP_013640176.1 RING-H2 finger protein ATL66-like [Brassica napus]
>XP_013640177.1 uncharacterized protein BNAC05G42140D [Brassica napus]
>XP_013640178.1 ankyrin repeat-containing protein BDA1-like [Brassica napus]
>XP_013640179.1 putative cysteine-rich repeat secretory protein 17 [Brassica napus]
>XP_013640180.1 villin-5-like [Brassica napus]
>XP_013640181.1 carbon catabolite repressor protein 4 homolog 4-like isoform X1 [Brassica napus]
>XP_013640182.1 carbon catabolite repressor protein 4 homolog 4-like isoform X2 [Brassica napus]
>XP_013640183.1 probable aspartic protease At2g35615 [Brassica napus]
>XP_013640184.1 B3 domain-containing protein REM10-like [Brassica napus]
>XP_013640185.1 proteasome subunit alpha type-4-A [Brassica napus]
>XP_013640186.1 pectinesterase inhibitor 1-like [Brassica napus]
>XP_013640188.1 uncharacterized protein BNAC06G17820D [Brassica napus]
>XP_013640189.1 cyclin-U2-2-like [Brassica napus]
>XP_013640190.2 zinc finger protein ZAT9-like [Brassica napus]
>XP_013640192.1 protein LITTLE ZIPPER 2 [Brassica napus]
>XP_013640193.1 VQ motif-containing protein 22-like [Brassica napus]
>XP_013640194.1 fasciclin-like arabinogalactan protein 10 [Brassica napus]
>XP_013640195.1 fasciclin-like arabinogalactan protein 10 [Brassica napus]
>XP_013640196.1 F-box/LRR-repeat protein At3g60040-like [Brassica napus]
>XP_013640198.1 uncharacterized protein LOC106345556 [Brassica napus]
>XP_013640199.1 3-phosphoinositide-dependent protein kinase 2-like [Brassica napus]
>XP_013640200.1 putative F-box protein At1g47390 [Brassica napus]
>XP_013640201.2 transcription factor SRM1-like [Brassica napus]
>XP_013640202.1 40S ribosomal protein S17-3-like [Brassica napus]
>XP_013640203.1 transmembrane emp24 domain-containing protein p24delta6-like [Brassica napus]
>XP_013640204.1 uncharacterized protein LOC106345569 [Brassica napus]
>XP_013640206.1 ferritin-2, chloroplastic-like [Brassica napus]
>XP_013640207.1 transcriptional regulator TAC1-like [Brassica napus]
>XP_013640208.1 U-box domain-containing protein 15 [Brassica napus]
>XP_013640209.1 uncharacterized protein LOC106345577 [Brassica napus]
>XP_013640210.1 NDR1/HIN1-like protein 6 [Brassica napus]
>XP_013640211.1 UDP-URONIC ACID TRANSPORTER 1-like [Brassica napus]
>XP_013640212.1 zinc finger protein ZAT5-like [Brassica napus]
>XP_013640213.1 3-phosphoinositide-dependent protein kinase 2-like [Brassica napus]
>XP_013640215.1 protein RESTRICTED TEV MOVEMENT 2-like [Brassica napus]
>XP_013640216.1 transmembrane emp24 domain-containing protein p24delta6-like [Brassica napus]
>XP_013640217.1 protein NETWORKED 4B-like [Brassica napus]
>XP_013640218.2 isocitrate dehydrogenase [NAD] catalytic subunit 6, mitochondrial [Brassica napus]
>XP_013640220.2 auxin-responsive protein SAUR50 [Brassica napus]
>XP_013640222.1 protein translation factor SUI1 homolog 1-like [Brassica napus]
>XP_013640224.1 auxin-responsive protein SAUR63-like [Brassica napus]
>XP_013640226.1 uncharacterized protein LOC106345596 [Brassica napus]
>XP_013640227.1 fasciclin-like arabinogalactan protein 5 [Brassica napus]
>XP_013640228.1 pathogenesis-related protein PR-4 [Brassica napus]
>XP_013640230.1 putative callose synthase 6 [Brassica napus]
>XP_013640232.2 probable serine/threonine-protein kinase BSK3 [Brassica napus]
>XP_013640234.1 transcription factor MYB83 [Brassica napus]
>XP_013640235.1 uncharacterized protein LOC106345606 [Brassica napus]
>XP_013640236.1 phospholipase ABHD3-like isoform X4 [Brassica napus]
>XP_013640237.1 protein DETOXIFICATION 43-like isoform X1 [Brassica napus]
>XP_013640238.1 protein DETOXIFICATION 43-like isoform X1 [Brassica napus]
>XP_013640240.1 SRSF protein kinase 3-like [Brassica napus]
>XP_013640241.1 signal recognition particle 9 kDa protein-like isoform X1 [Brassica napus]
>XP_013640242.1 signal recognition particle 9 kDa protein-like isoform X2 [Brassica napus]
>XP_013640245.1 myb-related protein Myb4-like isoform X1 [Brassica napus]
>XP_013640246.1 cytochrome P450 76C4-like [Brassica napus]
>XP_013640247.1 dual specificity protein phosphatase 1 isoform X1 [Brassica napus]
>XP_013640248.1 adenylate isopentenyltransferase 7, mitochondrial [Brassica napus]
>XP_013640249.1 defensin-like protein 292 [Brassica napus]
>XP_013640250.1 basic leucine zipper 43-like [Brassica napus]
>XP_013640251.1 LOB domain-containing protein 16-like [Brassica napus]
>XP_013640252.2 jacalin-related lectin 10 [Brassica napus]
>XP_013640253.1 uncharacterized protein LOC106345623 [Brassica napus]
>XP_013640255.1 bidirectional sugar transporter SWEET8-like [Brassica napus]
>XP_013640256.1 wound-induced basic protein-like [Brassica napus]
>XP_013640257.1 heterogeneous nuclear ribonucleoprotein U-like protein 1 [Brassica napus]
>XP_013640258.1 protein SENSITIVE TO PROTON RHIZOTOXICITY 1-like isoform X1 [Brassica napus]
>XP_013640259.1 probable serine/threonine-protein kinase PBL26 [Brassica napus]
>XP_013640260.1 uncharacterized protein LOC106345632 isoform X1 [Brassica napus]
>XP_013640261.1 60S ribosomal protein L29-1-like [Brassica napus]
>XP_013640262.1 uncharacterized protein LOC106345634 [Brassica napus]
>XP_013640263.2 bifunctional L-3-cyanoalanine synthase/cysteine synthase D1-like [Brassica napus]
>XP_013640264.1 protein SENSITIVE TO PROTON RHIZOTOXICITY 1-like isoform X1 [Brassica napus]
>XP_013640266.2 uncharacterized protein LOC106345638 [Brassica napus]
>XP_013640267.1 phosphoglycerate mutase-like protein AT74 [Brassica napus]
>XP_013640268.1 E3 ubiquitin-protein ligase ATL6 [Brassica napus]
>XP_013640269.1 LOW QUALITY PROTEIN: cyclin-P3-1 [Brassica napus]
>XP_013640270.1 uncharacterized protein LOC106345644 [Brassica napus]
>XP_013640271.1 protein RALF-like 22 [Brassica napus]
>XP_013640272.1 sugar transporter ERD6-like 9 [Brassica napus]
>XP_013640273.1 uncharacterized protein LOC106345643 [Brassica napus]
>XP_013640274.1 receptor-like cytosolic serine/threonine-protein kinase RBK2 [Brassica napus]
>XP_013640275.1 F-box/kelch-repeat protein At4g38940 [Brassica napus]
>XP_013640276.1 uncharacterized protein LOC106345651 [Brassica napus]
>XP_013640277.1 uncharacterized protein BNAANNG10680D [Brassica napus]
>XP_013640278.1 PITH domain-containing protein At3g04780-like [Brassica napus]
>XP_013640279.1 uncharacterized protein LOC106345654 [Brassica napus]
>XP_013640280.1 uncharacterized protein LOC106345656 [Brassica napus]
>XP_013640281.1 uncharacterized protein At2g34160-like [Brassica napus]
>XP_013640283.1 dihydrolipoyllysine-residue acetyltransferase component 5 of pyruvate dehydrogenase complex, chloroplastic [Brassica napus]
>XP_013640285.1 exocyst complex component EXO84A [Brassica napus]
>XP_013640288.1 transcription factor bHLH74-like isoform X2 [Brassica napus]
>XP_013640289.1 transcription factor bHLH74-like isoform X1 [Brassica napus]
>XP_013640290.1 phosphoglycerate mutase-like protein 1 [Brassica napus]
>XP_013640291.1 uncharacterized protein LOC106345664 isoform X2 [Brassica napus]
>XP_013640292.1 transmembrane emp24 domain-containing protein p24delta3 [Brassica napus]
>XP_013640293.1 pectin acetylesterase 1-like [Brassica napus]
>XP_013640294.1 transcription factor MYB61-like [Brassica napus]
>XP_013640295.1 uncharacterized protein LOC106345673 [Brassica napus]
>XP_013640296.1 PLASMODESMATA CALLOSE-BINDING PROTEIN 4-like [Brassica napus]
>XP_013640298.1 LOW QUALITY PROTEIN: putative 12-oxophytodienoate reductase-like protein 1 [Brassica napus]
>XP_013640299.1 uncharacterized protein yae1 [Brassica napus]
>XP_013640300.1 putative FBD-associated F-box protein At1g05080 isoform X1 [Brassica napus]
>XP_013640302.1 pentatricopeptide repeat-containing protein At1g09220, mitochondrial-like [Brassica napus]
>XP_013640303.1 putative glycine-rich cell wall structural protein 1 [Brassica napus]
>XP_013640304.1 F-box protein PP2-B15 [Brassica napus]
>XP_013640305.1 putative UDP-glucuronate:xylan alpha-glucuronosyltransferase 5 [Brassica napus]
>XP_013640307.1 nuclear transcription factor Y subunit C-9-like [Brassica napus]
>XP_013640308.1 nuclear transcription factor Y subunit C-9-like [Brassica napus]
>XP_013640309.1 nuclear transcription factor Y subunit C-9-like [Brassica napus]
>XP_013640310.1 uncharacterized protein LOC106345688 [Brassica napus]
>XP_013640311.1 nuclear transcription factor Y subunit C-9-like [Brassica napus]
>XP_013640312.1 nuclear transcription factor Y subunit C-9-like [Brassica napus]
>XP_013640313.1 uncharacterized protein LOC106345690 [Brassica napus]
>XP_013640315.1 putative gamma-glutamylcyclotransferase At3g02910 [Brassica napus]
>XP_013640316.1 transcription factor CPC-like isoform X1 [Brassica napus]
>XP_013640317.1 transcription factor CPC-like isoform X2 [Brassica napus]
>XP_013640319.1 putative RING-H2 finger protein ATL21B [Brassica napus]
>XP_013640320.1 putative RING-H2 finger protein ATL21A [Brassica napus]
>XP_013640321.1 homeobox-leucine zipper protein ATHB-7-like [Brassica napus]
>XP_013640322.1 auxin-responsive protein SAUR32-like [Brassica napus]
>XP_013640323.1 UDP-glycosyltransferase 83A1 [Brassica napus]
>XP_013640324.1 lamin-like protein [Brassica napus]
>XP_013640325.1 transcription factor MYB106 [Brassica napus]
>XP_013640326.1 peroxidase 27 [Brassica napus]
>XP_013640327.1 pyruvate, phosphate dikinase regulatory protein 2 [Brassica napus]
>XP_013640328.1 homeobox-leucine zipper protein ATHB-20 [Brassica napus]
>XP_013640329.1 uncharacterized protein LOC106345708 [Brassica napus]
>XP_013640330.1 uncharacterized protein BNAA05G37460D [Brassica napus]
>XP_013640332.1 probable carboxylesterase 9 [Brassica napus]
>XP_013640333.1 putative F-box protein At3g17500 [Brassica napus]
>XP_013640334.1 uncharacterized protein BNAA05G37470D [Brassica napus]
>XP_013640335.1 uncharacterized protein LOC106345680 [Brassica napus]
>XP_013640336.1 putative FBD-associated F-box protein At1g61330 [Brassica napus]
>XP_013640337.1 F-box protein At3g28330-like [Brassica napus]
>XP_013640338.1 uncharacterized protein LOC106345718 [Brassica napus]
>XP_013640339.1 uncharacterized protein LOC106345719 [Brassica napus]
>XP_013640341.1 photosystem II 5 kDa protein, chloroplastic [Brassica napus]
>XP_013640344.1 nucleolar GTP-binding protein 1-like [Brassica napus]
>XP_013640345.1 LOB domain-containing protein 28-like [Brassica napus]
>XP_013640347.1 protein RBL isoform X1 [Brassica napus]
>XP_013640348.1 NAD(H) kinase 1 [Brassica napus]
>XP_013640349.1 zinc finger CCCH domain-containing protein 55 isoform X3 [Brassica napus]
>XP_013640351.1 zinc finger CCCH domain-containing protein 55 isoform X4 [Brassica napus]
>XP_013640352.1 beta-D-glucopyranosyl abscisate beta-glucosidase-like [Brassica napus]
>XP_013640353.1 probable RNA-binding protein 19 [Brassica napus]
>XP_013640355.1 nuclear pore complex protein NUP50A isoform X1 [Brassica napus]
>XP_013640356.1 nuclear pore complex protein NUP50A isoform X2 [Brassica napus]
>XP_013640357.1 zinc finger CCCH domain-containing protein 55 isoform X5 [Brassica napus]
>XP_013640359.1 xanthoxin dehydrogenase [Brassica napus]
>XP_013640362.1 uncharacterized protein LOC106345737 [Brassica napus]
>XP_013640363.1 60S ribosomal protein L37-2 [Brassica napus]
>XP_013640364.1 protein disulfide isomerase-like 1-5 [Brassica napus]
>XP_013640365.1 ras-related protein RABG3d [Brassica napus]
>XP_013640366.1 zinc finger CCCH domain-containing protein 55 isoform X6 [Brassica napus]
>XP_013640367.1 rop guanine nucleotide exchange factor 11-like [Brassica napus]
>XP_013640368.1 protein CURVATURE THYLAKOID 1C, chloroplastic-like [Brassica napus]
>XP_013640369.1 photosystem I reaction center subunit VI, chloroplastic [Brassica napus]
>XP_013640370.1 dynein light chain LC6, flagellar outer arm-like [Brassica napus]
>XP_013640371.1 protein NRT1/ PTR FAMILY 1.2 [Brassica napus]
>XP_013640372.1 tRNase Z TRZ3, mitochondrial [Brassica napus]
>XP_013640373.1 zinc finger CCCH domain-containing protein 55 isoform X7 [Brassica napus]
>XP_013640374.1 uncharacterized protein LOC106345747 [Brassica napus]
>XP_013640375.1 homeobox-leucine zipper protein ATHB-15 isoform X1 [Brassica napus]
>XP_013640376.1 homeobox-leucine zipper protein ATHB-15 isoform X2 [Brassica napus]
>XP_013640377.1 jacalin-related lectin 18 [Brassica napus]
>XP_013640379.1 jacalin-related lectin 15-like [Brassica napus]
>XP_013640380.1 uncharacterized protein BNAA06G00370D [Brassica napus]
>XP_013640381.1 mediator of RNA polymerase II transcription subunit 13-like isoform X2 [Brassica napus]
>XP_013640382.1 zinc finger CCCH domain-containing protein 55 isoform X8 [Brassica napus]
>XP_013640383.1 probable acyl-activating enzyme 18, peroxisomal [Brassica napus]
>XP_013640384.1 serine/arginine-rich SC35-like splicing factor SCL33 [Brassica napus]
>XP_013640385.1 dirigent protein 20-like isoform X2 [Brassica napus]
>XP_013640386.1 dirigent protein 20-like isoform X1 [Brassica napus]
>XP_013640387.1 PRA1 family protein F2-like [Brassica napus]
>XP_013640388.1 LOW QUALITY PROTEIN: phospholipase D alpha 4-like [Brassica napus]
>XP_013640389.1 protein FLX-like 3 [Brassica napus]
>XP_013640390.1 probable E3 ubiquitin-protein ligase ATL45 [Brassica napus]
>XP_013640392.1 beta-fructofuranosidase, insoluble isoenzyme CWINV3 [Brassica napus]
>XP_013640393.1 glutamine-dependent NAD(+) synthetase-like [Brassica napus]
>XP_013640394.1 kelch repeat-containing protein At3g27220-like [Brassica napus]
>XP_013640395.1 dihydrolipoyllysine-residue acetyltransferase component 3 of pyruvate dehydrogenase complex, mitochondrial-like [Brassica napus]
>XP_013640397.1 protein BIG GRAIN 1-like B isoform X2 [Brassica napus]
>XP_013640398.1 uncharacterized protein LOC106345764 [Brassica napus]
>XP_013640400.1 serine decarboxylase-like [Brassica napus]
>XP_013640402.2 uncharacterized protein LOC106345767 isoform X1 [Brassica napus]
>XP_013640403.1 protein TRIGALACTOSYLDIACYLGLYCEROL 5, chloroplastic-like [Brassica napus]
>XP_013640404.1 uncharacterized protein LOC106345770 [Brassica napus]
>XP_013640406.1 calpain-type cysteine protease DEK1 [Brassica napus]
>XP_013640407.1 protein NDH-DEPENDENT CYCLIC ELECTRON FLOW 5 [Brassica napus]
>XP_013640408.1 E3 ubiquitin-protein ligase SIRP1 [Brassica napus]
>XP_013640409.1 kinesin-like protein KIN-14T [Brassica napus]
>XP_013640410.1 F-box protein At-B isoform X1 [Brassica napus]
>XP_013640411.1 phosphoribosylaminoimidazole-succinocarboxamide synthase, chloroplastic [Brassica napus]
>XP_013640412.1 chloride channel protein CLC-f [Brassica napus]
>XP_013640413.1 pentatricopeptide repeat-containing protein At1g55630 [Brassica napus]
>XP_013640414.1 photosystem I reaction center subunit V, chloroplastic [Brassica napus]
>XP_013640415.1 uncharacterized WD repeat-containing protein C2A9.03-like [Brassica napus]
>XP_013640416.1 phosphatidylinositol/phosphatidylcholine transfer protein SFH13-like [Brassica napus]
>XP_013640417.1 GBF-interacting protein 1-like [Brassica napus]
>XP_013640418.1 rac-like GTP-binding protein ARAC1 [Brassica napus]
>XP_013640419.1 protein EARLY-RESPONSIVE TO DEHYDRATION 7, chloroplastic-like [Brassica napus]
>XP_013640420.1 uncharacterized protein LOC106345786 isoform X2 [Brassica napus]
>XP_013640421.1 rhodanese-like domain-containing protein 17 [Brassica napus]
>XP_013640422.1 uncharacterized protein BNAA01G25330D isoform X1 [Brassica napus]
>XP_013640423.1 trafficking protein particle complex II-specific subunit 130 homolog [Brassica napus]
>XP_013640424.1 PAP-specific phosphatase HAL2-like [Brassica napus]
>XP_013640425.1 protein arginine N-methyltransferase PRMT10-like [Brassica napus]
>XP_013640426.1 protein STRUBBELIG-RECEPTOR FAMILY 6-like [Brassica napus]
>XP_013640427.1 26S proteasome regulatory subunit 7 homolog A [Brassica napus]
>XP_013640428.1 uncharacterized protein LOC106345794 [Brassica napus]
>XP_013640429.1 uncharacterized protein LOC106345795 [Brassica napus]
>XP_013640430.1 uncharacterized protein BNAA01G25330D isoform X2 [Brassica napus]
>XP_013640431.1 uncharacterized protein LOC106345796 isoform X1 [Brassica napus]
>XP_013640432.1 uncharacterized protein LOC106345797 [Brassica napus]
>XP_013640433.1 polyadenylate-binding protein-interacting protein 8-like [Brassica napus]
>XP_013640434.1 peptide methionine sulfoxide reductase B1, chloroplastic [Brassica napus]
>XP_013640435.1 protein STRUBBELIG-RECEPTOR FAMILY 6-like [Brassica napus]
>XP_013640436.1 uncharacterized protein BNAA01G25330D isoform X3 [Brassica napus]
>XP_013640437.1 pectinesterase 1-like [Brassica napus]
>XP_013640438.1 uncharacterized protein LOC106345803 [Brassica napus]
>XP_013640439.1 uncharacterized protein LOC106345804 isoform X1 [Brassica napus]
>XP_013640440.1 26S proteasome regulatory subunit 7 homolog A-like [Brassica napus]
>XP_013640441.1 uncharacterized protein LOC106345806 [Brassica napus]
>XP_013640442.1 mitogen-activated protein kinase kinase kinase 1-like isoform X1 [Brassica napus]
>XP_013640443.1 proteasome subunit alpha type-5-A-like [Brassica napus]
>XP_013640444.1 uncharacterized protein BNAA01G25330D isoform X4 [Brassica napus]
>XP_013640445.1 translation initiation factor eIF-2B subunit alpha-like isoform X1 [Brassica napus]
>XP_013640446.1 translation initiation factor eIF-2B subunit alpha-like isoform X2 [Brassica napus]
>XP_013640447.1 translation initiation factor eIF-2B subunit alpha-like isoform X3 [Brassica napus]
>XP_013640448.1 protein LURP-one-related 2-like [Brassica napus]
>XP_013640450.1 protein LURP-one-related 2 [Brassica napus]
>XP_013640451.1 uncharacterized protein LOC106345813 [Brassica napus]
>XP_013640453.1 uncharacterized protein LOC106345814 [Brassica napus]
>XP_013640454.1 uncharacterized protein LOC106345815 [Brassica napus]
>XP_013640455.1 GDSL esterase/lipase 1-like [Brassica napus]
>XP_013640457.1 epithiospecifier protein-like [Brassica napus]
>XP_013640458.1 GDSL esterase/lipase At1g54020-like isoform X1 [Brassica napus]
>XP_013640461.1 GDSL esterase/lipase At1g54020-like isoform X1 [Brassica napus]
>XP_013640463.1 epithiospecifier protein [Brassica napus]
>XP_013640464.1 oligouridylate-binding protein 1A-like [Brassica napus]
>XP_013640465.1 trihelix transcription factor ASIL1-like [Brassica napus]
>XP_013640466.1 dormancy-associated protein homolog 4 [Brassica napus]
>XP_013640467.1 probable GTP diphosphokinase RSH3, chloroplastic [Brassica napus]
>XP_013640468.1 GATA transcription factor 24-like isoform X1 [Brassica napus]
>XP_013640469.1 E3 ubiquitin-protein ligase SPL2 [Brassica napus]
>XP_013640470.1 nuclear transcription factor Y subunit A-5-like [Brassica napus]
>XP_013640474.1 polyadenylate-binding protein-interacting protein 3 isoform X1 [Brassica napus]
>XP_013640475.1 polyadenylate-binding protein-interacting protein 3 isoform X2 [Brassica napus]
>XP_013640476.1 protein Brevis radix-like 3 [Brassica napus]
>XP_013640477.1 GATA transcription factor 24-like isoform X2 [Brassica napus]
>XP_013640478.1 dormancy-associated protein 2-like [Brassica napus]
>XP_013640479.1 uncharacterized protein LOC106345835 [Brassica napus]
>XP_013640480.1 protein trichome birefringence-like 28 isoform X1 [Brassica napus]
>XP_013640481.1 protein trichome birefringence-like 28 isoform X2 [Brassica napus]
>XP_013640482.1 zinc finger CCCH domain-containing protein 29-like [Brassica napus]
>XP_013640483.1 protein SMAX1-LIKE 8-like [Brassica napus]
>XP_013640485.1 uncharacterized protein LOC106345841 isoform X1 [Brassica napus]
>XP_013640486.1 uncharacterized protein LOC106345841 isoform X1 [Brassica napus]
>XP_013640487.1 uncharacterized protein LOC106345841 isoform X2 [Brassica napus]
>XP_013640488.1 DNA topoisomerase 6 subunit B-like isoform X1 [Brassica napus]
>XP_013640489.1 50S ribosomal protein L13, chloroplastic [Brassica napus]
>XP_013640490.1 B-box zinc finger protein 22 [Brassica napus]
>XP_013640494.1 DNA topoisomerase 6 subunit B-like isoform X2 [Brassica napus]
>XP_013640497.1 uncharacterized protein LOC106345846 isoform X1 [Brassica napus]
>XP_013640498.1 uncharacterized protein LOC106345846 isoform X2 [Brassica napus]
>XP_013640500.1 plant-specific TFIIB-related protein PTF2-like [Brassica napus]
>XP_013640503.1 ABC transporter E family member 1 isoform X1 [Brassica napus]
>XP_013640504.1 ABC transporter E family member 1 isoform X2 [Brassica napus]
>XP_013640506.1 protein ETHYLENE INSENSITIVE 3-like [Brassica napus]
>XP_013640507.1 feruloyl CoA ortho-hydroxylase 1-like [Brassica napus]
>XP_013640508.1 uncharacterized protein LOC106345853 [Brassica napus]
>XP_013640509.1 protein NRT1/ PTR FAMILY 6.1-like [Brassica napus]
>XP_013640510.1 cytochrome b-c1 complex subunit Rieske-4, mitochondrial-like [Brassica napus]
>XP_013640511.1 cytochrome b-c1 complex subunit Rieske-4, mitochondrial-like [Brassica napus]
>XP_013640512.1 ATP synthase subunit O, mitochondrial [Brassica napus]
>XP_013640513.1 nucleoside diphosphate kinase 1 [Brassica napus]
>XP_013640517.1 uncharacterized protein LOC106345859 [Brassica napus]
>XP_013640520.1 protein CHROMATIN REMODELING 4-like isoform X1 [Brassica napus]
>XP_013640521.1 protein CHROMATIN REMODELING 4-like isoform X2 [Brassica napus]
>XP_013640522.1 probable LRR receptor-like serine/threonine-protein kinase At3g47570 isoform X1 [Brassica napus]
>XP_013640524.1 copper-transporting ATPase RAN1-like [Brassica napus]
>XP_013640527.1 superoxide dismutase [Fe] 2, chloroplastic isoform X1 [Brassica napus]
>XP_013640528.1 superoxide dismutase [Fe] 2, chloroplastic isoform X2 [Brassica napus]
>XP_013640529.1 superoxide dismutase [Fe] 2, chloroplastic isoform X1 [Brassica napus]
>XP_013640530.1 superoxide dismutase [Fe] 2, chloroplastic isoform X2 [Brassica napus]
>XP_013640531.1 polyadenylate-binding protein 1 [Brassica napus]
>XP_013640532.1 uncharacterized protein LOC106345871 [Brassica napus]
>XP_013640533.1 zinc finger transcription factor YY1-like [Brassica napus]
>XP_013640534.1 RNA pseudouridine synthase 7-like [Brassica napus]
>XP_013640535.1 probable RNA methyltransferase At5g51130 [Brassica napus]
>XP_013640536.1 uncharacterized protein LOC106345875 [Brassica napus]
>XP_013640537.1 ankyrin repeat-containing protein BDA1-like [Brassica napus]
>XP_013640538.1 ceramide kinase-like [Brassica napus]
>XP_013640539.1 splicing factor-like protein 1 [Brassica napus]
>XP_013640540.1 F-box protein At5g51380-like [Brassica napus]
>XP_013640542.1 23.5 kDa heat shock protein, mitochondrial-like [Brassica napus]
>XP_013640543.1 monocopper oxidase-like protein SKS2 [Brassica napus]
>XP_013640544.1 non-specific lipid-transfer protein 3-like [Brassica napus]
>XP_013640545.1 UPF0725 protein At1g23950-like [Brassica napus]
>XP_013640546.1 probable pectinesterase/pectinesterase inhibitor 59 [Brassica napus]
>XP_013640547.1 mitochondrial intermediate peptidase, mitochondrial-like [Brassica napus]
>XP_013640548.1 protein LOW PSII ACCUMULATION 2, chloroplastic-like [Brassica napus]
>XP_013640549.1 40S ribosomal protein S20-1-like [Brassica napus]
>XP_013640550.1 hypersensitive-induced response protein 4-like [Brassica napus]
>XP_013640551.1 AT-hook motif nuclear-localized protein 4-like [Brassica napus]
>XP_013640552.1 AT-hook motif nuclear-localized protein 4-like [Brassica napus]
>XP_013640553.1 AT-hook motif nuclear-localized protein 4-like [Brassica napus]
>XP_013640554.1 AT-hook motif nuclear-localized protein 4-like [Brassica napus]
>XP_013640555.1 65-kDa microtubule-associated protein 3-like [Brassica napus]
>XP_013640556.1 65-kDa microtubule-associated protein 3-like [Brassica napus]
>XP_013640557.1 UPF0725 protein At1g23950-like [Brassica napus]
>XP_013640558.1 uncharacterized protein LOC106345893 [Brassica napus]
>XP_013640559.1 probable prefoldin subunit 1 [Brassica napus]
>XP_013640560.1 receptor-like serine/threonine-protein kinase At4g25390 [Brassica napus]
>XP_013640561.1 probable fructokinase-7 [Brassica napus]
>XP_013640562.1 uncharacterized protein LOC106345897 [Brassica napus]
>XP_013640563.1 MADS-box protein AGL72-like [Brassica napus]
>XP_013640564.1 protein HOTHEAD-like isoform X1 [Brassica napus]
>XP_013640565.2 protein HOTHEAD-like isoform X2 [Brassica napus]
>XP_013640566.1 protein HOTHEAD-like isoform X1 [Brassica napus]
>XP_013640569.1 zinc finger CCCH domain-containing protein 63-like [Brassica napus]
>XP_013640570.1 uncharacterized protein LOC106345903 [Brassica napus]
>XP_013640571.1 serine/arginine-rich splicing factor RS41-like isoform X1 [Brassica napus]
>XP_013640572.1 serine/arginine-rich splicing factor RS41-like isoform X1 [Brassica napus]
>XP_013640573.1 protein DETOXIFICATION 50-like isoform X2 [Brassica napus]
>XP_013640574.1 protein DETOXIFICATION 50-like isoform X1 [Brassica napus]
>XP_013640575.1 protein DETOXIFICATION 50-like isoform X3 [Brassica napus]
>XP_013640576.1 protein DETOXIFICATION 50-like isoform X6 [Brassica napus]
>XP_013640577.1 pentatricopeptide repeat-containing protein At3g20730-like [Brassica napus]
>XP_013640578.1 protein DETOXIFICATION 50-like isoform X7 [Brassica napus]
>XP_013640579.1 putative F-box/FBD/LRR-repeat protein At5g56810 [Brassica napus]
>XP_013640580.1 putative F-box/FBD/LRR-repeat protein At5g56810 [Brassica napus]
>XP_013640581.1 BAG family molecular chaperone regulator 1 [Brassica napus]
>XP_013640582.1 putative ubiquitin-conjugating enzyme E2 38 [Brassica napus]
>XP_013640583.1 uncharacterized protein LOC106345911 [Brassica napus]
>XP_013640584.1 lectin-like protein At1g53070 [Brassica napus]
>XP_013640585.1 lectin-like protein At1g53070 [Brassica napus]
>XP_013640586.1 proton pump-interactor 4-like [Brassica napus]
>XP_013640587.1 probable E3 ubiquitin-protein ligase ZFP1 [Brassica napus]
>XP_013640588.1 probable E3 ubiquitin-protein ligase ZFP1 [Brassica napus]
>XP_013640589.1 polyubiquitin 11-like [Brassica napus]
>XP_013640590.1 sodium/calcium exchanger NCL-like [Brassica napus]
>XP_013640591.1 malate dehydrogenase 1, mitochondrial-like [Brassica napus]
>XP_013640592.1 UBP1-associated protein 2C-like [Brassica napus]
>XP_013640593.1 LOW QUALITY PROTEIN: protein DJ-1 homolog B-like [Brassica napus]
>XP_013640594.1 DNA ligase 1-like [Brassica napus]
>XP_013640595.1 uncharacterized protein BNAA06G01010D [Brassica napus]
>XP_013640596.1 protein GRAVITROPIC IN THE LIGHT 1 [Brassica napus]
>XP_013640597.1 ABC transporter G family member 24-like [Brassica napus]
>XP_013640598.1 ABC transporter G family member 24 isoform X1 [Brassica napus]
>XP_013640599.1 uncharacterized protein LOC106345924 [Brassica napus]
>XP_013640600.1 ABC transporter G family member 24 isoform X2 [Brassica napus]
>XP_013640604.1 ubiquitin domain-containing protein 1-like [Brassica napus]
>XP_013640605.1 uncharacterized protein LOC106345930 [Brassica napus]
>XP_013640606.1 trifunctional UDP-glucose 4,6-dehydratase/UDP-4-keto-6-deoxy-D-glucose 3,5-epimerase/UDP-4-keto-L-rhamnose-reductase RHM2 [Brassica napus]
>XP_013640607.1 trifunctional UDP-glucose 4,6-dehydratase/UDP-4-keto-6-deoxy-D-glucose 3,5-epimerase/UDP-4-keto-L-rhamnose-reductase RHM2 [Brassica napus]
>XP_013640608.1 mitogen-activated protein kinase 18-like [Brassica napus]
>XP_013640609.1 E3 ubiquitin-protein ligase CCNB1IP1 homolog isoform X1 [Brassica napus]
>XP_013640610.1 E3 ubiquitin-protein ligase CCNB1IP1 homolog isoform X1 [Brassica napus]
>XP_013640611.1 E3 ubiquitin-protein ligase CCNB1IP1 homolog isoform X2 [Brassica napus]
>XP_013640612.1 WUSCHEL-related homeobox 13-like [Brassica napus]
>XP_013640614.1 E3 ubiquitin-protein ligase CCNB1IP1 homolog isoform X3 [Brassica napus]
>XP_013640615.1 60S ribosomal protein L18a-like protein [Brassica napus]
>XP_013640616.1 heat shock 70 kDa protein 14-like [Brassica napus]
>XP_013640617.1 fatty-acid-binding protein 3, chloroplastic [Brassica napus]
>XP_013640618.1 pentatricopeptide repeat-containing protein At1g53600, mitochondrial-like [Brassica napus]
>XP_013640619.1 uncharacterized protein LOC106345939 [Brassica napus]
>XP_013640620.1 polyadenylate-binding protein-interacting protein 8-like [Brassica napus]
>XP_013640621.1 probable esterase KAI2 isoform X1 [Brassica napus]
>XP_013640622.1 probable esterase KAI2 isoform X2 [Brassica napus]
>XP_013640623.1 probable esterase KAI2 isoform X1 [Brassica napus]
>XP_013640624.1 probable esterase KAI2 isoform X2 [Brassica napus]
>XP_013640625.1 probable esterase KAI2 isoform X1 [Brassica napus]
>XP_013640626.1 probable esterase KAI2 isoform X2 [Brassica napus]
>XP_013640627.1 VIN3-like protein 1 [Brassica napus]
>XP_013640628.1 probable serine incorporator [Brassica napus]
>XP_013640630.1 heat stress transcription factor C-1-like [Brassica napus]
>XP_013640631.1 uncharacterized protein LOC106345949 [Brassica napus]
>XP_013640632.1 proline-rich receptor-like protein kinase PERK1 [Brassica napus]
>XP_013640633.1 uncharacterized protein LOC106345951 isoform X1 [Brassica napus]
>XP_013640634.1 PXMP2/4 family protein 2-like isoform X2 [Brassica napus]
>XP_013640636.1 glyceraldehyde-3-phosphate dehydrogenase, cytosolic-like [Brassica napus]
>XP_013640639.1 disease resistance protein TAO1-like [Brassica napus]
>XP_013640642.1 40S ribosomal protein S16-3-like [Brassica napus]
>XP_013640643.1 GDSL esterase/lipase LTL1-like [Brassica napus]
>XP_013640644.1 probable inactive ATP-dependent zinc metalloprotease FTSHI 5, chloroplastic isoform X1 [Brassica napus]
>XP_013640645.1 uncharacterized protein LOC106345960 [Brassica napus]
>XP_013640646.1 uncharacterized protein LOC106345961 [Brassica napus]
>XP_013640647.1 histone-lysine N-methyltransferase SUVR4-like isoform X1 [Brassica napus]
>XP_013640648.1 histone-lysine N-methyltransferase SUVR4-like isoform X2 [Brassica napus]
>XP_013640649.1 60S ribosomal protein L23 [Brassica napus]
>XP_013640650.1 myb family transcription factor PHL13-like isoform X1 [Brassica napus]
>XP_013640651.1 myb family transcription factor PHL13-like isoform X2 [Brassica napus]
>XP_013640652.1 myb family transcription factor PHL13-like isoform X2 [Brassica napus]
>XP_013640655.1 RNA-binding protein 42 [Brassica napus]
>XP_013640656.1 protein LIGHT-DEPENDENT SHORT HYPOCOTYLS 2 [Brassica napus]
>XP_013640657.1 probable low-specificity L-threonine aldolase 2 isoform X1 [Brassica napus]
>XP_013640658.1 probable low-specificity L-threonine aldolase 2 isoform X1 [Brassica napus]
>XP_013640660.1 uncharacterized protein LOC106345972 isoform X1 [Brassica napus]
>XP_013640661.1 uncharacterized protein LOC106345972 isoform X2 [Brassica napus]
>XP_013640662.1 AT-hook motif nuclear-localized protein 19 [Brassica napus]
>XP_013640663.1 phosphoenolpyruvate carboxylase kinase 2 [Brassica napus]
>XP_013640664.1 cleavage and polyadenylation specificity factor subunit 6 [Brassica napus]
>XP_013640665.1 two-pore potassium channel 1 [Brassica napus]
>XP_013640666.1 uncharacterized protein BNAC03G71690D [Brassica napus]
>XP_013640667.1 uncharacterized protein LOC106345980 isoform X1 [Brassica napus]
>XP_013640668.1 transcription termination factor MTERF9, chloroplastic [Brassica napus]
>XP_013640669.1 probable WRKY transcription factor 20 [Brassica napus]
>XP_013640670.1 probable serine/threonine-protein kinase WNK11 [Brassica napus]
>XP_013640671.1 heterogeneous nuclear ribonucleoprotein 1 [Brassica napus]
>XP_013640672.1 uncharacterized protein BNAC03G14160D isoform X1 [Brassica napus]
>XP_013640673.1 uncharacterized protein BNAC03G14160D isoform X2 [Brassica napus]
>XP_013640674.1 uncharacterized protein LOC106345983 [Brassica napus]
>XP_013640675.1 uncharacterized protein BNAC03G14160D isoform X3 [Brassica napus]
>XP_013640676.1 uncharacterized protein BNAC03G14160D isoform X3 [Brassica napus]
>XP_013640677.1 uncharacterized protein BNAC03G14160D isoform X3 [Brassica napus]
>XP_013640678.1 mitochondrial import inner membrane translocase subunit TIM22-3 [Brassica napus]
>XP_013640679.1 beta-(1,2)-xylosyltransferase [Brassica napus]
>XP_013640680.1 glycerophosphodiester phosphodiesterase GDPDL4 [Brassica napus]
>XP_013640681.2 putative lipid-transfer protein DIR1 [Brassica napus]
>XP_013640682.2 fimbrin-3 [Brassica napus]
>XP_013640683.2 fimbrin-3 [Brassica napus]
>XP_013640684.1 65-kDa microtubule-associated protein 1-like [Brassica napus]
>XP_013640685.1 glucan endo-1,3-beta-glucosidase 12 isoform X1 [Brassica napus]
>XP_013640686.1 probable histone H2A.2 [Brassica napus]
>XP_013640687.1 glucan endo-1,3-beta-glucosidase 12 isoform X2 [Brassica napus]
>XP_013640688.1 uncharacterized protein LOC106345996 [Brassica napus]
>XP_013640689.1 dihydrolipoyllysine-residue succinyltransferase component of 2-oxoglutarate dehydrogenase complex 1, mitochondrial-like [Brassica napus]
>XP_013640690.1 GDSL esterase/lipase At5g55050 [Brassica napus]
>XP_013640691.1 FH protein interacting protein FIP2-like [Brassica napus]
>XP_013640692.1 FH protein interacting protein FIP2-like [Brassica napus]
>XP_013640693.1 CASP-like protein 2D1 [Brassica napus]
>XP_013640694.1 CASP-like protein 2D1 [Brassica napus]
>XP_013640695.1 protein translation factor SUI1 homolog [Brassica napus]
>XP_013640696.1 glucose-6-phosphate/phosphate translocator 1, chloroplastic [Brassica napus]
>XP_013640697.1 mRNA cap guanine-N7 methyltransferase 1-like isoform X1 [Brassica napus]
>XP_013640698.1 TBC1 domain family member 15-like isoform X1 [Brassica napus]
>XP_013640699.1 TBC1 domain family member 15-like isoform X2 [Brassica napus]
>XP_013640700.1 thiamine thiazole synthase, chloroplastic [Brassica napus]
>XP_013640701.1 autophagy-related protein 18f-like isoform X2 [Brassica napus]
>XP_013640702.1 small RNA degrading nuclease 2-like isoform X1 [Brassica napus]
>XP_013640703.1 small RNA degrading nuclease 2-like isoform X2 [Brassica napus]
>XP_013640704.2 ankyrin repeat-containing protein ITN1-like [Brassica napus]
>XP_013640705.1 mRNA cap guanine-N7 methyltransferase 1-like isoform X2 [Brassica napus]
>XP_013640706.1 transcription factor ILR3 [Brassica napus]
>XP_013640707.1 formin-like protein 5 [Brassica napus]
>XP_013640708.2 uncharacterized protein LOC106346016 [Brassica napus]
>XP_013640709.1 ankyrin repeat-containing protein BDA1-like isoform X1 [Brassica napus]
>XP_013640710.1 ankyrin repeat-containing protein BDA1-like isoform X2 [Brassica napus]
>XP_013640711.1 ankyrin repeat-containing protein BDA1-like isoform X3 [Brassica napus]
>XP_013640713.1 protein DJ-1 homolog C-like [Brassica napus]
>XP_013640714.1 calcium/calmodulin-regulated receptor-like kinase 1 [Brassica napus]
>XP_013640715.1 organelle RRM domain-containing protein 2, mitochondrial-like [Brassica napus]
>XP_013640716.1 WD repeat-containing protein 25-like [Brassica napus]
>XP_013640717.1 indole-3-acetic acid-amido synthetase GH3.6-like [Brassica napus]
>XP_013640718.1 NAD(P)H dehydrogenase (quinone) FQR1-like [Brassica napus]
>XP_013640719.1 cytochrome P450 85A2-like [Brassica napus]
>XP_013640720.1 NAD(P)H dehydrogenase (quinone) FQR1-like [Brassica napus]
>XP_013640721.1 high mobility group B protein 4 [Brassica napus]
>XP_013640722.1 universal stress protein PHOS32-like [Brassica napus]
>XP_013640723.1 non-functional pseudokinase ZED1-like [Brassica napus]
>XP_013640724.1 probable LRR receptor-like protein kinase At1g51890 [Brassica napus]
>XP_013640726.1 probable LRR receptor-like serine/threonine-protein kinase At1g51860 isoform X1 [Brassica napus]
>XP_013640727.1 probable LRR receptor-like serine/threonine-protein kinase At1g51820 isoform X1 [Brassica napus]
>XP_013640728.1 probable disease resistance protein At1g15890 [Brassica napus]
>XP_013640729.1 receptor-like protein kinase THESEUS 1 [Brassica napus]
>XP_013640730.1 G-type lectin S-receptor-like serine/threonine-protein kinase At1g34300 [Brassica napus]
>XP_013640732.1 lysM domain receptor-like kinase 3 [Brassica napus]
>XP_013640733.1 ABSCISIC ACID-INSENSITIVE 5-like protein 6 [Brassica napus]
>XP_013640734.1 NADP-specific glutamate dehydrogenase [Brassica napus]
>XP_013640735.1 NADP-specific glutamate dehydrogenase [Brassica napus]
>XP_013640736.1 uncharacterized protein At1g51745-like [Brassica napus]
>XP_013640737.1 probable mitochondrial-processing peptidase subunit alpha-1, mitochondrial [Brassica napus]
>XP_013640738.2 ubiquitin carboxyl-terminal hydrolase 6 [Brassica napus]
>XP_013640739.1 probable ADP-ribosylation factor GTPase-activating protein AGD5 [Brassica napus]
>XP_013640740.1 IAA-amino acid hydrolase ILR1-like 4 [Brassica napus]
>XP_013640742.1 uncharacterized protein LOC106346045 [Brassica napus]
>XP_013640743.1 syntaxin-81 [Brassica napus]
>XP_013640744.1 transcription factor bHLH123 isoform X1 [Brassica napus]
>XP_013640745.1 auxin-responsive protein IAA18 [Brassica napus]
>XP_013640746.1 glycolipid transfer protein 1 [Brassica napus]
>XP_013640747.1 uncharacterized protein BNAA06G02220D [Brassica napus]
>XP_013640748.1 LRR receptor-like serine/threonine-protein kinase IOS1 [Brassica napus]
>XP_013640749.1 transcription factor bHLH123 isoform X2 [Brassica napus]
>XP_013640750.1 metal tolerance protein C4 [Brassica napus]
>XP_013640751.1 mannosyl-oligosaccharide 1,2-alpha-mannosidase MNS1 [Brassica napus]
>XP_013640752.1 uncharacterized protein LOC106346056 [Brassica napus]
>XP_013640754.1 zinc finger CCCH domain-containing protein 55-like [Brassica napus]
>XP_013640755.1 RNA-binding protein Y14-like [Brassica napus]
>XP_013640756.1 ABC transporter G family member 13-like isoform X1 [Brassica napus]
>XP_013640758.1 phospholipase A1-Igamma3, chloroplastic [Brassica napus]
>XP_013640759.1 splicing factor U2af large subunit B-like [Brassica napus]
>XP_013640760.1 protein TRAUCO-like [Brassica napus]
>XP_013640761.1 nifU-like protein 5, mitochondrial [Brassica napus]
>XP_013640762.1 photosystem II 5 kDa protein, chloroplastic [Brassica napus]
>XP_013640763.1 armadillo repeat-containing protein 8-like [Brassica napus]
>XP_013640765.1 serine/threonine-protein kinase UCN [Brassica napus]
>XP_013640766.1 trafficking protein particle complex subunit 1 [Brassica napus]
>XP_013640767.1 transcription factor bHLH122 [Brassica napus]
>XP_013640768.1 non-structural maintenance of chromosomes element 4 homolog A [Brassica napus]
>XP_013640769.1 probable plastid-lipid-associated protein 12, chloroplastic [Brassica napus]
>XP_013640770.1 AP2/ERF and B3 domain-containing transcription factor At1g51120 [Brassica napus]
>XP_013640771.1 uncharacterized protein LOC106346075 [Brassica napus]
>XP_013640772.1 uncharacterized protein LOC106346076 [Brassica napus]
>XP_013640773.1 phosphatidylinositol 4-kinase alpha 1 [Brassica napus]
>XP_013640774.1 probable serine/threonine-protein kinase At1g54610 [Brassica napus]
>XP_013640775.1 pyruvate dehydrogenase E1 component subunit beta-1, mitochondrial-like [Brassica napus]
>XP_013640776.1 probable protein phosphatase 2C 35 [Brassica napus]
>XP_013640777.1 bifunctional 3-dehydroquinate dehydratase/shikimate dehydrogenase, chloroplastic [Brassica napus]
>XP_013640778.1 zinc finger CCCH domain-containing protein 34-like isoform X1 [Brassica napus]
>XP_013640780.1 hydroxyproline O-galactosyltransferase GALT3-like isoform X1 [Brassica napus]
>XP_013640781.1 hydroxyproline O-galactosyltransferase GALT3-like isoform X2 [Brassica napus]
>XP_013640782.1 galactolipid galactosyltransferase SFR2, chloroplastic-like isoform X2 [Brassica napus]
>XP_013640783.1 protein REDUCED WALL ACETYLATION 2 isoform X1 [Brassica napus]
>XP_013640784.1 protein REDUCED WALL ACETYLATION 2 isoform X2 [Brassica napus]
>XP_013640785.1 protein REDUCED WALL ACETYLATION 2-like isoform X1 [Brassica napus]
>XP_013640786.1 protein REDUCED WALL ACETYLATION 2-like isoform X2 [Brassica napus]
>XP_013640789.1 rab escort protein 1-like isoform X2 [Brassica napus]
>XP_013640790.1 serine/threonine-protein kinase BCK1/SLK1/SSP31-like [Brassica napus]
>XP_013640791.1 protein RADIALIS-like 1 [Brassica napus]
>XP_013640792.1 high mobility group B protein 4 [Brassica napus]
>XP_013640793.1 huntingtin-interacting protein K-like [Brassica napus]
>XP_013640796.1 serine/threonine-protein phosphatase 4 regulatory subunit 3-like isoform X1 [Brassica napus]
>XP_013640797.1 serine/threonine-protein phosphatase 4 regulatory subunit 3-like isoform X2 [Brassica napus]
>XP_013640798.1 INO80 complex subunit B-like [Brassica napus]
>XP_013640799.1 protein DEHYDRATION-INDUCED 19 homolog 4-like isoform X3 [Brassica napus]
>XP_013640800.1 protein DEHYDRATION-INDUCED 19 homolog 4-like isoform X4 [Brassica napus]
>XP_013640801.1 multiple organellar RNA editing factor 3, mitochondrial-like [Brassica napus]
>XP_013640802.1 glyoxysomal fatty acid beta-oxidation multifunctional protein MFP-a-like [Brassica napus]
>XP_013640803.1 uncharacterized protein LOC106346099 [Brassica napus]
>XP_013640804.1 serine/threonine-protein phosphatase 4 regulatory subunit 3-like isoform X5 [Brassica napus]
>XP_013640805.1 serine/threonine-protein phosphatase 4 regulatory subunit 3-like isoform X6 [Brassica napus]
>XP_013640806.1 COBRA-like protein 10 [Brassica napus]
>XP_013640807.1 serine/threonine-protein phosphatase 4 regulatory subunit 3-like isoform X7 [Brassica napus]
>XP_013640808.1 serine/threonine-protein phosphatase 4 regulatory subunit 3-like isoform X8 [Brassica napus]
>XP_013640809.1 probable pectinesterase/pectinesterase inhibitor 23 isoform X3 [Brassica napus]
>XP_013640810.1 ubiquitin-like-specific protease 1A [Brassica napus]
>XP_013640811.1 INO80 complex subunit B-like [Brassica napus]
>XP_013640812.1 uncharacterized protein LOC106346105 [Brassica napus]
>XP_013640813.1 ubiquitin-like-specific protease 1A isoform X1 [Brassica napus]
>XP_013640814.1 ubiquitin-like-specific protease 1A isoform X2 [Brassica napus]
>XP_013640815.1 multiple organellar RNA editing factor 3, mitochondrial-like [Brassica napus]
>XP_013640816.1 pre-mRNA-splicing factor cwf23-like [Brassica napus]
>XP_013640817.1 early nodulin-like protein 3 isoform X1 [Brassica napus]
>XP_013640818.1 protein DEHYDRATION-INDUCED 19 homolog 4-like [Brassica napus]
>XP_013640819.1 uncharacterized protein LOC106346111 [Brassica napus]
>XP_013640820.1 thioredoxin-like protein CITRX, chloroplastic [Brassica napus]
>XP_013640821.1 uncharacterized protein LOC106346113 [Brassica napus]
>XP_013640822.1 GATA transcription factor 15-like [Brassica napus]
>XP_013640823.1 60S ribosomal protein L29-1-like [Brassica napus]
>XP_013640824.1 60S ribosomal protein L29-1-like [Brassica napus]
>XP_013640825.1 early nodulin-like protein 3 isoform X2 [Brassica napus]
>XP_013640827.1 transcription factor MYBS1-like [Brassica napus]
>XP_013640828.1 DENN domain and WD repeat-containing protein SCD1-like [Brassica napus]
>XP_013640830.1 phosphatidylinositol 4-kinase alpha 1-like [Brassica napus]
>XP_013640831.1 uncharacterized protein LOC106346123 isoform X1 [Brassica napus]
>XP_013640832.1 uncharacterized protein LOC106346123 isoform X2 [Brassica napus]
>XP_013640833.1 uncharacterized protein BNAA01G36410D [Brassica napus]
>XP_013640834.1 elongator complex protein 2 [Brassica napus]
>XP_013640835.1 methylthioribose kinase-like [Brassica napus]
>XP_013640836.1 LOW QUALITY PROTEIN: probable receptor-like protein kinase At1g49730 [Brassica napus]
>XP_013640837.1 putative fucosyltransferase-like protein [Brassica napus]
>XP_013640839.2 cytochrome P450 72A15-like [Brassica napus]
>XP_013640840.1 cytochrome P450 72A15-like [Brassica napus]
>XP_013640841.1 probable carboxylesterase 5 [Brassica napus]
>XP_013640842.1 probable inactive serine/threonine-protein kinase fnkC [Brassica napus]
>XP_013640843.1 presequence protease 2, chloroplastic/mitochondrial-like [Brassica napus]
>XP_013640844.1 probable carboxylesterase 4, mitochondrial [Brassica napus]
>XP_013640845.1 probable carboxylesterase 3 [Brassica napus]
>XP_013640846.1 B3 domain-containing protein At1g43171-like [Brassica napus]
>XP_013640847.1 polyadenylate-binding protein RBP47A isoform X1 [Brassica napus]
>XP_013640848.1 polyadenylate-binding protein RBP47A isoform X2 [Brassica napus]
>XP_013640849.1 zinc finger protein ZOP1-like [Brassica napus]
>XP_013640850.1 zinc finger protein ZOP1-like [Brassica napus]
>XP_013640851.1 cyclin-dependent kinase inhibitor 7-like isoform X1 [Brassica napus]
>XP_013640852.1 cyclin-dependent kinase inhibitor 7-like isoform X2 [Brassica napus]
>XP_013640853.1 pre-rRNA-processing protein TSR1 homolog [Brassica napus]
>XP_013640854.1 probable inactive serine/threonine-protein kinase fnkC [Brassica napus]
>XP_013640855.1 QWRF motif-containing protein 2-like [Brassica napus]
>XP_013640856.1 telomere repeat-binding factor 1-like [Brassica napus]
>XP_013640857.1 telomere repeat-binding factor 1-like [Brassica napus]
>XP_013640858.1 uncharacterized protein BNAA06G37650D [Brassica napus]
>XP_013640859.1 DNA polymerase kappa-like isoform X1 [Brassica napus]
>XP_013640860.1 F-box protein At1g49990-like [Brassica napus]
>XP_013640861.1 uncharacterized protein LOC106346153 [Brassica napus]
>XP_013640862.1 F-box protein At1g49990-like isoform X1 [Brassica napus]
>XP_013640863.1 uncharacterized protein LOC106346155 [Brassica napus]
>XP_013640864.1 ethylene-responsive transcription factor 7-like [Brassica napus]
>XP_013640865.1 tubulin alpha-6 chain [Brassica napus]
>XP_013640866.1 uncharacterized protein LOC106346157 [Brassica napus]
>XP_013640867.1 serine/threonine-protein kinase TOR-like [Brassica napus]
>XP_013640868.1 uncharacterized protein LOC106346159 isoform X1 [Brassica napus]
>XP_013640869.1 uncharacterized protein LOC106346159 isoform X2 [Brassica napus]
>XP_013640870.1 branched-chain-amino-acid aminotransferase 6 [Brassica napus]
>XP_013640871.1 B3 domain-containing protein At1g43171-like [Brassica napus]
>XP_013640872.1 probable disease resistance protein At1g15890 [Brassica napus]
>XP_013640873.1 alanine--tRNA ligase-like [Brassica napus]
>XP_013640874.1 delta(24)-sterol reductase-like [Brassica napus]
>XP_013640875.1 sugar transport protein 9 [Brassica napus]
>XP_013640876.1 uncharacterized protein BNAC01G32640D [Brassica napus]
>XP_013640877.1 transcription initiation factor TFIID subunit 15-like isoform X1 [Brassica napus]
>XP_013640878.1 myosin-3-like [Brassica napus]
>XP_013640879.1 E3 ubiquitin-protein ligase RING1-like [Brassica napus]
>XP_013640880.1 thioredoxin X, chloroplastic [Brassica napus]
>XP_013640881.1 uncharacterized protein LOC106346172 isoform X1 [Brassica napus]
>XP_013640882.1 uncharacterized protein LOC106346172 isoform X2 [Brassica napus]
>XP_013640883.1 non-symbiotic hemoglobin 2 [Brassica napus]
>XP_013640884.1 cyclin-dependent protein kinase inhibitor SMR1-like [Brassica napus]
>XP_013640886.1 EH domain-containing protein 1-like [Brassica napus]
>XP_013640887.1 NAC domain-containing protein 13 isoform X1 [Brassica napus]
>XP_013640888.1 NAC domain-containing protein 71 [Brassica napus]
>XP_013640889.1 exocyst complex component SEC8-like isoform X1 [Brassica napus]
>XP_013640890.1 exocyst complex component SEC8-like isoform X2 [Brassica napus]
>XP_013640891.1 glycerol-3-phosphate dehydrogenase SDP6, mitochondrial-like [Brassica napus]
>XP_013640892.1 ATPase ASNA1 homolog 2-like [Brassica napus]
>XP_013640893.1 probable calcium-binding protein CML49 [Brassica napus]
>XP_013640894.1 UDP-URONIC ACID TRANSPORTER 1-like [Brassica napus]
>XP_013640896.1 probable serine/threonine-protein kinase CST [Brassica napus]
>XP_013640898.1 reticulon-like protein B8 [Brassica napus]
>XP_013640899.1 reticulon-like protein B8 [Brassica napus]
>XP_013640900.1 uncharacterized protein LOC106346188 [Brassica napus]
>XP_013640901.1 uncharacterized protein LOC106346188 [Brassica napus]
>XP_013640902.1 folylpolyglutamate synthase-like [Brassica napus]
>XP_013640903.1 folylpolyglutamate synthase-like [Brassica napus]
>XP_013640904.1 folylpolyglutamate synthase-like [Brassica napus]
>XP_013640905.1 threonine dehydratase biosynthetic, chloroplastic-like [Brassica napus]
>XP_013640910.2 paired amphipathic helix protein Sin3-like 6, partial [Brassica napus]
>XP_013640911.1 serine/threonine-protein phosphatase PP2A-2 catalytic subunit [Brassica napus]
>XP_013640912.1 serine/threonine-protein phosphatase PP2A-2 catalytic subunit [Brassica napus]
>XP_013640913.1 two-component response regulator ARR4-like [Brassica napus]
>XP_013640914.1 transcription factor BPE-like [Brassica napus]
>XP_013640915.1 tropomyosin-1, isoforms 33/34-like isoform X1 [Brassica napus]
>XP_013640916.1 RUN and FYVE domain-containing protein 2-like isoform X3 [Brassica napus]
>XP_013640917.1 uncharacterized protein LOC106346201 isoform X1 [Brassica napus]
>XP_013640918.1 nuclear pore complex protein NUP98A-like [Brassica napus]
>XP_013640919.1 T-complex protein 1 subunit alpha [Brassica napus]
>XP_013640920.1 wall-associated receptor kinase-like 15 [Brassica napus]
>XP_013640921.1 glutathione S-transferase U17-like [Brassica napus]
>XP_013640922.1 glutathione S-transferase U17 [Brassica napus]
>XP_013640923.1 putative pentatricopeptide repeat-containing protein At1g10330 [Brassica napus]
>XP_013640924.1 putative pentatricopeptide repeat-containing protein At1g10330 [Brassica napus]
>XP_013640925.1 dynamin-2A-like [Brassica napus]
>XP_013640926.1 dynamin-2A-like [Brassica napus]
>XP_013640929.1 protein FAR1-RELATED SEQUENCE 11 [Brassica napus]
>XP_013640930.1 protein FAR1-RELATED SEQUENCE 11 [Brassica napus]
>XP_013640931.1 ubiquitin-conjugating enzyme E2 19-like [Brassica napus]
>XP_013640932.1 biotin carboxylase, chloroplastic [Brassica napus]
>XP_013640933.1 mitogen-activated protein kinase 1 [Brassica napus]
>XP_013640934.1 mitogen-activated protein kinase 1 [Brassica napus]
>XP_013640935.1 LIM domain-containing protein WLIM1 [Brassica napus]
>XP_013640936.1 NF-X1-type zinc finger protein NFXL1-like [Brassica napus]
>XP_013640937.1 calcium-transporting ATPase 3, endoplasmic reticulum-type-like isoform X1 [Brassica napus]
>XP_013640938.1 branched-chain-amino-acid aminotransferase 2, chloroplastic-like [Brassica napus]
>XP_013640939.1 transcription factor bHLH74-like isoform X1 [Brassica napus]
>XP_013640940.1 transcription factor bHLH74-like isoform X2 [Brassica napus]
>XP_013640941.1 branched-chain-amino-acid aminotransferase 1, mitochondrial-like isoform X1 [Brassica napus]
>XP_013640943.1 amino acid permease 8 [Brassica napus]
>XP_013640944.1 protein FAM135B-like [Brassica napus]
>XP_013640945.1 receptor-like protein kinase HAIKU2 [Brassica napus]
>XP_013640946.1 sucrose transport protein SUC4-like isoform X1 [Brassica napus]
>XP_013640947.1 TRAF-type zinc finger domain-containing protein 1-like isoform X1 [Brassica napus]
>XP_013640948.1 mitochondrial import receptor subunit TOM40-1-like isoform X2 [Brassica napus]
>XP_013640949.1 TRAF-type zinc finger domain-containing protein 1-like isoform X2 [Brassica napus]
>XP_013640950.1 rhamnogalacturonate lyase B-like [Brassica napus]
>XP_013640951.1 pentatricopeptide repeat-containing protein At1g09900 isoform X1 [Brassica napus]
>XP_013640952.1 probable rhamnogalacturonate lyase B [Brassica napus]
>XP_013640953.1 probable rhamnogalacturonate lyase B [Brassica napus]
>XP_013640955.1 multiple inositol polyphosphate phosphatase 1-like isoform X1 [Brassica napus]
>XP_013640956.1 multiple inositol polyphosphate phosphatase 1-like isoform X2 [Brassica napus]
>XP_013640957.1 low-temperature-induced cysteine proteinase-like [Brassica napus]
>XP_013640958.1 probable purine permease 16 [Brassica napus]
>XP_013640959.1 uncharacterized protein At4g17700-like [Brassica napus]
>XP_013640960.1 phosphoribosylamine--glycine ligase, chloroplastic-like [Brassica napus]
>XP_013640961.1 shaggy-related protein kinase kappa [Brassica napus]
>XP_013640962.1 shaggy-related protein kinase kappa [Brassica napus]
>XP_013640963.1 pentatricopeptide repeat-containing protein At1g09820-like [Brassica napus]
>XP_013640964.1 uncharacterized protein LOC106346243 [Brassica napus]
>XP_013640965.1 uncharacterized protein LOC106346244 isoform X1 [Brassica napus]
>XP_013640966.1 uncharacterized protein LOC106346244 isoform X2 [Brassica napus]
>XP_013640967.1 COBRA-like protein 6 [Brassica napus]
>XP_013640968.1 ATP phosphoribosyltransferase 2, chloroplastic [Brassica napus]
>XP_013640969.1 uncharacterized protein LOC106346247 isoform X1 [Brassica napus]
>XP_013640970.1 uncharacterized protein LOC106346247 isoform X2 [Brassica napus]
>XP_013640971.1 cx9C motif-containing protein 4 [Brassica napus]
>XP_013640972.1 cell division cycle 5-like protein isoform X2 [Brassica napus]
>XP_013640973.1 cell division cycle 5-like protein isoform X3 [Brassica napus]
>XP_013640974.1 U2 small nuclear ribonucleoprotein A'-like [Brassica napus]
>XP_013640975.1 probable ubiquitin-like-specific protease 2B [Brassica napus]
>XP_013640976.1 uncharacterized protein LOC106346253 [Brassica napus]
>XP_013640977.1 60S ribosomal protein L21-1 [Brassica napus]
>XP_013640978.1 putative pentatricopeptide repeat-containing protein At1g09680 [Brassica napus]
>XP_013640980.2 disease resistance-like protein CSA1 [Brassica napus]
>XP_013640981.1 uncharacterized protein LOC106346255 [Brassica napus]
>XP_013640982.1 KH domain-containing protein At1g09660/At1g09670-like [Brassica napus]
>XP_013640983.1 uncharacterized protein BNAA06G05550D [Brassica napus]
>XP_013640984.1 probable elongation factor 1-gamma 1 [Brassica napus]
>XP_013640985.1 ras-related protein RABA2a-like [Brassica napus]
>XP_013640986.1 probable serine/threonine-protein kinase At1g09600 [Brassica napus]
>XP_013640987.1 60S ribosomal protein L21-1 [Brassica napus]
>XP_013640989.1 calcium uniporter protein 6, mitochondrial [Brassica napus]
>XP_013640990.1 calcium uniporter protein 6, mitochondrial [Brassica napus]
>XP_013640991.1 phytochrome A [Brassica napus]
>XP_013640992.1 E3 ubiquitin-protein ligase RING1-like [Brassica napus]
>XP_013640993.1 germin-like protein subfamily 2 member 1 [Brassica napus]
>XP_013640994.1 transcription factor PIF3-like [Brassica napus]
>XP_013640995.1 cinnamoyl-CoA reductase 1-like isoform X1 [Brassica napus]
>XP_013640996.1 tetraketide alpha-pyrone reductase 1-like isoform X2 [Brassica napus]
>XP_013640997.1 cinnamoyl-CoA reductase 1-like [Brassica napus]
>XP_013640998.1 cinnamoyl-CoA reductase 1-like [Brassica napus]
>XP_013641000.1 cinnamoyl-CoA reductase 1-like isoform X1 [Brassica napus]
>XP_013641002.1 cinnamoyl-CoA reductase 1-like isoform X2 [Brassica napus]
>XP_013641003.1 uncharacterized protein LOC106346274 [Brassica napus]
>XP_013641007.1 probable receptor-like protein kinase At5g18500 [Brassica napus]
>XP_013641008.1 myosin heavy chain, clone 203-like [Brassica napus]
>XP_013641009.1 protein RKD5 [Brassica napus]
>XP_013641010.1 PLASMODESMATA CALLOSE-BINDING PROTEIN 4-like [Brassica napus]
>XP_013641011.1 GDSL esterase/lipase At1g09390 [Brassica napus]
>XP_013641012.1 chloroplast stem-loop binding protein of 41 kDa b, chloroplastic isoform X1 [Brassica napus]
>XP_013641013.1 chloroplast stem-loop binding protein of 41 kDa b, chloroplastic isoform X2 [Brassica napus]
>XP_013641014.1 sugar transport protein 4-like [Brassica napus]
>XP_013641015.1 Golgi apparatus membrane protein-like protein ECHIDNA [Brassica napus]
>XP_013641016.1 DUF724 domain-containing protein 3 [Brassica napus]
>XP_013641017.1 uncharacterized protein LOC106346283 [Brassica napus]
>XP_013641018.1 rhodanese-like domain-containing protein 6 isoform X1 [Brassica napus]
>XP_013641019.1 rhodanese-like domain-containing protein 6 isoform X2 [Brassica napus]
>XP_013641021.1 transcription factor bHLH149 [Brassica napus]
>XP_013641022.1 nicotianamine synthase 3 [Brassica napus]
>XP_013641023.1 calreticulin-2 [Brassica napus]
>XP_013641024.1 sugar transport protein 10 [Brassica napus]
>XP_013641025.1 pentatricopeptide repeat-containing protein At1g09190 [Brassica napus]
>XP_013641026.1 LOW QUALITY PROTEIN: GTP-binding protein SAR1B [Brassica napus]
>XP_013641027.1 serine/arginine-rich splicing factor SR30-like [Brassica napus]
>XP_013641028.1 sucrose nonfermenting 4-like protein [Brassica napus]
>XP_013641029.1 mannosylglycoprotein endo-beta-mannosidase-like [Brassica napus]
>XP_013641030.1 mitogen-activated protein kinase kinase kinase ANP1-like isoform X1 [Brassica napus]
>XP_013641031.1 mitogen-activated protein kinase kinase kinase ANP1-like isoform X2 [Brassica napus]
>XP_013641032.1 nuclear transcription factor Y subunit C-9-like [Brassica napus]
>XP_013641033.1 nuclear transcription factor Y subunit C-9-like [Brassica napus]
>XP_013641034.1 nuclear transcription factor Y subunit C-9-like [Brassica napus]
>XP_013641035.1 nuclear transcription factor Y subunit C-9-like [Brassica napus]
>XP_013641036.1 E3 ubiquitin ligase BIG BROTHER-related [Brassica napus]
>XP_013641037.1 phosphoglycerate mutase-like protein AT74H isoform X2 [Brassica napus]
>XP_013641038.1 sugar transporter ERD6-like [Brassica napus]
>XP_013641039.1 E4 SUMO-protein ligase PIAL1-like [Brassica napus]
>XP_013641040.1 sugar transporter ERD6-like 2 isoform X1 [Brassica napus]
>XP_013641042.1 sugar transporter ERD6-like 2 isoform X2 [Brassica napus]
>XP_013641043.1 probable histone H2AXa [Brassica napus]
>XP_013641044.1 superoxide dismutase [Cu-Zn] 1-like [Brassica napus]
>XP_013641045.1 vesicle-associated protein 2-2-like [Brassica napus]
>XP_013641047.1 myosin-binding protein 1 [Brassica napus]
>XP_013641048.1 uncharacterized protein BNAA01G25780D [Brassica napus]
>XP_013641050.1 PRA1 family protein E-like [Brassica napus]
>XP_013641051.1 putative GPI-anchor transamidase [Brassica napus]
>XP_013641052.1 myosin-9-like isoform X1 [Brassica napus]
>XP_013641053.1 F-box protein SKIP24-like isoform X1 [Brassica napus]
>XP_013641054.1 F-box protein SKIP24-like isoform X2 [Brassica napus]
>XP_013641055.1 probable ADP-ribosylation factor GTPase-activating protein AGD14 [Brassica napus]
>XP_013641056.1 uncharacterized protein BNAA01G25780D [Brassica napus]
>XP_013641057.1 presenilin-like protein At1g08700 [Brassica napus]
>XP_013641058.1 phosphoenolpyruvate carboxylase kinase 1 [Brassica napus]
>XP_013641059.1 probable low-specificity L-threonine aldolase 1 isoform X1 [Brassica napus]
>XP_013641060.1 probable low-specificity L-threonine aldolase 1 isoform X2 [Brassica napus]
>XP_013641061.1 probable low-specificity L-threonine aldolase 1 isoform X2 [Brassica napus]
>XP_013641062.1 uncharacterized protein LOC106346317 [Brassica napus]
>XP_013641065.1 putative lysine-specific demethylase JMJ16 [Brassica napus]
>XP_013641066.1 putative lysine-specific demethylase JMJ16 [Brassica napus]
>XP_013641067.1 putative lysine-specific demethylase JMJ16 [Brassica napus]
>XP_013641068.1 putative lysine-specific demethylase JMJ16 [Brassica napus]
>XP_013641069.1 uncharacterized protein LOC106346318 [Brassica napus]
>XP_013641070.1 protein CHROMATIN REMODELING 20-like isoform X1 [Brassica napus]
>XP_013641071.1 thioredoxin-like 1-1, chloroplastic [Brassica napus]
>XP_013641072.1 violaxanthin de-epoxidase, chloroplastic [Brassica napus]
>XP_013641073.1 syntaxin-related protein KNOLLE [Brassica napus]
>XP_013641074.1 magnesium-chelatase subunit ChlD, chloroplastic-like [Brassica napus]
>XP_013641075.1 uncharacterized protein BNAA06G04920D [Brassica napus]
>XP_013641076.1 RNA polymerase sigma factor sigB [Brassica napus]
>XP_013641077.1 palmitoyl-acyl carrier protein thioesterase, chloroplastic-like isoform X1 [Brassica napus]
>XP_013641078.1 cysteine desulfurase 1, chloroplastic-like [Brassica napus]
>XP_013641079.1 protein STRICTOSIDINE SYNTHASE-LIKE 3 [Brassica napus]
>XP_013641080.1 AP-5 complex subunit beta-1-like isoform X2 [Brassica napus]
>XP_013641081.1 succinate dehydrogenase subunit 6, mitochondrial-like [Brassica napus]
>XP_013641083.1 putative axial regulator YABBY 2 isoform X1 [Brassica napus]
>XP_013641084.1 putative axial regulator YABBY 2 isoform X2 [Brassica napus]
>XP_013641085.1 RINT1-like protein MAG2L [Brassica napus]
>XP_013641086.1 recQ-mediated genome instability protein 2 [Brassica napus]
>XP_013641087.1 mRNA-decapping enzyme-like protein [Brassica napus]
>XP_013641088.1 photosystem I subunit O [Brassica napus]
>XP_013641089.1 transmembrane 9 superfamily member 5-like isoform X1 [Brassica napus]
>XP_013641090.1 transmembrane 9 superfamily member 5-like isoform X2 [Brassica napus]
>XP_013641091.1 transcription factor bHLH121-like [Brassica napus]
>XP_013641092.1 rho GTPase-activating protein 5-like [Brassica napus]
>XP_013641093.1 transcription factor TGA9-like isoform X1 [Brassica napus]
>XP_013641095.1 transcription factor TGA9-like isoform X2 [Brassica napus]
>XP_013641097.1 uncharacterized protein LOC106346344 [Brassica napus]
>XP_013641098.1 U-box domain-containing protein 4-like [Brassica napus]
>XP_013641099.1 uncharacterized protein LOC106346346 isoform X1 [Brassica napus]
>XP_013641100.1 beta-1,6-galactosyltransferase GALT29A-like [Brassica napus]
>XP_013641101.1 zinc finger protein WIP3-like [Brassica napus]
>XP_013641102.1 protein SUPPRESSOR OF K(+) TRANSPORT GROWTH DEFECT 1-like [Brassica napus]
>XP_013641103.1 cytosolic Fe-S cluster assembly factor NBP35-like [Brassica napus]
>XP_013641104.1 DNA polymerase epsilon catalytic subunit A [Brassica napus]
>XP_013641105.1 UDP-D-apiose/UDP-D-xylose synthase 2-like [Brassica napus]
>XP_013641106.1 vacuolar protein sorting-associated protein 41 homolog [Brassica napus]
>XP_013641107.1 histone H2B.2-like [Brassica napus]
>XP_013641108.1 uncharacterized protein At1g08160-like [Brassica napus]
>XP_013641109.1 DNA ligase 1 [Brassica napus]
>XP_013641110.1 protein-lysine methyltransferase METTL21D-like isoform X1 [Brassica napus]
>XP_013641111.1 protein-lysine methyltransferase METTL21D-like isoform X2 [Brassica napus]
>XP_013641112.1 lactoylglutathione lyase isoform X1 [Brassica napus]
>XP_013641113.1 lactoylglutathione lyase isoform X2 [Brassica napus]
>XP_013641114.1 BTB/POZ domain-containing protein At3g19850-like [Brassica napus]
>XP_013641115.1 high-affinity nitrate transporter 2.1-like [Brassica napus]
>XP_013641116.1 pentatricopeptide repeat-containing protein At1g08070, chloroplastic-like [Brassica napus]
>XP_013641117.1 helicase protein MOM1-like [Brassica napus]
>XP_013641120.1 protein-tyrosine sulfotransferase [Brassica napus]
>XP_013641121.1 protein-tyrosine sulfotransferase [Brassica napus]
>XP_013641122.1 serine/threonine-protein phosphatase 6 regulatory subunit 3-like isoform X1 [Brassica napus]
>XP_013641123.1 serine/threonine-protein phosphatase 6 regulatory subunit 3-like isoform X2 [Brassica napus]
>XP_013641124.1 GATA transcription factor 11-like isoform X1 [Brassica napus]
>XP_013641125.1 GATA transcription factor 11-like isoform X2 [Brassica napus]
>XP_013641126.1 uncharacterized protein BNAA01G01890D [Brassica napus]
>XP_013641127.2 delta(24)-sterol reductase-like isoform X1 [Brassica napus]
>XP_013641128.1 elongation factor 1-alpha 1 [Brassica napus]
>XP_013641129.1 pentatricopeptide repeat-containing protein At1g62350 [Brassica napus]
>XP_013641130.1 pentatricopeptide repeat-containing protein At1g62350 [Brassica napus]
>XP_013641132.1 uncharacterized protein LOC106346372 [Brassica napus]
>XP_013641133.1 protein disulfide-isomerase 5-1 [Brassica napus]
>XP_013641139.1 L-ascorbate peroxidase 1, cytosolic-like isoform X3 [Brassica napus]
>XP_013641140.1 large ribosomal RNA subunit accumulation protein YCED homolog 2, chloroplastic-like [Brassica napus]
>XP_013641141.1 L-ascorbate peroxidase 1, cytosolic-like isoform X2 [Brassica napus]
>XP_013641142.1 LOW QUALITY PROTEIN: probable serine/threonine-protein kinase PBL5 [Brassica napus]
>XP_013641143.1 uncharacterized protein LOC106346379 [Brassica napus]
>XP_013641145.1 39S ribosomal protein L47, mitochondrial-like [Brassica napus]
>XP_013641146.1 histone H4 [Brassica napus]
>XP_013641147.2 ankyrin repeat-containing protein At5g02620-like [Brassica napus]
>XP_013641148.1 probable NOT transcription complex subunit VIP2 [Brassica napus]
>XP_013641150.2 ankyrin repeat-containing protein At5g02620-like [Brassica napus]
>XP_013641151.1 eukaryotic initiation factor 4A-III homolog [Brassica napus]
>XP_013641153.1 probable NOT transcription complex subunit VIP2 [Brassica napus]
>XP_013641155.1 3-ketoacyl-CoA synthase 3-like [Brassica napus]
>XP_013641156.1 glutelin type-B 5-like [Brassica napus]
>XP_013641157.1 uncharacterized protein LOC106346391 [Brassica napus]
>XP_013641158.1 40S ribosomal protein S15a [Brassica napus]
>XP_013641159.1 histone H4 [Brassica napus]
>XP_013641160.2 probable 3-hydroxyisobutyrate dehydrogenase-like 1, mitochondrial, partial [Brassica napus]
>XP_013641161.1 probable 3-hydroxyisobutyrate dehydrogenase-like 1, mitochondrial [Brassica napus]
>XP_013641162.1 eukaryotic initiation factor 4A-III homolog isoform X1 [Brassica napus]
>XP_013641163.1 cell wall / vacuolar inhibitor of fructosidase 1 [Brassica napus]
>XP_013641164.1 nucleolin [Brassica napus]
>XP_013641165.1 dihydrolipoyl dehydrogenase 1, mitochondrial [Brassica napus]
>XP_013641166.1 probable protein phosphatase 2C 13 [Brassica napus]
>XP_013641167.1 polygalacturonase At1g48100 [Brassica napus]
>XP_013641168.1 YTH domain-containing family protein 2-like [Brassica napus]
>XP_013641169.1 serine/threonine-protein phosphatase 7 long form homolog [Brassica napus]
>XP_013641170.1 eukaryotic initiation factor 4A-III homolog isoform X2 [Brassica napus]
>XP_013641171.1 uncharacterized protein LOC106346404 [Brassica napus]
>XP_013641172.1 proteasome assembly chaperone 4-like [Brassica napus]
>XP_013641173.1 uncharacterized protein LOC106346406 [Brassica napus]
>XP_013641175.1 uncharacterized protein LOC106346406 [Brassica napus]
>XP_013641176.2 uncharacterized protein LOC106346407 isoform X2 [Brassica napus]
>XP_013641177.1 probable sugar phosphate/phosphate translocator At1g48230 [Brassica napus]
>XP_013641179.1 probable sugar phosphate/phosphate translocator At1g48230 isoform X1 [Brassica napus]
>XP_013641180.1 probable sugar phosphate/phosphate translocator At1g48230 isoform X2 [Brassica napus]
>XP_013641181.2 puromycin-sensitive aminopeptidase [Brassica napus]
>XP_013641182.1 large ribosomal RNA subunit accumulation protein YCED homolog 2, chloroplastic-like [Brassica napus]
>XP_013641183.1 puromycin-sensitive aminopeptidase [Brassica napus]
>XP_013641185.1 puromycin-sensitive aminopeptidase [Brassica napus]
>XP_013641188.1 CBL-interacting serine/threonine-protein kinase 17-like [Brassica napus]
>XP_013641191.1 G-protein coupled receptor 1-like [Brassica napus]
>XP_013641193.1 protein CHUP1, chloroplastic-like [Brassica napus]
>XP_013641194.1 protein CHUP1, chloroplastic-like [Brassica napus]
>XP_013641195.1 uncharacterized protein LOC106346416 [Brassica napus]
>XP_013641196.1 pentatricopeptide repeat-containing protein At1g11630, mitochondrial-like [Brassica napus]
>XP_013641197.1 heat shock 70 kDa protein 16 [Brassica napus]
>XP_013641198.1 heat shock 70 kDa protein 16 [Brassica napus]
>XP_013641199.1 sterol 14-demethylase [Brassica napus]
>XP_013641200.1 uncharacterized protein BNAA06G07300D [Brassica napus]
>XP_013641201.1 starch synthase 3, chloroplastic/amyloplastic-like [Brassica napus]
>XP_013641202.1 pentatricopeptide repeat-containing protein At1g11710, mitochondrial-like [Brassica napus]
>XP_013641203.1 dehydrodolichyl diphosphate synthase complex subunit NUS1-like isoform X1 [Brassica napus]
>XP_013641204.1 dehydrodolichyl diphosphate synthase complex subunit NUS1-like isoform X2 [Brassica napus]
>XP_013641205.1 arogenate dehydratase/prephenate dehydratase 1, chloroplastic-like [Brassica napus]
>XP_013641206.1 lactoylglutathione lyase GLX1-like [Brassica napus]
>XP_013641207.1 dynamin-like protein ARC5 [Brassica napus]
>XP_013641211.1 uncharacterized protein LOC106346431 [Brassica napus]
>XP_013641212.1 uncharacterized protein LOC106346431 [Brassica napus]
>XP_013641213.1 uncharacterized protein BNAA06G07400D [Brassica napus]
>XP_013641215.1 uncharacterized protein BNAA06G07410D [Brassica napus]
>XP_013641216.1 homologous-pairing protein 2 homolog [Brassica napus]
>XP_013641218.1 AP2/ERF and B3 domain-containing transcription factor RAV1 [Brassica napus]
>XP_013641219.1 probable galacturonosyltransferase-like 3 isoform X1 [Brassica napus]
>XP_013641220.1 probable galacturonosyltransferase-like 3 isoform X3 [Brassica napus]
>XP_013641221.1 probable galacturonosyltransferase-like 3 isoform X2 [Brassica napus]
>XP_013641222.1 protein CROWDED NUCLEI 2 [Brassica napus]
>XP_013641223.1 probable phospholipid-transporting ATPase 11 [Brassica napus]
>XP_013641224.1 heterogeneous nuclear ribonucleoprotein 87F-like [Brassica napus]
>XP_013641225.1 actin-related protein 3 isoform X1 [Brassica napus]
>XP_013641226.1 uncharacterized protein LOC106346439 [Brassica napus]
>XP_013641227.1 actin-related protein 3 isoform X1 [Brassica napus]
>XP_013641228.1 actin-related protein 3 isoform X2 [Brassica napus]
>XP_013641229.1 uncharacterized protein BNAA06G07530D [Brassica napus]
>XP_013641230.1 uncharacterized protein LOC106346444 isoform X1 [Brassica napus]
>XP_013641231.1 uncharacterized protein LOC106346444 isoform X1 [Brassica napus]
>XP_013641233.1 uncharacterized protein LOC106346444 isoform X2 [Brassica napus]
>XP_013641235.1 oxysterol-binding protein-related protein 1D [Brassica napus]
>XP_013641236.1 uncharacterized protein LOC106346447 [Brassica napus]
>XP_013641237.1 cytochrome P450 71B7-like [Brassica napus]
>XP_013641238.1 cytochrome P450 71B7-like [Brassica napus]
>XP_013641239.1 magnesium transporter MRS2-3-like [Brassica napus]
>XP_013641240.1 proteasome subunit beta type-5-B [Brassica napus]
>XP_013641241.1 coilin-like [Brassica napus]
>XP_013641243.1 uncharacterized protein BNAA06G07720D [Brassica napus]
>XP_013641244.1 uncharacterized protein LOC106346454 [Brassica napus]
>XP_013641245.2 putative F-box/kelch-repeat protein At3g24610, partial [Brassica napus]
>XP_013641246.1 uncharacterized protein LOC106346428 [Brassica napus]
>XP_013641247.1 glyceraldehyde-3-phosphate dehydrogenase GAPA2, chloroplastic isoform X1 [Brassica napus]
>XP_013641249.1 transcription factor SCREAM2-like [Brassica napus]
>XP_013641251.1 V-type proton ATPase subunit C [Brassica napus]
>XP_013641252.1 pentatricopeptide repeat-containing protein At2g03380, mitochondrial [Brassica napus]
>XP_013641253.1 clp protease adapter protein ClpF, chloroplastic-like [Brassica napus]
>XP_013641254.1 uncharacterized protein At5g01610 [Brassica napus]
>XP_013641256.1 probable WRKY transcription factor 3 [Brassica napus]
>XP_013641257.1 sodium/calcium exchanger NCL [Brassica napus]
>XP_013641258.1 protein IQ-DOMAIN 31 [Brassica napus]
>XP_013641260.1 uncharacterized protein LOC106346468 [Brassica napus]
>XP_013641261.1 protein IQ-DOMAIN 31 [Brassica napus]
>XP_013641262.1 protein IQ-DOMAIN 31 [Brassica napus]
>XP_013641265.1 probable serine/threonine-protein kinase PBL2 isoform X2 [Brassica napus]
>XP_013641266.1 probable serine/threonine-protein kinase PBL2 isoform X1 [Brassica napus]
>XP_013641267.1 UDP-galactose/UDP-glucose transporter 3-like [Brassica napus]
>XP_013641268.1 transcription factor MYB124 [Brassica napus]
>XP_013641269.1 binding partner of ACD11 1 [Brassica napus]
>XP_013641270.1 binding partner of ACD11 1 [Brassica napus]
>XP_013641271.1 uncharacterized protein LOC106346476 [Brassica napus]
>XP_013641272.1 F-box/kelch-repeat protein SKIP11-like [Brassica napus]
>XP_013641273.2 mitotic checkpoint protein BUB3.1 [Brassica napus]
>XP_013641276.1 F-box/kelch-repeat protein SKIP11-like [Brassica napus]
>XP_013641277.1 F-box/kelch-repeat protein SKIP11-like [Brassica napus]
>XP_013641278.1 60S ribosomal protein L10-1-like [Brassica napus]
>XP_013641279.1 protein HGH1 homolog [Brassica napus]
>XP_013641280.1 sphinganine C4-monooxygenase 2-like [Brassica napus]
>XP_013641281.1 protein PHYTOCHROME KINASE SUBSTRATE 2-like [Brassica napus]
>XP_013641282.1 uncharacterized protein LOC106346485 isoform X1 [Brassica napus]
>XP_013641283.1 uncharacterized protein LOC106346485 isoform X2 [Brassica napus]
>XP_013641284.1 zinc finger protein AZF2-like [Brassica napus]
>XP_013641285.1 uncharacterized protein BNAA06G09040D [Brassica napus]
>XP_013641287.1 probable apyrase 5 [Brassica napus]
>XP_013641288.1 probable apyrase 4 [Brassica napus]
>XP_013641290.1 uncharacterized protein LOC106346490 isoform X1 [Brassica napus]
>XP_013641291.1 uncharacterized protein LOC106346490 isoform X1 [Brassica napus]
>XP_013641292.1 uncharacterized protein LOC106346490 isoform X2 [Brassica napus]
>XP_013641293.1 KH domain-containing protein HEN4-like isoform X1 [Brassica napus]
>XP_013641295.1 KH domain-containing protein HEN4-like isoform X2 [Brassica napus]
>XP_013641296.1 photosynthetic NDH subunit of lumenal location 2, chloroplastic [Brassica napus]
>XP_013641297.2 protein SNOWY COTYLEDON 3 [Brassica napus]
>XP_013641298.1 uncharacterized protein LOC106346494 isoform X2 [Brassica napus]
>XP_013641299.2 uncharacterized protein LOC106346494 isoform X1 [Brassica napus]
>XP_013641301.1 DDB1- and CUL4-associated factor 8 isoform X1 [Brassica napus]
>XP_013641302.1 DDB1- and CUL4-associated factor 8 isoform X2 [Brassica napus]
>XP_013641304.1 uncharacterized protein LOC106346498 [Brassica napus]
>XP_013641305.1 probable L-type lectin-domain containing receptor kinase I.5 isoform X1 [Brassica napus]
>XP_013641306.1 probable L-type lectin-domain containing receptor kinase I.5 isoform X2 [Brassica napus]
>XP_013641307.1 L-type lectin-domain containing receptor kinase I.3-like [Brassica napus]
>XP_013641309.1 probable polyamine transporter At3g19553 [Brassica napus]
>XP_013641310.1 probable arabinosyltransferase ARAD1 [Brassica napus]
>XP_013641312.1 E3 SUMO-protein ligase SIZ1-like isoform X2 [Brassica napus]
>XP_013641313.1 isovaleryl-CoA dehydrogenase, mitochondrial-like [Brassica napus]
>XP_013641314.1 protein indeterminate-domain 9-like isoform X1 [Brassica napus]
>XP_013641315.1 IAA-amino acid hydrolase ILR1-like 4 [Brassica napus]
>XP_013641317.1 probable LRR receptor-like serine/threonine-protein kinase At1g51880 isoform X2 [Brassica napus]
>XP_013641318.1 probable LRR receptor-like serine/threonine-protein kinase At1g51880 isoform X3 [Brassica napus]
>XP_013641319.1 LRR receptor-like serine/threonine-protein kinase IOS1 [Brassica napus]
>XP_013641320.1 probable LRR receptor-like serine/threonine-protein kinase At1g51820 isoform X2 [Brassica napus]
>XP_013641321.1 calmodulin-binding protein 60 D [Brassica napus]
>XP_013641322.1 probable xyloglucan endotransglucosylase/hydrolase protein 23 isoform X2 [Brassica napus]
>XP_013641323.1 probable xyloglucan endotransglucosylase/hydrolase protein 23 isoform X1 [Brassica napus]
>XP_013641324.1 CASP-like protein 2C1 [Brassica napus]
>XP_013641325.1 AAA-ATPase At4g25835 [Brassica napus]
>XP_013641326.1 oxysterol-binding protein-related protein 4B isoform X2 [Brassica napus]
>XP_013641327.1 oxysterol-binding protein-related protein 4A isoform X3 [Brassica napus]
>XP_013641328.1 uncharacterized protein BNAC01G17780D [Brassica napus]
>XP_013641329.1 uncharacterized protein BNAC01G17780D [Brassica napus]
>XP_013641330.1 oxysterol-binding protein-related protein 4A-like [Brassica napus]
>XP_013641334.1 pumilio homolog 6, chloroplastic-like isoform X1 [Brassica napus]
>XP_013641335.1 pumilio homolog 6, chloroplastic-like isoform X2 [Brassica napus]
>XP_013641336.1 putative glucose-6-phosphate 1-epimerase [Brassica napus]
>XP_013641337.1 putative glucose-6-phosphate 1-epimerase isoform X1 [Brassica napus]
>XP_013641338.1 putative glucose-6-phosphate 1-epimerase isoform X2 [Brassica napus]
>XP_013641339.1 putative glucose-6-phosphate 1-epimerase [Brassica napus]
>XP_013641340.1 two-component response regulator ARR4 [Brassica napus]
>XP_013641341.1 phospholipid-transporting ATPase 3-like isoform X1 [Brassica napus]
>XP_013641342.1 serine/threonine-protein phosphatase PP2A-2 catalytic subunit-like [Brassica napus]
>XP_013641343.1 uncharacterized protein BNAC03G48270D [Brassica napus]
>XP_013641345.1 putative protease Do-like 14 isoform X2 [Brassica napus]
>XP_013641346.1 putative protease Do-like 14 [Brassica napus]
>XP_013641347.1 uncharacterized protein LOC106346531 [Brassica napus]
>XP_013641348.1 uncharacterized protein LOC106346531 [Brassica napus]
>XP_013641352.1 tropinone reductase homolog At1g07440-like [Brassica napus]
>XP_013641353.1 phosphate transporter PHO1 homolog 3 [Brassica napus]
>XP_013641354.1 phosphate transporter PHO1 homolog 3-like [Brassica napus]
>XP_013641355.1 serine/threonine-protein kinase STY46-like [Brassica napus]
>XP_013641356.1 ARF guanine-nucleotide exchange factor GNOM [Brassica napus]
>XP_013641357.1 uncharacterized protein LOC106346539 [Brassica napus]
>XP_013641359.1 uncharacterized protein LOC106346514 [Brassica napus]
>XP_013641360.1 probable WRKY transcription factor 4 [Brassica napus]
>XP_013641361.1 remorin-like [Brassica napus]
>XP_013641362.1 uncharacterized protein LOC106346543 [Brassica napus]
>XP_013641363.1 PLASMODESMATA CALLOSE-BINDING PROTEIN 4-like [Brassica napus]
>XP_013641364.1 putative pentatricopeptide repeat-containing protein At1g13800 [Brassica napus]
>XP_013641365.1 FBD-associated F-box protein At5g27750-like [Brassica napus]
>XP_013641366.1 F-box/FBD/LRR-repeat protein At1g13780 [Brassica napus]
>XP_013641367.1 protein root UVB sensitive 3 isoform X1 [Brassica napus]
>XP_013641368.1 protein root UVB sensitive 3 isoform X2 [Brassica napus]
>XP_013641372.1 ninja-family protein AFP2 [Brassica napus]
>XP_013641373.1 putative G3BP-like protein isoform X1 [Brassica napus]
>XP_013641374.1 putative G3BP-like protein isoform X2 [Brassica napus]
>XP_013641375.1 cytochrome P450 78A5 [Brassica napus]
>XP_013641377.1 peptidyl-prolyl cis-trans isomerase E [Brassica napus]
>XP_013641378.1 putative pentatricopeptide repeat-containing protein At1g13630 isoform X1 [Brassica napus]
>XP_013641379.1 putative pentatricopeptide repeat-containing protein At1g13630 isoform X2 [Brassica napus]
>XP_013641380.1 coiled-coil domain-containing protein SCD2-like isoform X1 [Brassica napus]
>XP_013641381.1 coiled-coil domain-containing protein SCD2-like isoform X2 [Brassica napus]
>XP_013641383.1 magnesium protoporphyrin IX methyltransferase, chloroplastic [Brassica napus]
>XP_013641384.1 chromophore lyase CRL, chloroplastic [Brassica napus]
>XP_013641385.1 CASP-like protein 1F1 [Brassica napus]
>XP_013641386.1 acyl carrier protein 4, chloroplastic-like [Brassica napus]
>XP_013641387.1 acyl carrier protein 4, chloroplastic-like [Brassica napus]
>XP_013641388.1 superoxide dismutase [Fe] 1, chloroplastic-like [Brassica napus]
>XP_013641389.2 metacaspase-2-like [Brassica napus]
>XP_013641391.1 acid phosphatase 1 [Brassica napus]
>XP_013641392.1 oleosin Bn-III [Brassica napus]
>XP_013641393.1 uncharacterized protein At4g02000-like isoform X1 [Brassica napus]
>XP_013641394.1 uncharacterized protein At4g02000-like isoform X2 [Brassica napus]
>XP_013641395.1 uncharacterized protein LOC106346569 [Brassica napus]
>XP_013641396.1 GATA transcription factor 5-like [Brassica napus]
>XP_013641398.1 23.6 kDa heat shock protein, mitochondrial [Brassica napus]
>XP_013641399.1 reticulon-like protein B1 [Brassica napus]
>XP_013641400.1 uncharacterized protein LOC106346574 [Brassica napus]
>XP_013641401.1 cystine lyase CORI3-like [Brassica napus]
>XP_013641402.1 beta-glucosidase 42-like isoform X1 [Brassica napus]
>XP_013641403.1 beta-glucosidase 42-like isoform X2 [Brassica napus]
>XP_013641404.1 phosphoglycolate phosphatase 1B, chloroplastic [Brassica napus]
>XP_013641405.1 uncharacterized protein LOC106346579 isoform X1 [Brassica napus]
>XP_013641406.1 uncharacterized protein LOC106346579 isoform X2 [Brassica napus]
>XP_013641410.1 putative pentatricopeptide repeat-containing protein At5g36300 [Brassica napus]
>XP_013641411.1 GDT1-like protein 3 [Brassica napus]
>XP_013641412.1 salicylate/benzoate carboxyl methyltransferase-like [Brassica napus]
>XP_013641414.1 probable LRR receptor-like serine/threonine-protein kinase At1g14390 [Brassica napus]
>XP_013641415.1 ubiquitin-conjugating enzyme E2 1 [Brassica napus]
>XP_013641416.2 zinc-finger homeodomain protein 4 [Brassica napus]
>XP_013641417.1 protein STICHEL-like 1 [Brassica napus]
>XP_013641418.2 uncharacterized protein LOC106346590 [Brassica napus]
>XP_013641419.1 ankyrin repeat-containing protein BDA1-like [Brassica napus]
>XP_013641420.1 uncharacterized protein LOC106346589 [Brassica napus]
>XP_013641421.1 B3 domain-containing protein REM7-like [Brassica napus]
>XP_013641423.1 PHD finger protein ALFIN-LIKE 7-like [Brassica napus]
>XP_013641424.1 AT-hook motif nuclear-localized protein 28 [Brassica napus]
>XP_013641425.1 putative ABC transporter B family member 8 [Brassica napus]
>XP_013641426.1 valine--tRNA ligase, mitochondrial 1-like [Brassica napus]
>XP_013641427.1 probable splicing factor 3A subunit 1 [Brassica napus]
>XP_013641428.1 homeobox protein HAT3.1-like [Brassica napus]
>XP_013641429.1 putative clathrin assembly protein At1g14686 [Brassica napus]
>XP_013641430.1 uncharacterized protein LOC106346605 [Brassica napus]
>XP_013641431.1 protein BASIC PENTACYSTEINE2-like [Brassica napus]
>XP_013641434.1 protein OBERON 3 [Brassica napus]
>XP_013641435.1 homeobox protein HAT3.1-like [Brassica napus]
>XP_013641436.1 RNA-dependent RNA polymerase 1 [Brassica napus]
>XP_013641437.1 MACPF domain-containing protein At1g14780 [Brassica napus]
>XP_013641438.1 uncharacterized protein LOC106346612 [Brassica napus]
>XP_013641439.1 CRAL-TRIO domain-containing protein YKL091C-like [Brassica napus]
>XP_013641440.1 uncharacterized protein LOC106346614 [Brassica napus]
>XP_013641441.1 CRAL-TRIO domain-containing protein YKL091C-like [Brassica napus]
>XP_013641442.1 microtubule-associated protein 70-4 [Brassica napus]
>XP_013641443.1 protein PLANT CADMIUM RESISTANCE 2 [Brassica napus]
>XP_013641444.1 putative clathrin assembly protein At1g14910 [Brassica napus]
>XP_013641445.1 phosphatidylinositol 3,4,5-trisphosphate 3-phosphatase and protein-tyrosine-phosphatase PTEN2A-like [Brassica napus]
>XP_013641446.1 beta-glucosidase 19-like [Brassica napus]
>XP_013641447.1 jacalin-related lectin 36 [Brassica napus]
>XP_013641448.1 putative pentatricopeptide repeat-containing protein At5g65820 [Brassica napus]
>XP_013641449.1 uncharacterized protein At3g49720-like [Brassica napus]
>XP_013641450.1 uncharacterized protein At3g49720-like [Brassica napus]
>XP_013641451.1 protein arginine N-methyltransferase 2 [Brassica napus]
>XP_013641452.1 phosphatidylinositol 3,4,5-trisphosphate 3-phosphatase and protein-tyrosine-phosphatase PTEN2A-like [Brassica napus]
>XP_013641454.1 phytosulfokines 5 [Brassica napus]
>XP_013641455.1 ACT domain-containing protein ACR1 isoform X1 [Brassica napus]
>XP_013641456.1 ACT domain-containing protein ACR1 isoform X1 [Brassica napus]
>XP_013641457.1 ACT domain-containing protein ACR1 isoform X2 [Brassica napus]
>XP_013641458.1 ganglioside-induced differentiation-associated protein 2 [Brassica napus]
>XP_013641459.1 DEAD-box ATP-dependent RNA helicase 27 [Brassica napus]
>XP_013641460.1 uncharacterized protein BNAC03G48720D [Brassica napus]
>XP_013641461.1 DNA-directed RNA polymerase IV subunit 1-like [Brassica napus]
>XP_013641462.1 autophagy-related protein 8a-like [Brassica napus]
>XP_013641463.1 phosphatidylinositol 3,4,5-trisphosphate 3-phosphatase and protein-tyrosine-phosphatase PTEN2A-like isoform X2 [Brassica napus]
>XP_013641464.1 5'-adenylylsulfate reductase 1, chloroplastic [Brassica napus]
>XP_013641465.1 UPF0690 protein C1orf52 homolog [Brassica napus]
>XP_013641466.1 mediator of RNA polymerase II transcription subunit 15a-like isoform X1 [Brassica napus]
>XP_013641473.1 mediator of RNA polymerase II transcription subunit 15a-like [Brassica napus]
>XP_013641476.2 RNA pseudouridine synthase 4, mitochondrial [Brassica napus]
>XP_013641478.1 protein TOPLESS [Brassica napus]
>XP_013641479.1 F-box/LRR-repeat protein 14 [Brassica napus]
>XP_013641480.1 pyrophosphate-energized vacuolar membrane proton pump 1 [Brassica napus]
>XP_013641481.1 COBW domain-containing protein 1 [Brassica napus]
>XP_013641482.1 F-box/kelch-repeat protein At1g15670-like [Brassica napus]
>XP_013641483.1 probable cysteine protease RD21C [Brassica napus]
>XP_013641490.1 cyclin-A2-3 isoform X2 [Brassica napus]
>XP_013641491.1 ABC transporter G family member 40 [Brassica napus]
>XP_013641492.1 pentatricopeptide repeat-containing protein At1g15510, chloroplastic [Brassica napus]
>XP_013641493.1 ADP,ATP carrier protein 2, chloroplastic [Brassica napus]
>XP_013641494.1 uncharacterized protein BNAA06G10200D [Brassica napus]
>XP_013641495.1 pentatricopeptide repeat-containing protein At1g15480, mitochondrial [Brassica napus]
>XP_013641496.1 probable cysteine protease RD21C isoform X1 [Brassica napus]
>XP_013641497.1 serine-threonine kinase receptor-associated protein [Brassica napus]
>XP_013641498.1 periodic tryptophan protein 2-like [Brassica napus]
>XP_013641500.1 boron transporter 4-like [Brassica napus]
>XP_013641501.1 uncharacterized protein LOC106346658 [Brassica napus]
>XP_013641502.1 WD repeat-containing protein 43 isoform X1 [Brassica napus]
>XP_013641503.1 WD repeat-containing protein 43 isoform X2 [Brassica napus]
>XP_013641504.1 probable cysteine protease RD21C isoform X2 [Brassica napus]
>XP_013641505.1 uncharacterized protein BNAA06G10140D [Brassica napus]
>XP_013641506.1 late embryogenesis abundant protein 1 [Brassica napus]
>XP_013641507.1 sulfite oxidase-like [Brassica napus]
>XP_013641508.1 uncharacterized protein At1g15400 [Brassica napus]
>XP_013641510.1 uncharacterized protein LOC106346665 [Brassica napus]
>XP_013641511.1 SNF1-related protein kinase regulatory subunit gamma-like PV42a [Brassica napus]
>XP_013641513.1 SNF1-related protein kinase regulatory subunit gamma-like PV42a [Brassica napus]
>XP_013641515.1 uncharacterized protein LOC106346669 isoform X1 [Brassica napus]
>XP_013641516.1 U-box domain-containing protein 25-like [Brassica napus]
>XP_013641517.1 uncharacterized protein LOC106346669 isoform X1 [Brassica napus]
[truncated: 121,466 more rows]

## Sheet: gene
Table S1. All the identified genes in leaves transcriptome in all samples
Gene ID	Symbol	Description	NSt0-1_fpkm	NSt0-2_fpkm	NSt0-3_fpkm	NFt0-1_fpkm	NFt0-2_fpkm	NFt0-3_fpkm	NSt1-1_fpkm	NSt1-2_fpkm	NSt1-3_fpkm	NFt1-1_fpkm	NFt1-2_fpkm	NFt1-3_fpkm
XLOC_000231	COX6A	XP_009132836.1 PREDICTED: cytochrome c oxidase subunit 6a, mitochondrial-like [Brassica rapa]	0.89	1.08	0.98	3.51	2.45	3.8	1.02	0.48	0.9	1.71	1.95	1.53
XLOC_000234	NAGS2	XP_009134121.1 PREDICTED: probable amino-acid acetyltransferase NAGS2, chloroplastic [Brassica rapa]	1.15	1.24	0.95	2.28	2.39	3.43	1.37	1.13	1.3	1.82	0.97	1.32
XLOC_000302	-	-	2.99	1.21	1.51	0.34	0.46	1.26	1.77	3.45	3.45	0	0	0
XLOC_000312	LCB1	XP_009144397.1 PREDICTED: long chain base biosynthesis protein 1 [Brassica rapa]	1.11	0.81	0.69	0.62	0.4	0	0.1	0.48	0	0.1	0.33	0.11
XLOC_000313	LCB1	XP_009144397.1 PREDICTED: long chain base biosynthesis protein 1 [Brassica rapa]	0.45	0.36	1.04	0.43	0.71	0.62	0.08	0.19	0.18	0.33	0.09	0
XLOC_000320	At1g19860	XP_013740995.1 PREDICTED: zinc finger CCCH domain-containing protein 6-like [Brassica napus]	1.8	1.78	1.22	0.9	1.02	0.64	1.23	0.61	1.07	0.63	0.75	1.12
XLOC_000325	SWI3D	XP_009108732.1 PREDICTED: SWI/SNF complex subunit SWI3D-like [Brassica rapa]	6.78	5.95	5.87	0.13	0.16	0.05	1.41	1.72	1.55	0	0.03	0.03
XLOC_000396	SPE2	CDX75457.1 BnaA01g02450D [Brassica napus]	0.69	0.62	0.52	1.83	1.34	0.99	0.65	0.83	0.67	0.12	0.18	0.08
XLOC_000449	-	-	0.48	0.51	0.54	1.49	2.78	3.54	0.12	0.32	0.27	0.25	0.4	0.6
XLOC_000498	-	-	0	0	0	0.12	0	0.15	0	0	0	0	0	0
XLOC_000505	-	XP_013594577.1 PREDICTED: uncharacterized protein LOC106302659 [Brassica oleracea var. oleracea] [Brassica oleracea]	0.26	0.3	0.6	0.17	0.48	0.32	0.08	0	0.22	0.09	0.08	0
XLOC_000527	RGLG2	CDY16326.1 BnaC01g23610D [Brassica napus]	1.59	1.13	1.48	2.41	2.6	2.57	1.03	1.33	0.95	2.1	1.31	1.57
XLOC_000543	-	-	0.95	0.45	0.49	0.36	0.72	0.96	0.06	0.08	0.25	0.38	0.41	0.34
XLOC_000552	REM3	CDY69986.1 BnaA01g34750D [Brassica napus]	1.24	1	1.7	0.11	0	0	0.13	0.59	0.14	0	0	0
XLOC_000553	REM3	CDY69986.1 BnaA01g34750D [Brassica napus]	2.47	3.41	3.73	0.21	0.13	0.43	1.7	2.56	1.96	0	0.43	0.09
XLOC_000584	-	XP_013738348.1 PREDICTED: eukaryotic translation initiation factor isoform 4G-2-like isoform X1 [Brassica napus]	0.29	0.23	0	0.46	0.21	0	0	0	0	0	0	0.29
XLOC_000585	EIF(ISO)4G2	CDY28211.1 BnaA01g06380D [Brassica napus]	0.26	0.42	0.23	0.41	0	0.51	0	1.41	0.79	0	0.26	0.26
XLOC_000616	MitHPPK/DHPS	CDY43547.1 BnaA01g06970D [Brassica napus]	1.97	1.54	1.76	1.01	1.11	0.84	0.66	0.68	0.46	0.72	0.44	0.7
XLOC_000667	-	XP_013742004.1 PREDICTED: uncharacterized protein LOC106445065 isoform X1 [Brassica napus]	2.65	2.11	2.12	10.63	8	15.59	0.98	0.6	0.99	4.5	3.96	3.31
XLOC_000684	RLP12	XP_013656032.1 PREDICTED: receptor-like protein 12 [Brassica napus]	1.15	1.15	1.2	0.23	0.45	0.05	1.21	1.91	1.39	1.3	1.58	1.45
XLOC_000715	-	CDY54782.1 BnaAnng13530D [Brassica napus]	1.63	1.41	1.61	1.51	2.17	1.83	0	0.07	0.27	0	0.05	0.06
XLOC_000718	-	-	0.23	0.25	0.32	0.58	0.77	0.19	0.14	0.21	0	0.21	0.08	0.31
XLOC_000726	At4g18820	XP_013726662.1 PREDICTED: protein STICHEL-like 3 [Brassica napus]	4.51	3.55	4.49	0	0	0	2.55	2.62	1.89	0	0.02	0
XLOC_000811	PAP10	NP_179235.1 purple acid phosphatase 10 [Arabidopsis thaliana]	0.74	0.4	0.95	1.43	2.17	4.2	0	0.18	0	0	0	0
XLOC_000817	RBK1	XP_018509776.1 PREDICTED: pto-interacting protein 1-like [Brassica rapa]	0.23	0.16	0.15	0.36	0.42	0.22	0.13	0.03	0.09	0.18	0.22	0.14
XLOC_000832	-	XP_013600667.1 PREDICTED: uncharacterized protein LOC106308090 [Brassica oleracea var. oleracea] [Brassica oleracea]	0.11	0	0.29	0	0	0.11	0	0	0	0	0	0
XLOC_000842	HEMA1	CDY24862.1 BnaA03g59660D [Brassica napus]	0	0	0	1.2	0.92	3.45	0	0	0	0.57	0	0.46
XLOC_000884	BRCA1	CDX79031.1 BnaA01g10980D [Brassica napus]	0	0	0	0.31	0.48	0.14	0.03	0.11	0.04	0.06	0.07	0.07
XLOC_000932	-	-	0	0	0	0.35	0.28	0.98	0	0.27	0	0.14	0	0
XLOC_000941	MCM6	XP_018447990.1 PREDICTED: IRK-interacting protein-like isoform X1 [Raphanus sativus]	0	0	0	3.23	3.63	5.09	0	0	0	1.33	0.87	0.89
XLOC_000955	-	XP_013672045.1 PREDICTED: uncharacterized protein LOC106376500 [Brassica napus]	0.2	0.06	0	0	0	0	0.03	0.07	0	0	0	0
XLOC_000979	MPK20	CDY70199.1 BnaAnng32940D [Brassica napus]	11.61	14.77	17.09	4.59	4.78	1.49	2.48	3.49	3.51	1.95	1.01	1.31
XLOC_000981	-	CDY34245.1 BnaA01g24620D [Brassica napus]	6.52	6.38	6.63	6.79	7.46	7.37	3.09	4.35	3.02	2.45	2.13	2.74
XLOC_001044	COG5	XP_013649274.1 PREDICTED: conserved oligomeric Golgi complex subunit 5-like [Brassica napus]	0	0	0	0.24	0.56	1.59	0	0	0	0.2	0	0
XLOC_001050	WRKY7	CDY34269.1 BnaA01g13720D [Brassica napus]	2.37	2.63	1.75	1.97	1.73	0.38	0	0.76	1.29	1.51	0	0.82
XLOC_001060	-	-	0.44	0.78	0.92	1.11	1.31	1.61	0.7	0.73	0.89	1.82	2.27	1.9
XLOC_001075	MOS1	XP_009138355.1 PREDICTED: protein MODIFIER OF SNC1 1 isoform X1 [Brassica rapa]	3.61	3.17	3.91	5.3	4.76	3.52	1.92	2.02	1.71	2.85	3.42	2.85
XLOC_001120	-	XP_013593429.1 PREDICTED: uncharacterized protein LOC106301542 isoform X3 [Brassica oleracea var. oleracea] [Brassica oleracea]	16.2	17.31	14.54	2.64	2.41	3.9	4.5	6.69	7.11	1.2	0.73	0.96
XLOC_001121	-	ACP30598.1 disease resistance protein [Brassica rapa subsp. pekinensis] [Brassica rapa]	2.3	2.1	1.47	0.1	0	0	12.11	8.44	10.44	0.89	0.84	1.33
XLOC_001136	-	CDY66022.1 BnaC09g52380D [Brassica napus]	1.26	1.6	1.24	0	0	0	0.23	0.08	0.07	0	0	0
XLOC_001175	FSD3	CDY16845.1 BnaA09g05370D [Brassica napus]	1.37	2.08	1.79	3.43	3.83	6.18	3.7	4.62	3.4	3.68	4.36	3.95
XLOC_001192	-	XP_009123684.1 PREDICTED: uncharacterized protein LOC103848553 [Brassica rapa]	7.07	7.3	6.49	2.34	2.45	3.15	2.94	2.93	2.98	0.76	0.85	0.71
XLOC_001197	-	-	0	0	0	0	0	0	0.25	0.59	0.31	0.28	0.49	0.15
XLOC_001219	FIM1	XP_009142687.1 PREDICTED: fimbrin-1 isoform X1 [Brassica rapa]	0.21	0.55	0.17	1.11	0.76	0.55	0.18	0.13	0.07	0.77	0.8	0.82
XLOC_001220	At1g09660	XP_018460004.1 PREDICTED: KH domain-containing protein At1g09660/At1g09670-like [Raphanus sativus]	0	0	0	1.12	0	1.58	0	0	0	1.4	1.51	0.98
XLOC_001237	At1g63360	XP_013658828.1 PREDICTED: LOW QUALITY PROTEIN: putative disease resistance protein At1g63350 [Brassica napus]	1.42	1.82	1.53	1.35	1.36	0.27	2.22	1.77	2.17	3.77	4.01	4.2
XLOC_001266	-	XP_013708179.1 PREDICTED: uncharacterized protein LOC106411877 [Brassica napus]	4.12	3.58	3.77	0.06	0.33	0.07	21.18	20.02	21.97	0.07	0	0
XLOC_001313	WRKY20	XP_013584851.1 PREDICTED: probable WRKY transcription factor 20 [Brassica oleracea var. oleracea] [Brassica oleracea]	1.26	0.92	1.48	0.71	0.38	0.29	0.39	0.32	0.3	0.16	0.29	0.3
XLOC_001321	RPA1D	XP_013736437.1 PREDICTED: uncharacterized protein LOC106439520 isoform X2 [Brassica napus]	1.31	1.25	1	7.96	8.24	5.92	0.23	0.17	0.4	0.17	0.3	0.15
XLOC_001330	BAM3	XP_009144721.1 PREDICTED: beta-amylase 3, chloroplastic-like [Brassica rapa]	0	0	0	0	0	0	0.11	0.03	0.14	0.05	0.06	0.11
XLOC_001333	-	KFK26766.1 hypothetical protein AALP_AA8G291000 [Arabis alpina]	0	0.1	0.03	0	0.07	0	0.14	0.1	0	0.17	0.09	0.15
XLOC_001363	ALDH2B7	BAJ34644.1 unnamed protein product [Eutrema halophilum]	9.29	8.86	8.83	0.21	0.12	0.2	8.46	9.08	7.79	0.05	0.05	0
XLOC_001411	-	CDY32240.1 BnaA01g17440D [Brassica napus]	2.98	2	2.12	3.57	3.81	5.32	0.38	0.46	0.47	0.54	1.23	0.73
XLOC_001420	NRPB9B	CDY32231.1 BnaA01g17530D [Brassica napus]	0.51	0.27	0.15	0	0.36	0.41	0.23	0.09	0.17	0.08	0.08	0
XLOC_001422	-	-	0.37	0.6	0.33	0	0	0	0	0	0.56	0.17	0.18	0
XLOC_001432	AMSH3	XP_013680433.1 PREDICTED: AMSH-like ubiquitin thioesterase 3 [Brassica napus]	0	0	0	0.85	0.22	0.15	0	0	0	0.83	0.45	0.75
XLOC_001433	AMSH3	CDY32216.1 BnaA01g17680D [Brassica napus]	0.17	0.13	0	0.59	0.77	0.49	0	0	0.17	0.75	0.4	0.41
XLOC_001438	-	CDY08697.1 BnaC03g54850D [Brassica napus]	0.38	0.44	0.66	0.47	0.41	0.41	0.32	0.38	0.54	0.78	0.64	0.64
XLOC_001454	-	CDY69191.1 BnaA01g35520D [Brassica napus]	0.42	0.55	0.82	0	0	0	0.23	0	0.17	0	0	0
XLOC_001468	-	-	1.89	0.62	0.43	0.89	1.1	1.44	0.26	0.45	0.14	0.25	0.21	0.21
XLOC_001479	-	-	5.54	5.83	6.14	0	0	0.1	1.84	3.13	2.24	0	0	0
XLOC_001501	-	CDX91629.1 BnaC02g15310D [Brassica napus]	15.52	15.89	16.71	20.99	23.47	23.71	10.46	8.56	10.2	20.04	18.77	19.53
XLOC_001517	PLP3A	XP_013587411.1 PREDICTED: thioredoxin domain-containing protein PLP3A-like [Brassica oleracea var. oleracea] [Brassica oleracea]	0.75	0.6	0.49	0	0	0.55	0.34	1.21	0.37	0	0	0
XLOC_001519	-	CDY33307.1 BnaA01g19740D [Brassica napus]	1.76	2.11	1.71	2.18	2.78	2.98	1.88	1.93	1.41	0.65	0.45	0.53
XLOC_001549	VHA-a3	CDX84331.1 BnaC04g10930D [Brassica napus]	7.22	6.86	5.87	0.72	0.9	0.64	2.55	3.52	2.89	0	0	0
XLOC_001556	MTM1	XP_018514138.1 PREDICTED: uncharacterized protein LOC103866024 [Brassica rapa]	0	0	0	0	0	0	0	0.15	0	0	0	0
XLOC_001565	-	CDX83021.1 BnaA01g20210D [Brassica napus]	0.43	0.47	0.36	0.14	0.43	0.23	0.27	0.1	0.14	0.31	0.05	0.36
XLOC_001594	-	XP_018459558.1 PREDICTED: uncharacterized protein LOC108830459 [Raphanus sativus]	2.41	2.83	2.79	2.95	2.73	4.12	0.83	0.89	0.78	0.83	0.97	0.83
XLOC_001595	-	CDX83072.1 BnaA01g20720D [Brassica napus]	0.45	1.1	0.13	0.36	0.22	0	0	0.16	0	0	0	0.15
XLOC_001648	At1g80960	XP_018514712.1 PREDICTED: F-box protein At1g80960-like isoform X1 [Brassica rapa]	0.27	0.24	0.15	0.18	0.35	0.23	0.09	0.07	0.03	0.15	0	0.2
XLOC_001649	-	-	3.89	2.38	2.85	4.2	3.33	2.61	1.12	1.39	0.8	1.5	0.84	1.2
XLOC_001650	VHA-d1	CDY17734.1 BnaC08g21420D [Brassica napus]	0	0	0	0	0	0	0	0	0.08	0	0	0
XLOC_001700	-	XP_013640422.1 PREDICTED: uncharacterized protein LOC106345784 isoform X1 [Brassica napus]	0.55	0.91	0.57	0.23	0.05	0.28	0.66	0.31	0.3	0	0.2	0.12
XLOC_001723	MOR1	CDY46192.1 BnaA01g23140D [Brassica napus]	4.28	3.79	4.04	1.31	1.45	1.8	1.68	1.36	1.35	0.15	0.28	0.09
XLOC_001728	NET2D	JAU14153.1 hypothetical protein GA_TR2631_c0_g1_i1_g.8474 [Noccaea caerulescens]	0.35	0.8	0.79	0.67	1.06	1.56	0.6	0.38	0.91	0.23	0.53	0.29
XLOC_001753	-	-	0.54	0.88	0.27	0	0	0.15	0.07	0	0	0	0	0
XLOC_001762	ZDP	XP_013672350.1 PREDICTED: uncharacterized protein LOC106376780 isoform X1 [Brassica napus]	0.69	0.89	0.83	0.41	0.36	0.32	0.18	0.47	0.71	0.17	0.07	0.32
XLOC_001777	-	CDY61990.1 BnaAnng18070D [Brassica napus]	3.04	2.39	3.24	2.97	2.85	6.02	0.49	0.77	0.5	0.81	0.49	0.76
XLOC_001778	Os03g0733400	AAD48963.1 contains similarity to transposases [Arabidopsis thaliana]	2.55	2.59	1.61	0.02	0.2	0.09	1.04	1.63	1.39	0	0.03	0.03
XLOC_001812	ZFWD2	XP_018509750.1 PREDICTED: zinc finger CCCH domain-containing protein 63-like, partial [Brassica rapa]	0.52	0.63	0.51	0.34	0.59	0.98	1.79	2.08	1.99	0.92	0.7	0.94
XLOC_001825	-	CDY41453.1 BnaA08g20550D [Brassica napus]	0	0.32	0.46	0.42	0.28	1.41	0	0	0	0	0	0
XLOC_001826	-	-	0	0	0	0.94	1.84	1.06	0	0	0	0	0	0
XLOC_001840	-	CDY67223.1 BnaCnng53990D [Brassica napus]	0.28	0.34	0.45	0.04	0	0	9.36	6.81	7.83	0.17	0.31	0.27
XLOC_001848	FHY3	XP_009109171.1 PREDICTED: protein FAR-RED ELONGATED HYPOCOTYL 3-like isoform X1 [Brassica rapa]	6.53	6.56	6.1	3.46	3.97	3.36	3.53	3.46	3.47	2.68	2.19	2.42
XLOC_001862	-	-	0.39	0.16	0.17	1.69	0.69	0	0	0	0	0	0	0.38
XLOC_001874	-	CDX94690.1 BnaC07g09680D [Brassica napus]	0.64	1.14	0.64	0	0	0.04	0.2	0.14	0.09	0	0	0
XLOC_001878	EIN3	XP_009110178.1 PREDICTED: protein ETHYLENE INSENSITIVE 3-like [Brassica rapa]	5.46	5.3	4.93	3.13	3.15	2.2	7.32	7.41	6.56	2.27	2.49	2.24
XLOC_001911	-	XP_013661414.1 PREDICTED: uncharacterized protein LOC106366359 [Brassica napus]	1.71	2.5	1.41	0	0	0	0.2	0.58	0.54	0	0	0.11
XLOC_001933	-	XP_018512188.1 PREDICTED: tricalbin-3-like [Brassica rapa]	0.5	0.98	0.69	0.28	0.73	0.54	0.03	0.03	0	0.16	0.03	0
XLOC_001946	LUT2	XP_018513438.1 PREDICTED: uncharacterized protein LOC103837157 [Brassica rapa]	11.14	12.32	9.89	9.68	10.6	5.63	4.83	5.29	4.73	3.81	3.83	4.75
XLOC_001985	-	CDY24872.1 BnaA03g59760D [Brassica napus]	1.55	1.49	1.7	1.52	1.42	0.66	5.59	6.5	5.36	0.72	1.47	1.04
XLOC_001995	At5g59470	NP_001190569.1 Mannose-P-dolichol utilization defect 1 protein [Arabidopsis thaliana]	2	1.87	1.26	1.09	1.37	1.52	0.45	0.32	0.5	0.32	0.47	0.47
XLOC_002017	-	-	4.79	3.59	2.91	0	0	0	2.67	3.83	3.75	0.33	0	0.08
XLOC_002026	ERDJ3B	CDX89142.1 BnaA04g00440D [Brassica napus]	0	1.06	0.39	1.38	1.4	1.07	0.4	0.47	1.32	0.79	0.85	0.86
XLOC_002080	-	-	0	0	0.08	0	0	0	0	0	0	0	0	0
XLOC_002096	-	CDX78155.1 BnaA09g33500D [Brassica napus]	9.35	12.21	10.83	0.13	0.17	0	1.95	1.31	2.22	0	0	0
XLOC_002098	At1g80640	XP_018446547.1 PREDICTED: probable receptor-like protein kinase At1g80640 isoform X1 [Raphanus sativus]	0.87	1.53	1.32	0.09	0	0.07	0.67	0.98	0.55	0	0	0
XLOC_002112	-	-	2.49	3.92	3.43	7.09	6.53	6.76	0.85	1.41	0.93	5.05	5.24	3.38
XLOC_002113	-	CDY67755.1 BnaCnng56230D [Brassica napus]	1.17	0.4	0.43	1.37	1.72	2.47	0.16	0	0	0.11	0.62	0.11
XLOC_002115	At3g14410	CDY39113.1 BnaA01g29430D [Brassica napus]	1.62	1.44	2.38	1.91	1.9	1.41	1.99	1.24	1.26	0.29	0.63	0.78
XLOC_002136	TOP6A	CDY25211.1 BnaC06g04360D [Brassica napus]	7.54	8.72	9.32	4.86	6.28	2.68	3.24	2.41	2.51	2.7	2.81	2.52
XLOC_002161	-	CDY42178.1 BnaC03g64990D [Brassica napus]	3.58	3.11	3.5	3.81	3.22	2.57	2.03	1.19	1.36	0.62	0.89	0.84
XLOC_002199	-	XP_013688252.1 PREDICTED: uncharacterized protein LOC106392026 [Brassica napus]	0.15	0.42	0.46	0	0	0	0.21	0.97	0.68	0	0	0.07
XLOC_002336	-	AFC41107.1 FAD2-2 [Brassica oleracea]	0.2	0.16	0.04	0.09	0.14	0.12	0.15	0.17	0.12	0.47	0.39	0.39
XLOC_002405	TPK1	CDY67002.1 BnaUnng01760D [Brassica napus]	1.34	0.76	0.78	0.78	0.77	0.42	1.05	0.78	1.67	0	0	0
XLOC_002420	TAF12	CDY41320.1 BnaA01g31990D [Brassica napus]	2.54	2.6	3.49	5.83	5	2.23	1.9	0.96	1.27	2.21	2.14	2.54
XLOC_002423	S1FA2	XP_006298914.1 hypothetical protein CARUB_v10015035mg [Capsella rubella]	4.48	6.6	5.73	6.03	5.1	16.79	2.48	5.07	5.77	3.76	4.04	4.53
XLOC_002445	ISU1	CDY68710.1 BnaAnng28080D, partial [Brassica napus]	8.05	6.97	7.62	1.39	2.27	1.43	2.45	2.82	3.1	0.23	0.5	0.3
XLOC_002465	-	CDX75046.1 BnaA05g07920D [Brassica napus]	5.22	2.51	4.9	2.12	2.99	0.94	1.59	2.06	1.35	0.69	1.31	0.75
XLOC_002469	MED33A	XP_018493572.1 PREDICTED: mediator of RNA polymerase II transcription subunit 33A isoform X1 [Raphanus sativus]	1.16	1.34	1.31	0.03	0.05	0	0.13	0.29	0.11	0	0	0
XLOC_002524	-	XP_013619281.1 PREDICTED: uncharacterized protein LOC106325779 [Brassica oleracea var. oleracea] [Brassica oleracea]	1.09	1.17	0.43	0	0	0	0.45	0.26	0.37	0	0	0
XLOC_002539	CYS6	CDY08430.1 BnaA05g26660D [Brassica napus]	0.84	0.71	0	0	0	0	0	0	0	0	0	0
XLOC_002549	-	XP_018514013.1 PREDICTED: uncharacterized protein LOC108871684 [Brassica rapa]	2.84	2.27	2.19	1.75	1.49	2.36	0.56	0.77	1.27	0.47	0.59	0.44
XLOC_002550	DDB_G0269284	XP_009141234.1 PREDICTED: NKAP-like protein [Brassica rapa]	3.03	3.73	3.01	2.02	1.78	2.62	0.52	0.56	0.92	0.74	0.55	0.38
XLOC_002674	-	-	4	3.8	2.6	0.47	0.84	2.76	4.96	5.62	6.5	0	0	0
XLOC_002685	-	-	1.35	0.58	0.79	1.64	0.96	2.91	0.58	0.48	0.73	1.06	1.23	1.15
XLOC_002725	-	CDY40152.1 BnaC06g05370D [Brassica napus]	0	0	0	0.48	0.65	0.23	0	0	0	0.42	1.66	0.55
XLOC_002753	-	XP_006293735.1 hypothetical protein CARUB_v10022697mg [Capsella rubella]	2.34	2.35	1.9	1.57	1.74	1.38	0.88	0.49	0.46	0.08	1.22	1.09
XLOC_002756	-	CDY69595.1 BnaAnng30950D [Brassica napus]	0.93	0.83	0.49	0.11	0.1	0.14	0	0.15	0.14	0	0	0
XLOC_002807	-	-	3.46	2.58	3.32	0.29	0.56	0.67	0.19	0.17	0.26	0.05	0	0.05
XLOC_002827	BCA5	XP_009121158.1 PREDICTED: beta carbonic anhydrase 5, chloroplastic [Brassica rapa]	2.19	1.63	1.28	3	3.9	1.26	0.97	1.56	1.55	3.37	1.96	2.38
XLOC_002836	NLE1	CDY08014.1 BnaC03g35090D [Brassica napus]	0.15	0	0.26	0.12	0.32	0.58	0	0	0	0	0	0.15
XLOC_002853	-	CDX75311.1 BnaA01g03910D [Brassica napus]	0.56	0.9	0.86	0.11	0.2	1.91	0.64	0.3	0.56	0.63	0.95	0
XLOC_002874	-	CDY23726.1 BnaC04g43960D [Brassica napus]	2.8	1.79	2.37	0	0	0.11	0.22	0.88	0.71	0	0	0
XLOC_002875	-	XP_013751530.1 PREDICTED: uncharacterized protein LOC106453877 [Brassica napus]	0.15	0.64	0	0	0	0.11	0.12	0.22	0.36	0.2	0.03	0
XLOC_002915	IAA29	XP_009126243.1 PREDICTED: auxin-responsive protein IAA29 isoform X1 [Brassica rapa]	34.23	34.4	27.84	7.72	9.42	5.03	2.85	2.98	5.98	0.56	0.84	0.48
XLOC_002975	-	XP_013690702.1 PREDICTED: uncharacterized protein LOC106394648 [Brassica napus]	38.15	34.81	35.27	140.06	119.68	100.76	28.73	30.19	36.54	80.55	97.14	92.59
XLOC_003023	HDG12	CDY60253.1 BnaCnng35900D [Brassica napus]	1.04	1.19	1.77	0	0	0	0.29	0.29	0.41	0	0	0
XLOC_003035	NRAMP6	CDX97412.1 BnaC08g12770D [Brassica napus]	0	0	0	0.13	0.46	0.32	0	0	0	0	0	0
XLOC_003056	RLP12	XP_009108379.1 PREDICTED: receptor like protein 30-like [Brassica rapa]	0	0.16	0.38	0.31	0	0.19	0.18	0.35	0.32	0	0.08	0
XLOC_003110	-	CDX68532.1 BnaC01g26100D [Brassica napus]	10.85	9.63	10.57	6.75	9.22	6.97	3.26	2.79	3.34	1.74	1.91	1.91
XLOC_003133	CSA1	XP_013668944.1 PREDICTED: protein PHLOEM PROTEIN 2-LIKE A8-like [Brassica napus]	0.3	0.49	0.27	0.36	0.22	0.37	0.21	0.57	0.31	0.21	0.15	0.3
XLOC_003140	-	CDX78917.1 BnaA01g09840D [Brassica napus]	2.02	1.57	1.29	1.21	0.68	1.86	2.05	1.48	1.99	0.57	0.71	0.28
XLOC_003144	GAUT12	CDY28757.1 BnaA02g09490D [Brassica napus]	2.66	2.64	2.12	0.65	0.84	1.27	1.67	1.94	1.49	0.56	0.76	0.43
XLOC_003178	Prpf8	CDX78961.1 BnaA01g10280D [Brassica napus]	4.52	4.57	4.93	5	5.41	6.18	5.61	4.38	4.36	4.43	3.63	4.54
XLOC_003179	Prpf8	XP_006300376.1 hypothetical protein CARUB_v10019647mg [Capsella rubella]	1.02	1.24	0.94	1.67	0.55	0	0.59	0	1.18	1.2	1.16	0.91
XLOC_003180	PRPF8	CDX78961.1 BnaA01g10280D [Brassica napus]	2.21	2.07	2.42	2.7	3.78	0.05	1.54	1.54	2	2.78	2.31	2.7
XLOC_003223	HDG12	CDY70395.1 BnaAnng33500D [Brassica napus]	11.51	10.33	9.84	2.25	2.24	2	1.95	3.23	2.81	0.33	0.44	0.33
XLOC_003251	PXM16	XP_018512732.1 PREDICTED: uncharacterized protein LOC108871123 [Brassica rapa]	3.66	4.32	3.6	1.23	1.65	0.34	2.16	2.15	1.88	0.2	0.16	0.11
XLOC_003256	CRK27	XP_018512734.1 PREDICTED: LOW QUALITY PROTEIN: cysteine-rich receptor-like protein kinase 27 [Brassica rapa]	0.03	0	0	0	0	0	0	0	0	0	0	0
XLOC_003261	JMJ25	XP_013737208.1 PREDICTED: LOW QUALITY PROTEIN: lysine-specific demethylase JMJ25 [Brassica napus]	0.55	0.61	0.37	0.65	0.79	0.27	1.01	1.73	1.52	1.84	1.6	1.23
XLOC_003288	-	CDX79134.1 BnaA01g12010D [Brassica napus]	34.87	38.57	39.24	19.52	21.99	23.16	12.81	12.11	14.08	12.43	12.59	14.05
XLOC_003295	PAP2	CDX79139.1 BnaA01g12060D [Brassica napus]	19.35	18.19	17.23	0.12	0.05	0	21.54	23.4	25.44	0.2	0	0.15
XLOC_003319	PPCB	CDY72058.1 BnaAnng39750D [Brassica napus]	2.15	2.03	1.67	0	0.54	0	0	0.58	0	0	0	0
XLOC_003324	-	CDY19478.1 BnaC04g11210D [Brassica napus]	0	0	0	1.43	0.67	1.49	0	0	0	0.53	0.64	0.5
XLOC_003335	BHLH87	CDY44111.1 BnaA01g13190D [Brassica napus]	3.7	4.03	4.02	2.32	2.95	2.3	0.82	0.8	0.8	0.49	0.32	0.19
XLOC_003365	IP5P5	XP_013691142.1 PREDICTED: uncharacterized protein LOC106395172 [Brassica napus]	0	0	0	2.32	2.15	2.02	0.22	0.2	0.18	0.11	0.95	0.18
XLOC_003482	-	XP_013720612.1 PREDICTED: uncharacterized protein LOC106424403 [Brassica napus]	34.96	37.63	44.53	0.28	0.33	0	18.12	23.33	19.6	0	0	0
XLOC_003534	-	XP_013724481.1 PREDICTED: glutamic acid-rich protein-like isoform X1 [Brassica napus]	13.99	14.66	14.37	10.15	9.03	11.79	12.79	12.05	14.28	7.66	6.88	6.75
XLOC_003550	VP22-1	CDX89283.1 BnaA01g16100D [Brassica napus]	1.43	1.54	1.15	0.85	0.76	2.56	0.66	0.51	1.44	0.43	0.81	0.23
XLOC_003551	VP22-1	XP_013706483.1 PREDICTED: vacuolar protein sorting-associated protein 22 homolog 1 [Brassica napus]	2.23	1.5	1.49	1.76	1.59	1.46	1.54	1	2.82	0.17	0.18	0.73
XLOC_003564	At3g54130	CDY40478.1 BnaC09g14360D [Brassica napus]	1.45	1.55	1.78	6.02	7.15	7.29	0.12	0.13	0.16	0.59	1.08	0.79
XLOC_003581	-	XP_013668870.1 PREDICTED: uncharacterized protein LOC106373203 [Brassica napus]	0.64	0.88	0.79	0.05	0.09	0	0.12	0.07	0.06	0	0	0
XLOC_003601	-	CDX84252.1 BnaC04g10140D [Brassica napus]	0.92	2.24	2.58	0.97	1.01	0.45	0.85	0.83	1.09	0.56	2.1	2.27
XLOC_003608	-	CDX89199.1 BnaA01g16940D [Brassica napus]	0.48	0.08	0.08	0.38	0.14	0.75	0.18	0	0	0	0	0
XLOC_003609	CAS	XP_009127049.1 PREDICTED: exportin-2-like [Brassica rapa]	0	0.43	0.23	0.11	0.28	0.39	0	0.72	0.27	0	1.04	0.13
XLOC_003631	At4g28400	CDY43479.1 BnaC08g10740D [Brassica napus]	8.42	9.46	7.73	6.9	5.22	5.27	4.44	3.79	3.94	2.56	1.9	1.71
XLOC_003650	At2g03410	CDY42976.1 BnaA01g17780D [Brassica napus]	5.01	6.3	6.23	0	0	0	1.78	1.59	1.27	0	0	0
XLOC_003665	-	-	0	0	0	1.44	0.73	1.67	0	0	0	0.62	1	0.34
XLOC_003680	PAT10	XP_009149049.1 PREDICTED: protein S-acyltransferase 10-like isoform X2 [Brassica rapa]	0	0.04	0.12	2.72	2.04	2.67	0.09	0.1	0	1.87	1.39	1.51
XLOC_003689	SCPL42	CDY23340.1 BnaA08g12060D [Brassica napus]	0.33	0.72	0.59	1.18	1.06	0.57	0.59	0.23	0.65	0.63	0.83	1.21
XLOC_003692	-	XP_013699868.1 PREDICTED: uncharacterized protein LOC106403599 [Brassica napus]	0	0.02	0	1.91	3.03	6.95	0	0	0	0	0	0
XLOC_003693	-	-	0	0	0	0.28	0.21	0.35	0	0	0	0.23	0	0.05
XLOC_003715	-	CDY24294.1 BnaC03g42670D [Brassica napus]	0	0	0	0.07	0.15	0.05	0.22	0.38	0.23	0	0	0
XLOC_003729	Os03g0708600	CDY23538.1 BnaC06g25070D [Brassica napus]	5.25	5.12	4.89	2.89	3.12	2.59	0.62	0.71	0.83	1.03	0.7	0.69
XLOC_003734	AtMg00310	XP_013709376.1 PREDICTED: uncharacterized protein LOC106413090 [Brassica napus]	0	0	0	2.66	2.09	2.88	0.03	0	0	0.41	0.49	0.55
XLOC_003735	-	XP_013646019.1 PREDICTED: uncharacterized protein LOC106350714 [Brassica napus]	1.51	2.3	1.89	0	0.07	0	0.21	0.7	0.39	0	0	0.06
XLOC_003745	-	-	1.39	1.38	1.41	0	0	0	0	0	0.32	0.1	0	0.11
XLOC_003755	MAA3	CDY64793.1 BnaA01g35450D [Brassica napus]	4.48	4.35	4.57	4.8	5.28	3.73	3.23	3.33	3.26	3.09	2.52	2.9
XLOC_003757	DXS	XP_013601643.1 PREDICTED: 1-deoxy-D-xylulose-5-phosphate synthase, chloroplastic [Brassica oleracea var. oleracea] [Brassica oleracea]	46.46	44.02	45.12	26.36	26.28	19.14	25.01	25.6	26.38	34.55	34.45	36.16
XLOC_003759	-	-	0.1	0	0	2.9	3.43	2.08	0	0	0	2.19	1.03	1.62
XLOC_003771	ATXR3	CDY22935.1 BnaA01g18730D [Brassica napus]	3.99	4.1	4.96	3.66	4.04	2.15	4.13	3.71	4.98	3.44	3.2	4.32
XLOC_003772	ATXR3	XP_009147501.1 PREDICTED: histone-lysine N-methyltransferase ATXR3 isoform X1 [Brassica rapa]	1.75	2.18	2.36	1.74	1.79	0.11	1.49	1.26	1.98	1.24	1.41	0.99
XLOC_003773	ATXR3	XP_013744275.1 PREDICTED: LOW QUALITY PROTEIN: histone-lysine N-methyltransferase ATXR3-like [Brassica napus]	1.7	1.8	1.69	2	2.16	0.06	1.76	1.81	1.83	1.98	1.47	1.36
XLOC_003784	KMS1	CDY54866.1 BnaC01g22640D [Brassica napus]	0	0	0.08	0.14	0.06	0	0	0	0	0	0.09	0.09
XLOC_003785	KMS1	XP_009147974.1 PREDICTED: LOW QUALITY PROTEIN: vacuole membrane protein KMS1 [Brassica rapa]	0.44	0.42	1.12	0.79	0.87	0.12	0.23	0.07	0.06	0.06	0.24	0.37
XLOC_003804	-	XP_013745369.1 PREDICTED: uncharacterized protein LOC106447974 [Brassica napus]	2.3	1.3	2.03	0.88	0.94	0.21	0.52	0.68	0.49	0.82	0.14	0.07
XLOC_003808	APEH	XP_013624955.1 PREDICTED: acylamino-acid-releasing enzyme [Brassica oleracea var. oleracea] [Brassica oleracea]	0.76	0.82	0.45	0.3	1.18	1	0.24	0.14	0.64	0.81	0.12	0.75
XLOC_003834	-	XP_006404187.1 hypothetical protein EUTSA_v10011150mg [Eutrema salsugineum]	0.37	0.15	0.08	0.58	0.45	0.72	0.34	0	0.28	0	0	0.18
XLOC_003847	PDX2	XP_013703008.1 PREDICTED: probable pyridoxal 5'-phosphate synthase subunit PDX2 [Brassica napus]	3.55	4.32	3.6	2.35	2.67	2.75	4.44	3.88	4.59	5.01	5.97	4.47
XLOC_003848	-	-	23.82	21.83	23.72	1.33	1.79	5.86	10.39	8.47	7.28	0.17	0.63	0.33
XLOC_003856	Ppp6r3	CDY48149.1 BnaCnng15910D [Brassica napus]	4.13	4.09	4.05	2.95	2.09	2.13	2.25	2.61	2.71	2.32	2.71	2.02
XLOC_003857	IDD9	XP_009150167.1 PREDICTED: protein indeterminate-domain 9-like isoform X1 [Brassica rapa]	8.2	6.67	6.83	5.9	6.42	3.99	10.33	9.99	9.79	5.83	6.36	5.93
XLOC_003858	IDD9	XP_013672578.1 PREDICTED: protein indeterminate-domain 9-like isoform X2 [Brassica napus]	0.66	0.88	0.96	1.73	0.86	0.21	1.41	0.82	2.1	1.49	1.8	1.18
XLOC_003888	-	CDY71683.1 BnaCnng73940D [Brassica napus]	0.85	1.07	0.38	0.71	1.06	0.67	0.14	0.32	0.43	0.32	0.06	0.06
XLOC_003896	PTAC10	XP_009151364.1 PREDICTED: protein PLASTID TRANSCRIPTIONALLY ACTIVE 10 [Brassica rapa]	26.23	26.33	25.16	45.14	46.35	41.82	19.46	19.78	20.1	27.85	26.37	28.48
XLOC_003902	-	-	16.34	16.42	14.99	5.55	5.29	6.18	6.21	5.53	6.37	2.01	3.07	3.34
XLOC_003916	-	-	4.9	6.16	6.08	3.67	5.42	4.38	2.43	1.34	1.89	2.43	2.75	1.65
XLOC_003918	FRO5	XP_018460649.1 PREDICTED: ferric reduction oxidase 4-like [Raphanus sativus]	1.27	1.68	1.43	0.88	0.83	0.66	0.22	0.23	0.26	0.18	0.19	0.12
XLOC_003931	-	CDY69245.1 BnaAnng29780D [Brassica napus]	5.85	5.06	5.41	1.99	2.36	0.75	2.85	2.73	4.26	1.99	1.97	1.93
XLOC_003932	-	XP_013655647.1 PREDICTED: uncharacterized protein LOC106360574 isoform X1 [Brassica napus]	2.04	2.34	1.79	5.71	6.3	3.83	0.26	0.18	0.71	0.7	0.5	0.57
XLOC_003936	ABI1	CDX83094.1 BnaA01g20940D [Brassica napus]	0.53	1.18	0.52	0.74	0.5	0.06	0.05	0.25	0	0.27	0.23	0.12
XLOC_003941	-	CDX82172.1 BnaC02g21180D [Brassica napus]	0.29	0.6	0.1	1.28	0.56	0.24	1.09	2.04	1.65	0.74	0.93	2.06
XLOC_003984	DDB_G0284019	CDY55166.1 BnaCnng28310D [Brassica napus]	3.4	2.87	2.95	2.51	2.85	1.16	1.04	0.98	1.26	0.79	0.96	1.17
XLOC_004006	-	JAU81443.1 RNA-binding protein CP29B, chloroplastic, partial [Noccaea caerulescens]	0.52	0.74	0.86	0.64	0.37	0.62	0	0	0.06	0	0	0
XLOC_004009	-	-	0.08	0	0	4.52	3.44	6.93	0	0	0	3.67	1.93	2.03
XLOC_004011	CNGC20	CDY24513.1 BnaA01g22170D [Brassica napus]	1.2	1.2	1.08	1.47	1.75	0.99	0.19	0.22	0.4	0.76	0.83	0.76
XLOC_004017	-	CDX68532.1 BnaC01g26100D [Brassica napus]	3.78	4.08	4.77	0	0	0	2.15	3.25	2.45	0	0	0
XLOC_004023	ABC4	CDY24540.1 BnaA01g22440D [Brassica napus]	4.16	4.5	4.96	6.5	5.61	5.56	3.34	3.02	4.13	4.43	3.36	3.48
XLOC_004042	-	CDY60511.1 BnaC04g54230D [Brassica napus]	1.75	1.46	1.06	0.81	1.35	1.51	0.92	0.88	1.22	0.94	1.19	0.61
XLOC_004055	-	CDY53999.1 BnaC06g43010D [Brassica napus]	0	0	0	0.02	0.09	0.05	0	0	0	0	0	0
XLOC_004068	GLP8	XP_013664924.1 PREDICTED: germin-like protein subfamily 2 member 3 [Brassica napus]	0.04	0.15	0.1	0.26	0.23	0.21	0	0.04	0	0.16	0.11	0.32
XLOC_004071	-	CDY47585.1 BnaA01g22710D [Brassica napus]	2.04	1.35	1.77	0.31	0.26	1.37	0.04	0	0.16	0	0	0.16
XLOC_004080	-	-	1.69	1.78	1.27	1.27	0.72	0.5	0.55	0.64	0.85	1.07	1.24	0.92
XLOC_004125	-	XP_013650390.1 PREDICTED: uncharacterized protein LOC106354893 [Brassica napus]	0.52	0.84	0.66	0	0	0	1.04	0.96	1.19	0	0	0
XLOC_004130	-	-	18.26	14.18	16.14	6.88	7.05	17.98	8.9	8.56	10.21	3.48	4.11	3.61
XLOC_004153	PCMP-E102	XP_018449484.1 PREDICTED: pentatricopeptide repeat-containing protein At5g42450, mitochondrial [Raphanus sativus]	0	0.1	0	0	0	0	0.79	0.25	0.19	0.17	0.27	0.28
XLOC_004172	CRK10	XP_009109099.1 PREDICTED: cysteine-rich receptor-like protein kinase 10 isoform X2 [Brassica rapa]	9.85	10.95	9.43	11.53	12.25	8.6	2.94	3.81	2.9	1.8	1.6	1.55
XLOC_004175	YAO	CDY45049.1 BnaA08g02260D [Brassica napus]	4.91	4.56	3.88	4.15	6.1	8.19	1.03	1.8	1.36	1.12	0.77	1.31
XLOC_004196	RDR5	XP_018461385.1 PREDICTED: probable RNA-dependent RNA polymerase 5 [Raphanus sativus]	4.05	4.1	2.61	2.59	2.45	2.5	2.32	2.42	2.55	1.25	1.22	1.41
XLOC_004200	NFYA9	XP_013660899.1 PREDICTED: uncharacterized protein LOC106365925 [Brassica napus]	5.38	5.21	4.79	1.43	3.66	3.69	1.49	0.92	1.09	0.73	1.07	1.57
XLOC_004220	-	XP_006394510.1 hypothetical protein EUTSA_v10004743mg [Eutrema salsugineum]	0.87	1.02	0.34	0.54	0.34	0.47	0.71	0.42	0.2	0.88	0.75	0.29
XLOC_004230	-	CDY43084.1 BnaCnng10900D [Brassica napus]	0.81	0.36	0.58	0.23	0	0.07	0.07	0	0.07	0	0	0
XLOC_004269	RPS6	XP_013661517.1 PREDICTED: 30S ribosomal protein S6 alpha, chloroplastic-like [Brassica napus]	0.99	0.99	0.8	0.35	0.84	1.3	0.16	0.15	0.57	0.43	0.09	0.18
XLOC_004280	CRTL-E-1	XP_002864493.1 hypothetical protein ARALYDRAFT_918865 [Arabidopsis lyrata subsp. lyrata] [Arabidopsis lyrata]	2.49	2.11	2.12	1.5	1.25	0.51	1.15	1.7	1.57	0.77	1.53	0.73
XLOC_004286	-	CDY33141.1 BnaCnng07120D [Brassica napus]	1.02	1.52	1.37	0.62	0.5	0.48	0.62	0.93	0.73	0.65	0.85	0.99
XLOC_004300	HEMA2	CDY24862.1 BnaA03g59660D [Brassica napus]	2.94	3.41	2.84	2.35	2.51	2.18	0.51	0.85	1.39	0.55	0.36	0.44
XLOC_004303	-	CDY08682.1 BnaC03g55000D [Brassica napus]	10.88	12.33	8.09	0.54	0.25	0.39	3.24	2.36	3.68	0.19	0.07	0.14
XLOC_004310	PEX3-1	CDY18500.1 BnaA01g26950D [Brassica napus]	0.43	0.37	0.74	1	0.22	0.72	0.39	0.11	0	0	0.42	0.1
XLOC_004319	At3g47570	XP_018476976.1 PREDICTED: probable LRR receptor-like serine/threonine-protein kinase At3g47570 [Raphanus sativus]	0.68	1.58	1.13	0.42	0.64	2.28	0.14	0	0.3	0.14	0.44	0.15
XLOC_004342	-	CDY72066.1 BnaAnng39760D [Brassica napus]	0	0	0	0	0.05	0.25	0.06	0	0.07	0	0	0
XLOC_004348	-	-	3.01	1.82	2.64	0	0	0	1.28	0.23	0.59	0	0.05	0
XLOC_004377	-	CDY70298.1 BnaAnng33250D [Brassica napus]	0	0	0	2.82	1.37	8.31	0	0	0	4.14	5.54	1.41
XLOC_004386	At1g67520	XP_018440396.1 PREDICTED: G-type lectin S-receptor-like serine/threonine-protein kinase CES101 [Raphanus sativus]	0.27	0.42	0.17	0.56	0.09	0.06	0.59	0.42	0.52	0.12	0.31	0.06
XLOC_004420	-	-	0	0	0	0	0	0	0	0	0	0.13	0.07	0.14
XLOC_004455	NFYB8	CDX78169.1 BnaA09g33640D [Brassica napus]	1.17	1.57	1.37	0	0	0	1.26	0.63	0.79	0	0	0
XLOC_004460	-	XP_006283510.1 hypothetical protein CARUB_v10004563mg [Capsella rubella]	0.81	1.03	1.54	2.21	2.4	3.76	0.21	0.25	0.23	0.21	0	0.57
XLOC_004462	-	-	0.58	0.91	0.99	0.83	1.09	0.32	0.4	0.24	0.33	0.46	0.21	0.43
XLOC_004465	At3g14410	CDY39113.1 BnaA01g29430D [Brassica napus]	0	0	0.12	1.96	1.68	1.68	0.07	0	0	0.21	0.11	0.77
XLOC_004474	RAP2-2	XP_010501805.1 PREDICTED: ethylene-responsive transcription factor RAP2-2-like [Camelina sativa]	0	0	0	0	0	0	0	0	0	0.04	0.24	0
XLOC_004494	N6AMT1	CDY07090.1 BnaCnng01050D [Brassica napus]	0.94	1.02	0.83	0.78	0.65	0.96	0.35	0.4	0.42	0.26	0.09	0.05
XLOC_004501	-	CDY66098.1 BnaA04g29660D [Brassica napus]	7.23	7.83	7.21	2.23	1.73	2.32	1.9	2.69	1.9	1.43	1.3	0.78
XLOC_004519	IPP2	XP_009118581.1 PREDICTED: isopentenyl-diphosphate Delta-isomerase I-like [Brassica rapa]	3.01	3.18	2.67	5.72	4.33	7.52	1.47	1.73	1.48	2.34	2.97	2.71
XLOC_004531	-	XP_009118791.2 PREDICTED: uncharacterized protein LOC103843768 [Brassica rapa]	0.61	0.49	0.39	0	0	0	0.15	0.06	0.17	0	0	0
XLOC_004539	At3g03090	XP_009119042.1 PREDICTED: D-xylose-proton symporter-like 1 [Brassica rapa]	3.22	3.87	3.12	6.52	6.68	3.05	122.45	118.02	121.61	338.6	344.55	334.63
XLOC_004541	-	XP_009119091.1 PREDICTED: nucleolin [Brassica rapa]	0.18	0.18	0.2	0.53	0.16	0.74	0.29	0.29	0.31	0.48	0.43	0.61
XLOC_004554	IJ	XP_009124689.1 PREDICTED: protein Iojap, chloroplastic-like [Brassica rapa]	3.98	4.22	3.09	5.26	6.38	7.69	0.85	0.66	0.77	1.87	1.04	1.85
XLOC_004591	GINS2	CDY50528.1 BnaA01g30520D [Brassica napus]	0	0	0	0	0.06	0	0	0	0	0	0	0
XLOC_004601	PPOX1	CDY32458.1 BnaA09g51380D [Brassica napus]	18.32	18.63	19.38	11.91	11.37	5.12	5.88	4.17	7.49	5.6	4.08	4.82
XLOC_004606	PDH-E1	XP_009118790.1 PREDICTED: pyruvate dehydrogenase E1 component subunit alpha-3, chloroplastic-like [Brassica rapa]	21.53	21.72	20.42	31.95	30.46	36.04	20.5	20.21	22.06	24.29	24.33	24.9
XLOC_004630	CCT7	XP_013586295.1 PREDICTED: T-complex protein 1 subunit eta [Brassica oleracea var. oleracea] [Brassica oleracea]	3.55	2.15	1.88	3.79	4.42	5.73	2.13	2.1	2.33	4.67	2.42	4.2
XLOC_004631	CCT7	XP_009121137.1 PREDICTED: T-complex protein 1 subunit eta isoform X1 [Brassica rapa]	11.55	10.96	9.9	26.5	25.67	8.2	11.92	12.96	10.26	22.95	22.34	20.03
XLOC_004652	SKIP19	XP_009121666.1 PREDICTED: F-box protein SKIP19-like [Brassica rapa]	1.84	0.93	1.22	0.27	0.16	0.23	0.64	0.5	0.58	0	0	0
XLOC_004719	MAA3	XP_018438317.1 PREDICTED: LOW QUALITY PROTEIN: helicase SEN1-like [Raphanus sativus]	0.07	0.08	0	0.07	0.02	0.07	0.09	0.05	0.14	0	0	0.02
XLOC_004729	-	-	16.02	17.68	14.88	1.01	1.03	4.17	19.09	20.84	23.66	0.39	0.83	0.42
XLOC_004749	-	XP_013728967.1 PREDICTED: uncharacterized protein LOC106432665 [Brassica napus]	3.05	3.29	2.92	0.07	0.04	0.06	0.5	1.17	0.3	0	0	0
XLOC_004979	SNL4	CDY38781.1 BnaA07g28530D [Brassica napus]	0	0	0	1.9	2.5	1.41	0	0	0	0.91	0.33	0.48
XLOC_004980	-	CDY47872.1 BnaA07g14170D [Brassica napus]	0	0	0	4.12	3.38	4.75	0.12	0	0.03	1.84	2.13	1.56
XLOC_005005	-	CDY28373.1 BnaC01g35430D [Brassica napus]	7.09	4.89	5.1	4.06	4.11	6.04	1.91	2.12	1.82	1.83	1.38	1.18
XLOC_005022	-	-	0	0	0	1.34	1.02	0.91	0	0	0	2.37	2.35	2.31
XLOC_005148	LOG3	BAT95883.1 hypothetical protein VIGAN_08270900 [Vigna angularis var. angularis] [Vigna angularis]	0.36	0	0.36	0	0	0.1	0.26	0.31	0.21	0	0.17	0
XLOC_005157	-	CDX80872.1 BnaC03g01260D [Brassica napus]	0	0	0	0	0.11	0.07	0.14	0	0.07	1.21	1.15	2.11
XLOC_005188	CYP708A2	CDY04940.1 BnaAnng01220D [Brassica napus]	0	0	0	0	0.02	0	0.06	0	0	0	0	0
XLOC_005207	-	XP_018474461.1 PREDICTED: uncharacterized protein LOC108845753 [Raphanus sativus]	3.06	3.5	3.58	3.06	2.74	3.45	2.23	1.98	2.47	0.96	1.86	1.65
XLOC_005249	-	CDY40759.1 BnaAnng06220D [Brassica napus]	0.05	0.04	0	0.18	0.27	0.18	0	0	0.09	1.18	1.41	1.15
XLOC_005265	VQ31	CDY40742.1 BnaAnng06050D [Brassica napus]	0	0.05	0.12	1.3	1.26	0.65	0	0	0	0.25	0.07	0.07
XLOC_005270	NAC081	XP_009125745.2 PREDICTED: protein ATAF2-like [Brassica rapa]	0.41	0.44	0.28	0.05	0.07	0.28	0.98	1.13	1.25	0.23	0.62	0.6
XLOC_005330	SRO2	XP_013692213.1 PREDICTED: probable inactive poly [ADP-ribose] polymerase SRO2 isoform X1 [Brassica napus]	10.07	10.97	9.72	0	0	0	1.89	2.14	1.5	0	0	0
XLOC_005344	NAC083	XP_009125891.1 PREDICTED: NAC domain-containing protein 83-like [Brassica rapa]	12.68	13.93	15.17	8.68	8.56	9.94	3.24	3.11	3.52	2.56	2.5	2.62
XLOC_005352	GH3.17	XP_013652875.1 PREDICTED: indole-3-acetic acid-amido synthetase GH3.17-like [Brassica napus]	0.27	0.28	0.24	0.89	0.52	0.42	0.17	0.03	0.14	0.12	0.15	0.16
XLOC_005370	ZIF1	XP_018471063.1 PREDICTED: protein ZINC INDUCED FACILITATOR 1-like isoform X1 [Raphanus sativus]	0.17	0.17	0.11	0.3	0.3	0.33	0.31	0.59	0.13	0.12	0.33	0.46
XLOC_005384	RBCMT	XP_009125968.1 PREDICTED: ribulose-1,5 bisphosphate carboxylase/oxygenase large subunit N-methyltransferase, chloroplastic-like [Brassica rapa]	1.49	0.85	1.49	2.56	3.27	2.14	1.04	0.78	1	0.48	1.12	0.85
XLOC_005459	CSLD2	CDX85482.1 BnaA02g03310D [Brassica napus]	0.24	0.56	0.59	0.42	1.19	0	0.99	0.45	1.34	0.44	0.81	0.93
XLOC_005460	CSLD3	XP_009126147.1 PREDICTED: cellulose synthase-like protein D2 isoform X1 [Brassica rapa]	1.45	0.69	0.44	1.49	1.07	0.13	0.49	0.95	0.47	0.9	0.51	0.84
XLOC_005528	TAO1	CDY47203.1 BnaAnng08730D [Brassica napus]	2.89	3.37	3.33	0.81	0.99	0.81	0.55	0.69	0.59	0.41	0.43	0.29
XLOC_005586	-	CDY35556.1 BnaA05g16300D [Brassica napus]	0	0	0	0.48	0.27	0.6	0.08	0.05	0.1	0	0	0
XLOC_005601	AGO9	CDY09103.1 BnaA02g05290D [Brassica napus]	0.34	0.81	0.2	0.18	0	0.11	0.52	0.48	0.68	0	0.11	0
XLOC_005632	VPS24-1	OIV99311.1 hypothetical protein TanjilG_17121 [Lupinus angustifolius]	0.1	0	0.08	0.3	0.27	0.32	0	0.27	0.44	0.09	0.09	0.09
XLOC_005633	-	XP_018512115.1 PREDICTED: uncharacterized protein LOC103851478 [Brassica rapa]	0.22	0.59	0.59	0.4	0.4	0.55	0.26	0.12	0.11	0.05	0.16	0.06
XLOC_005647	YUC5	CDY69333.1 BnaCnng63040D [Brassica napus]	0.17	0.36	0.3	0.11	0.07	0.07	0.56	1.14	0.72	0.25	0.4	0.2
XLOC_005650	-	-	0.48	0.82	0.42	0.52	0.64	0.64	0.17	0.26	0.12	0.27	0.29	0.18
XLOC_005653	-	-	0	0	0.11	0.51	0.64	0.51	0	0	0	0	0.25	0
XLOC_005670	At2g36200	-	0.58	1.6	2.24	1.51	1.85	0.43	0.5	0.48	0.64	0.34	0.13	0.23
XLOC_005730	-	XP_013611029.1 PREDICTED: uncharacterized protein LOC106317801 [Brassica oleracea var. oleracea] [Brassica oleracea]	1.71	1.59	1.14	0.58	1.09	0.07	0.35	0.21	0.23	0.36	0.31	0.43
XLOC_005731	MDH1	XP_013620434.1 PREDICTED: malate dehydrogenase [NADP], chloroplastic-like [Brassica oleracea var. oleracea] [Brassica oleracea]	20.96	19.22	19.99	8.83	9.74	8.63	14.15	14.58	14.74	14.75	14.05	13.9
XLOC_005743	UBP23	CDY32735.1 BnaA02g07970D [Brassica napus]	8.17	8.08	7.6	8.9	9.29	6.27	7.2	7.33	8.33	8.97	9.05	8.35
XLOC_005754	DGK4	CDY58842.1 BnaA02g35190D [Brassica napus]	4.48	3.73	2.97	0.87	1.09	1.27	0.37	0.1	0.5	0.12	0.11	0.18
XLOC_005758	At5g57670	KFK27308.1 hypothetical protein AALP_AA8G365600 [Arabis alpina]	1.28	1.12	0.54	0.54	0.76	0.21	0	0	0	0	0	0
XLOC_005778	CKX3	CDY20702.1 BnaA02g08420D [Brassica napus]	0.08	0.12	0.13	0.12	0.05	0.07	0.42	0.24	0.08	0.21	0.15	0.3
XLOC_005892	PBE2	CDX83281.1 BnaA03g22250D [Brassica napus]	0	0	0	1.28	1.67	0.82	0	0	0	0	0	0
XLOC_005906	-	CDY27037.1 BnaA02g10570D [Brassica napus]	1.16	1.07	1.02	0.13	0.24	0.97	0.46	1.07	1	0.3	1.13	0.98
XLOC_005949	-	XP_013726988.1 PREDICTED: uncharacterized protein LOC106430722 isoform X2 [Brassica napus]	0.68	0.69	0.44	0.03	0	0.08	0.1	0.4	0	0	0	0
XLOC_005977	-	NP_193319.6 BTB/POZ domain-containing protein [Arabidopsis thaliana]	1.08	1.1	0.81	0	0	0	0.05	0.06	0.77	0	0	0
XLOC_005980	-	-	0.88	0.84	0.57	1.52	1.48	2.07	0.07	0.09	0.49	0.37	0.54	0.55
XLOC_005982	-	CDY43464.1 BnaC08g10890D [Brassica napus]	0	0	0.75	0.67	1.21	1.87	0	0.47	0	0.48	0.72	0.52
XLOC_005996	-	-	1.13	1.54	1.29	0	0.06	0.22	0.1	0.08	0.11	0	0	0
XLOC_006000	-	CDX76550.1 BnaA08g08500D [Brassica napus]	4.78	5	6.58	6.4	5.82	13.22	7.25	7.88	8.14	9.97	10.41	8.78
XLOC_006020	-	XP_013589548.1 PREDICTED: uncharacterized protein LOC106297979 [Brassica oleracea var. oleracea] [Brassica oleracea]	0	0	0	1.47	1.99	2	0.04	0.1	0	0.3	0	0.05
XLOC_006035	At1g67480	CDY64883.1 BnaC02g45970D [Brassica napus]	1.12	1.35	0.92	3.42	3.08	2.87	1.29	1.69	1.75	0.79	0.69	1.22
XLOC_006036	CML9	CDY12649.1 BnaA02g13170D [Brassica napus]	3.77	3.3	4.23	1.81	1.94	1.71	2.06	2.47	2.48	0.3	0.43	0.59
XLOC_006077	-	XP_010447698.1 PREDICTED: gamma-glutamyl peptidase 3 [Camelina sativa]	0.09	0.04	0.04	1.06	1.21	1.11	0	0.19	0	0.67	0.42	1.07
XLOC_006087	OPT1	CDY33768.1 BnaA09g45740D [Brassica napus]	0	0	0	1.8	2.39	3.05	0	0	0	0	0	0
XLOC_006088	RPS6	XP_009127651.1 PREDICTED: disease resistance protein RPS6-like [Brassica rapa]	0.33	0.41	1.03	0.2	0.18	0	1.23	0.72	0.68	0.54	0.16	0.33
XLOC_006109	At3g26490	XP_018481913.1 PREDICTED: BTB/POZ domain-containing protein At3g26490 isoform X1 [Raphanus sativus]	0.73	0.97	0.58	0	0	0	2.08	1.68	1.83	0	0	0
XLOC_006124	-	CDX95534.1 BnaC01g34260D [Brassica napus]	0.14	0.36	0.12	0.1	0.12	0.36	0.15	0	0.14	0.15	0.21	0
XLOC_006125	At1g09660	XP_018460004.1 PREDICTED: KH domain-containing protein At1g09660/At1g09670-like [Raphanus sativus]	0	0	0	0.47	2.37	0	0	0	0	0	0	0
XLOC_006169	PUB33	CDY54713.1 BnaA09g52450D [Brassica napus]	0.75	0.9	0.68	0.38	0.53	0.14	0.27	0.52	0.36	0.36	0.39	0.45
XLOC_006187	At1g56140	CDY03757.1 BnaA02g14800D [Brassica napus]	0.53	0.28	0.26	0.38	0.25	0.13	0.26	0.25	0.34	0.19	0	0.15
XLOC_006198	POLD2	XP_013717541.1 PREDICTED: DNA polymerase delta small subunit-like isoform X1 [Brassica napus]	1.69	2.03	1.72	0	0	0	1.61	0.71	0.52	0	0	0
XLOC_006217	-	CDY59191.1 BnaAnng15890D [Brassica napus]	3.89	3.44	1.86	1.33	1.68	3.56	0.15	0.56	0.65	0.04	0	0
XLOC_006218	AHA1	XP_013652768.1 PREDICTED: ATPase 1, plasma membrane-type isoform X2 [Brassica napus]	50.61	53.36	52	19.83	23.53	19.55	10.47	9.75	12.63	5.14	4.58	4.3
XLOC_006219	MLP43	CDY09499.1 BnaC02g20410D [Brassica napus]	1.19	0.42	1.02	0.12	0.49	0.57	0.28	0	0	0	0.45	0.11
XLOC_006227	-	-	0	0	0	0.36	0.32	0.11	0	0.12	0	0.31	0.11	0.22
XLOC_006289	TSC10B	CDX92547.1 BnaA10g15860D [Brassica napus]	0	0	0	0.37	0.5	0.34	0.05	0	0.06	0.16	0.12	0.35
XLOC_006310	HRD3A	ABK95112.1 unknown [Populus trichocarpa]	1.46	0.41	1.15	0	0.13	0	0.17	0.2	0.19	0	0.18	0
XLOC_006320	-	-	1.79	0.34	2.78	2.18	0	2.89	0.71	0	1.31	0	0	0
XLOC_006327	-	CDX82701.1 BnaC07g01650D [Brassica napus]	0	0	0	0	0	0	0	0	0	0.45	0.24	0.48
XLOC_006372	ABCF2	XP_002866638.1 ATGCN5 [Arabidopsis lyrata subsp. lyrata] [Arabidopsis lyrata]	2.46	2.88	1.92	0	0	0	1.11	0.45	0.12	0	0	0
XLOC_006373	-	-	0	0	0.16	0.56	0	1.57	0	0	0	0.49	0	0
XLOC_006389	SEC5A	XP_009128199.1 PREDICTED: exocyst complex component SEC5A-like isoform X1 [Brassica rapa]	0	0	0	0.3	0.17	0.05	0	0	0	0.04	0.23	0.23
XLOC_006390	SEC5A	XP_009128199.1 PREDICTED: exocyst complex component SEC5A-like isoform X1 [Brassica rapa]	0.07	0	0	0.21	0.51	0.45	0	0	0	0.06	0.06	0.13
XLOC_006393	-	CDY52212.1 BnaAnng11350D [Brassica napus]	13.19	12.07	11.64	0.39	0.61	0.89	3.37	3.8	3.7	0	0	0
XLOC_006411	At1g77405	CDY23888.1 BnaC04g01490D [Brassica napus]	3.32	3.88	5.32	1.66	1.35	1.72	1.56	0.88	1.64	0.74	1.32	0.8
XLOC_006421	ychF	CDY26887.1 BnaA02g19120D [Brassica napus]	0	0	0	0.09	0.08	0.63	0	0	0	0	0.06	0
XLOC_006423	-	XP_018465246.1 PREDICTED: titin homolog [Raphanus sativus]	3.91	3.32	3.08	3.84	3.92	3.2	0.88	0.8	0.82	2.95	3.08	3.08
XLOC_006425	-	-	0.76	0.18	0.77	0.17	0.39	0.11	0.2	0	0.44	0.2	0	0
XLOC_006434	-	-	0.85	0.32	0.24	0.14	0.19	0.19	0.06	0	0	0	0.07	0
XLOC_006468	-	-	0	0	0	0.22	0.45	1.64	0	0	0	0	0	0
XLOC_006480	B'ALPHA	XP_009117687.1 PREDICTED: LOW QUALITY PROTEIN: serine/threonine protein phosphatase 2A 57 kDa regulatory subunit B' alpha isoform-like, partial [Brassica rapa]	4.03	4.5	4.56	0.04	0.04	0.05	2.15	3.11	3.19	0.2	0	0
XLOC_006490	XBOS34	CDY08992.1 BnaC01g30990D [Brassica napus]	4.51	4.37	4.55	3.49	3.52	2.73	1.33	2.89	1.92	0.62	0.69	0.98
XLOC_006500	-	XP_009135998.1 PREDICTED: probable replication factor A 73 kDa subunit isoform X2 [Brassica rapa]	0	0	0.05	0	0.21	0.08	0.1	0.22	0.05	1.16	0.92	0.64
XLOC_006521	rpsP	CDY48778.1 BnaA02g24190D [Brassica napus]	3.68	4.86	5.05	4.04	3.25	1.48	1.47	0.73	1.42	0.12	0.6	0.77
XLOC_006538	CYN	XP_002862679.1 predicted protein [Arabidopsis lyrata subsp. lyrata] [Arabidopsis lyrata]	1.02	0.59	0.39	0	0.05	0.14	1.28	1.02	1.26	0.07	0	0.07
XLOC_006564	-	XP_006391946.1 hypothetical protein EUTSA_v10023505mg [Eutrema salsugineum]	0.17	0.2	0	0.15	0	0.66	0.23	0.27	0.51	0.61	1.31	0.41
XLOC_006581	-	CDX87679.1 BnaC02g32700D [Brassica napus]	0	0	0	9.5	8.71	11.33	1.43	0.84	1.18	5.16	5.07	5.75
XLOC_006583	-	-	3.18	3.83	3.58	11.56	14.52	20.79	2.76	3.36	2.77	8.67	9.92	8.18
XLOC_006600	-	-	9.25	4.81	2.16	0.15	0.16	0.23	0.26	0.15	0.19	0	0	0
XLOC_006618	-	CDY30573.1 BnaC07g04080D [Brassica napus]	4.19	4.94	5.15	3.87	5.85	3.75	3.27	2.32	3.2	3.64	3.49	3.78
XLOC_006619	-	CDY28956.1 BnaA02g25200D [Brassica napus]	6.24	5.92	7.26	0.05	0.05	0.25	1.86	1.84	1.3	0	0.06	0
XLOC_006620	SRS7	CDX71265.1 BnaC07g05440D [Brassica napus]	4.06	5.13	4.07	3.27	2.67	2.69	2.38	1.9	2.4	1.2	1.55	1.47
XLOC_006621	-	XP_013615209.1 PREDICTED: uncharacterized protein LOC106321496 [Brassica oleracea var. oleracea] [Brassica oleracea]	4.67	5.4	5.17	0.05	0.14	0.13	1.86	1.82	1.81	0	0	0
XLOC_006627	-	CDY63626.1 BnaC05g49750D, partial [Brassica napus]	0	0	0.17	0	0	0	0	0	0	0.09	0	0
XLOC_006722	-	CDY12935.1 BnaA09g13390D [Brassica napus]	7.96	8.17	7.37	20.81	22.25	18.44	4.15	2.6	3.88	15.94	15.38	16.66
XLOC_006729	At3g62400	XP_013636234.1 PREDICTED: probable cytochrome c oxidase subunit 5C-1 isoform X1 [Brassica oleracea var. oleracea] [Brassica oleracea]	0.98	0.98	1.42	0.44	0.75	1.68	0.33	0.31	0.13	0.39	0.21	0.14
XLOC_006738	-	CDY44407.1 BnaA02g29700D [Brassica napus]	2.41	3.13	3.05	0	0	0	0	0	0	0	0	0
XLOC_006758	CYS6	CDY08430.1 BnaA05g26660D [Brassica napus]	0.98	1.05	1.32	2.23	2.68	1.19	0.22	0.84	0.19	0.27	1.15	0.56
XLOC_006771	RPL12A	CDY49763.1 BnaA02g29080D [Brassica napus]	43.45	43.07	40.53	60.31	60.11	75.95	47.01	42.44	54.35	60.42	70.62	70.8
XLOC_006774	MER3	XP_009129395.1 PREDICTED: DExH-box ATP-dependent RNA helicase DExH17 [Brassica rapa]	0.07	0.06	0.08	0.12	0.16	0	0.14	0.08	0.3	0.13	0.14	0.22
XLOC_006784	-	AAM61471.1 unknown [Arabidopsis thaliana]	0.18	0.11	0.19	0.42	0.28	0.22	0.12	0.05	0.09	0.12	0	0.04
XLOC_006804	-	XP_013607716.1 PREDICTED: uncharacterized protein LOC106314385 [Brassica oleracea var. oleracea] [Brassica oleracea]	2.63	4.87	4.46	1.72	3.25	4.28	2.15	2.68	1.78	2.5	2.18	3.29
XLOC_006855	-	XP_013602112.1 PREDICTED: uncharacterized protein LOC106309600 isoform X1 [Brassica oleracea var. oleracea] [Brassica oleracea]	2.03	2.34	1.38	2.26	1.41	0.37	1.01	1.01	0.65	0.95	0.7	0.67
XLOC_006869	At2g40280	XP_013695518.1 PREDICTED: probable methyltransferase PMT23 [Brassica napus]	1.87	2.58	2.1	0	0	0	2.17	3.42	2.6	0	0	0
XLOC_006887	-	CDY07327.1 BnaC05g26890D [Brassica napus]	0	0.08	0	0	0	0	0	0	0	0	0	0
XLOC_006891	-	-	0	2.72	0.52	0	1.32	0	0.3	2.6	0.33	0	0	0
XLOC_006894	AGO6	XP_013683434.1 PREDICTED: protein argonaute 6-like isoform X3 [Brassica napus]	2.49	2.69	1.37	2.73	3.13	1.45	0.89	0.89	1.17	1.33	0.72	2.32
XLOC_006929	-	CDY33911.1 BnaA02g30760D [Brassica napus]	1.59	1.06	1.05	0.71	0.35	0.1	0.18	0.32	0.5	0.1	0	0
XLOC_006946	-	CDX78074.1 BnaA09g32690D [Brassica napus]	11.86	10.26	12.02	5.85	5.53	4.07	11.5	11.36	11.66	4.4	5.25	3.87
XLOC_006952	PAD4	XP_009115942.1 PREDICTED: lipase-like PAD4 [Brassica rapa]	1.36	2.26	1.93	2.27	3.22	2.44	1.18	0.65	0.69	2.06	1.77	1.64
XLOC_006967	TATA	XP_013644118.1 PREDICTED: sec-independent protein translocase protein TATA, chloroplastic-like [Brassica napus]	1.83	1.14	0.99	1.67	2.5	3.03	0	0	0	0.77	0.55	0.14
XLOC_006972	-	CDY29607.1 BnaA05g15630D [Brassica napus]	1.15	1.13	1.26	2.01	2.17	1.1	0.72	1.01	0.71	0.86	0.63	0.56
XLOC_007060	-	CDY34693.1 BnaA01g33320D, partial [Brassica napus]	0.76	0.24	0.78	0.35	1.7	0.29	0.15	0	0	0	0.14	0
XLOC_007068	-	CDY34710.1 BnaA01g33150D [Brassica napus]	0.82	0.57	1.13	4.89	6.89	13.95	0	0.13	0.12	2.86	3.41	4.14
XLOC_007071	HMG1	KVH57677.1 Hydroxymethylglutaryl-CoA reductase, class I/II [Cynara cardunculus var. scolymus] [Cynara cardunculus]	0.58	0.85	0.17	0	0.17	0	0.07	0.1	0	0.09	0.06	0.05
XLOC_007086	At1g59620	XP_013621039.1 PREDICTED: probable disease resistance protein RXW24L isoform X1 [Brassica oleracea var. oleracea] [Brassica oleracea]	2.58	2.31	2.89	8.56	10.23	11.53	2.65	1.64	2.44	3.1	2.48	2.01
XLOC_007152	Dek	CDY69625.1 BnaAnng31030D [Brassica napus]	0	0.4	0.22	0.49	0.45	0.12	0	0	0	0.57	0.12	0.13
XLOC_007208	AMC3	CDY31330.1 BnaA02g34110D [Brassica napus]	0.97	1.16	0.34	3.31	3.28	3.3	3.14	2.71	2.5	8.39	8.8	7.31
XLOC_007225	-	CDY60272.1 BnaA07g36540D [Brassica napus]	0.24	0.79	0	0.28	0.28	0.22	0.53	0.52	0.23	0	0	0
XLOC_007247	CRK5	XP_013701628.1 PREDICTED: CDPK-related kinase 5-like [Brassica napus]	11.32	12.21	10.84	9.27	9.39	4.83	7.15	5.69	6.14	6.24	5.67	4.56
XLOC_007251	-	-	0.15	0.12	0	0.23	0	0.14	0	0	0	0	0	0
XLOC_007258	-	CDY37830.1 BnaAnng04910D [Brassica napus]	1.89	2.35	2.51	1.23	0.96	2.18	0.14	0.22	0.3	0.91	0.49	0.49
XLOC_007273	-	-	0	0	0	0.19	0.13	0.7	0	0	0	0	0	0
XLOC_007282	YDA	XP_018441159.1 PREDICTED: mitogen-activated protein kinase kinase kinase YODA isoform X1 [Raphanus sativus]	9.28	9.88	9.74	6.01	7.81	7.74	0.68	1.07	0.83	1.02	0.84	0.72
XLOC_007289	LFNR1	XP_013712296.1 PREDICTED: ferredoxin--NADP reductase, leaf isozyme 1, chloroplastic-like isoform X2 [Brassica napus]	2.07	2.52	2.68	0.75	0.83	0.6	1.23	1.74	1.58	0.71	0.6	1.04
XLOC_007292	KCA1	CDY04218.1 BnaC06g25970D [Brassica napus]	0	0	0	0.47	0.54	0	0	0	0	0.26	0	0.23
XLOC_007300	BCA6	XP_006414156.1 hypothetical protein EUTSA_v10025600mg [Eutrema salsugineum]	0	0	0	1.85	1.61	1.36	0	0	0	0.44	0.63	0.78
XLOC_007356	-	CDY36724.1 BnaC02g31450D [Brassica napus]	14.34	15.89	16.7	12.63	15.93	11.5	5.08	6.26	5.4	4.02	4.03	3.93
XLOC_007372	-	CDY13359.1 BnaC06g13980D [Brassica napus]	0.1	0.69	0.24	0	0.95	0	0.61	0.39	0.36	0.63	0.66	0
XLOC_007404	-	AAZ66952.1 117M18_33, partial [Brassica rapa]	0	0	0	2.47	3.1	0.79	1.44	2.13	2.3	9.88	9.41	9.13
XLOC_007409	-	-	0.18	0	0.65	0.58	1.57	2.16	0.34	0.79	0.19	0.17	0.89	1.45
XLOC_007549	PME51	XP_013702405.1 PREDICTED: uncharacterized protein LOC106406318 [Brassica napus]	0.23	0.55	0.5	0.32	0.37	0	0.21	0.31	0.17	0.21	0	0
XLOC_007593	-	-	0.73	0.67	0.46	1.56	1.99	0	0	0.22	0.1	0.28	0.2	0.31
XLOC_007695	At5g23430	CDX87585.1 BnaA07g32880D [Brassica napus]	0	0	0	0.01	13.36	10.64	0	0	0	0	0	0
XLOC_007771	-	XP_013700920.1 PREDICTED: uncharacterized protein LOC106404793 [Brassica napus]	0.48	0.22	0.55	0.71	0.88	0.81	0.25	0.22	0.84	0.63	0.4	0
XLOC_007787	CNOT3	XP_002873878.1 transcription regulator NOT2/NOT3/NOT5 family protein [Arabidopsis lyrata subsp. lyrata] [Arabidopsis lyrata]	6.94	7.48	7.32	9.87	9.38	4.53	3.3	3.52	3.11	2.7	2.86	3.41
XLOC_007789	-	XP_009126248.1 PREDICTED: disease resistance protein TAO1-like [Brassica rapa]	7.64	8.77	7.72	6.22	7.01	10.31	6.13	6.68	8.27	3.72	5.18	4.91
XLOC_007792	BGLU11	XP_009119606.1 PREDICTED: beta-glucosidase 11 [Brassica rapa]	4.05	5.56	5.88	2.52	2.52	5.92	0.67	1.03	0.91	0.41	0.42	0.45
XLOC_007815	-	-	1.88	3.19	1.96	0	0	0	0.39	0	0.6	0	0	0
XLOC_007816	-	-	8.91	7.33	8.74	0	0	0	1.39	1.65	1.29	0	0	0
XLOC_007871	-	CDY49917.1 BnaC03g66010D [Brassica napus]	0.14	0.57	0.25	0.17	0.25	0.07	0.13	0.53	0.07	0	0	0
XLOC_007874	SAC4	XP_009126484.1 PREDICTED: phosphoinositide phosphatase SAC4-like [Brassica rapa]	6.14	6.38	6.26	6.61	6.82	6.57	4.09	4.16	4.02	3.65	4.6	4.22
XLOC_007875	SAC4	XP_009126484.1 PREDICTED: phosphoinositide phosphatase SAC4-like [Brassica rapa]	3.53	3.58	3.11	5.65	4	0.24	2.34	2.86	3.18	2.61	1.61	2.11
XLOC_007947	NUC	XP_006403134.1 hypothetical protein EUTSA_v10003218mg [Eutrema salsugineum]	1.25	1.19	1.33	0.39	0.48	0.48	0.28	0.16	0.19	0.1	0.15	0.15
XLOC_007951	-	XP_013745711.1 PREDICTED: uncharacterized protein LOC106448361 [Brassica napus]	0.12	0.2	0.29	0.01	0.02	0.01	0.18	0.22	0.11	0.01	0.01	0.03
XLOC_007954	KCS19	CDY14892.1 BnaA02g22340D [Brassica napus]	11.73	11.98	11.62	14.5	15.75	5.61	4.72	4.97	5.11	4.05	5.24	4.61
XLOC_007999	ADF1	XP_006400899.1 hypothetical protein EUTSA_v10014975mg [Eutrema salsugineum]	5.64	6.98	7.91	12.53	9.68	15.8	5.67	6.89	6.21	5.38	4.44	5.92
XLOC_008004	ZAT12	CDY65692.1 BnaA02g06790D [Brassica napus]	0.66	0.15	0.5	0.9	1.38	1.81	8.36	7.53	8.58	5.08	6.1	5.79
XLOC_008006	-	-	11.33	12.29	9.81	10.67	11.4	13.29	8.6	6.35	7.07	3.39	3.19	3.45
XLOC_008017	-	CDY69106.1 BnaAnng29340D [Brassica napus]	0.61	0.12	0	3.68	4.07	3.89	0	0.08	0	0.21	0.45	0.75
XLOC_008033	-	CDY32708.1 BnaA02g07700D [Brassica napus]	1.35	1.87	1.47	2.72	2.79	0.48	0.41	0.39	0.25	0.08	0.06	0.12
XLOC_008064	-	XP_013672957.1 PREDICTED: uncharacterized protein LOC106377300 [Brassica napus]	7.14	8.13	6.6	0.86	1.39	1.01	0.92	0.57	0.27	0.61	0.22	0.06
XLOC_008094	AHK3	XP_018456912.1 PREDICTED: uncharacterized protein LOC108827893 [Raphanus sativus]	0	0	0	2.54	2.77	1.48	0	0	0	0	0	0
XLOC_008166	At5g53970	XP_013621677.1 PREDICTED: probable aminotransferase TAT2 [Brassica oleracea var. oleracea] [Brassica oleracea]	6.06	5.81	5.58	2.61	1.96	1.9	23.61	21.88	22.39	45.66	47.45	50.64
XLOC_008203	-	-	3.1	3.79	4.89	2.36	1.97	2.4	2.66	2.76	2.48	1.84	2.29	2.31
XLOC_008281	POT9	XP_013613758.1 PREDICTED: potassium transporter 9-like [Brassica oleracea var. oleracea] [Brassica oleracea]	0	0.49	0.31	0.38	0.43	0.46	3.28	0.61	3.87	0	0	0
XLOC_008288	NAC086	XP_009127458.1 PREDICTED: LOW QUALITY PROTEIN: NAC domain-containing protein 86 [Brassica rapa]	0.12	0.33	0.07	0.17	0.2	0.19	0.82	0.23	0.19	0.37	0.24	0.29
XLOC_008295	At1g07440	XP_018468336.1 PREDICTED: tropinone reductase homolog At1g07440-like isoform X1 [Raphanus sativus]	0.07	0.09	0.42	0	0.05	0	0	0.08	0.16	0	0	0
XLOC_008298	At1g67000	XP_013676347.1 PREDICTED: probable receptor-like protein kinase At1g67000 isoform X1 [Brassica napus]	0.99	1.44	0.97	2.41	2.9	1.19	1.18	1.06	1.55	1.36	1.33	1.11
XLOC_008303	At1g67000	XP_018512198.1 PREDICTED: LOW QUALITY PROTEIN: LEAF RUST 10 DISEASE-RESISTANCE LOCUS RECEPTOR-LIKE PROTEIN KINASE-like 2.7 [Brassica rapa]	1.81	2.23	1.94	0.53	0.68	0.12	0.53	0.39	0.48	0.54	0.71	0.67
XLOC_008305	auh	CDX76588.1 BnaA08g08120D [Brassica napus]	2.64	2.19	2.62	1.76	2.54	2.17	1.19	1.09	0.75	0.73	1.51	1.06
XLOC_008326	AP4M	-	0.68	0.43	0.4	0.96	1.46	1.26	0.77	1.8	0.92	1.24	1.33	1.5
XLOC_008330	KAN3	XP_013600916.1 PREDICTED: probable transcription factor KAN3 isoform X1 [Brassica oleracea var. oleracea] [Brassica oleracea]	0.22	0	0.2	0	0.08	0.11	0.1	0.36	0.11	0	0.22	0
XLOC_008337	AHL13	CDX76549.1 BnaA08g08510D [Brassica napus]	2.35	2.4	3.09	4.97	4.47	2.52	5.89	7	6.26	8.08	8.4	8.23
XLOC_008349	At1g67000	XP_018512198.1 PREDICTED: LOW QUALITY PROTEIN: LEAF RUST 10 DISEASE-RESISTANCE LOCUS RECEPTOR-LIKE PROTEIN KINASE-like 2.7 [Brassica rapa]	1.89	1.26	1.39	0.58	0.75	0.72	0.51	0.39	0.62	0.77	0.6	0.75
XLOC_008361	-	CDY12625.1 BnaA02g12930D [Brassica napus]	0.67	1.44	0.39	1.95	2.23	3.09	0.1	0.48	0.11	0	0.33	0.11
XLOC_008370	BBR	XP_013648084.1 PREDICTED: E3 ubiquitin ligase BIG BROTHER-related-like [Brassica napus]	0.7	0.65	1.68	0	0	0	0	0.22	0.3	0	0	0
XLOC_008371	-	XP_013617116.1 PREDICTED: LOW QUALITY PROTEIN: uncharacterized protein LOC106323560 [Brassica oleracea var. oleracea] [Brassica oleracea]	17.9	18.39	18.61	10.16	11.69	22.9	14.6	14.89	16.03	14.44	18.32	14.01
XLOC_008405	HAT	XP_018465075.1 PREDICTED: zinc finger BED domain-containing protein RICESLEEPER 2-like [Raphanus sativus]	1.08	1.81	2.13	1.79	1.61	1.21	0.89	0.92	0.78	2.47	2.36	2.21
XLOC_008430	-	-	0	0.09	0	0.29	1.37	1.04	0	0	0	0	0.18	0.66
XLOC_008444	mrt4	XP_013740031.1 PREDICTED: mRNA turnover protein 4 homolog isoform X1 [Brassica napus]	0	0	0	0.41	0.39	0.38	0	0	0	1.38	1.81	1.43
XLOC_008450	-	AAZ67599.1 80A08_14 [Brassica rapa subsp. pekinensis] [Brassica rapa]	5.17	5.19	4.87	0	0.05	0	2.12	1.88	2.68	0	0.07	0
XLOC_008494	PUB33	CDY54713.1 BnaA09g52450D [Brassica napus]	1.6	1.22	1.07	0.89	0.69	0.89	0.56	0.37	0.65	0.31	0.31	0.29
XLOC_008498	TGA1	XP_013738543.1 PREDICTED: transcription factor TGA1-like isoform X1 [Brassica napus]	2.49	1.34	1.74	0.86	2.21	2.55	1.12	1.56	0.43	0.89	0.95	0.72
XLOC_008501	CIP8	CDY18690.1 BnaA09g07050D [Brassica napus]	7.62	7.39	8.08	8.66	10.18	12.75	2.9	1.62	2.96	1.3	1.88	1.76
XLOC_008511	At1g56140	XP_018512325.1 PREDICTED: probable LRR receptor-like serine/threonine-protein kinase At1g56140 isoform X1 [Brassica rapa]	0.84	0.77	0.91	0.57	0.87	0.75	1.16	0.62	0.56	0.28	0.79	0.43
XLOC_008512	At1g56130	CDY43003.1 BnaC02g19770D [Brassica napus]	0.86	0.59	0.64	0.68	0.5	0.09	0.5	0.29	0.5	0.33	0.26	0.23
XLOC_008519	RPS13B	XP_018511787.1 PREDICTED: 40S ribosomal protein S13-2-like isoform X1 [Brassica rapa]	0	0	0	4.31	4.84	3.4	0	0	0	0	0.11	0
XLOC_008521	TUBA4	BAH19954.1 AT1G50010, partial [Arabidopsis thaliana]	0.49	0.39	0.16	0.21	0.06	0.43	0.53	0.29	0.4	0.16	0.35	0.44
XLOC_008529	-	-	0.52	0	0.12	0	0	0	0	0.14	0	0	0	0
XLOC_008532	-	XP_013691142.1 PREDICTED: uncharacterized protein LOC106395172 [Brassica napus]	0	0	0	1.2	0.17	1.98	0	0.12	0	0.1	0.11	0.66
XLOC_008539	AHA1	CDY14177.1 BnaC02g02940D [Brassica napus]	2.8	2.68	2.48	1.04	1.72	0.24	0.96	1.2	0.68	0.6	0.36	0.39
XLOC_008541	MLP31	CDY03713.1 BnaA02g15240D [Brassica napus]	0.06	0	0.05	0	0.09	0	4.83	4.46	5.04	1.38	1.43	1.44
XLOC_008543	MLP28	XP_013620216.1 PREDICTED: MLP-like protein 43 [Brassica oleracea var. oleracea] [Brassica oleracea]	6.82	7.1	6.67	2.2	2.24	3.95	1.65	2.35	3.07	4.8	5.02	4.92
XLOC_008567	GLB3	CDY31747.1 BnaA04g16830D [Brassica napus]	0	0	0	0.28	0.15	0	0.16	0	0	0	0	0
XLOC_008610	At1g73050	CDX82114.1 BnaC02g21760D [Brassica napus]	0.04	0	0	0	0	0.04	0.1	0.04	0	0	0	0
XLOC_008618	PRA1B1	CDY41253.1 BnaA01g12860D [Brassica napus]	0.28	0.28	0.12	9.09	10.17	2.61	0.13	0.38	0.14	2.93	3.21	3.11
XLOC_008627	GRP1	CDX82066.1 BnaC02g22240D [Brassica napus]	0	0.1	0	0	0	0	0	0	0.38	0	0	0
XLOC_008628	NUDT21	XP_009127996.1 PREDICTED: nudix hydrolase 21, chloroplastic [Brassica rapa]	85.6	89.47	93.8	39.9	38.99	62.9	358.77	371.87	387.48	316.76	319.25	314.72
XLOC_008655	Os01g0257400	CDY20888.1 BnaC05g26040D [Brassica napus]	0.7	0.53	0.93	0	0	0	1.2	0.71	2.11	0	0	0
XLOC_008697	-	CDY45991.1 BnaA02g18050D [Brassica napus]	1.17	1.17	1.09	0.05	0	0.36	0.23	0.19	0.12	0	0.06	0.06
XLOC_008698	-	-	0	0	0	0.84	0.47	1	0.11	0.4	0.18	0	0.12	0
XLOC_008703	-	CDY45982.1 BnaA02g18140D [Brassica napus]	0.2	0	0	0	0	0	0	0	0	0	0	0.1
XLOC_008704	-	CDX68359.1 BnaC01g24370D [Brassica napus]	0	0.09	0	0	0	0.11	0	0	0.12	0.1	0	0.11
XLOC_008727	-	CDY28384.1 BnaA05g18560D [Brassica napus]	0	0	0	0.51	0.71	0.55	0	0.05	0	0.23	0.34	0.38
XLOC_008743	-	CDY17551.1 BnaC01g26750D [Brassica napus]	0	0	0	0	0	0	0.19	0.36	0.27	0	0	0
XLOC_008745	-	-	7.65	10.95	9.84	5.74	5.87	4.65	0.93	1.61	2.25	0.56	0.98	0.77
XLOC_008746	-	CDY22260.1 BnaC02g25640D [Brassica napus]	14.11	13.94	14.48	5.19	7.09	0.83	3.03	4.59	5.16	1.88	1.54	1.8
XLOC_008747	-	-	36.84	40.51	35.86	17.22	20.23	1.23	13.2	17.18	18.5	8.93	10	8.87
XLOC_008748	-	-	0.26	0.63	1.14	0.41	0.19	0	0	0	0	0	0	0
XLOC_008772	NUP96	CDY53221.1 BnaA02g19470D [Brassica napus]	0	0	0	1.84	1.91	1.05	0	0	0	2.71	2.5	3.21
XLOC_008781	-	-	2.15	2.04	1.86	0.78	1.13	1.97	0.04	0.25	0.09	0.04	0	0.05
XLOC_008796	CFAP20	XP_013708711.1 PREDICTED: uncharacterized protein LOC106412337 [Brassica napus]	4.68	3.85	5.25	2.6	2.76	1.82	3.07	2.91	2.91	1.3	1.52	1.16
XLOC_008800	-	XP_006411390.1 hypothetical protein EUTSA_v10016879mg [Eutrema salsugineum]	0	0	0	1.84	0.55	0.34	0	0	0	0	0	0
XLOC_008809	At3g49510	XP_009110681.1 PREDICTED: putative F-box protein At3g21130 [Brassica rapa]	1.13	1.29	1	0.05	0.81	0.26	0.31	0.14	0.4	0.24	0	0.13
XLOC_008814	MPK8	XP_010498193.1 PREDICTED: mitogen-activated protein kinase 8 isoform X1 [Camelina sativa]	1.84	1.25	1.69	0.85	1.29	1.39	1.7	1.23	1.1	0.94	0.9	1.21
XLOC_008858	-	-	0.74	0.49	0.95	0.16	0.24	0.13	0.44	0.36	0.2	0.37	0.59	0.27
XLOC_008859	RH3	CDY61108.1 BnaA06g39420D [Brassica napus]	0	0	0	0.75	0.45	1.45	0	0	0.11	0	0	0
XLOC_008863	-	XP_018513047.1 PREDICTED: putative nuclease HARBI1 [Brassica rapa]	0	0	0	0.26	0.83	0.33	0	0	0	0	0	0
XLOC_008869	-	CDY22904.1 BnaA01g18420D [Brassica napus]	0	0	0	0	0	0.58	0	0	0	0	0	0
XLOC_008880	-	CDY59582.1 BnaA02g36770D [Brassica napus]	0.1	0.14	0.15	0.36	0.12	0.34	0.26	0.3	0.67	0.52	0.46	0.51
XLOC_008881	SQD2	CDY21645.1 BnaC09g46470D [Brassica napus]	8.07	12.3	11.93	5.68	6.87	8.58	4.93	4.97	2.81	4.47	2.67	2.19
XLOC_008892	-	-	0.09	0	0	6.37	5.85	2.54	0.41	0.43	0.27	3.15	4.07	3.64
XLOC_008894	RPT4B	-	2.64	3.14	3.1	1.45	1.5	0.17	1.88	1.27	1.2	0	0	0.5
XLOC_008905	BHLH77	XP_013742951.1 PREDICTED: transcription factor bHLH137-like [Brassica napus]	2.64	2.32	3.14	0.68	0.71	0.16	0.79	0.97	0.99	0.06	0.08	0.2
XLOC_008917	-	CDY67160.1 BnaUnng01930D [Brassica napus]	0	0	0	3.23	4.41	2.46	0.21	0.34	0.14	1.06	0.61	0.62
XLOC_008943	-	CDY26885.1 BnaA02g19100D [Brassica napus]	0.31	0	0.14	0.18	0.16	0.23	0	0	0	0.21	0	0
XLOC_008955	RBG3	XP_013627126.1 PREDICTED: glycine-rich RNA-binding protein 3, mitochondrial-like [Brassica oleracea var. oleracea] [Brassica oleracea]	1.08	1.06	0.75	0.86	0.44	0.83	0.5	0.25	0.47	0.35	0.08	0.15
XLOC_008957	-	-	0.92	1.69	0.81	0.52	0.09	0.38	0.24	0.14	0.66	0	0.26	0
XLOC_008959	-	XP_013639526.1 PREDICTED: uncharacterized protein LOC106344760 [Brassica oleracea var. oleracea] [Brassica oleracea]	3.28	3.74	2.68	0.92	1.47	0.83	2.87	2.59	3.05	0	0	0
XLOC_008971	TA12105	XP_006395659.1 hypothetical protein EUTSA_v10003676mg [Eutrema salsugineum]	2.2	2.87	2.68	1.97	1.93	2.22	1.55	1.71	1.4	0.41	0.38	0.25
XLOC_008972	enpl-1	CDY33122.1 BnaC09g22180D [Brassica napus]	2.5	1.9	2.16	2.43	1.84	0.49	1.37	1.19	0.73	0.31	0.18	0.28
XLOC_008987	Ccar2	AAC34487.1 putative calmodulin [Arabidopsis thaliana]	1.48	1.41	1.23	0.89	1.09	0.87	0.43	0.33	0.63	0.45	0.11	0.35
XLOC_009046	At3g27950	XP_009129531.1 PREDICTED: GDSL esterase/lipase At3g27950 [Brassica rapa]	0	0	0	0	0	0	1.85	1.38	1.6	5.46	5.98	5.21
XLOC_009048	RPL12A	CDY49763.1 BnaA02g29080D [Brassica napus]	0	0	0	0.51	0	0.93	0	0	0.35	0.58	0	0
XLOC_009068	-	XP_018448498.1 PREDICTED: uncharacterized protein LOC108819997 [Raphanus sativus]	0.58	0.69	0.64	0.28	0.21	0.1	0.7	0.57	0.59	0.31	0.62	0.52
XLOC_009074	At2g21590	XP_002878559.1 predicted protein [Arabidopsis lyrata subsp. lyrata] [Arabidopsis lyrata]	2.84	3	2.98	1.55	1.76	1.65	0.88	0.69	0.91	0.76	0.54	0.75
XLOC_009079	-	-	0	0	0	0.06	0.2	0.41	0	0.08	0.14	0	0	0
XLOC_009099	At3g26670	-	0	0	0	0	0.06	0	0	0	0.02	0.26	0	0.12
XLOC_009109	ARF2	XP_013653515.1 PREDICTED: auxin response factor 2-like isoform X2 [Brassica napus]	0.33	0.22	0.73	0.27	0.3	0.27	0	0.1	0.05	0.17	0	0.05
XLOC_009171	GCH1	XP_018439623.1 PREDICTED: disease resistance protein RPP5-like isoform X1 [Raphanus sativus]	1.46	1.79	0.75	0.82	0.87	0.46	0.65	0.66	0.57	0.77	0.5	0.65
XLOC_009200	RPL37B	CDX90534.1 BnaA03g42470D [Brassica napus]	0	0	0	3.48	3.43	3.76	0	0	0	0.31	0.3	0.45
XLOC_009214	HMGB1	XP_013587496.1 PREDICTED: uncharacterized protein LOC106296004 [Brassica oleracea var. oleracea] [Brassica oleracea]	0	0.05	0	4.57	4.75	3.63	0	0	0	2.42	3.04	1.96
XLOC_009221	-	XP_009115908.1 PREDICTED: uncharacterized protein LOC103841140 [Brassica rapa]	2.23	3.6	1.8	0.15	0.26	0.46	1.29	2.1	1.22	1.69	1.54	2.01
XLOC_009233	-	CDY62852.1 BnaA06g03330D [Brassica napus]	12.57	12.84	11.84	0	0.07	0	4.05	4.93	5.02	0	0	0
XLOC_009252	At5g27670	CDY05567.1 BnaA02g31240D [Brassica napus]	0.7	1.05	1.98	0.97	0.92	1.42	1.28	1.42	2	0.98	0.99	1
XLOC_009275	-	CDY36705.1 BnaC02g31260D [Brassica napus]	0.06	0.05	0	0.72	0.26	0.42	0	0	0	0	0	0
XLOC_009281	FEN1	JAU48951.1 Flap endonuclease 1 [Noccaea caerulescens]	0.2	0.48	0.41	0.47	0.84	1.42	0.12	0	0.07	0.42	0.13	0
XLOC_009295	-	-	1.6	2.2	1.61	1.07	1.42	1.4	0.69	0.81	0.83	0.43	0.42	0.07
XLOC_009297	-	NP_001328239.1 3'-5'-exoribonuclease family protein [Arabidopsis thaliana]	0.4	0.11	0.59	0	0	0	0	0	0	0	0	0
XLOC_009334	SCPL34	XP_009130122.1 PREDICTED: serine carboxypeptidase-like 34 [Brassica rapa]	21.58	23.74	25.41	14.1	14.36	6.79	19.15	20.43	19.38	27.78	26.49	27.75
XLOC_009337	MAM1	CAQ56039.1 2-isopropylmalate synthase, A genome specific 1 [Brassica juncea]	0.19	0.1	0.06	0.2	0	0	0	0.07	0.19	0	0	0
XLOC_009456	dnaJ	CDY31307.1 BnaA02g34340D [Brassica napus]	0	0	0	0	0	0	0.45	0.26	0.25	0.22	0.24	0.08
XLOC_009486	-	CDY36705.1 BnaC02g31260D [Brassica napus]	5.78	7.16	6.12	0	0	0	2.43	2.84	1.17	0	0	0
XLOC_009504	FH6	CDY37849.1 BnaAnng05100D [Brassica napus]	0	0.68	0	0	1.07	0	0	0	0	0	0	0
XLOC_009773	-	CDY11282.1 BnaA03g01180D [Brassica napus]	2.72	1.96	1.89	1.47	1.32	1.68	1.98	1.39	1.3	1.43	1.12	1.13
XLOC_009774	-	XP_006414715.1 hypothetical protein EUTSA_v10027329mg, partial [Eutrema salsugineum]	0.84	1.17	1.39	1.57	1.71	1.43	0.32	0.16	0.2	0.59	0.58	0.71
XLOC_009776	DDB_G0284757	XP_009130805.1 PREDICTED: uncharacterized protein LOC103855560 [Brassica rapa]	1.7	2.32	1.83	0.86	1.26	0.97	1.93	2.47	2.29	2.45	2.53	2.97
XLOC_009814	-	CDY60529.1 BnaAnng16920D [Brassica napus]	3.22	0.87	3.33	3.32	0.31	4.38	0	0	1.2	1.32	0.83	0.62
XLOC_009827	-	AEI17370.1 knox-like protein 3 [Arabidopsis lyrata]	0.28	0.66	0.17	0.02	0.2	0.09	0.73	0.38	0.4	0.91	1.05	0.83
XLOC_009874	-	XP_013726988.1 PREDICTED: uncharacterized protein LOC106430722 isoform X2 [Brassica napus]	0	0	0.14	0	0.07	0	0	0	0	0	0	0
XLOC_009919	-	-	0	0	0	0	0	0	0	0	0.27	0	0	0.13
XLOC_009929	TIM17-2	XP_009131219.1 PREDICTED: mitochondrial import inner membrane translocase subunit TIM17-2 [Brassica rapa]	1.52	1.28	1.34	2.1	2.65	3.22	0.58	0.48	0.32	1.55	1.79	1.68
XLOC_009963	PBS1	CDX78510.1 BnaA03g04220D [Brassica napus]	0.95	1.06	0.84	0.14	0.89	1.05	0.49	0.45	0.42	0	0	0
XLOC_010011	PPIP5K2	XP_018512963.1 PREDICTED: inositol hexakisphosphate and diphosphoinositol-pentakisphosphate kinase 2-like isoform X2 [Brassica rapa]	0.82	1.27	1.46	0.8	0.82	0.15	1.05	1.03	0.58	1.1	1.12	0.49
XLOC_010012	PPIP5K1	CDX78605.1 BnaA03g05170D [Brassica napus]	1.14	0.62	1.01	0.57	0.74	0.85	1.16	0.87	1.1	0.74	0.64	0.73
XLOC_010044	-	-	0	0	0	0.09	0.25	0.46	0	0	0	0.11	0.34	0.23
XLOC_010105	-	CDX88905.1 BnaA03g07440D [Brassica napus]	0.59	0.41	0.55	0.61	0.22	0.8	0.23	0.36	0.21	0.32	0.71	0.34
XLOC_010107	-	XP_013742951.1 PREDICTED: transcription factor bHLH137-like [Brassica napus]	3.44	3.87	2.76	0.67	0.98	1.4	1.52	0.74	1.06	0.4	0.32	0.27
XLOC_010133	-	-	0	0	0	2.28	1.78	2.09	0	0	0	0	0	0
XLOC_010154	TAO1	XP_009131793.1 PREDICTED: disease resistance protein TAO1-like isoform X2 [Brassica rapa]	1.56	1.32	0.93	1.37	1.18	0.23	9.05	7.75	7.13	6.81	7.08	6.69
XLOC_010155	TAO1	ACP30577.1 disease resistance protein [Brassica rapa subsp. pekinensis] [Brassica rapa]	0.51	0.44	0.63	0.96	1.01	0.52	3.47	3.35	3.33	1.81	1.98	2.21
XLOC_010156	-	CDY67108.1 BnaCnng53590D [Brassica napus]	2.36	2.01	2.34	2.85	2.26	1.71	0.85	1.45	0.68	1.06	2.17	0.89
XLOC_010193	-	-	0.9	0	0.16	9.49	9.81	27.53	1.82	1.74	3.43	0.16	0.17	0.71
XLOC_010196	-	-	2.68	1.46	0.51	0.06	0	0.36	0.2	0.31	0.29	0.13	0.21	0.21
XLOC_010200	-	XP_013589026.1 PREDICTED: uncharacterized protein LOC106297302 [Brassica oleracea var. oleracea] [Brassica oleracea]	0.46	0.57	0.26	1.82	1.48	1.35	0.48	0.1	0.15	0.4	0.32	0.16
XLOC_010210	B'ALPHA	XP_009117687.1 PREDICTED: LOW QUALITY PROTEIN: serine/threonine protein phosphatase 2A 57 kDa regulatory subunit B' alpha isoform-like, partial [Brassica rapa]	0.53	0.52	0.76	1.55	2.15	5.79	0.21	0.41	0.22	0	0	0
XLOC_010244	-	XP_018475800.1 PREDICTED: uncharacterized protein LOC108847110 [Raphanus sativus]	2.61	2.39	2.77	3.58	2.77	7.79	1.61	2	1.76	2.27	2.38	1.55
XLOC_010286	-	CDY13315.1 BnaC06g14420D [Brassica napus]	7.72	8.34	7.23	0.24	0.09	0.3	0.91	1.29	0.81	0	0	0
XLOC_010398	At1g06890	CDX88607.1 BnaA03g10420D [Brassica napus]	4.11	3.83	3.19	0.93	0.96	0.62	83.87	81.03	83.08	6.69	7.36	8.12
XLOC_010403	GATA21	XP_013732875.1 PREDICTED: LOW QUALITY PROTEIN: GATA transcription factor 21 [Brassica napus]	17.82	18.63	14.83	6.28	7.67	5.28	0.4	0.69	0.63	0.87	0.97	1.21
XLOC_010415	-	-	0	0.07	0	3.81	3.71	1.84	0.12	0.05	0	2.07	2.22	2.33
XLOC_010466	Stoml2	CDY43054.1 BnaA03g12010D [Brassica napus]	1.17	1.14	1.04	2.37	1.26	1.09	0.84	1.21	0.66	1.13	0.57	0.77
XLOC_010467	Stoml2	XP_013625752.1 PREDICTED: stomatin-like protein 2, mitochondrial [Brassica oleracea var. oleracea] [Brassica oleracea]	0.17	0.4	0	0.26	0.24	0.65	0.3	0	0	0.6	0.16	0
XLOC_010497	SWEET3	XP_013619413.1 PREDICTED: bidirectional sugar transporter SWEET3-like isoform X1 [Brassica oleracea var. oleracea] [Brassica oleracea]	0.41	0.17	0.91	0	0	0	0	0	0	0	0	0
XLOC_010601	GSTF9	XP_006294907.1 hypothetical protein CARUB_v10023958mg, partial [Capsella rubella]	30.32	31.22	31.02	26.15	24.52	31.94	20.24	19.44	20.54	21.54	25.61	25.03
XLOC_010638	SAD2	XP_013630298.1 PREDICTED: importin beta-like SAD2 isoform X3 [Brassica oleracea var. oleracea] [Brassica oleracea]	3.87	2.73	2.54	1.19	1	2.07	1.68	1.78	2.31	0.59	0.68	0.95
XLOC_010676	GSL-OH	CDX84710.1 BnaA03g15200D [Brassica napus]	0.42	0.31	0.33	0.19	0.31	0.32	0.08	0.09	0.22	0.04	0	0
XLOC_010680	PHT1-5	XP_009132909.1 PREDICTED: probable inorganic phosphate transporter 1-5 [Brassica rapa]	0	0.39	0.08	0.08	0	0	0.04	0.1	0	0.04	0	0.05
XLOC_010689	RNP1	XP_013734230.1 PREDICTED: heterogeneous nuclear ribonucleoprotein 1-like [Brassica napus]	19.51	17.64	19.02	17.61	15.3	13.63	10.99	10.56	10.47	9.25	9.68	9.09
XLOC_010692	At4g33900	CDX84670.1 BnaA03g15600D [Brassica napus]	0.08	0.07	0.18	0.73	1.39	0.94	0.08	0.09	0	1.02	0.41	0.82
XLOC_010698	-	XP_006400733.1 hypothetical protein EUTSA_v10015076mg [Eutrema salsugineum]	2.02	2.82	2.46	0	0.11	0	0.71	1.34	1.02	0	0	0
XLOC_010727	acy1	XP_013700838.1 PREDICTED: aminoacylase-1-like [Brassica napus]	1.63	1.12	1.18	2.39	1.87	3.31	0.68	0.85	0.61	0.91	0.94	1.15
XLOC_010749	At1g67720	XP_009133111.1 PREDICTED: probable LRR receptor-like serine/threonine-protein kinase At1g67720 isoform X1 [Brassica rapa]	2.33	1.99	1.92	1.68	1.37	1.02	2.97	2.9	2.71	0.62	0.7	0.94
XLOC_010752	At3g06240	XP_013623103.1 PREDICTED: F-box/kelch-repeat protein At3g06240-like [Brassica oleracea var. oleracea] [Brassica oleracea]	0.68	0.74	0.6	0.54	0.97	2.03	0.21	0.25	0.23	0	0	0
XLOC_010754	PIP2-2	CDY46759.1 BnaA03g17030D [Brassica napus]	5.19	5.15	4.69	1.72	1.81	2.08	35.25	34.94	34.98	0.04	0	0.04
XLOC_010758	MED37F	XP_009132761.1 PREDICTED: mediator of RNA polymerase II transcription subunit 37f [Brassica rapa]	17.18	17.96	18.2	16.5	15.91	23.5	14.7	16.19	15.87	3.18	3.53	3.88
XLOC_010818	JMJ19	XP_013734631.1 PREDICTED: probable inactive lysine-specific demethylase JMJ19 isoform X1 [Brassica napus]	1.48	2.07	1.42	1.14	1.12	1.06	1.05	0.93	1.19	0.79	1.1	1.58
XLOC_010842	-	CDY60989.1 BnaA03g56540D [Brassica napus]	10.16	10.09	9.16	22.21	22.6	27.38	15.84	16.53	15.09	31.59	31.53	30.98
XLOC_010843	RPL12C	-	1.46	1.16	1.75	0.65	0.74	0.4	0.55	0	0.12	0	0.34	0
XLOC_010857	PP2C5	CDY68434.1 BnaA03g56500D [Brassica napus]	0.04	0	0.04	0	0	0	0.24	0.09	0.18	0.24	0.26	0.26
XLOC_010859	-	CDY11152.1 BnaC06g24040D [Brassica napus]	1.15	1.17	0.55	0.65	1.11	0.75	2.42	1.98	1.95	2.28	2.05	1.55
XLOC_010883	GLU2	XP_018513345.1 PREDICTED: LOW QUALITY PROTEIN: ferredoxin-dependent glutamate synthase 2, chloroplastic-like [Brassica rapa]	0.54	0.78	1.28	0.76	1.03	0.05	0.54	0.87	0.92	0.39	0.37	0.53
XLOC_010890	ARP	XP_013629511.1 PREDICTED: LOW QUALITY PROTEIN: DNA-(apurinic or apyrimidinic site) lyase, chloroplastic-like [Brassica oleracea var. oleracea] [Brassica oleracea]	0.28	0.37	0.49	0.73	0.44	0.97	4.31	4.92	4.32	3.41	4.35	4.06
XLOC_010920	-	-	0	0.09	0.09	0.09	0.31	0	0.1	0	0	0	0	0
XLOC_010921	-	-	0.07	0.11	0	0.16	0.1	0.07	0	0	0	0	0	0
XLOC_010967	PEX11D	XP_009133749.1 PREDICTED: peroxisomal membrane protein 11D-like [Brassica rapa]	47.81	47.04	48.26	61.26	65.31	54.45	33.49	34.75	35.88	54.11	57.07	49.38
XLOC_010999	-	-	0	0	0	2.27	3.21	2.2	0	0	0	0.95	3	1.23
XLOC_011007	-	CDY63877.1 BnaCnng42800D [Brassica napus]	1.58	1.45	1.12	1.25	1.95	2.17	0.58	0.57	0.74	0.19	0.82	0.21
XLOC_011038	-	CDX83242.1 BnaA03g22640D [Brassica napus]	0.55	0.43	0.25	0	0	0	1.08	1.32	0.72	0	0	0
XLOC_011080	-	XP_006296739.1 hypothetical protein CARUB_v10014861mg [Capsella rubella]	4.08	5.72	3.98	2.45	3.02	5.47	0.49	0.48	0.54	1.13	0.52	0.79
XLOC_011107	-	XP_013658353.1 PREDICTED: uncharacterized protein At3g43530-like [Brassica napus]	0	0	0.02	0	0	0	0.04	0.03	0	0	0	0
XLOC_011135	RLM1B	XP_009137385.1 PREDICTED: putative disease resistance protein At4g11170 [Brassica rapa]	1.42	1.34	1.64	1.01	1.44	0.39	0.59	0.62	0.47	0.92	0.53	0.54
XLOC_011161	-	XP_018467654.1 PREDICTED: uncharacterized protein LOC108839383 [Raphanus sativus]	0	0	0	3.31	3.32	2.44	0	0	0	2.18	2.27	2.08
XLOC_011172	-	-	0.11	0.34	0	0.92	1.35	2.89	0	0	0	0.19	0.93	0.83
XLOC_011224	RAP74	CDX90845.1 BnaA03g25250D [Brassica napus]	1.19	0.95	1.74	1.22	0.97	2.83	0.8	1.02	1.01	0.77	1.05	0.89
XLOC_011228	RPS6	CDX90853.1 BnaA03g25330D [Brassica napus]	0.87	0.91	1.3	0.34	0.34	0.23	2.35	1.79	2.16	0.3	0.29	0.09
XLOC_011289	-	XP_009134434.1 PREDICTED: LOW QUALITY PROTEIN: uncharacterized protein LOC103858765 [Brassica rapa]	3.75	3.22	2.41	1.93	2.06	1.8	2.7	2.24	2.29	2.48	1.63	2.33
XLOC_011306	-	XP_019096310.1 PREDICTED: zinc finger BED domain-containing protein RICESLEEPER 2-like [Camelina sativa]	0	0	0	1.48	1.23	0.63	0	0	0	0	0.14	0.71
XLOC_011337	-	CDX74341.1 BnaA03g27060D [Brassica napus]	14.15	16.69	14.53	14.29	14.17	20.61	10.13	9.33	11.56	11.15	12.61	11.01
XLOC_011367	-	CDY56385.1 BnaCnng30180D [Brassica napus]	0.67	0.53	0.58	1.51	1.13	1.28	0.57	0.21	0.55	1.56	1.24	0.71
XLOC_011499	-	-	6.18	6.89	7.11	11.32	11.42	39.87	13.69	14.04	18.65	15.3	17.87	13.63
XLOC_011513	S1FA2	XP_009146906.1 PREDICTED: DNA-binding protein S1FA3 [Brassica rapa]	11.52	12.68	10.74	7.04	7.17	18.59	5.43	5.78	6.61	3.68	2.68	3.22
XLOC_011523	-	CDY40470.1 BnaC07g00020D [Brassica napus]	0.42	0.51	0	0	0	0	0.27	0.69	0	0	0	0
XLOC_011553	-	XP_009135117.1 PREDICTED: uncharacterized protein LOC103859352 isoform X1 [Brassica rapa]	0	0.66	0.14	0.51	0.23	0	0.15	0	0	0.15	0	0.48
XLOC_011562	ADA2B	XP_018434323.1 PREDICTED: uncharacterized protein LOC108806650 isoform X1 [Raphanus sativus]	0.35	0.54	0.31	3.58	4.23	3.43	0.32	0.57	0.36	2.41	2.22	1.89
XLOC_011569	-	XP_018443324.1 PREDICTED: uncharacterized protein LOC108815173 [Raphanus sativus]	0.53	0.43	0.56	0.12	0.07	0.48	0.22	0.26	0	0	0.14	0.19
XLOC_011583	C18orf8	XP_018513465.1 PREDICTED: uncharacterized protein C18orf8 [Brassica rapa]	6.76	5.81	6.67	4.49	3.87	2.23	3.9	4.25	3.52	3.1	2.57	1.91
XLOC_011585	PRMT3	CDX73828.1 BnaA03g32190D [Brassica napus]	0.24	0.06	0	0.06	0.17	0.08	0.81	0.52	0.24	0.44	0.86	1.18
XLOC_011586	PRMT3	CDX73828.1 BnaA03g32190D [Brassica napus]	0.23	0	0.1	0.46	0.16	0.79	0.11	0.25	0.23	0.63	0.23	1.02
XLOC_011619	SNRNP40	CDX98392.1 BnaC06g17530D [Brassica napus]	3.2	1.88	2.44	1.56	1.28	1.33	0.93	1.56	1.51	0.28	0.38	0.74
XLOC_011660	CNGC12	CDX67723.1 BnaA07g17630D [Brassica napus]	3.95	4.11	4.15	2.16	2.27	0.71	1.23	0.86	1.19	0.97	0.44	0.75
XLOC_011666	SCL27	XP_013648375.1 PREDICTED: scarecrow-like protein 27 [Brassica napus]	4.85	4	3.92	4.99	4.98	5.2	5.17	6.02	6.55	8.33	7.68	7.11
XLOC_011683	-	XP_006403821.1 hypothetical protein EUTSA_v10010054mg [Eutrema salsugineum]	0	0	0	0.42	0.94	0.91	0.12	0	0.27	0.72	0.39	0.52
XLOC_011704	-	XP_013635257.1 PREDICTED: uncharacterized protein LOC106340984 isoform X1 [Brassica oleracea var. oleracea] [Brassica oleracea]	0	0.15	0	0	0	0	0	0.09	0	0.08	0	0
XLOC_011708	-	XP_018512427.1 PREDICTED: prostatic spermine-binding protein-like [Brassica rapa]	0.16	0.23	0.14	0.02	0.02	0.1	0.17	0.22	0.08	0.07	0.03	0
XLOC_011715	-	-	0.24	0.23	0	0.38	0.41	0.4	0.11	0	0.26	0	0.17	0.14
XLOC_011723	cwc15-a	XP_009146543.1 PREDICTED: protein CWC15 homolog [Brassica rapa]	0.59	1.01	0.73	6.03	4.3	10.62	1.66	0.68	0.5	1.5	1.49	2.55
XLOC_011725	CAX2	CDX82545.1 BnaA03g32760D [Brassica napus]	2.93	2.73	4.03	4.21	3.48	1.9	3.8	4.36	3.37	2.59	3.14	2.97
XLOC_011729	GEK1	CDY48063.1 BnaA06g33650D [Brassica napus]	6.17	5.79	5.66	9.01	8.53	8.98	2.88	1.46	1.75	4.06	3.5	4.07
XLOC_011731	-	CDX82536.1 BnaA03g32850D [Brassica napus]	0.44	0.35	0.13	0.69	1.04	1.72	0	0.63	0	0.26	0	0
XLOC_011784	At3g15360	XP_009135437.1 PREDICTED: thioredoxin M4, chloroplastic-like [Brassica rapa]	1.42	0.5	0.36	0.39	0.38	0.31	0	0	0.3	0.04	0.3	0
XLOC_011787	-	CDY69205.1 BnaAnng29650D, partial [Brassica napus]	0	0	0	2.62	2.75	2.57	0.06	0	0	0	0	0
XLOC_011790	COX5B-2	CDY21854.1 BnaC01g35940D [Brassica napus]	2.68	2.27	2.6	2.59	1.62	2.03	0.99	1.08	0.61	0.61	0.33	0.79
XLOC_011828	-	-	1.2	0.94	1.3	0.49	0.49	0.65	0.53	0.6	0.47	0.13	0.07	0.21
XLOC_011835	CRSH	CDX82367.1 BnaA03g34540D [Brassica napus]	3.51	3.17	3.26	2.35	1.94	2.17	0.88	1.33	0.93	0.21	0.46	0.34
XLOC_011838	HYH	XP_009135537.1 PREDICTED: transcription factor HY5-like [Brassica rapa]	0.17	0.54	0.44	0.26	0	0.66	0.15	0.53	0.34	0.45	0.97	1.47
XLOC_011876	SABP2	XP_002883159.1 hypothetical protein ARALYDRAFT_898277 [Arabidopsis lyrata subsp. lyrata] [Arabidopsis lyrata]	2.26	3.42	2.91	0.9	1.75	1.6	0.39	0.23	0.36	0	0	0
XLOC_011877	-	CDY22993.1 BnaC03g40760D [Brassica napus]	43.81	43.73	42.63	0.05	0	0	13.56	15.07	16.68	0	0	0
XLOC_011912	HAB1	CDX88133.1 BnaA06g27240D [Brassica napus]	0	0	0	2.77	3.19	1.79	0	0	0	2.14	3.14	1.9
XLOC_011928	CSY4	KXG29696.1 hypothetical protein SORBI_004G078000 [Sorghum bicolor]	0	0	0	0.53	0.44	0.71	0	0	0	6.17	6.27	8.22
XLOC_011931	-	CDY16493.1 BnaA08g02740D [Brassica napus]	1.01	2.79	2.88	1.95	5.03	1.61	0.4	0.45	1.25	5.24	6.99	6.6
XLOC_011937	GAL1	CDX74097.1 BnaA03g29500D [Brassica napus]	0.86	0.63	1.01	0.19	0.2	0.08	0.22	0.13	0.44	0.07	0.11	0.12
XLOC_011969	NTR2	CDY09409.1 BnaA02g26010D [Brassica napus]	0	0.06	0.09	0.05	0.04	0.1	0.07	0.04	0.04	0.04	0	0
XLOC_011971	ASD1	CDY26978.1 BnaC09g36050D [Brassica napus]	2.31	2.59	3.1	0.98	0.92	0.89	5.1	5.66	4.44	2.18	1.45	1.68
XLOC_011974	NPF8.4	XP_009129179.1 PREDICTED: LOW QUALITY PROTEIN: protein NRT1/ PTR FAMILY 8.4 [Brassica rapa]	0.84	0.9	0.21	1.39	1.49	0.41	0.11	0.12	0.32	0.05	0.37	0
XLOC_011975	At2g02050	XP_013607278.1 PREDICTED: NADH dehydrogenase [ubiquinone] 1 beta subcomplex subunit 7 [Brassica oleracea var. oleracea] [Brassica oleracea]	0.22	1.07	0.2	0.44	0.39	0.22	0	0	0.11	0	0.11	0
XLOC_011992	At4g27270	XP_013605945.1 PREDICTED: probable NAD(P)H dehydrogenase (quinone) FQR1-like 1 isoform X1 [Brassica oleracea var. oleracea] [Brassica oleracea]	1.43	1.38	2.03	1.34	1.3	1.63	0	0.23	0.55	0.11	0.11	0
XLOC_011993	At2g34280	CDY09360.1 BnaA02g26500D [Brassica napus]	2.93	2.66	2.52	2.1	2.53	0.99	0.87	1.37	1.03	0.94	1.22	1.12
XLOC_012017	-	XP_013667972.1 PREDICTED: UPF0061 protein azo1574-like [Brassica napus]	0	0	0	0.14	0.13	0.18	0	0	0	2.26	2.13	1.56
XLOC_012040	GDPDL5	XP_013629830.1 PREDICTED: glycerophosphodiester phosphodiesterase GDPDL5-like [Brassica oleracea var. oleracea] [Brassica oleracea]	0.9	0.84	0.89	0.11	0.25	0.31	0.45	0.82	0.63	0.55	0.39	0.4
XLOC_012045	GK-2	CDX82234.1 BnaA03g35870D [Brassica napus]	0	0	0	2.04	1.74	1.32	0	0	0	0	0	0
XLOC_012046	ASPG2	CDX82233.1 BnaA03g35880D [Brassica napus]	41.22	42.86	42.47	16.74	18.79	18.85	6.68	8.18	7.88	13.03	12.42	12.22
XLOC_012082	-	CDY70005.1 BnaAnng32310D [Brassica napus]	3.04	2.65	2.9	5.59	5.2	3.43	0.74	0.37	0.59	0	0	0
XLOC_012085	-	CDY10630.1 BnaA05g17320D [Brassica napus]	0.29	0.3	0.26	0.07	0.24	0.04	0.23	0.23	0.34	0.99	1.35	1.03
XLOC_012101	IP5P5	CDY44685.1 BnaA05g29210D [Brassica napus]	0	0	0	0.22	1.1	0.11	0.04	0.09	0	0.13	0.05	0
XLOC_012129	FAO3	XP_009136067.1 PREDICTED: long-chain-alcohol oxidase FAO3-like [Brassica rapa]	0.74	0.1	0.44	0	0	0	0	0.27	0	0.11	0	0
XLOC_012138	-	CDX92997.1 BnaA03g37190D [Brassica napus]	20.08	19.1	20	16.25	18.6	18.17	10.86	10.79	11.46	10.73	11.77	10.3
XLOC_012172	MPK20	CDY70199.1 BnaAnng32940D [Brassica napus]	8.55	8.68	7.51	2.19	3.69	5.82	1.82	1.4	2.45	0.24	1.01	1.08
XLOC_012204	-	-	7.44	7.15	6.57	0.64	0.72	0.75	1	0.81	0.57	0.63	0.92	0.44
XLOC_012217	VIP6	CDX93098.1 BnaA03g38200D [Brassica napus]	6.48	6.02	3.96	6.5	5.93	0.53	4.99	6.01	5.63	6.5	4.31	4.51
XLOC_012218	VIP6	CDX93098.1 BnaA03g38200D [Brassica napus]	5.26	9.26	7.92	4.5	7.02	2.47	7.36	5.97	7.91	8.2	7.69	8.74
XLOC_012219	VIP6	CDY50416.1 BnaC03g45020D [Brassica napus]	4.92	7.01	8.44	4.03	5.12	4.63	7.35	6.78	6.51	8.71	7.65	9.5
XLOC_012225	-	XP_013648627.1 PREDICTED: uncharacterized protein LOC106353415 [Brassica napus]	0	0	0.28	0	0	0.84	0	0.12	0	0.87	0.63	0.11
XLOC_012227	NUB1	CDX93110.1 BnaA03g38320D [Brassica napus]	3.75	3.03	3.79	3.16	2.67	1.81	2.03	2.5	2.22	1.46	1.34	2.23
XLOC_012228	-	CDX93110.1 BnaA03g38320D [Brassica napus]	4.18	4.73	4.79	2.32	2.4	7.05	2.5	2.47	2.43	2.23	1.06	1.38
XLOC_012230	-	XP_013651180.1 PREDICTED: uncharacterized protein LOC106355849 [Brassica napus]	1.53	1.46	0.57	0.11	0.18	0.1	0.58	0.32	0.24	0.11	0.23	0.16
XLOC_012232	At1g06030	-	0.58	0.03	0	0.2	0.35	0.14	0.17	0	0.7	0.25	0.25	0
XLOC_012244	VSR3	XP_009136249.1 PREDICTED: vacuolar-sorting receptor 3 [Brassica rapa]	3.1	2.92	2.73	2.1	1.97	1.8	0.63	0.77	1.09	0.62	0.5	0.56
XLOC_012257	PAB2	XP_009136272.1 PREDICTED: polyadenylate-binding protein 2-like isoform X1 [Brassica rapa]	16.01	16.32	16.07	24.89	27.43	21.12	11.79	11.36	11.33	15.13	17.48	15.51
XLOC_012329	PUB51	XP_009136489.1 PREDICTED: U-box domain-containing protein 51 [Brassica rapa]	6.71	6.14	6.68	4.43	4.48	1.32	6.64	7.07	6.77	8.7	8.69	8.48
XLOC_012330	PUB51	CDY02134.1 BnaA03g40330D [Brassica napus]	2.81	3.11	2.48	1.88	2.88	1.82	3.16	3.85	2.88	3.76	3.62	4.97
XLOC_012347	-	-	8.68	9.61	6.41	0.6	1.07	1.23	2.19	3.03	3.45	0.46	0.43	0
XLOC_012360	-	XP_013737029.1 PREDICTED: uncharacterized protein LOC106440008 [Brassica napus]	0.04	0	0	0.39	0.09	0	0	0	0.04	0	0.04	0
XLOC_012363	-	-	0.37	0.25	0.16	0.79	0.8	1.83	0	0.13	0.06	0.4	0.49	0.25
XLOC_012383	-	CDX93207.1 BnaC04g46890D [Brassica napus]	3.38	2.95	3.72	0.04	0.12	0.06	0.87	1.19	1.19	0.1	0	0
XLOC_012386	-	XP_013624629.1 PREDICTED: uncharacterized protein LOC106330754 [Brassica oleracea var. oleracea] [Brassica oleracea]	0.09	0	0	14.05	11.46	13.47	0	0	0	3.39	3.55	2.96
XLOC_012399	-	-	7.48	10.11	8.62	3.72	2.73	2.61	12.26	11.92	12.28	0.45	0.6	0.37
XLOC_012429	At4g15470	XP_018450805.1 PREDICTED: BI1-like protein [Raphanus sativus]	11.7	10.35	11.48	3.13	2.35	4.25	7.87	4.87	8.53	2.38	0.89	2.52
XLOC_012445	-	XP_009136720.1 PREDICTED: uncharacterized protein LOC103860806 [Brassica rapa]	0	0	0	2.62	2.73	7.85	0	0	0	0	0	0
XLOC_012484	RGLG2	CDY03984.1 BnaC02g36990D [Brassica napus]	0.44	0.06	0.37	0.05	0.19	0.12	0	0.08	0	0	0	0
XLOC_012553	-	XP_013613769.1 PREDICTED: uncharacterized protein LOC106319925 [Brassica oleracea var. oleracea] [Brassica oleracea]	0	0	0	0.11	0.21	0.33	0	0	0	0.05	0	0
XLOC_012560	-	CDY13232.1 BnaC04g26030D [Brassica napus]	16.03	17.05	11.37	15.11	17.88	42.46	2.51	3.89	3.76	3.01	4.38	3.96
XLOC_012566	-	-	0.24	0.08	0.08	0.04	0.03	0	0	0	0.1	0	0	0
XLOC_012568	NFD4	XP_009137011.1 PREDICTED: protein NUCLEAR FUSION DEFECTIVE 4-like [Brassica rapa]	4.13	4.1	4.09	4.82	4.03	1.77	2.28	2.14	2.14	3.31	4.01	3.71
XLOC_012579	AGO6	XP_018472619.1 PREDICTED: protein argonaute 6 [Raphanus sativus]	1.2	1.45	2.59	1.6	1.56	0.84	1.14	0.95	0.64	1.09	2.3	0.97
XLOC_012635	SAPK9	XP_013597175.1 PREDICTED: uncharacterized protein LOC106305342 isoform X1 [Brassica oleracea var. oleracea] [Brassica oleracea]	0	0	0	0.11	0.1	0.08	0	0	0	0	0	0
XLOC_012640	-	XP_009137245.1 PREDICTED: uncharacterized protein LOC103861292 [Brassica rapa]	0.39	0.39	0	0	0.15	0	0.71	0.52	0.39	0.7	0.66	0.19
XLOC_012641	-	CDX98738.1 BnaA03g45230D [Brassica napus]	0.31	0.1	0.39	0.05	0.09	0	0.41	0.47	0.07	0.53	0.14	0.69
XLOC_012657	-	CDY18761.1 BnaC08g08550D [Brassica napus]	0	0	0	1.28	1.83	1.79	0.25	0.31	0.45	0.7	0.83	0.57
XLOC_012700	-	XP_013737670.1 PREDICTED: uncharacterized protein LOC106440524 [Brassica napus]	0	0	0	1.83	2.37	2.56	0.21	0	0.16	4.69	4.3	3.84
XLOC_012702	-	-	0	0	0	0	0.71	0.16	0	0	0	0.45	0.32	0.49
XLOC_012730	-	-	1.01	1.37	1.48	0.66	0.56	0.69	3.38	3.61	3.2	8.34	8.44	8.31
XLOC_012760	VHA-B3	XP_013706155.1 PREDICTED: V-type proton ATPase subunit B1-like [Brassica napus]	0	0	0	0	0	0	0	0	0	1.46	0.91	0.79
XLOC_012769	SPBC800.10c	CDY33644.1 BnaC08g19440D [Brassica napus]	2.71	2.21	1.82	1.82	1.76	1.72	3.31	3.06	3.05	2.66	2.99	2.75
XLOC_012772	petF1	XP_013656871.1 PREDICTED: ferredoxin-2-like [Brassica napus]	0.74	1.22	1.15	5.59	4.1	6.29	1.11	0.4	0.66	3.54	9.86	6.63
XLOC_012780	ACP4	CDY11051.1 BnaA03g47100D [Brassica napus]	13.24	14.17	13.09	8.93	9.98	31.05	11.91	13.13	13.91	12.51	8.02	8.35
XLOC_012802	-	-	4.62	3.26	5.02	3.07	3.99	3.07	2.13	2.13	1.91	4.86	5.62	6.82
XLOC_012874	ppa1	CDY26935.1 BnaC09g36480D [Brassica napus]	1.57	0.92	1.76	0	0	0	0.33	0.7	0.82	0	0	0
XLOC_012877	AMSH3	XP_013737388.1 PREDICTED: AMSH-like ubiquitin thioesterase 3 [Brassica napus]	0.43	0	0.18	0.39	0.31	0	0	2.95	0	0	0	0
XLOC_012906	At4g27745	-	0	0	0	0	0.13	0.36	0	0	0	0	0	0
XLOC_012958	RPT2A	CDY06847.1 BnaC01g09460D [Brassica napus]	2.27	2.03	1.86	1.53	1.49	2.83	1.94	1.84	2.65	1.94	1.82	1.4
XLOC_012970	-	-	0.21	1.51	0.45	0	0.12	0.17	0.99	0.37	0.17	0.46	0.33	0.5
XLOC_012989	-	XP_013598523.1 PREDICTED: uncharacterized protein LOC106306446 isoform X1 [Brassica oleracea var. oleracea] [Brassica oleracea]	0.46	0.48	0.59	0.24	0.35	0.03	0.18	0.21	0.17	0.15	0.29	0.2
XLOC_012990	-	CDY30195.1 BnaA03g49750D [Brassica napus]	0.79	0.75	0.66	1.03	1.43	0.83	0.23	0.36	0.13	0.24	0.24	0.33
XLOC_012999	-	-	0.16	0.15	0.28	0.3	0.27	0	0.3	0.17	0.09	0	0	0
XLOC_013000	-	XP_013649056.1 PREDICTED: uncharacterized protein LOC106353798 [Brassica napus]	4.7	5.6	4.88	0.58	0.49	0.63	2.13	1.94	1.75	3.25	4.11	3.03
XLOC_013001	VLN4	CDY51644.1 BnaAnng10840D [Brassica napus]	4.32	4.53	3.95	2.8	2.78	0.45	5.63	5.1	5.9	5.77	5.96	5.54
XLOC_013002	VLN4	CDY51644.1 BnaAnng10840D [Brassica napus]	3.85	3.98	3.95	2.31	2.88	2.95	4.67	4.28	5.53	4.9	5.38	6.14
XLOC_013011	-	XP_013724847.1 PREDICTED: uncharacterized protein LOC106428652 [Brassica napus]	0	0	0	1.48	2.15	2.08	0	0	0	0	0	0
XLOC_013077	-	XP_013727857.1 PREDICTED: uncharacterized protein LOC106431608 [Brassica napus]	0.64	1.5	0.72	1.75	1.8	1.41	0.67	0.79	1.21	1.77	2.16	1.83
XLOC_013083	CDC20-1	XP_013707700.1 PREDICTED: cell division cycle 20.2, cofactor of APC complex [Brassica napus]	19.61	19.49	20.4	16.85	18.78	15.34	9.15	8.59	9.29	6.04	6.61	6.57
XLOC_013086	MYB3R-1	CDY13499.1 BnaA03g52170D [Brassica napus]	0.89	1	0.8	1.07	1.35	0.67	0.38	0.48	0.52	0.4	0.5	0.43
XLOC_013104	-	CDY44530.1 BnaCnng11410D [Brassica napus]	0	0	0	0.07	0	0.18	0	0	0	0.41	0.26	1.06
XLOC_013110	ATL54	CDY46112.1 BnaA03g52560D [Brassica napus]	2.49	3.02	2.04	0.31	0.53	1.12	1.64	1.07	1.01	2.1	2.6	2.28
XLOC_013116	EX1	XP_009138201.1 PREDICTED: protein EXECUTER 1, chloroplastic-like isoform X1 [Brassica rapa]	0.02	0	0.02	0.35	0.26	0.22	0	0	0.04	5.08	5.49	4.3
XLOC_013121	-	XP_009119979.1 PREDICTED: glutathione S-transferase T2-like [Brassica rapa]	1.57	1.06	1.35	0	0.11	0	0.05	0.11	0.21	0	0	0
XLOC_013134	MCCB	CDY49271.1 BnaA03g50840D [Brassica napus]	2.99	3.36	3.17	1.56	1.18	1.26	1.7	1.77	1.88	1.05	1.2	0.85
XLOC_013146	RPA2A	XP_013692439.1 PREDICTED: GTPase LSG1-2-like [Brassica napus]	0.64	0.67	0.67	1.38	2.2	1.29	0.21	0.39	0.32	0.79	0.68	1.22
XLOC_013174	CPK5	XP_013598373.1 PREDICTED: calcium-dependent protein kinase 5-like [Brassica oleracea var. oleracea] [Brassica oleracea]	3.27	3.02	3.78	0.5	0.6	0.83	0.4	0.4	0.61	0.04	0.08	0.02
XLOC_013222	-	XP_013703151.1 PREDICTED: uncharacterized protein LOC106406943 [Brassica napus]	0.39	0.43	0.23	0.15	0.42	0.74	0.27	0.41	0.63	0	0.13	0
XLOC_013235	MAP70.2	XP_009105356.1 PREDICTED: microtubule-associated protein 70-1 [Brassica rapa]	1.99	1.48	1.61	0.08	0	0	0.7	0.76	0.67	0	0	0
XLOC_013239	-	-	0	0	0	0.34	0.16	0.15	0	0	0.04	0	0	0
XLOC_013247	-	-	0.73	1.28	1.3	1.01	0.68	1.94	0.65	0.36	0.36	0.33	0.51	0.39
XLOC_013250	-	-	0	0	0	0	0	0	0	0	0	0	0.07	0.2
XLOC_013256	-	-	0	0	0	0.22	0.67	0.74	0	0	0	0.34	0.74	0.37
XLOC_013259	-	CDY11166.1 BnaA03g00020D [Brassica napus]	0.14	0.22	0.55	0.17	0.45	0.27	0	0	0.14	0	0	0.07
XLOC_013274	aml	XP_009130664.2 PREDICTED: uncharacterized protein LOC103855431 isoform X1 [Brassica rapa]	4.1	4.41	3.77	4.01	4.33	3.37	9.61	10.3	9.37	6.06	6.71	5.59
XLOC_013304	HIPP26	CDY11251.1 BnaA03g00870D [Brassica napus]	4.99	6.58	5.47	9.14	9.81	10.46	2.27	2.61	2.42	0.77	0.63	0.6
XLOC_013312	CLF1	CDY60272.1 BnaA07g36540D [Brassica napus]	12.16	11.76	10.17	12.69	13.38	13.89	8.55	8.36	9.1	0	0	0
XLOC_013327	-	-	1.97	2.88	1.78	0.45	0.26	0.15	0.43	0.17	0.26	0.19	0.05	0.2
XLOC_013443	PAXBP1	CDX78342.1 BnaA03g02540D [Brassica napus]	1.05	1.07	1.11	0.43	0.38	0.18	0.7	1.13	0.72	0.26	0.51	0.46
XLOC_013487	-	-	8.67	3.23	1.99	1.43	1.03	2.01	0.36	0.49	0.83	0.69	0.88	0.74
XLOC_013506	AGP15	-	1.13	0.85	0.5	0.19	0	0.32	14.42	15.55	18.31	0.51	0.31	0.16
XLOC_013511	ycf36	CDX78446.1 BnaA03g03580D [Brassica napus]	3.83	3.67	5.48	4.95	6.58	4.59	1.95	3.53	2.77	2.91	3.96	2.68
XLOC_013512	EDR1	CDX78447.1 BnaA03g03590D [Brassica napus]	2.68	3.22	3.38	3.72	3.47	4.01	1.14	1.03	0.53	5.6	6.63	5.82
XLOC_013513	EDR1	XP_013629174.1 PREDICTED: serine/threonine-protein kinase EDR1-like isoform X1 [Brassica oleracea var. oleracea] [Brassica oleracea]	4.96	5.2	5.96	9.21	8.6	11.94	2.09	2.38	2.36	6.26	5.58	5.32
XLOC_013521	COG8	CDX78461.1 BnaA03g03730D [Brassica napus]	0.17	0.19	0.18	2.61	3.03	2.33	0.21	0.14	0	1.9	1.33	1.69
XLOC_013540	At2g24250	CDY36181.1 BnaC04g37130D [Brassica napus]	0.38	0.65	0.29	0.3	0.08	0	0.1	0	0	0	0	0.05
XLOC_013567	-	-	5.8	4.56	5.89	0	0	0	1.33	1.7	2.11	0	0	0
XLOC_013570	NAP1;4	OAY66365.1 Splicing factor U2af large subunit B [Ananas comosus]	6.31	6.55	5.91	4.99	5.07	7.58	2.21	2.63	2.84	1.51	2.24	1.83
XLOC_013593	-	-	0	0	0	0.28	0.55	0	0	0	0	0	0	0
XLOC_013616	CSN3	CDX78568.1 BnaA03g04800D [Brassica napus]	4.88	4.4	4.31	1	1.16	0.4	4.31	3.51	2.59	1.33	1.51	1.52
XLOC_013627	-	XP_013737029.1 PREDICTED: uncharacterized protein LOC106440008 [Brassica napus]	0	0	0	0	0.09	0.06	0	0	0	0	0	0
XLOC_013655	TAO1	ACP30575.1 disease resistance protein [Brassica rapa subsp. pekinensis] [Brassica rapa]	3.51	3.48	3.27	2.85	3.05	1.97	2.95	2.68	2.84	2.59	3.31	2.83
XLOC_013708	-	XP_009131794.1 PREDICTED: uncharacterized protein LOC103856442 [Brassica rapa]	1.22	1.47	1.42	1.22	0.98	2.07	1.36	1.13	0.87	0.63	0.69	0.51
XLOC_013712	ECM16	CDY28624.1 BnaC09g32510D [Brassica napus]	2.22	1.15	0.92	8.2	11.45	5.34	0.79	0.64	0.59	3.57	3.61	4.07
XLOC_013748	-	CDY44006.1 BnaA05g26010D [Brassica napus]	2.34	2.33	2.4	2.62	3.11	1.92	1.1	0.73	1.03	0.85	1.37	0.92
XLOC_013751	pno1	CDY44013.1 BnaA05g26080D [Brassica napus]	9.55	8.78	10.81	14.86	13.71	23.88	18.04	19.18	16.98	20.59	18.62	23.17
XLOC_013753	BGLU10	XP_009146542.1 PREDICTED: beta-glucosidase 9-like [Brassica rapa]	1.2	1.01	1	1.73	2.29	1.78	0.93	1	0.89	0.61	0.57	0.61
XLOC_013754	cwc15-a	XP_018513092.1 PREDICTED: protein CWC15 homolog A-like [Brassica rapa]	2.37	1.62	2.3	2.02	2.33	5.89	1.51	1.57	2.15	0.72	1.6	1.26
XLOC_013755	T10C6.5	XP_009146543.1 PREDICTED: protein CWC15 homolog [Brassica rapa]	14.31	13.42	13.91	21.92	16.95	23.98	10.46	10.83	13.27	9.36	9.92	9.14
XLOC_013771	B'ALPHA	XP_009117687.1 PREDICTED: LOW QUALITY PROTEIN: serine/threonine protein phosphatase 2A 57 kDa regulatory subunit B' alpha isoform-like, partial [Brassica rapa]	0.53	0.52	0.76	1.55	1.59	0	0.21	0.41	0.22	0	0	0
XLOC_013846	-	XP_009131917.1 PREDICTED: uncharacterized protein LOC103856561 [Brassica rapa]	0.55	0.89	0.91	3.19	2.75	8.83	0.51	0.43	0.56	1.58	1.44	1.71
XLOC_013899	NPF5.9	NP_186784.1 Major facilitator superfamily protein [Arabidopsis thaliana]	1.26	1.21	1.42	0.25	0.25	0.19	0.4	0.72	0.36	0	0	0
XLOC_013930	REM3	XP_013669757.1 PREDICTED: putative B3 domain-containing protein REM4 [Brassica napus]	3.4	4.5	3.62	1.11	1.92	2.24	1.09	1.52	1.48	0.8	1	0.69
XLOC_013951	-	CDX88635.1 BnaA03g10140D [Brassica napus]	1.01	0.88	0.91	1.71	1.09	1.82	0.57	0.49	0.27	1.01	0.71	1.15
XLOC_013978	SYNC1	CDY11908.1 BnaC03g13340D [Brassica napus]	4.54	3.42	6.23	6.47	4.83	1.15	3.98	2.37	4.23	4.12	3.72	3.53
XLOC_014087	TATB	CDY38919.1 BnaA03g12600D [Brassica napus]	9.16	8.4	8.78	8	4.98	4.1	9.93	10.69	11.74	11.92	10.22	11.55
XLOC_014090	-	CDY32585.1 BnaC03g15530D [Brassica napus]	0	0.19	0.44	0.64	0	1.01	0.14	0	0	0.68	0	0.36
XLOC_014163	NET4B	XP_013733946.1 PREDICTED: protein NETWORKED 4B-like [Brassica napus]	8.94	8.8	8.75	9.03	7.24	12.52	17.28	18.78	19.84	3.45	2.54	3.78
XLOC_014167	At1g61900	CDX84821.1 BnaA03g14090D [Brassica napus]	3.05	3.02	3.36	1.04	1.15	1.45	1.3	1.04	1.01	0.41	0.36	0.33
XLOC_014170	-	AAC20722.1 unknown protein [Arabidopsis thaliana]	1.34	1.38	1.33	0.31	0.61	1.27	0.24	0.11	0.06	0.12	0.03	0
XLOC_014172	MED37F	CDY23972.1 BnaC03g17190D [Brassica napus]	13.17	12.81	13.39	24.12	22.25	11.31	16.26	14.28	14.9	9.79	12.27	10.75
XLOC_014231	GSL-OH	XP_009132898.1 PREDICTED: probable 2-oxoacid dependent dioxygenase [Brassica rapa]	5.4	5.15	5.04	7.29	8.37	4.3	5.25	6.27	5.14	0	0	0
XLOC_014249	-	CDX84662.1 BnaA03g15680D [Brassica napus]	0.39	0.59	0.65	0.14	0.5	0.24	0.31	0.15	0.17	0.14	0.03	0.03
XLOC_014254	-	CDX84652.1 BnaA03g15780D [Brassica napus]	0.69	0.42	0.91	0	0	0	0.24	0.09	0	0	0	0
XLOC_014256	RPL18AB	XP_013746204.1 PREDICTED: 60S ribosomal protein L18a-2-like [Brassica napus]	14.05	12.43	12.16	35.06	33.26	40.12	20.62	21.53	19.66	41.92	43.52	40.82
XLOC_014262	-	XP_009135998.1 PREDICTED: probable replication factor A 73 kDa subunit isoform X2 [Brassica rapa]	0	0	0	1.04	0.6	0.47	0	0.16	0	4.27	4.42	5.12
XLOC_014308	-	CDY64320.1 BnaCnng43780D [Brassica napus]	0	0	0	0	0.36	1.34	0	0	0	0	0	0
XLOC_014338	WEL2	JAU71952.1 Protein WEAK CHLOROPLAST MOVEMENT UNDER BLUE LIGHT-like 2, partial [Noccaea caerulescens]	9.4	9.72	8.62	0.67	0.78	0.91	1.85	2.11	1.84	0.25	0.11	0.1
XLOC_014347	-	XP_018476258.1 PREDICTED: uncharacterized protein LOC108847506 [Raphanus sativus]	0	0	0	0	0	0.07	0	0.08	0	0	0	0
XLOC_014386	ETFQO	CDY17928.1 BnaC04g02910D [Brassica napus]	2.36	2.02	2.21	0	0	0	0.43	0.77	0.47	0	0	0
XLOC_014425	PCMP-H29	XP_010508768.1 PREDICTED: pentatricopeptide repeat-containing protein At2g41080-like [Camelina sativa]	0	0.12	0	0	0.07	0	0.64	0.19	0.48	0.49	0.33	0.29
XLOC_014433	-	-	0	0	0.11	0	0	0	0.12	0	0.13	0.12	0	0
XLOC_014450	-	CDX84128.1 BnaC04g08900D [Brassica napus]	11.42	10.81	11.47	3.66	3.32	2.14	4.69	3.57	5.53	4.43	4.94	3.99
XLOC_014463	PCO4	CDY42824.1 BnaC03g23820D [Brassica napus]	0.36	0.87	0.63	0.78	0.51	1.15	0.5	0.86	0.18	0.33	1.05	0.44
XLOC_014520	-	XP_018474243.1 PREDICTED: LOW QUALITY PROTEIN: uncharacterized protein LOC108845549 [Raphanus sativus]	0	0	0.02	2.43	3.49	0.45	0.03	0	0.01	1.68	1.7	1.56
XLOC_014525	-	CDX95703.1 BnaC03g25840D [Brassica napus]	0	0.09	0	0	0	0	0.42	0.5	0.23	0	0	0
XLOC_014526	PI4KG4	XP_013629009.1 PREDICTED: phosphatidylinositol 4-kinase gamma 4 [Brassica oleracea var. oleracea] [Brassica oleracea]	2.81	4.37	4.13	1.79	1.62	1.68	26.13	25.7	27.07	4.08	3.74	3.62
XLOC_014563	-	XP_013740674.1 PREDICTED: uncharacterized protein LOC106443679 isoform X1 [Brassica napus]	0.27	0.32	0.12	0.07	0.03	0	0.25	0.05	0.05	0.08	0.04	0.09
XLOC_014600	-	XP_018451419.1 PREDICTED: uncharacterized protein LOC108822758 [Raphanus sativus]	0.2	0.21	0.18	0.05	0	0	0	0	0	0.24	0	0
XLOC_014619	-	XP_018511393.1 PREDICTED: low-temperature-induced 65 kDa protein-like [Brassica rapa]	3.43	2.47	2.01	2.61	0.14	4.74	1.08	0.85	0.81	0.79	1.8	0.23
XLOC_014625	-	-	0.54	0.63	0.09	0.46	0.69	1	0.14	0.05	0	0	0.1	0
XLOC_014633	-	CDY01136.1 BnaA04g06830D [Brassica napus]	1.49	1.4	2.55	0.46	0.86	0.32	0.08	0.1	0.25	0	0	0.08
XLOC_014669	-	CDY70382.1 BnaA03g57080D [Brassica napus]	2.9	4.62	2.82	1.76	2.07	4.27	2.77	2.23	3.91	1.32	0.85	2.1
XLOC_014670	-	-	0.12	0.29	0	0	0	0	0	0	0.12	0	0	0
XLOC_014688	CINV2	CDY05058.1 BnaC03g28560D [Brassica napus]	3.19	2.92	3.11	4.4	5.09	7.24	1.71	2.64	1.87	1.57	1.83	1.71
XLOC_014689	CINV2	CDY05058.1 BnaC03g28560D [Brassica napus]	3.72	4.75	3.05	4.67	8.02	2.08	0.86	3.22	2.54	1.74	1.51	1.71
XLOC_014724	-	CDX90778.1 BnaA03g24580D [Brassica napus]	0	0.09	0	153.78	190.62	134.93	0	0	0	61.97	66.01	56.65
XLOC_014753	BGLU11	CDY53244.1 BnaA02g04100D [Brassica napus]	3.73	3.96	3.02	2.51	2.19	1.27	0.85	0.82	1.39	0.37	0.66	0.58
XLOC_014818	IP5P5	CDY44685.1 BnaA05g29210D [Brassica napus]	0.53	0.47	0.51	0.89	0.5	1.59	0	0	0	0.1	0.07	0.32
XLOC_014827	At4g01450	XP_009134483.1 PREDICTED: WAT1-related protein At4g01450-like isoform X2 [Brassica rapa]	2.17	2.27	1.52	0.19	0.23	0.08	1.15	1.51	1.78	0.07	0.08	0.04
XLOC_014828	At4g01450	XP_009134484.1 PREDICTED: WAT1-related protein At4g01450-like isoform X1 [Brassica rapa]	1.3	1.83	0.48	1.37	0.32	2.54	0.4	0.55	0.35	0.54	0.63	0.21
XLOC_014832	-	XP_013740780.1 PREDICTED: uncharacterized protein LOC106443770 isoform X1 [Brassica napus]	12.77	11.35	13.16	15.92	14.32	20.87	12.28	13.17	13.87	13.63	13.4	13.41
XLOC_014834	sde2	CDX74370.1 BnaA03g26770D [Brassica napus]	4.02	5.25	3.21	4.84	2.65	8.15	1.5	0.41	1.74	2.87	2.89	2.55
XLOC_014835	V-UBI	XP_009134500.1 PREDICTED: LOW QUALITY PROTEIN: protein SDE2 homolog [Brassica rapa]	3.22	2.78	3.17	2.43	1.54	2.27	1.73	1.05	1.81	1.19	2.05	2.36
XLOC_014845	At4g00755	CDX74350.1 BnaA03g26970D [Brassica napus]	4.44	3.85	5.08	1.77	1.75	2.7	1.3	0.71	1.1	0.34	0.43	0.75
XLOC_014867	NIC2	XP_013706295.1 PREDICTED: nicotinamidase 2-like [Brassica napus]	0.87	1.4	1.48	0.77	0.81	1.06	0.25	0.41	0.27	0.2	0.11	0.43
XLOC_014884	TPLATE	CDX91929.1 BnaC03g32310D [Brassica napus]	1.99	1.73	1.97	1.56	1.78	1.17	0.56	0.49	0.64	0.58	0.26	0.37
XLOC_014966	CYS6	CDY08430.1 BnaA05g26660D [Brassica napus]	0.73	0.63	0.61	0.75	0.85	3.44	0.22	0	0.46	0.32	0.69	0.87
XLOC_015094	UBP13	XP_009135191.1 PREDICTED: ubiquitin carboxyl-terminal hydrolase 13-like isoform X1 [Brassica rapa]	2.19	2.68	2.3	3.03	3.76	3.55	5.03	5.39	5.36	4.85	5.35	4.86
XLOC_015095	UBP13	CDX73847.1 BnaA03g32000D [Brassica napus]	2.05	2.23	2.38	3.81	2.28	0.46	5.12	6.4	5.33	2.34	5.45	3.95
XLOC_015096	UBP13	XP_009135191.1 PREDICTED: ubiquitin carboxyl-terminal hydrolase 13-like isoform X1 [Brassica rapa]	4.27	4.31	4.02	4.78	4.97	0.06	8.22	6.64	7.53	6.04	5.49	5
XLOC_015122	-	CDX73814.1 BnaA03g32330D [Brassica napus]	0.29	1.03	0.76	0.61	0.45	0.06	0.2	0.22	0.19	0.17	0.06	0.16
XLOC_015201	-	CDX67696.1 BnaA07g17360D [Brassica napus]	3.38	3.21	3.06	4.27	3.77	7.8	2.16	1.32	2.47	2.87	4.08	2.41
XLOC_015224	-	XP_018442888.1 PREDICTED: uncharacterized protein LOC108814762 [Raphanus sativus]	0.44	0.34	0.46	1.26	1.5	1.64	0.07	0.04	0	1.02	0.8	1.02
XLOC_015229	EMB2731	CDY64980.1 BnaA02g35420D [Brassica napus]	0	0	0	0.05	0.14	0	0.04	0.19	0.03	0.69	0.99	0.98
XLOC_015230	RABB1C	XP_002312839.1 GTP-BINDING 2 family protein [Populus trichocarpa]	1.02	1.37	1.31	0.95	0.26	1.06	2.75	2.41	1	1.4	1.06	1.17
XLOC_015238	-	-	1.78	3.42	2.88	3.05	3.03	11.21	2.65	3.52	4.37	2.4	4.05	3.96
XLOC_015268	RHD3	CDX82509.1 BnaA03g33120D [Brassica napus]	0	0	0	5.17	6.03	0.41	1.28	0	1.82	4.04	2.44	4.24
XLOC_015279	RAP2-2	CDX82492.1 BnaA03g33290D [Brassica napus]	8.58	5.91	6.49	8.75	9.12	13.48	9.49	8.83	8.1	9.22	9.42	9.04
XLOC_015284	PME3	XP_009135376.1 PREDICTED: pectinesterase/pectinesterase inhibitor 3-like [Brassica rapa]	1.57	1.45	1.54	5.05	5.58	3.33	5.14	5.61	6.49	9.61	11.12	8.37
XLOC_015297	-	CDY25413.1 BnaA05g18710D [Brassica napus]	0.3	0	0.1	2.88	2.63	3.23	0.12	0.27	0.39	0.92	0.8	0.71
XLOC_015324	KINESIN-13A	CDX75887.1 BnaC03g39700D [Brassica napus]	0.41	0.16	0.18	0.48	0.07	0.6	0	0.33	0	0.09	0.1	0.2
XLOC_015357	N	XP_013650259.1 PREDICTED: putative disease resistance protein At4g11170 isoform X1 [Brassica napus]	12.87	13.63	12.6	0.9	1.01	0.35	18.38	19.51	18.74	4.96	7.36	5.42
XLOC_015421	-	CDX95527.1 BnaC01g34190D [Brassica napus]	0.67	0.96	0.66	0.47	0.63	0.95	0	0.08	0.07	0.13	0.36	0
XLOC_015434	-	XP_009144088.1 PREDICTED: uncharacterized protein LOC103867746 [Brassica rapa]	0	0	0	0.39	0.64	0.15	0	0	0	0	0	0
XLOC_015435	YAO	XP_010431438.1 PREDICTED: U3 snoRNP-associated protein-like YAO [Camelina sativa]	9.68	7.03	9.37	6.6	5.9	9.97	0.47	1.72	0.33	0.17	0.51	0.61
XLOC_015448	-	XP_013738807.1 PREDICTED: keratin, type I cytoskeletal 10-like [Brassica napus]	0.36	0.15	0.16	0	0.06	0.09	0	0	0	0	0.26	0
XLOC_015462	-	CDY16493.1 BnaA08g02740D [Brassica napus]	6.19	2.2	2.34	10.52	5.18	9.27	3.07	3.55	2.32	7.92	6.67	6.98
XLOC_015495	TMN3	XP_013697225.1 PREDICTED: transmembrane 9 superfamily member 3-like [Brassica napus]	0	0.1	0	0	0	0	0	0	0	0	0	0
XLOC_015497	HDG12	CDY72035.1 BnaAnng39700D [Brassica napus]	0.84	0.73	0.48	0	0	0	0.29	0	0	0	0	0
XLOC_015527	CCT1	XP_009135664.1 PREDICTED: T-complex protein 1 subunit alpha-like [Brassica rapa]	2.13	4.36	1.91	7.49	9.38	6.65	3.44	4.2	2.72	4.55	4.71	2.9
XLOC_015528	CCT1	CDY36063.1 BnaC03g41350D [Brassica napus]	1.59	1.61	0.88	2.1	3.11	1.1	1.28	1.43	0.74	1.74	0.97	1.37
XLOC_015584	-	CDY30831.1 BnaC05g22070D [Brassica napus]	0.06	0.16	0.28	0.3	0.31	0.43	0.12	0.37	0.19	2.55	2.5	2.37
XLOC_015600	-	-	0	0	0	0	0.06	0.4	0	0	0	0	0	0
XLOC_015606	CES101	XP_009135846.1 PREDICTED: G-type lectin S-receptor-like serine/threonine-protein kinase CES101 isoform X2 [Brassica rapa]	2	1.99	2.18	1.57	1.93	0.9	1.03	1.26	1.12	1.66	1.42	1.83
XLOC_015642	-	-	1.17	1.48	1.58	0.22	0.22	0.11	1.47	1.81	1.26	0.85	1.14	1.23
XLOC_015649	-	CDX93033.1 BnaA03g37550D [Brassica napus]	114.92	118.75	105.03	64.41	76.11	49.51	6.45	7.32	7.76	7.03	8.22	8.31
XLOC_015652	BGLU10	XP_018492296.1 PREDICTED: beta-glucosidase 3-like [Raphanus sativus]	0.25	0.62	0.46	0.2	0.09	0.07	0.24	0.65	0.52	0	0.07	0
XLOC_015701	-	XP_013651180.1 PREDICTED: uncharacterized protein LOC106355849 [Brassica napus]	3.57	1.48	3.24	0.15	0.21	0.43	0	0.46	1.02	0.27	0.41	0.34
XLOC_015703	mnmG	XP_018485581.1 PREDICTED: uncharacterized protein LOC108856307 [Raphanus sativus]	0.23	0.04	0.12	1.46	0.56	1.41	0.26	0.1	0.14	4.86	4.77	4.36
XLOC_015719	-	NP_567864.1 ubiquitin-associated protein (DUF1068) [Arabidopsis thaliana]	2.9	3.04	2.91	2.89	2.47	4.37	1.01	1.06	0.94	2.42	2.48	1.88
XLOC_015740	PDV2	CDY02270.1 BnaA03g38970D [Brassica napus]	6.22	7.2	5.7	1.91	2.05	3.64	1.28	0.8	0.9	0.93	0.77	0.92
XLOC_015856	LHT1	XP_009125162.1 PREDICTED: lysine histidine transporter 1 isoform X1 [Brassica rapa]	2.35	2.22	2.46	0.55	0.74	1.49	0.74	0.61	0.48	0.06	0	0
XLOC_015877	-	XP_013595665.1 PREDICTED: uncharacterized protein LOC106303866 [Brassica oleracea var. oleracea] [Brassica oleracea]	0.54	0.53	0.47	0.24	0	1.08	0	0.49	0	0.07	0.15	0
XLOC_015912	BOR3	AAF08571.1 unknown protein [Arabidopsis thaliana]	3.99	5.18	4.12	1.55	2.02	1.25	1.16	1.14	1.2	0	0	0
XLOC_015941	AMSH3	XP_013737388.1 PREDICTED: AMSH-like ubiquitin thioesterase 3 [Brassica napus]	8.89	10.66	11.39	9.03	10.78	2.93	6.57	4.08	6.58	6.25	7.1	5.86
XLOC_015946	-	CDY26935.1 BnaC09g36480D [Brassica napus]	0.47	0.29	0	0	0	0	0.86	0.16	0	0	0	0
XLOC_015951	PUB4	CDX90518.1 BnaA03g42630D [Brassica napus]	12.3	13.28	13.66	9.59	9.05	7.22	10.27	10.7	11.13	8.17	7.5	6.61
XLOC_015955	-	XP_013679656.1 PREDICTED: uncharacterized protein LOC106384199 [Brassica napus]	0	0	0	1.43	1.46	0.83	0.37	0.65	1.07	0.55	0.39	0
XLOC_015987	-	CDX90475.1 BnaA03g43060D [Brassica napus]	7.29	8.13	6.91	6.01	7.52	5.25	6.87	6.88	8.23	25.97	23.55	22.78
XLOC_015998	BPA1	CDX90453.1 BnaA03g43280D [Brassica napus]	2.81	3.13	2.68	4.08	3.49	3.54	4.58	3.95	3.78	2.26	2.81	2.61
XLOC_016028	TCP2	XP_009136927.1 PREDICTED: transcription factor TCP2-like [Brassica rapa]	0.43	0.06	0.38	4.22	5.8	1.82	1.28	1.17	1.25	13.04	14.04	12.49
XLOC_016035	-	XP_013737231.1 PREDICTED: uncharacterized protein LOC106440175 [Brassica napus]	3.73	3.47	3.47	0.75	0.87	0.67	3.66	3.82	3.92	4.44	5.39	4.84
XLOC_016036	-	CDX84052.1 BnaC08g07290D [Brassica napus]	8.35	9.45	8.95	0.67	0.67	0.31	1.71	2.26	2.17	0.08	0.27	0.18
XLOC_016045	ADA2B	XP_009115579.1 PREDICTED: uncharacterized protein LOC103840814 [Brassica rapa]	2.56	3.47	3.09	1.59	2.36	2.54	0.45	0.49	0.53	0.45	0.19	0.52
XLOC_016047	-	XP_009112849.1 PREDICTED: uncharacterized protein LOC103838179 isoform X1 [Brassica rapa]	0.56	0	0.16	0.15	0.66	0	0	0	0	0.17	0.54	0
XLOC_016054	TCX5	NP_194629.1 Tesmin/TSO1-like CXC domain-containing protein [Arabidopsis thaliana]	3.27	2.73	1.81	0.02	0	0.08	0	0.11	0.16	0.02	0	0
XLOC_016066	-	XP_009102076.1 PREDICTED: uncharacterized protein LOC103828211 [Brassica rapa]	0	0	0	0.43	0.58	1.33	0.08	0	0	0	0	0
XLOC_016082	-	XP_013715781.1 PREDICTED: uncharacterized protein LOC106419526 isoform X1 [Brassica napus]	1.22	1.19	0.79	0.6	0.76	0.99	0.12	0.2	0.26	0.47	0.06	0.13
XLOC_016089	ARI10	XP_018478584.1 PREDICTED: ankyrin repeat and IBR domain-containing protein 1-like [Raphanus sativus]	1.06	1.79	1.19	0.04	0.03	0.09	0.49	0.36	0.44	0	0.05	0
XLOC_016097	TPP2	XP_009137154.1 PREDICTED: LOW QUALITY PROTEIN: tripeptidyl-peptidase 2-like [Brassica rapa]	4.2	4.69	4.14	4.31	4.83	3.53	3.29	2.73	3	5.57	5.53	5.11
XLOC_016106	CRK29	XP_009137188.1 PREDICTED: cysteine-rich receptor-like protein kinase 29 [Brassica rapa]	0.03	0.14	0.09	5.71	5.69	6.13	0.67	0.53	0.85	2.14	1.79	1.43
XLOC_016125	-	-	7.34	8.31	8.82	0	0	0.07	1.69	1.86	1.51	0.1	0.27	0.18
XLOC_016126	At1g69090	CDX98728.1 BnaA03g45130D [Brassica napus]	0	0	0	0	0.44	0	0	0	0	0.11	0.24	0.06
XLOC_016143	CRK11	XP_013599937.1 PREDICTED: cysteine-rich receptor-like protein kinase 11 isoform X1 [Brassica oleracea var. oleracea] [Brassica oleracea]	0.91	0.55	0.53	0	0	0.08	1.46	1.57	1.47	0.12	0.05	0.03
XLOC_016146	ACR7	XP_013739747.1 PREDICTED: ACT domain-containing protein ACR7-like [Brassica napus]	0.74	0.59	0.64	0.74	0.7	0.32	6.02	5.58	6.19	3.91	4.33	4.48
XLOC_016148	-	CDX98770.1 BnaA03g45550D [Brassica napus]	0.18	0.07	0.24	0.06	0	0.15	0	0.1	0	0	0	0
XLOC_016155	RH24	XP_009135930.2 PREDICTED: DEAD-box ATP-dependent RNA helicase 24-like [Brassica rapa]	1.04	1.03	1.18	1.31	1.07	1.05	0.38	0.38	0.26	0.38	0.58	0.52
XLOC_016163	CRK6	XP_013595249.1 PREDICTED: cysteine-rich receptor-like protein kinase 15 [Brassica oleracea var. oleracea] [Brassica oleracea]	0	0	0	0.05	0.09	0	0	0	0	0.06	0.13	0.13
XLOC_016193	At4g04980	CDY19337.1 BnaC05g08460D [Brassica napus]	0.69	0.93	0.56	1.19	0.86	0.34	0.69	0.69	0.88	0.68	1.18	1.03
XLOC_016234	-	-	0.27	0	0	0	0	0	0	0	0	0	0	0
XLOC_016237	P4H3	XP_009110235.1 PREDICTED: probable prolyl 4-hydroxylase 3 [Brassica rapa]	0.22	0.73	0.42	0.82	0.63	1.02	0.19	0.23	0.48	0.31	0.4	0.33
XLOC_016254	-	-	0.15	0	0	0.35	0.52	0.87	0	0	0	0	0.14	0
XLOC_016262	-	XP_013593616.1 PREDICTED: uncharacterized protein LOC106301702 isoform X2 [Brassica oleracea var. oleracea] [Brassica oleracea]	0.15	1.29	0.51	0.46	0.52	0.43	0	0.31	0.15	1.06	0.85	0.43
XLOC_016267	PPH	XP_009137511.2 PREDICTED: LOW QUALITY PROTEIN: uncharacterized protein LOC103861542 [Brassica rapa]	6.81	7.2	8.2	6.8	7.51	5.33	4.7	4.5	4.8	5.79	6.95	6.21
XLOC_016277	-	-	4.42	3.66	2.71	0.23	0.35	0.58	3.01	4.27	4.23	1.88	1.91	2.28
XLOC_016287	-	-	2.72	2.76	2.51	0.45	0.17	0.32	1.74	1.55	1.13	1.18	1.56	1.03
XLOC_016310	VHA-a3	CDY42733.1 BnaA03g48060D [Brassica napus]	0	0	0	0	0.1	0	0.2	0	0	0	0.07	0
XLOC_016318	-	XP_009150238.1 PREDICTED: kinesin-like protein KIN-5D isoform X1 [Brassica rapa]	2.39	1.49	1.72	0.29	0.39	0.11	0.83	1.45	1.01	1.51	1.14	1.3
XLOC_016351	At3g19470	XP_013628424.1 PREDICTED: putative F-box protein At3g23420 [Brassica oleracea var. oleracea] [Brassica oleracea]	0.31	0.3	0.44	0.97	0.78	0.46	0.09	0.14	0.21	0.14	0.06	0.09
XLOC_016362	-	-	9.43	12.1	8.88	0	0	0	1.83	1.96	2.2	0	0	0
XLOC_016365	-	CDX82691.1 BnaC07g01750D [Brassica napus]	0.13	0.35	0.3	1.09	0.98	0.6	0.04	0.05	0.09	0.04	0.33	0.08
XLOC_016373	-	CDY69872.1 BnaAnng31820D [Brassica napus]	10.34	10.45	10.83	8.58	9.84	13.94	5.63	7.3	7.32	8.65	8.1	8.35
XLOC_016407	-	CDY29901.1 BnaA03g49220D [Brassica napus]	1.12	1.11	0.99	1.99	2.43	2.41	1.14	1.26	0.69	0.56	0.41	0.49
XLOC_016413	PHL1	CDY51702.1 BnaA03g58920D [Brassica napus]	4.21	3.72	3.91	7.47	8.52	9.6	1.99	2.44	2.09	3.03	3.38	4.64
XLOC_016426	At4g28400	-	1.16	0.7	1.5	0.35	0.1	0.52	0.75	0.86	0.74	0.59	0.51	0.52
XLOC_016457	NEK3	CDX86193.1 BnaA06g29100D [Brassica napus]	0	0	0	0.06	0	0	0	0	0	0	0	0
XLOC_016458	ABCG31	CAB79833.1 putative protein [Arabidopsis thaliana]	0.56	0.73	0.77	0.88	0.69	0.53	0.14	0.06	0.1	2.11	2.3	2.06
XLOC_016468	XTH24	XP_009137907.1 PREDICTED: xyloglucan endotransglucosylase/hydrolase protein 24-like [Brassica rapa]	26.66	29.89	29.03	58.31	68.93	66.26	10.23	10.39	11.02	31.47	34.68	34.06
XLOC_016470	XTH18	XP_009137909.1 PREDICTED: probable xyloglucan endotransglucosylase/hydrolase protein 17 [Brassica rapa]	0	0	0	0	0	0	0.88	0.66	1.04	1.72	0.93	0.87
XLOC_016472	-	-	0	0	0.25	1.33	0.85	0.18	0	0.15	0	0.58	0.97	1.18
XLOC_016476	-	XP_013607716.1 PREDICTED: uncharacterized protein LOC106314385 [Brassica oleracea var. oleracea] [Brassica oleracea]	0	0	0	14.05	15.06	6.09	0	0	0	1.83	0.62	1.42
XLOC_016480	-	AAM64630.1 unknown [Arabidopsis thaliana]	0.14	0	0	0	0.1	0.28	0	0	0	0	0	0.14
XLOC_016485	-	XP_013672957.1 PREDICTED: uncharacterized protein LOC106377300 [Brassica napus]	0	0	0	1.32	2.35	2.38	0	0	0	2.08	1.69	2.23
XLOC_016518	VHA-c''1	CDY13493.1 BnaA03g52110D [Brassica napus]	0.19	1.09	0.43	0.08	0.27	0	0.27	0	0	0	0	0
XLOC_016519	CPK21	CDY70854.1 BnaAnng35280D [Brassica napus]	10.41	9.9	10.27	8.41	9.06	8.09	10.57	11.21	9.89	10.32	11.51	11.42
XLOC_016524	-	JAU44509.1 hypothetical protein LC_TR6436_c0_g1_i1_g.21758 [Noccaea caerulescens]	0.48	0.42	1.14	0.79	1.4	1	0.1	0.13	0.06	0.23	0.36	0.29
XLOC_016534	TBC1D25	XP_013608489.1 PREDICTED: TBC1 domain family member 15 isoform X1 [Brassica oleracea var. oleracea] [Brassica oleracea]	0	0.08	0	0.36	1.32	1.32	0	0	0.05	1.03	1.69	2.19
XLOC_016535	P4H3	CDY48941.1 BnaA08g04730D [Brassica napus]	0	0	0	0.42	0.49	0.36	0	0	0	1.05	1.24	1.56
XLOC_016541	HRD3A	XP_018512128.1 PREDICTED: ERAD-associated E3 ubiquitin-protein ligase component HRD3-like [Brassica rapa]	0	0	0	0.4	0.74	0	0	0	0	0.87	0.99	0.91
XLOC_016574	ALDH2B4	CDY49384.1 BnaA03g50730D [Brassica napus]	0.36	0.31	0.25	0.42	0.27	0.44	0.14	0.14	0.07	6.2	7.47	6.55
XLOC_016575	-	XP_013689236.1 PREDICTED: uncharacterized protein LOC106393028 [Brassica napus]	0	0	0	0	0.06	0.15	0	0	0	0.22	0	0
XLOC_016579	DJ1C	JAU05370.1 Protein DJ-1 -like protein C [Noccaea caerulescens]	0.06	0	0.11	0.61	0.5	0.69	0.12	0	0.13	0.7	0.69	0.69
XLOC_016596	AHL29	XP_013594552.1 PREDICTED: uncharacterized protein LOC106302632 [Brassica oleracea var. oleracea] [Brassica oleracea]	0	0	0	0.41	0.72	0.16	0	0	0	1.53	1.47	1.37
XLOC_016624	-	CDY40635.1 BnaA03g53280D [Brassica napus]	0.49	0.83	0.9	0.18	0.41	0.74	0.7	0.67	1.03	0.04	0.04	0.09
XLOC_016651	-	KFK28453.1 hypothetical protein AALP_AA8G516300 [Arabis alpina]	0	0	0	0	0.3	0.14	0	0	0.29	0	0	0
XLOC_016656	CRWN4	XP_018515527.1 PREDICTED: protein CROWDED NUCLEI 4-like [Brassica rapa]	0.04	0	0	1.69	1.81	1.39	0	0	0	0.73	1.08	0.74
XLOC_016681	RVE8	CDY41299.1 BnaA01g32200D [Brassica napus]	0	0.09	0.46	0	0.19	0	0	0	0	0	0	0
XLOC_016685	-	CDY29550.1 BnaA03g53950D [Brassica napus]	0	0	0	0	0	0.38	0.18	0	0	0	0	0
XLOC_016687	SRFR1	XP_009138608.1 PREDICTED: uncharacterized protein LOC103862682 [Brassica rapa]	0.65	0.57	0.54	0.61	0.5	0.69	0.14	0.03	0.12	0.03	0.09	0
XLOC_016689	-	XP_006415656.1 hypothetical protein EUTSA_v10008438mg [Eutrema salsugineum]	0.05	0.12	0.14	0.36	0.33	0.45	0	0	0.1	0.05	0	0.1
XLOC_016723	-	CDY22403.1 BnaA06g37250D [Brassica napus]	6.51	6.87	4.78	4.95	5.05	7.86	2.92	3.13	2.54	0.76	0.86	0.58
XLOC_016945	FZR3	CDX89183.1 BnaA04g00030D [Brassica napus]	0.07	0.2	0	5.24	6.19	3.52	0	0	0	0.7	0.51	0.45
XLOC_016966	CSE	CDX89152.1 BnaA04g00340D [Brassica napus]	6.26	6.71	9.01	8.23	5.64	4.44	7.21	8.69	10.03	4.72	2.08	3.92
XLOC_016968	-	-	5.64	8.09	3.88	0.5	0.19	0	2.18	2.04	0.85	0	0	0
XLOC_016979	At3g62260	CDY66303.1 BnaA04g27290D [Brassica napus]	0.99	0.92	0.94	0.16	0.16	0.09	0.79	0.86	0.86	0.66	0.77	0.53
XLOC_016988	SINAT3	XP_009138754.1 PREDICTED: E3 ubiquitin-protein ligase SINAT3-like isoform X1 [Brassica rapa]	2.16	3.1	2.05	3.16	2.05	0.79	0.96	0.26	0.32	0.65	0.78	0.39
XLOC_016992	AGP20	CDX89126.1 BnaA04g00600D [Brassica napus]	0	0	0	0	0	0	4.55	5.68	4.65	0	0	0
XLOC_017008	-	-	0	0.18	0.19	0	0.31	0	0.2	0.24	0.22	0	0	0
XLOC_017019	ADF4	XP_002864657.1 hypothetical protein ARALYDRAFT_332260 [Arabidopsis lyrata subsp. lyrata] [Arabidopsis lyrata]	4.47	3.91	3.95	0.04	0.06	0.1	1.03	1.1	1.52	0	0	0
XLOC_017035	IGHMBP2	CDX74623.1 BnaA04g07660D [Brassica napus]	30.09	32.36	29.78	16.41	15.31	3.34	59.28	56.42	55.02	88.04	88.4	88.82
XLOC_017042	DRP5A	CDY50514.1 BnaC06g10080D [Brassica napus]	2.36	2.4	2.03	1.69	1.2	0.39	1.81	1.75	1.93	1.32	0.71	0.88
XLOC_017110	-	CDX88975.1 BnaA04g02110D [Brassica napus]	0	0	0	0.72	0.82	1.09	0	0	0	0.5	0.34	0.65
XLOC_017116	-	CDY57969.1 BnaC03g74100D [Brassica napus]	1.91	1.55	1.89	0.51	0.92	0.75	0.37	0.93	0.45	0.54	0.76	1.11
XLOC_017149	ADPG1	XP_006292816.1 hypothetical protein CARUB_v10019065mg [Capsella rubella]	0.48	0.32	0.24	0.88	0.94	1.3	0.14	0.1	0.33	0.3	0.5	0.53
XLOC_017161	-	CDX76042.1 BnaA04g03060D [Brassica napus]	0	0	0	4.85	4.75	4.75	0.15	0	0.11	0.51	0.92	0.49
XLOC_017197	CYP19-3	CDX76062.1 BnaA04g03260D [Brassica napus]	0	1.18	0	0	0.93	0	0	0	0.82	0	0	1.12
XLOC_017205	-	-	3.84	3.03	3.46	1.91	1.65	4.02	2.96	4.62	4.51	3.65	3.22	2.55
XLOC_017206	-	-	0.73	0.59	0.47	0.35	0.45	0.57	0.09	0.1	0	0.09	0	0
XLOC_017211	-	CDY63304.1 BnaCnng41830D [Brassica napus]	0.24	0.07	0.08	0.06	0.1	0.27	0.09	0.3	0.47	0	0	0
XLOC_017230	PEX12	XP_018493055.1 PREDICTED: peroxisome biogenesis protein 12 [Raphanus sativus]	0	0	0	0.1	0	0	0	0.14	0.13	0	0	0
XLOC_017244	EMB2360	CDX76141.1 BnaA04g04050D [Brassica napus]	0.56	0.71	0.85	0.57	1.02	0.7	0.81	0.69	0.89	1.23	1.32	0.94
XLOC_017262	Mvd	XP_013745378.1 PREDICTED: diphosphomevalonate decarboxylase-like [Brassica napus]	11.9	12.31	11.85	7.73	6.75	7.79	9.08	9.42	11.17	4.43	5.41	5.04
XLOC_017293	-	XP_002878412.1 EMB1703 [Arabidopsis lyrata subsp. lyrata] [Arabidopsis lyrata]	0	0	0	0.11	0.14	0.08	0.08	0.18	0.09	0	0	0
XLOC_017318	-	XP_013633225.1 PREDICTED: uncharacterized protein LOC106338904 [Brassica oleracea var. oleracea] [Brassica oleracea]	2.7	4.07	2.33	4.81	5.07	5.66	2	1.87	1.14	0.86	1.36	1.09
XLOC_017331	SD17	CDY23167.1 BnaA04g05920D [Brassica napus]	1.47	1.19	1.47	1.17	0.98	0.48	1.18	0.74	1.09	0.71	0.57	0.58
XLOC_017356	-	CDY01179.1 BnaA04g06400D [Brassica napus]	3.3	2.99	2.61	2.35	2.11	2.31	1.04	1.14	0.93	0.97	1.13	1.35
XLOC_017364	RLP12	XP_018514194.1 PREDICTED: receptor-like protein 12 isoform X1 [Brassica rapa]	0.52	0.52	0.45	0.21	0.28	0.08	0.64	0.8	0.92	1.16	1.13	1.34
XLOC_017368	-	XP_013631315.1 PREDICTED: uncharacterized protein LOC106336892 [Brassica oleracea var. oleracea] [Brassica oleracea]	16.2	16.47	16.87	11	12.24	10.59	3.32	3.64	3.77	1.11	0.64	1.28
XLOC_017388	NAC69	CDY59812.1 BnaA09g51610D [Brassica napus]	0.13	0.07	0.04	0.1	0.1	0	0.44	0.28	0.35	0.27	0.34	0.21
XLOC_017418	MUB6	CDY60722.1 BnaAnng17130D [Brassica napus]	0.17	0.43	0.29	0.37	0.22	0.42	0	0	0	0.16	0.35	0.07
XLOC_017432	At5g20260	XP_002868950.1 exostosin family protein [Arabidopsis lyrata subsp. lyrata] [Arabidopsis lyrata]	1.35	0.59	1.37	1.14	1.02	1.41	0	0.34	0.43	0.19	0.2	0.4
XLOC_017475	VTI13	XP_013746763.1 PREDICTED: vesicle transport v-SNARE 11-like [Brassica napus]	0	0	0	0.06	0.03	0	0.03	0.08	0.04	0	0	0.04
XLOC_017495	At3g55450	XP_009139939.1 PREDICTED: uncharacterized protein LOC103863928 [Brassica rapa]	1.34	0.82	1	0.23	0.29	0.44	0.04	0.22	0.29	0	0	0
XLOC_017541	-	XP_006391450.1 hypothetical protein EUTSA_v10018994mg [Eutrema salsugineum]	0	0	0	0	0	0	0.11	0.12	0.12	0	0	0
XLOC_017559	-	CDY22466.1 BnaC03g61790D [Brassica napus]	7.34	9.37	9.15	6.09	5.09	6.48	2.09	2.47	2.87	1.38	1.29	2.05
XLOC_017570	-	-	0.72	0.97	0.32	0.57	0.68	1.64	1.22	1.42	0.97	1.63	2.8	0.24
XLOC_017630	-	-	4.95	5.41	4.16	2.74	4.19	4.7	0.11	0.08	0.19	0.31	0.22	0.26
XLOC_017643	CMTA3	CDY25585.1 BnaA04g12770D [Brassica napus]	9.64	9.23	10.1	8.19	8.16	6.56	10.54	10.36	11.44	7.85	8.36	7.67
XLOC_017667	-	-	0	0	0.16	2.36	3.43	2.16	0.45	0.31	0.16	0.83	0.88	0.74
XLOC_017670	At3g15890	CDY20162.1 BnaA01g28400D [Brassica napus]	0.42	0.2	0.16	1.03	1.63	1.94	0.08	0.17	0.15	0.68	0.76	0.79
XLOC_017681	PAB4	CDY38939.1 BnaA04g13600D [Brassica napus]	20.11	17.23	18.67	30.9	31.68	28.24	18.07	17.92	18.17	27.77	28.38	28.63
XLOC_017688	CESA8	CDY38950.1 BnaA04g13710D [Brassica napus]	0	0	0	0.85	0.37	0	0	0	0	0	0.46	0.33
XLOC_017689	-	XP_013639857.1 PREDICTED: uncharacterized protein LOC106345162 [Brassica napus]	0	0	0	0.62	0.56	1.86	0	0.07	0	0.36	0.38	0.32
XLOC_017717	At5g37890	XP_013614894.1 PREDICTED: E3 ubiquitin-protein ligase SINA-like 7 [Brassica oleracea var. oleracea] [Brassica oleracea]	0.94	1.68	0.68	1.23	1.11	1.53	0.82	0.19	0.21	1.01	0.89	0.26
XLOC_017729	-	CDY70703.1 BnaAnng34690D [Brassica napus]	4.86	3.75	4.58	1.67	2.7	1.13	2.83	2.17	3.53	0.41	1.16	0.59
XLOC_017743	ELF3	XP_013744042.1 PREDICTED: protein EARLY FLOWERING 3-like [Brassica napus]	5.67	5.21	6.07	6.72	6.11	0.76	1.2	1.33	1.09	1.7	1.81	2.05
XLOC_017753	ABI1	CDX80158.1 BnaC09g35840D [Brassica napus]	0	0	0	0	0.07	0	0	0	0	0	0	0.1
XLOC_017754	TOPBP1	CDY67184.1 BnaAnng23780D [Brassica napus]	1.04	1.62	1.25	1.44	1.27	0.95	0.69	0.54	0.44	0.63	0.49	0.37
XLOC_017786	IAA13	XP_002881274.1 indoleacetic acid-induced protein 13 [Arabidopsis lyrata subsp. lyrata] [Arabidopsis lyrata]	0	0	0	1.66	2.28	1.99	0	0	0	1.9	0.74	1.62
XLOC_017807	ENO2	CDY69389.1 BnaAnng30290D [Brassica napus]	2.15	3.06	2.09	1.3	1.93	1.49	3.49	2.92	2.57	1.69	1.43	1.95
XLOC_017848	-	XP_018509837.1 PREDICTED: uncharacterized protein LOC108869633 [Brassica rapa]	0	0	0	1.79	2.41	3.58	0.07	0	0.53	1.3	1.61	1.63
XLOC_017874	MFP2	CDY08028.1 BnaC03g34950D [Brassica napus]	0.46	1.03	1.26	0.37	0.81	0.61	0.28	0.08	0.22	0.13	0.17	0.07
XLOC_017881	CDC6	XP_009133846.1 PREDICTED: cell division control protein 6 homolog [Brassica rapa]	0	0	0	0	0	0.14	0	0	0	0	0.14	0.29
XLOC_017957	RNP1	XP_013744478.1 PREDICTED: heterogeneous nuclear ribonucleoprotein 1-like [Brassica napus]	0.44	2.85	0	0	0	0.29	0	1.03	1.37	0	0	0.27
XLOC_017967	MFDX1	XP_009132942.1 PREDICTED: uncharacterized protein LOC103857499 [Brassica rapa]	0.14	0.85	0.26	1.49	1.42	1.96	0.19	0.3	0.41	0	0.06	0.06
XLOC_017988	PCMP-E1	CDY53453.1 BnaA02g06990D [Brassica napus]	0.49	0.07	0	0.06	0.58	0.48	0.23	0.26	0.33	0.3	0.56	0.16
XLOC_018005	NPSN11	XP_009141471.1 PREDICTED: novel plant SNARE 11-like [Brassica rapa]	1.31	1.39	2.11	1.58	1.51	2.05	1.08	1.12	1.05	0.29	0.35	0.23
XLOC_018012	-	-	0.16	0.65	0.28	0	0	0	0	0	0	0	0	0
XLOC_018126	NUCL1	XP_018481460.1 PREDICTED: uncharacterized protein LOC108852452 [Raphanus sativus]	0.73	1.31	1.57	0.13	0	0	1.79	1.32	1.14	0.15	0.16	0.16
XLOC_018152	PTAC14	XP_013630605.1 PREDICTED: protein PLASTID TRANSCRIPTIONALLY ACTIVE 14 [Brassica oleracea var. oleracea] [Brassica oleracea]	6.58	7.98	6.78	3.44	4.21	3.38	1.13	1.74	1.31	0.91	0.49	1.06
XLOC_018153	-	CDY07073.1 BnaA04g22420D [Brassica napus]	0.42	0.93	0.58	0.32	0.39	0	3.4	3.22	2.31	1.34	1.07	1.11
XLOC_018208	-	-	0.84	0.68	0.12	1.11	0.6	6.18	0.13	0	0	0.64	0.96	0
XLOC_018231	CMTA2	CDY24459.1 BnaC05g34950D [Brassica napus]	0.07	0	0	0	0.05	0	0	0	0.71	0	0	0
XLOC_018254	-	XP_009142167.1 PREDICTED: uncharacterized protein LOC103866043 isoform X3 [Brassica rapa]	0.36	1.02	0.32	0.14	0.26	0.44	1	0.68	0.55	0.25	0	0.09
XLOC_018262	SPCC1442.07c	XP_009124262.1 PREDICTED: uncharacterized protein LOC103849202 [Brassica rapa]	6.69	6.88	7.75	4.93	5.54	5.24	5.35	5.57	4.86	2.77	3.54	2.96
XLOC_018298	CDG1	CDY48370.1 BnaC04g22050D [Brassica napus]	2.11	2.18	1.45	2.05	1.86	2.37	0.38	0.44	0.63	0	0	0.28
XLOC_018322	CCB1	XP_013705708.1 PREDICTED: protein COFACTOR ASSEMBLY OF COMPLEX C SUBUNIT B CCB1, chloroplastic-like [Brassica napus]	0	0	0	1.84	1.36	1.88	0	0.14	0.09	0.43	1.21	0.61
XLOC_018343	-	CDX77886.1 BnaC03g53330D [Brassica napus]	0.81	0.24	0.67	0.33	0.89	0.15	0.82	0	0	0.01	0.22	0.42
XLOC_018386	-	-	2.83	3.57	2.6	0.1	0.44	0.48	1.36	1.06	1.36	0	0.36	0.24
XLOC_018419	-	XP_013751295.1 PREDICTED: uncharacterized protein LOC106453611 [Brassica napus]	41.05	43.93	43.14	0.01	0	0	5.15	5.16	4.45	0	0.02	0
XLOC_018445	-	CDY17538.1 BnaC03g65250D [Brassica napus]	9.75	9.89	9.18	5.77	7.17	5.16	3.31	4.32	3.86	3.59	3.38	3.53
XLOC_018469	-	-	0	0	0	0	0	0.25	0	0	0.05	0	0	0
XLOC_018483	-	CDX74610.1 BnaA04g07790D [Brassica napus]	0	0.18	0	0	0	0	0.23	0	0.22	0	0	0
XLOC_018498	ORG2	CDY29722.1 BnaAnng03440D [Brassica napus]	9.23	7.47	8.5	7.84	5.35	9.49	1.94	2.27	2.03	3.08	2.7	2.71
XLOC_018505	-	-	2.18	2.83	2.27	2.57	3.35	1.06	1.48	1.73	1.77	2.18	1.8	2.82
XLOC_018515	-	-	8.62	7.99	10.27	8.48	8.99	3.41	6.68	4.44	6.2	22.37	24.02	23.2
XLOC_018527	-	CDY57003.1 BnaA04g27420D [Brassica napus]	0.72	0.42	0.66	0.19	0.26	0.12	0.11	0.13	0.36	2.29	3.39	1.89
XLOC_018564	-	XP_009113384.1 PREDICTED: NHL repeat-containing protein 2 isoform X1 [Brassica rapa]	0	0	0	0.9	0	0.56	0	0	0	0.26	0.28	0.56
XLOC_018565	Nhlrc2	XP_009113384.1 PREDICTED: NHL repeat-containing protein 2 isoform X1 [Brassica rapa]	0	0	0	1.72	2.67	0.78	0	0	0	1.08	1.74	1.57
XLOC_018569	-	XP_013654103.1 PREDICTED: endochitinase B-like [Brassica napus]	0.31	0.16	0.45	0.16	0.29	0	0	0	0	0.37	0.7	0.3
XLOC_018589	-	XP_006291574.1 hypothetical protein CARUB_v10017727mg [Capsella rubella]	0.13	0	0	0	0	0	0.51	0.19	0.38	0	0	0
XLOC_018640	FIPS5	CDY65173.1 BnaC05g49170D [Brassica napus]	4.44	3.43	3.72	0.6	0.48	0.35	0.54	0.75	0.52	0	0	0
XLOC_018647	-	CDY29155.1 BnaC09g15520D [Brassica napus]	0	0	0	0.11	0.84	0.74	0	0	0.14	0.17	0.05	0.05
XLOC_018648	-	JAU52045.1 hypothetical protein LC_TR11347_c2_g1_i1_g.39937, partial [Noccaea caerulescens]	3.48	3.79	3.12	0.68	0.83	0.99	0.42	0.22	0.41	0.09	0.3	0.15
XLOC_018681	-	CDX71266.1 BnaC07g05450D [Brassica napus]	1.57	2.63	2.31	0.42	0.22	0	0.55	0.64	0.85	0	0	0
XLOC_018714	SGR6	XP_018483504.1 PREDICTED: protein SHOOT GRAVITROPISM 6 isoform X1 [Raphanus sativus]	0	0	0	1.12	1.1	0.78	0	0	0	0.44	0.6	0.22
XLOC_018749	-	XP_013663150.1 PREDICTED: uncharacterized protein LOC106367839 [Brassica napus]	1.53	1.09	1.08	1.17	1.05	0.84	0.96	0.73	1.3	1.56	1.91	1.39
XLOC_018765	CPK18	CDY17062.1 BnaA08g04260D [Brassica napus]	0.9	1.23	1.38	1.37	1.2	0.72	0.31	0.67	0.31	0	0	0.61
XLOC_018772	RAE1	CDX98042.1 BnaA06g07930D [Brassica napus]	0	0	0	0.13	0.04	0.93	0.84	2.07	1.07	0	0	0
XLOC_018783	-	CDY07115.1 BnaCnng01300D [Brassica napus]	0.31	0.09	0.09	0.14	0.22	0.14	0.12	0.19	0.18	0.09	0.09	0.17
XLOC_018804	-	-	0	0	0	0	0	0	0.24	0.09	0.26	0	0	0
XLOC_018821	-	-	0	0.04	0	3.45	3.24	3.89	0.22	0.1	0.15	0.52	0.75	0.8
XLOC_018837	-	CDY34245.1 BnaA01g24620D [Brassica napus]	9.97	8.41	6.6	6.51	7.08	8.3	2.45	0.82	3.66	3.14	1.84	0.55
XLOC_018855	-	XP_013743058.1 PREDICTED: uncharacterized protein LOC106445947 [Brassica napus]	1.22	1.16	1.18	0	0	0	0.37	0.13	0.38	0	0	0
XLOC_018859	NIR1	XP_010517336.1 PREDICTED: ferredoxin--nitrite reductase, chloroplastic [Camelina sativa]	0	0	0	0	0	0	0.21	0.16	0.29	0	0	0
XLOC_018869	-	-	0	0	0	0	0	0	0.1	0	0	0.2	0.22	0
XLOC_018877	ABCB11	XP_013694092.1 PREDICTED: ABC transporter B family member 11-like [Brassica napus]	7.93	6.34	4.61	0.32	0.37	0.12	1.33	0.7	0.24	0	0	0
XLOC_018887	-	CDY25413.1 BnaA05g18710D [Brassica napus]	0	0.13	0	1.06	1.02	0.74	0.63	0	0.21	0.8	0.85	0
XLOC_018907	-	CDY01178.1 BnaA04g06410D [Brassica napus]	0	0	0	0	0	0	0.09	0.1	0.1	0	0	0
XLOC_018913	KDSB	CDX97042.1 BnaC09g45830D [Brassica napus]	0	0	0	1.23	0.99	1.08	0.04	0.1	0.05	0.73	0.4	0.38
XLOC_018918	-	XP_018460892.1 PREDICTED: uncharacterized protein LOC108831882 [Raphanus sativus]	24.75	24.1	26.63	8.68	10.56	12.93	2.03	1.95	1.71	0.58	0.51	0.26
XLOC_018956	RLM1B	CDY44469.1 BnaCnng11220D [Brassica napus]	0.15	0.12	0.12	0.07	0.14	0.03	3.7	3.5	3.12	1.02	1.26	0.85
XLOC_018970	-	XP_013619568.1 PREDICTED: uncharacterized protein LOC106326078 [Brassica oleracea var. oleracea] [Brassica oleracea]	1	1.21	0.67	0.13	0.06	0.33	0.92	0.18	0.5	0.15	0.25	0.25
XLOC_018973	-	-	0	0	0	0	0.05	0	0	0	0	0	0	0
XLOC_018978	-	CDY15653.1 BnaA07g08240D [Brassica napus]	5.05	4.79	4.39	9.92	10.72	8.13	2.2	2.62	3.57	5.07	4.99	4.24
XLOC_019001	-	-	6.88	5.43	5.81	3.08	3.49	6.04	2.36	0.93	2	0.91	1.8	1.78
XLOC_019003	DTXL5	CDY36231.1 BnaC06g27750D [Brassica napus]	0.56	0	0.38	0.07	0.03	0	0.41	0.28	0.44	0.46	0.66	0.31
XLOC_019030	HOX32	XP_017182108.1 PREDICTED: homeobox-leucine zipper protein ATHB-8-like isoform X1 [Malus domestica]	0.93	0.91	0.85	0.5	0.52	0.42	0.03	0.11	0.07	0.06	0	0
XLOC_019059	-	XP_013743637.1 PREDICTED: spore wall protein 2-like [Brassica napus]	2.35	2.1	1.58	1.57	2.04	2.94	1.46	1.35	1.6	0.33	0.4	0.63
XLOC_019061	-	-	0	0.23	0.08	0.76	1.03	2.08	0	0	0	0	0.08	0.17
XLOC_019078	-	-	6.61	5.99	5.6	2.45	3.17	4.34	4.93	5.73	4.71	1.48	1.8	1.82
XLOC_019084	IAA9	XP_010463453.1 PREDICTED: auxin-responsive protein IAA9-like isoform X2 [Camelina sativa]	2.98	3.53	3.95	2.93	0.91	6.8	0.79	1.13	0.75	0	0	0
XLOC_019092	UBP12	XP_009140485.1 PREDICTED: uncharacterized protein LOC103864488 [Brassica rapa]	33.92	34.02	31.96	4.07	4.5	4.38	31.4	32.15	35.72	1.61	1.27	2.37
XLOC_019123	-	-	1.49	1.61	1.76	1.13	1.46	1.28	0.23	0.27	0	0.28	0.18	0.12
XLOC_019135	-	CDY33842.1 BnaC06g05110D [Brassica napus]	0	0	0.08	0.14	0.06	0	0	0.1	0.09	0	0	0
XLOC_019150	-	-	0.53	0.34	0.66	0.34	0.98	0.94	0	0	0	0	0	0
XLOC_019173	At2g04230	CDY69654.1 BnaCnng64650D [Brassica napus]	0.22	0.52	0	0.29	0.1	0.35	0	0.06	0	0	0.08	0
XLOC_019188	-	XP_009140864.1 PREDICTED: uncharacterized protein LOC103864847 [Brassica rapa]	0.7	0.23	0.62	0	0	0	0.26	0.08	0.07	0	0	0
XLOC_019200	-	XP_009140823.1 PREDICTED: uncharacterized protein LOC103864802 isoform X1 [Brassica rapa]	0.91	0.36	1.14	1.28	0.21	1	0.12	0	0.08	0.1	0.25	0
XLOC_019235	VHA-B3	CDX99333.1 BnaC05g34480D [Brassica napus]	0	0.2	0	2.46	2.98	2.73	0.24	0.19	0.52	0.45	0.75	0.67
XLOC_019286	ACBP5	CDY19062.1 BnaA04g18020D [Brassica napus]	1.8	1.82	1.5	1.11	1.33	0.32	0.53	0.27	0.46	0.98	0.5	0.43
XLOC_019291	-	-	4.28	5.02	4.85	1.27	1.22	1.47	14.03	14.18	14.02	1.46	1.35	1.37
XLOC_019317	-	-	0	0	0	0.27	0.22	0.13	0	0	0	0	0.19	0.19
XLOC_019319	Os03g0144800	XP_013744279.1 PREDICTED: xyloglucan galactosyltransferase KATAMARI1 homolog [Brassica napus]	1.7	1.68	1.5	0.08	0.27	0.17	0.06	0.15	0.11	0.03	0.03	0
XLOC_019355	-	-	7.3	5.74	4.96	3.46	3.45	1.21	1.3	1.63	0.76	0.62	0.87	0.34
XLOC_019394	-	CDY40452.1 BnaA04g20650D [Brassica napus]	0.71	0.14	0.78	0.7	0.51	1.22	0.49	0	0	0.32	0.35	0.18
XLOC_019404	SCPL26	XP_009141519.1 PREDICTED: serine carboxypeptidase-like 26 isoform X2 [Brassica rapa]	8.82	9.39	9.27	9.08	9.37	3.84	5.24	6.54	6.96	8.79	9.17	8.83
XLOC_019423	-	-	1.28	1.22	1.13	0.12	0.05	0	1.04	0.81	1.44	0.27	0	0.3
XLOC_019425	-	-	0.76	0.31	0.67	0.45	1.22	0.56	0	0.21	0.19	0.17	0.19	0.38
XLOC_019446	-	XP_018438458.1 PREDICTED: uncharacterized protein LOC108810883 [Raphanus sativus]	0.59	0.3	0.19	0.12	0.11	0.11	0.39	0.91	0.65	0.63	0.73	0.89
XLOC_019519	APA3	XP_018454297.1 PREDICTED: aspartic proteinase A3 [Raphanus sativus]	0	0.12	0.06	0.4	0.72	1.13	0	0	0.07	0.07	0.42	0.14
XLOC_019531	-	XP_013746258.1 PREDICTED: uncharacterized protein LOC106448996 [Brassica napus]	0	0	0	0	0.1	0	0	0	0	0.03	0	0.07
XLOC_019587	-	CDY07073.1 BnaA04g22420D [Brassica napus]	5.11	4.8	6.08	2.33	2.24	1.9	16.85	14.25	18.73	8.35	7.85	6.92
XLOC_019606	-	-	0	0.07	0.07	1.3	2.92	2.33	0	0	0	0.67	1.12	0.08
XLOC_019664	JUB1	XP_009142151.1 PREDICTED: transcription factor JUNGBRUNNEN 1-like [Brassica rapa]	2.09	1.85	1.6	1.65	1.62	3.4	0.25	0.36	0.27	0.56	0.68	0.6
XLOC_019766	At2g44790	XP_009142282.1 PREDICTED: uclacyanin-2-like [Brassica rapa]	1.03	0.92	0.84	0.29	0.6	0.25	0.2	0.44	0.11	0.1	0.14	0.18
XLOC_019786	ABCB4	XP_009142463.1 PREDICTED: ABC transporter B family member 4 [Brassica rapa]	2.67	2.15	2.35	1.42	1.54	0.61	2.54	2.01	2.36	1.08	0.9	0.7
XLOC_019911	-	CDY01930.1 BnaC02g27970D [Brassica napus]	1.61	0.58	1.54	3.02	1.81	4.12	1.82	1.9	2.03	5.18	7.93	6.57
XLOC_019964	-	CDY48211.1 BnaCnng16020D [Brassica napus]	2.95	4.02	3.8	0	0	0	0.26	0.27	0.29	0	0	0
XLOC_019972	HEME2	CDX79984.1 BnaA05g01720D [Brassica napus]	0	0.06	0	0.52	0.21	0.14	0	0	0	0.07	0.35	0
XLOC_019977	-	CDX79971.1 BnaA05g01850D [Brassica napus]	5.06	6.02	4.93	8.14	7.45	15.73	3.27	3.34	5.02	4.19	3.89	3.76
XLOC_020097	EMB2731	XP_018513694.1 PREDICTED: uncharacterized protein LOC108871585 isoform X1 [Brassica rapa]	0.07	0	0	0.76	0.87	2.23	0	0	0	0.06	0	0.25
XLOC_020100	-	XP_009143023.1 PREDICTED: serine/threonine-protein kinase PRP4 homolog [Brassica rapa]	2.49	2.11	2.33	2.15	2.09	1.82	6.19	5.82	5.21	2.75	2.87	2.44
XLOC_020111	At1g04910	XP_013636953.1 PREDICTED: uncharacterized protein At1g04910 [Brassica oleracea var. oleracea] [Brassica oleracea]	3.54	4.48	3.39	1.48	1.86	1.47	16.68	15.73	16.04	1.93	2.06	2.25
XLOC_020154	DHDPS2	XP_009143142.1 PREDICTED: 4-hydroxy-tetrahydrodipicolinate synthase 2, chloroplastic-like [Brassica rapa]	4.65	5.31	6.88	2.05	2.06	2.64	3.06	3.39	2.91	1.56	1.83	1.34
XLOC_020185	-	-	0	0	0.39	4.3	4.39	11.95	0	0	0.15	2.8	5.02	3.33
XLOC_020197	-	CDY28153.1 BnaAnng03300D [Brassica napus]	0.27	1.04	1.25	0.02	0	0	0.54	0.34	0.77	0	0	0
XLOC_020198	GES	CDY26324.1 BnaA03g60000D [Brassica napus]	5.91	5.74	6.21	2.29	3.15	1.52	8.11	8.18	7.75	2.3	2.16	1.79
XLOC_020229	-	XP_010530116.1 PREDICTED: immune-associated nucleotide-binding protein 8-like isoform X1 [Tarenaya hassleriana]	0.35	0.45	0.27	0	0.15	0	0.04	0	0.3	0	0	0
XLOC_020289	-	XP_006408460.1 hypothetical protein EUTSA_v10020289mg [Eutrema salsugineum]	0	0	0	2.34	3.06	3.09	0	0	0	1.01	1.38	1.05
XLOC_020384	-	CDY46605.1 BnaCnng14270D [Brassica napus]	1.05	0.28	0.46	0	0	0	0	0	0	0	0	0
XLOC_020419	At2g21160	CDY70016.1 BnaCnng66340D [Brassica napus]	9.26	7.63	8.37	5.2	5.27	8.28	4.49	5.35	4.76	4.11	4.05	4.02
XLOC_020463	-	CDY27927.1 BnaCnng05120D [Brassica napus]	0.86	0.84	0.64	0.5	0.55	1.11	0.46	1.17	0.87	1.85	2.61	2.01
XLOC_020509	FSD2	XP_009132630.1 PREDICTED: superoxide dismutase [Fe] 2, chloroplastic isoform X2 [Brassica rapa]	1.34	0.83	0.75	0	0	0	0.34	0.59	0.49	0	0	0
XLOC_020511	-	CDX77293.1 BnaC08g03380D [Brassica napus]	0.76	0.51	0.92	0.54	0.63	0.51	0.75	0.32	0.59	0.19	0.06	0.28
XLOC_020548	GLR3.7	CDY48270.1 BnaA05g10840D [Brassica napus]	3.48	2.81	2.6	2.37	2.7	2.67	1.93	1.38	2.16	0.97	1.6	1.16
XLOC_020569	PARG2	CDY42073.1 BnaA05g11130D [Brassica napus]	0.27	0.88	0.71	2.91	2.91	4.81	0.08	0.19	0.27	1.21	0.9	1.24
XLOC_020577	-	-	0.67	1.12	0.59	0.1	0.17	0	0.11	0.2	0.18	0	0	0
XLOC_020617	-	CDY25728.1 BnaC03g69470D [Brassica napus]	0	0	0	1.84	1.61	0.81	0	0	0	0.55	0.92	0.65
XLOC_020637	-	CDX76729.1 BnaC08g33150D [Brassica napus]	0	0	0	5.3	5.61	2.61	0.51	0.56	0.7	2.5	1.55	2.12
XLOC_020638	ADK1	CDY10727.1 BnaA05g12090D [Brassica napus]	0	0	0	1.55	0.16	0.22	0.21	0	0	0	0	0.47
XLOC_020645	PFP-ALPHA1	CDY10722.1 BnaA05g12140D [Brassica napus]	0.32	0.05	0.11	1.02	1.04	1.71	0.05	0	0	0.27	0.78	0.39
XLOC_020658	At4g02000	XP_013726041.1 PREDICTED: uncharacterized protein LOC106429823 isoform X2 [Brassica napus]	9.42	10.21	9.13	0	0	0	4.02	5.43	4.5	0.02	0	0
XLOC_020674	-	-	0.33	0.13	0.36	1.03	1.1	0.8	0.15	0.09	0	0.22	0.72	1.05
XLOC_020688	-	XP_018438458.1 PREDICTED: uncharacterized protein LOC108810883 [Raphanus sativus]	2.3	3.01	3.21	0.71	1.55	1.68	7.45	7.12	7.31	24.27	26.69	24.33
XLOC_020700	-	-	0	0.32	0.61	0.16	0.14	0.29	0	0.11	0	0	0.48	0
XLOC_020713	SPAC644.07	XP_013726284.1 PREDICTED: probable mitochondrial chaperone bcs1 [Brassica napus]	0	0	0	0	0.03	0	2.65	2.71	2.22	2.32	2.36	1.91
XLOC_020715	-	CDY49876.1 BnaA04g11380D [Brassica napus]	4.96	4.9	5.24	4.28	3.43	14.95	2.59	2.96	3.84	0	0	0
XLOC_020743	DRP1A	CDY12342.1 BnaA06g20020D [Brassica napus]	0.23	0.08	0.14	1.31	2.43	3.63	0.11	0	0.23	0.43	0.51	0.41
XLOC_020752	-	XP_013654300.1 PREDICTED: uncharacterized protein LOC106359093 [Brassica napus]	0	0.03	0.06	0.05	0.1	0	0	0	0	0.31	0.2	0.15
XLOC_020753	TAO1	ACP30623.1 disease resistance protein [Brassica rapa subsp. pekinensis] [Brassica rapa]	4.75	5.1	5.12	0.8	0.79	0.42	8.35	9.46	9.54	0.44	0.38	0.33
XLOC_020783	-	CDY08266.1 BnaA05g13530D [Brassica napus]	0	0	0	0.16	0	2.27	0.24	0.2	0.38	0.51	0.97	0
XLOC_020789	-	XP_013617795.1 PREDICTED: uncharacterized protein LOC106324361 [Brassica oleracea var. oleracea] [Brassica oleracea]	0.61	0.43	0.2	0	0.27	0	0	0	0.08	0	0.07	0.08
XLOC_020804	RHM3	XP_013749009.1 PREDICTED: trifunctional UDP-glucose 4,6-dehydratase/UDP-4-keto-6-deoxy-D-glucose 3,5-epimerase/UDP-4-keto-L-rhamnose-reductase RHM2-like [Brassica napus]	0	0	0	0.29	0	0.45	0.94	0.2	0.28	0.42	0.09	0.27
XLOC_020815	-	XP_013695601.1 PREDICTED: uncharacterized protein LOC106399689 [Brassica napus]	1.5	0.73	1.22	0	1.66	0.7	0.28	0	0.18	0.16	0	0
XLOC_020817	-	XP_013695601.1 PREDICTED: uncharacterized protein LOC106399689 [Brassica napus]	0	1.49	0	0.44	0	0	0	0.54	0	0	0	0
XLOC_020831	-	CDY49901.1 BnaA05g14920D [Brassica napus]	0	0.74	0	0	0	0	0	0	0.06	0	0	0
XLOC_020842	At1g51965	CDY45642.1 BnaA05g15090D [Brassica napus]	1.08	0.84	1.11	0.94	1.64	0.32	1.23	0.89	0.58	0.36	1.12	0.75
XLOC_020865	-	-	3.03	2.94	3.65	1.21	0.87	0.48	0.72	0.74	1.06	0.51	0.66	0.68
XLOC_020897	-	-	0	0	0	0.39	0.94	1.29	0	0	0	0	0.34	0.12
XLOC_020918	ABCC4	CDY23680.1 BnaA05g17490D [Brassica napus]	3.11	2.95	3.23	0.54	0.33	0	1.48	1.33	2.49	2.07	2.33	1.76
XLOC_020919	ABCC4	CDY23680.1 BnaA05g17490D [Brassica napus]	5.62	4.5	6.76	1.14	1.24	0.83	3.84	2.14	2.18	3.56	3.01	2.86
XLOC_020936	DYW1	CDY64443.1 BnaA05g36560D [Brassica napus]	0.06	0.1	0.05	0.82	0.43	1.96	1.57	1.18	1.1	0.17	0	0.06
XLOC_020963	-	XP_013708692.1 PREDICTED: ultraviolet-B receptor UVR8-like [Brassica napus]	0	0	0	0.44	0.2	1.01	0	0	0	0	0	0
XLOC_020967	TDT	XP_013715901.1 PREDICTED: sugar transport protein 9-like [Brassica napus]	0	0	0	2.66	2.21	2.1	0	0	0	0.51	1.05	0.59
XLOC_020991	HMGB1	XP_009136639.1 PREDICTED: high mobility group B protein 1-like [Brassica rapa]	7.07	6.04	4.73	0.96	1.33	2.08	1.8	1.84	1.81	0.59	0.95	0.56
XLOC_021010	-	CDY49303.1 BnaA07g01640D [Brassica napus]	9.04	12.62	9.82	0.24	0.06	0.04	7.23	6.62	7.76	0	0	0
XLOC_021030	-	-	0.63	0.64	0.47	1.81	1.66	3.15	0	0.35	0.55	1.35	2.76	2.62
XLOC_021039	NIP3-1	CDY35531.1 BnaA05g16550D [Brassica napus]	3.52	3.81	3.74	0.43	0.28	0.14	1.2	1.45	1.25	0	0	0
XLOC_021066	NET1A	XP_009145264.1 PREDICTED: protein NETWORKED 1A [Brassica rapa]	1.06	0.88	0.83	1.75	1.98	0.29	0.63	0.4	0.77	1.04	0.77	1.02
XLOC_021067	NET1A	CDY10670.1 BnaA05g16920D [Brassica napus]	0.22	0.27	0.26	1.26	1.32	1	0.55	0.28	0.59	0.53	0.71	0.51
XLOC_021075	-	CDY30863.1 BnaC04g27180D [Brassica napus]	1.43	1.05	0.8	0	0	0	0	0	0.35	0	0	0
XLOC_021079	PAP10	CDY02257.1 BnaA03g39100D [Brassica napus]	1.67	1.86	1.97	0.05	0.11	0	0.47	0.27	0.15	0.33	0.13	0.2
XLOC_021090	ATR1	CDY38630.1 BnaA05g19570D [Brassica napus]	0	0	0	0	0	0	0.17	0.31	0.19	0	0	0
XLOC_021110	4CL2	CDY19568.1 BnaA05g19760D [Brassica napus]	0.19	1.41	0.17	0	0.28	0	0.54	0.37	0.2	0	0	0
XLOC_021120	AIG1	XP_013751561.1 PREDICTED: protein AIG1-like [Brassica napus]	0.63	0.65	0.41	0.34	0.67	0.49	6.27	5.37	7.37	32.18	33.66	33.62
XLOC_021127	ABCG31	CDX95741.1 BnaC03g26220D [Brassica napus]	5.77	4.12	6	1.13	1.35	0.78	0.99	1.97	1.12	0.43	0.17	0.34
XLOC_021144	SUD1	CDY21792.1 BnaA06g20610D [Brassica napus]	2.61	1.99	2.83	1.12	2.12	1.46	2.58	2.59	3.88	3.82	2.51	2.71
XLOC_021158	At3g12620	XP_006390576.1 hypothetical protein EUTSA_v10018404mg [Eutrema salsugineum]	0	0	0	0	0	0	0.86	1.17	0.78	0	0	0
XLOC_021168	DRB3	XP_009111541.1 PREDICTED: double-stranded RNA-binding protein 3 isoform X2 [Brassica rapa]	0.86	0.69	0.5	3.33	3.81	1.51	0.07	0.09	0	0.07	0.08	0.08
XLOC_021174	-	-	1.48	2.39	3.48	2.92	1.58	4.1	0.91	2.65	1.49	0.89	0.72	0.73
XLOC_021179	WEL2	CDX89135.1 BnaA04g00510D [Brassica napus]	0	0	0	4.49	5.53	6.73	0	0	0	1.55	1.99	1.08
XLOC_021182	-	CDY15143.1 BnaC05g00220D [Brassica napus]	2.77	3.18	2.91	2.09	2.1	2.16	2.2	2.24	2.41	2.71	1.98	2.35
XLOC_021196	CEL5	XP_010427970.1 PREDICTED: endoglucanase 9-like isoform X1 [Camelina sativa]	3.07	3.27	3.02	0.08	0.05	0.03	0.54	0.32	0.63	0	0	0
XLOC_021203	-	XP_018470817.1 PREDICTED: endoplasmic reticulum metallopeptidase 1 [Raphanus sativus]	3.51	5.17	6.23	2.19	2.28	4.62	1.38	1.69	2.37	1.14	1.39	1.31
XLOC_021257	UBC23	CDY42703.1 BnaA03g53560D [Brassica napus]	8.26	8.74	8.73	5.3	5.67	3.34	2.81	3.24	3.22	1.67	2.32	1.57
XLOC_021261	-	ONH96822.1 hypothetical protein PRUPE_7G154100 [Prunus persica]	93.17	93.05	88.14	22.03	28.34	17.78	134.96	141.03	139.18	50.25	50.86	49.87
XLOC_021308	RPP1	XP_018449000.1 PREDICTED: disease resistance protein TAO1-like isoform X1 [Raphanus sativus]	0.96	0.43	0.63	0.14	0.04	0	3.63	3.73	2.71	0.11	0.23	0.18
XLOC_021309	gatB	KFK39734.1 hypothetical protein AALP_AA3G281100 [Arabis alpina]	4.52	6.24	4.67	3.55	3.97	4.85	0.98	0.73	0.85	0.47	0.42	0.21
XLOC_021340	KINESIN-13A	XP_018493533.1 PREDICTED: kinesin-like protein KIN-13A isoform X1 [Raphanus sativus]	0	0	0.12	0	0	0	0.19	0.15	0.07	0.06	0	0
XLOC_021418	GLO3	XP_018514345.1 PREDICTED: uncharacterized protein LOC103869929 isoform X2 [Brassica rapa]	0.31	0.31	0.39	0.88	0.87	0.38	0.07	0.74	0.18	0.82	0.61	0.71
XLOC_021441	-	CDX98506.1 BnaC05g38690D [Brassica napus]	0	0	0	1.26	1.26	1.3	0	0	0	0.12	0.04	0.26
XLOC_021447	-	CDX97583.1 BnaA05g24960D [Brassica napus]	0	0	0	0	0.23	0	0	0	0	0.59	0.21	0.21
XLOC_021473	-	CDY45449.1 BnaA05g12520D [Brassica napus]	0	0	0	0	0.01	0	0.43	0	0	0	0	0.06
XLOC_021484	-	CDY29901.1 BnaA03g49220D [Brassica napus]	0.96	1.54	0.74	1.97	1.35	0	0.82	0	0.77	0.29	0.89	0.6
XLOC_021524	Ythdf2	XP_009146490.1 PREDICTED: uncharacterized protein LOC103870130 [Brassica rapa]	49.79	51.47	50.23	46.62	44.43	31.3	37.61	36.81	36.78	36.92	35.84	36.75
XLOC_021532	-	CDY08478.1 BnaA05g27140D [Brassica napus]	0.55	0.44	0.64	0.54	0.34	0.49	0.17	0.17	0.26	0.15	0.08	0.05
XLOC_021577	ELP4	CDY08542.1 BnaA05g27780D [Brassica napus]	3.04	2.66	1.89	2.02	2.16	0.72	2.35	2.75	2.08	1.79	1.76	2.35
XLOC_021605	-	CDY38839.1 BnaC08g20130D [Brassica napus]	4.53	5.32	5.52	0	0	0	6.44	6.02	5.19	0	0	0
XLOC_021638	-	XP_013633860.1 PREDICTED: probable replication factor A 73 kDa subunit [Brassica oleracea var. oleracea] [Brassica oleracea]	0	0	0	0	0	0	0.1	0	0.21	0	0	0
XLOC_021646	TATB	XP_013650644.1 PREDICTED: uncharacterized protein LOC106355204 [Brassica napus]	0.18	0.16	0.09	5.96	9.08	5.03	0	0	0	1.82	3.52	2.63
XLOC_021650	FBL17	CDY44685.1 BnaA05g29210D [Brassica napus]	1.13	1.09	1.35	1.19	1.42	0.63	0.2	0.28	0	0.31	0.13	0
XLOC_021708	-	-	1.07	0.97	1.71	0	0	0	0.49	0.29	0.13	0	0	0
XLOC_021732	BHLH148	CDY24680.1 BnaA05g30790D [Brassica napus]	2.63	1.59	1.68	0.52	0.14	0.13	0.3	0.35	0.13	0	0.13	0
XLOC_021831	SCC3	XP_009142489.1 PREDICTED: sister-chromatid cohesion protein 3 [Brassica rapa]	4.81	3.24	4.49	3.8	3.06	12.3	3.7	3.45	4.45	3.39	4.04	3.42
XLOC_021838	At2g47850	CDX80137.1 BnaA05g00190D [Brassica napus]	3.99	3.88	4.5	3.78	3.85	0.96	1.47	2.09	2.34	2.26	2.32	2.14
XLOC_021885	TCF25	CDX80056.1 BnaA05g01000D [Brassica napus]	3.62	4.39	3.94	6.41	5.28	1.8	3.44	4.59	4.82	8.62	7.47	9.54
XLOC_021899	-	XP_013747613.1 PREDICTED: LOW QUALITY PROTEIN: serine/arginine repetitive matrix protein 1-like [Brassica napus]	5.8	3.7	3.66	5.73	3.57	2.16	5.34	4.61	4.85	5.3	5.44	5.37
XLOC_021903	-	-	0	0.28	0.21	1.17	1.44	1.22	0.11	0.04	0.16	0.46	0.38	0.31
XLOC_021914	ENO2	CDY69389.1 BnaAnng30290D [Brassica napus]	0	0	0	1.44	1.14	1.14	0	0	0	0.4	0.14	0.93
XLOC_021979	AGP23	XP_009142788.1 PREDICTED: arabinogalactan peptide 23 [Brassica rapa]	0.32	0	0	0.09	0	0.11	0	0	0	0	0	0.11
XLOC_022006	PPC2	XP_009142853.1 PREDICTED: phosphoenolpyruvate carboxylase 2 [Brassica rapa]	16.55	16.65	16.49	18.2	18.98	13.23	17.96	17.53	17.37	10.33	11.22	12.68
XLOC_022014	MPK20	CDX79842.1 BnaA05g03140D [Brassica napus]	3.42	3.35	3.29	8.19	8.6	2.81	2.15	1.92	2.22	6.24	5.5	5.98
XLOC_022026	-	-	24.96	22.16	20.82	1.19	1.02	1.56	34.72	32.77	34.57	5.16	4.68	5.92
XLOC_022096	ZPR1	XP_013634454.1 PREDICTED: protein LITTLE ZIPPER 1 [Brassica oleracea var. oleracea] [Brassica oleracea]	1.47	0.65	0.9	1.54	1.59	0.56	0.13	0.08	0.39	0.07	0.14	0.14
XLOC_022138	LHCB4.3	XP_009143253.1 PREDICTED: chlorophyll a-b binding protein CP29.3, chloroplastic [Brassica rapa]	124.8	126.09	125.98	302.9	305.58	429.51	171.98	166.42	168.48	344.15	350.36	337.08
XLOC_022160	-	XP_009145734.1 PREDICTED: uncharacterized protein LOC103869410 [Brassica rapa]	1.96	0.15	0.33	0	0	0.46	0	0.51	0	0	0.11	0
XLOC_022171	-	CDY12283.1 BnaA09g24830D [Brassica napus]	0	0.06	0	0.7	0.72	0.52	0.13	0	0	0.33	0.32	0.07
XLOC_022248	ABCG33	XP_009143512.1 PREDICTED: ABC transporter G family member 33-like isoform X1 [Brassica rapa]	0.53	0.36	0.82	4.96	4.66	0.24	0.22	0	0.24	2.49	2.52	2.23
XLOC_022312	ROPGEF14	XP_009143646.1 PREDICTED: rop guanine nucleotide exchange factor 14-like [Brassica rapa]	5.58	5.16	4.71	4.44	4.02	2.91	0.38	0.75	0.6	0.82	0.68	1
XLOC_022343	-	CDY17150.1 BnaA05g10380D [Brassica napus]	12.23	12.81	12.49	5.72	5.86	6.57	4.11	4.08	4.36	2.75	2.74	3.11
XLOC_022385	COL12	XP_013694935.1 PREDICTED: probable cysteine proteinase At3g19400 [Brassica napus]	0	0	0	0.17	0.25	0	0	0	0	0	0	0
XLOC_022414	-	CDY42110.1 BnaA09g28500D [Brassica napus]	5.69	5.08	4.06	0.86	0.43	0	7.81	6.95	7.22	0.33	1.28	0.95
XLOC_022432	-	CDY34064.1 BnaC03g62680D [Brassica napus]	2.68	3.42	3.28	5	4.44	5.17	0.34	0.32	0.15	1.96	2.46	1.76
XLOC_022439	ACBP2	XP_013700119.1 PREDICTED: acyl-CoA-binding domain-containing protein 2-like isoform X1 [Brassica napus]	0.07	0.04	0	0.03	0.02	0	0.06	0	0	0	0	0
XLOC_022454	AGL18	CDY04447.1 BnaA03g59390D [Brassica napus]	1.06	1.31	1.81	0	0	0	0.52	0.87	0.49	0	0	0
XLOC_022471	-	CDY59649.1 BnaAnng16200D [Brassica napus]	0.21	0.16	0.05	0.86	1.33	1.46	0.34	0.61	0.67	1.79	1.79	1.69
XLOC_022472	-	CDY10757.1 BnaA05g11790D [Brassica napus]	0	0	0	6.82	7.68	7.16	1.57	1.53	1.51	4.04	3.44	3.8
XLOC_022482	GLR3.7	XP_009143983.1 PREDICTED: glutamate receptor 3.7 [Brassica rapa]	4.02	3.97	3.75	3.45	3.81	0.31	2.13	1.89	1.72	2.6	2.63	2.88
XLOC_022488	-	CDY31865.1 BnaC07g15150D [Brassica napus]	1.26	1.52	2.03	1.24	1.33	1.93	0.22	0.28	0.36	0.28	0.39	0.42
XLOC_022519	-	CDY69879.1 BnaAnng31890D [Brassica napus]	1.16	1.61	1.21	0.62	0.59	0.62	0.27	0.47	0.15	0.22	0.05	0.05
XLOC_022524	-	XP_018475195.1 PREDICTED: uncharacterized protein At4g04775-like [Raphanus sativus]	4.06	4.57	3.91	2.16	2.28	7.02	1.39	1.42	2.38	1.54	2.02	1.58
XLOC_022525	CALS7	CDX72782.1 BnaC06g32300D [Brassica napus]	0	0	0	0.3	0.19	0.05	0.15	0.29	0.11	0	0	0
XLOC_022527	-	XP_009144214.2 PREDICTED: LOW QUALITY PROTEIN: probable transcription factor PosF21 [Brassica rapa]	0	0.38	0.14	0.99	0.55	4.42	1.31	1.52	2.37	2.12	1.97	1.07
XLOC_022552	-	XP_013700551.1 PREDICTED: receptor-like protein 12 [Brassica napus]	0.59	0.65	0.71	0	0	0	0.11	0.07	0.03	0	0	0
XLOC_022559	-	-	0	0.07	0.21	2.77	1.51	3.2	0.19	0.45	0.83	0.72	1.23	1.13
XLOC_022563	FRA1	CDY30599.1 BnaAnng03740D [Brassica napus]	0	0	0	0	0	0	0	0.36	0	0	0	0
XLOC_022564	WRKY19	CDY10734.1 BnaA05g12020D [Brassica napus]	0	0	0	1.11	1.33	0.73	0.04	0.05	0.06	1.37	1.13	1.14
XLOC_022565	ADK1	CDY10727.1 BnaA05g12090D [Brassica napus]	0	0	0	7.88	8.95	12.51	0.89	0.7	0.77	0.54	0.51	0
XLOC_022567	-	-	0	0	0	2.6	2.41	1.99	0	0.1	0	0.53	0.66	0.57
XLOC_022569	B3GALT4	CDY68943.1 BnaAnng28870D, partial [Brassica napus]	0	0.03	0	1.62	1.72	1.34	0.23	0.37	0.31	0.45	0.94	1.07
XLOC_022574	UGT87A2	XP_009144325.2 PREDICTED: LOW QUALITY PROTEIN: UDP-glycosyltransferase 87A2 [Brassica rapa]	0.15	0.24	0.1	0.25	0.4	0.2	0.19	0.28	0.33	0.51	0.6	0.49
XLOC_022578	RGLG2	CDY03984.1 BnaC02g36990D [Brassica napus]	2.56	2.25	2.21	2.07	2.03	2.59	0.78	1.18	0.79	0.24	0.18	0.51
XLOC_022591	VHA-a3	XP_010472132.1 PREDICTED: V-type proton ATPase subunit a2 [Camelina sativa]	7.4	7.41	9.98	6.72	8.75	7.8	1.92	2.43	2.97	2.63	2.24	2.61
XLOC_022632	-	CDY08266.1 BnaA05g13530D [Brassica napus]	0.23	0	0	0	0	0.06	0.13	0	0	0	0	0
XLOC_022654	-	CDY04431.1 BnaC02g28170D [Brassica napus]	5.01	5.13	7.13	2.34	2.58	2.6	0.62	0.8	0.88	0.35	0.48	0.62
XLOC_022712	-	CDY72035.1 BnaAnng39700D [Brassica napus]	0	0.86	3.7	0.37	0.27	0	0	0	0	0	0	0
XLOC_022716	-	CDY71449.1 BnaCnng72940D [Brassica napus]	1.37	2.16	1.84	6.64	7.91	4.67	0.69	0.26	0.24	2.14	2.27	2.63
XLOC_022724	-	CDY40309.1 BnaA10g27590D [Brassica napus]	0	0	0	0.14	0.34	0.05	0	0	0	4.23	4.43	4.22
XLOC_022731	-	CDY23814.1 BnaA01g21650D [Brassica napus]	1.65	0.6	1.97	0.72	0.53	0.32	0.3	0.18	0.17	0	0.16	0.16
XLOC_022732	AGL3	XP_018463700.1 PREDICTED: agamous-like MADS-box protein AGL3 [Raphanus sativus]	1.53	1.02	1.05	0.79	0.93	0.68	0.43	0.21	0.5	0.09	0.12	0.45
XLOC_022733	RGLG1	CDY25275.1 BnaA02g21810D [Brassica napus]	4.18	4.47	4	4.16	3.7	4.82	0.97	1.04	0.87	0.68	0.5	0.45
XLOC_022746	-	ACP30598.1 disease resistance protein [Brassica rapa subsp. pekinensis] [Brassica rapa]	3.13	2.89	3.2	2.57	2.39	1.03	1.77	1.52	1.27	1.97	1.92	1.72
XLOC_022750	-	JAU67460.1 Ankyrin repeat-containing protein, partial [Noccaea caerulescens]	0.09	0.22	0.22	4.49	4.62	11.53	0.03	0	0.07	1.46	1.73	1.15
XLOC_022769	NUP50A	CDY49903.1 BnaA05g14900D [Brassica napus]	5.35	5.41	6	6.84	6.35	9.91	6.76	7.55	6.66	6.11	5.69	5.99
XLOC_022798	-	CDY68606.1 BnaC02g48490D [Brassica napus]	0	0	0	0.8	1.21	3.08	0	0	0	0.9	0.27	0.31
XLOC_022802	At1g51650	XP_013749048.1 PREDICTED: ATP synthase subunit epsilon, mitochondrial-like [Brassica napus]	26.47	28.14	27.95	21.37	19.44	39.68	20.29	21.23	20.12	14.63	18.04	15.56
XLOC_022827	-	CDY29603.1 BnaA05g15670D [Brassica napus]	0.37	0.23	0.41	0.07	0.46	0.27	0.09	0	0	0.08	0	0
XLOC_022839	-	XP_013691961.1 PREDICTED: uncharacterized protein LOC106396182 [Brassica napus]	0	0	0	0.3	0.73	0.58	0	0	0	0.19	0.21	0.05
XLOC_022863	-	CDY23672.1 BnaA05g17570D [Brassica napus]	0	0	0.42	0	0	0	0	0	0	0	0	0
XLOC_022865	-	XP_019098158.1 PREDICTED: Fanconi anemia group D2 protein homolog [Camelina sativa]	0	0	0	4.28	5.05	4.98	0	0	0	1.5	1.04	1.57
XLOC_022903	-	XP_006284413.1 hypothetical protein CARUB_v10005590mg [Capsella rubella]	2.72	1.99	1.73	1.05	1.39	2.17	0.76	0.41	0.51	0.12	0.31	0.12
XLOC_022923	-	CDY06413.1 BnaC05g31170D [Brassica napus]	0.03	0	0	0.51	0.31	0.09	0.34	0.1	0.19	0	0	0
XLOC_022932	SFH14	XP_009124148.1 PREDICTED: uncharacterized protein LOC103849087 isoform X1 [Brassica rapa]	0.39	0.4	0.69	0	0	0	0	0.05	0	0	0	0
XLOC_022974	ACA12	XP_009145252.1 PREDICTED: putative calcium-transporting ATPase 13, plasma membrane-type [Brassica rapa]	0.04	0.02	0.04	0.02	0.1	0.02	0.02	0.13	0.02	0.05	0.12	0.16
XLOC_022977	-	-	0	0	0	0	0	0	0.09	0	0	0	0	0
XLOC_022981	-	XP_013737670.1 PREDICTED: uncharacterized protein LOC106440524 [Brassica napus]	0	0	0	2.32	1.82	1.4	0	0.06	0.11	1.33	2.06	2
XLOC_023050	-	XP_013626557.1 PREDICTED: probable protein phosphatase 2C 58 [Brassica oleracea var. oleracea] [Brassica oleracea]	0.13	0.59	0.12	1.21	1.23	1.49	0.12	0	0.07	0.66	1.1	0.52
XLOC_023054	ABCG31	CDX95741.1 BnaC03g26220D [Brassica napus]	0.35	0.54	0.31	0.19	0.2	0.22	0.09	0.05	0.04	0.08	0	0
XLOC_023097	AGD1	XP_010547790.1 PREDICTED: ADP-ribosylation factor GTPase-activating protein AGD1-like isoform X1 [Tarenaya hassleriana]	0	0	0	0.32	0.48	0.39	0.12	0	0.41	0.12	0	0.4
XLOC_023103	At3g20040	CDY25373.1 BnaA05g19110D [Brassica napus]	1	0.46	0.63	1.45	2.09	1.22	0.84	0.42	0.48	1.07	1.02	0.77
XLOC_023248	At3g17430	CDX92132.1 BnaA05g22750D [Brassica napus]	3.45	3.71	4.07	1.4	2	1.52	2.13	1.75	1.89	0.65	0.56	0.64
XLOC_023253	-	CDX95877.1 BnaC05g36280D [Brassica napus]	0.49	0.77	0.91	1.82	1.73	0.58	0.82	1.73	1.03	0.62	0.1	0.39
XLOC_023258	-	XP_006305951.1 hypothetical protein CARUB_v10011198mg [Capsella rubella]	22.98	21.55	22.22	2.5	2.6	2.17	4.94	4.57	6.41	0.57	1.02	0.6
XLOC_023304	TMN1	CDX99270.1 BnaC05g33850D [Brassica napus]	2.5	3.19	2.23	1.43	2.13	2.86	0.71	0.75	1.05	0.43	0.52	0.61
XLOC_023307	AHP4	XP_018514539.1 PREDICTED: histidine-containing phosphotransfer protein 4 isoform X1 [Brassica rapa]	0	0.6	0	0	0.07	0	0	0	0.19	0	0	0
XLOC_023317	At3g16150	XP_009146165.1 PREDICTED: probable isoaspartyl peptidase/L-asparaginase 2 [Brassica rapa]	0	0	0	0.7	0.56	0.68	0.51	0.25	0.42	0.08	0.09	0.09
XLOC_023322	CES101	XP_009146176.1 PREDICTED: G-type lectin S-receptor-like serine/threonine-protein kinase CES101 isoform X1 [Brassica rapa]	3.05	3.37	3.7	2.27	2.32	1.17	1.57	1.69	1.47	1.07	1.28	1.45
XLOC_023340	accB	CDX97694.1 BnaA05g23850D [Brassica napus]	21.53	22.86	23.78	29.89	30.4	24.86	17.5	18.42	16.65	23.36	22.25	23.92
XLOC_023387	-	-	3.83	3.52	3.8	0	0.06	0	0.51	0	0	0	0	0.58
XLOC_023399	CYP72A13	XP_009146340.1 PREDICTED: cytochrome P450 72A13 [Brassica rapa]	1.42	1.44	1.21	2	1.51	1.18	0.5	0.37	0.7	0.63	0.62	0.47
XLOC_023408	YKT61	-	0.59	0.24	0.39	0	0	0	0	0.16	0	0	0	0
XLOC_023419	-	CDY45449.1 BnaA05g12520D [Brassica napus]	4.08	3.78	4.77	4.9	4.39	6.85	3.6	4.07	3.99	4.19	3.59	4.32
XLOC_023420	-	XP_013748914.1 PREDICTED: uncharacterized protein LOC106451527 [Brassica napus]	4.13	3.34	3.36	2.31	3.86	0.18	3.43	2.55	3.23	1.52	1.58	2.2
XLOC_023424	-	-	0.61	1.27	2.33	1.2	1.75	0.19	1.94	1.6	1.44	0	0	0
XLOC_023463	-	-	0.08	0.07	0.29	0.13	0.06	0	0	0	0	0	0	0
XLOC_023464	MUB6	CDY60722.1 BnaAnng17130D [Brassica napus]	4.16	3.79	3.64	4.1	4.07	4.45	2.49	2.64	3.38	2.18	1.97	1.49
XLOC_023466	N6AMT1	CDY43990.1 BnaA05g25850D [Brassica napus]	3.77	3.26	2.88	4.11	3.9	6.03	2.29	2.23	2.12	2.01	2.06	1.47
XLOC_023499	WRKY2	ACQ76801.1 WRKY transcription factor 2, partial [Brassica napus]	3.02	3.45	2.89	2.04	1.55	0.97	2.5	1.39	2.45	1.83	1.81	1.46
XLOC_023537	-	XP_018481184.1 PREDICTED: uncharacterized protein LOC108852180 [Raphanus sativus]	0.77	0.34	0.53	0.07	0.06	0	0	0	0	0.08	0.08	0
XLOC_023594	HY2	XP_009146945.1 PREDICTED: phytochromobilin:ferredoxin oxidoreductase, chloroplastic-like isoform X1 [Brassica rapa]	1.24	0.87	0.65	0.63	0.89	0.77	0.22	0.3	0.43	0.78	0.79	0.42
XLOC_023636	At3g26670	-	0	0	0	2.27	1.51	0.94	0	0.06	0	0.31	0.26	0.19
XLOC_023654	-	-	15.34	15.5	14.26	2.61	1.84	4.13	9.46	11.49	9.81	1.21	1.23	1.01
XLOC_023713	BBR	CDY25357.1 BnaA05g19270D [Brassica napus]	0	0	0	0.79	0.69	0.22	0	0	0	3.66	2.37	3.45
XLOC_023762	GTE11	XP_013738778.1 PREDICTED: LOW QUALITY PROTEIN: transcription factor GTE11 [Brassica napus]	0.59	0.3	0.33	0	0	0.22	0.07	0	0	0	0	0.07
XLOC_023897	-	-	0.71	0.7	0.9	6.74	8.56	2.65	0.73	0	0.71	3.55	3.88	5.09
XLOC_023922	CSLE1	XP_013708946.1 PREDICTED: cellulose synthase-like protein E1 [Brassica napus]	0	0	0	0.2	0.04	0.06	0.12	0.2	0.25	0.23	0.24	0
XLOC_023930	-	-	5.81	4.24	4.27	6.9	6.95	0	1.64	1.57	0.9	1.17	1.89	2.55
XLOC_023932	At3g03630	XP_013729352.1 PREDICTED: probable S-sulfocysteine synthase, chloroplastic [Brassica napus]	0	0	0	0	0.72	0.62	0	0	0.13	0.35	0	0.61
XLOC_023937	-	-	0	0	0	0	0	0	0	0.37	0	0	0.11	0.11
XLOC_023980	-	CDY17968.1 BnaC03g30400D [Brassica napus]	0.82	0.87	0.82	1.39	1.14	1.01	0.14	0.17	0.31	0.23	0.4	0.31
XLOC_024033	At5g67130	CDY51044.1 BnaA06g03070D [Brassica napus]	0.19	1.43	0.25	1.11	0.2	0	0.09	0.3	0.19	0.08	0	0.09
XLOC_024039	HAT	XP_009147901.1 PREDICTED: zinc finger BED domain-containing protein DAYSLEEPER-like [Brassica rapa]	0.31	0.42	0.3	0	0.56	0	0.32	0.34	0.34	1.11	0.51	1.12
XLOC_024044	CDKF-4	XP_013595383.1 PREDICTED: cyclin-dependent kinase F-4-like isoform X1 [Brassica oleracea var. oleracea] [Brassica oleracea]	1.87	2.2	1.77	2.1	3.2	2.28	1.13	1.19	1.12	2.14	2.11	1.34
XLOC_024048	TGD4	XP_013640826.1 PREDICTED: LOW QUALITY PROTEIN: protein TRIGALACTOSYLDIACYLGLYCEROL 4, chloroplastic-like [Brassica napus]	6.01	5.78	5.23	5.92	6.8	1.86	5.55	3.69	4.92	8.35	7.12	8.53
XLOC_024049	TGD4	XP_009124605.1 PREDICTED: protein TRIGALACTOSYLDIACYLGLYCEROL 4, chloroplastic [Brassica rapa]	6.35	4.29	3.18	5.82	6.85	10.08	3.19	3.03	2.74	6.59	6.38	4.19
XLOC_024059	RACK1B	XP_009147950.1 PREDICTED: LOW QUALITY PROTEIN: receptor for activated C kinase 1B [Brassica rapa]	0	0.09	0	0.04	0	0.11	0	0	0	0.82	1.05	0.84
XLOC_024116	-	XP_013739571.1 PREDICTED: uncharacterized protein LOC106442429 [Brassica napus]	7	8.59	7.86	1.52	1.75	0.28	1.24	1.17	1.39	0.86	0.83	0.87
XLOC_024128	BSL3	XP_006417691.1 hypothetical protein EUTSA_v10006669mg [Eutrema salsugineum]	0	0.08	0	0	0	0	0	0.11	0.2	0	0	0
XLOC_024216	-	XP_009123911.1 PREDICTED: 26S protease regulatory subunit 10B homolog A-like isoform X1 [Brassica rapa]	0.04	0.18	0.2	0.14	0.47	0.13	0.33	0.64	0.25	0.44	0.22	0.26
XLOC_024250	At1g11330	CDX97949.1 BnaA06g07000D [Brassica napus]	0.05	0.04	0.1	0.7	0.55	0.47	0.17	0.11	0.11	0.39	0.42	0.46
XLOC_024264	At5g47070	JAU16399.1 putative receptor-like protein kinase [Noccaea caerulescens]	0	0	0.06	0	0	0	0	0	0	0	0	0
XLOC_024286	PLL3	XP_010472551.1 PREDICTED: probable protein phosphatase 2C 36 [Camelina sativa]	0.18	0.2	0.27	0.1	0.17	0.03	0.37	0.53	0.43	0.08	0	0.03
XLOC_024288	-	AAD32898.1 putative retroelement pol polyprotein [Arabidopsis thaliana]	0.95	1.06	1.22	0.22	0.22	0	0.23	0.43	0.45	0.19	0.27	0.04
XLOC_024291	ACO2	NP_178634.2 aconitase 3 [Arabidopsis thaliana]	2.67	2.35	1.96	2.5	1.77	3.51	2.2	2.59	2.38	1.83	1.58	1.66
XLOC_024296	-	-	0.11	0.15	0.59	0.76	1.92	1.64	0.46	0.27	0.36	0.35	0.42	0.14
XLOC_024304	GDCST	XP_013605123.1 PREDICTED: aminomethyltransferase, mitochondrial [Brassica oleracea var. oleracea] [Brassica oleracea]	3.47	3.87	2.92	3.13	3.33	4.17	0.97	0.81	0.89	2.47	1.69	1.76
XLOC_024323	-	JAU46338.1 Importin-13 [Noccaea caerulescens]	0.59	0.68	1.27	0.7	0.68	0.26	0.61	0.66	0.79	0.3	0.38	0.35
XLOC_024344	-	XP_018512185.1 PREDICTED: uncharacterized protein LOC103855082 [Brassica rapa]	1.65	2.04	2.04	0.72	0.96	1.14	0.6	0.88	0.92	0.73	0.44	0.65
XLOC_024438	TLP1	XP_013664943.1 PREDICTED: protein TWIN LOV 1-like isoform X1 [Brassica napus]	5.31	6.2	5.46	2.64	3.05	2.97	0.75	1.1	1.33	1.43	1.77	1.54
XLOC_024439	EMB2731	CDY64980.1 BnaA02g35420D [Brassica napus]	0	0	0	2.96	2.37	4.12	0.1	0	0.06	1.85	1.56	1
XLOC_024513	-	XP_010036728.1 PREDICTED: pyruvate kinase 1, cytosolic [Eucalyptus grandis]	0	0	0	0	0.07	0	0	0	0	0.08	0	0
XLOC_024551	-	-	0	0	0	0.55	0	0	0	0	0	1.14	0	0.53
XLOC_024568	CYP97B3	CDY09057.1 BnaC08g10110D [Brassica napus]	0	0	0	0.4	0.72	1.86	0	0	0.13	0.11	0.12	0
XLOC_024596	STIPL1	CDY67932.1 BnaAnng25590D [Brassica napus]	0.52	0.5	0.5	0.11	0.57	0.7	0.09	0.15	0.19	0.13	0.05	0
XLOC_024603	At5g10900	CDY15343.1 BnaC04g42800D [Brassica napus]	5.87	5.93	5.51	4.13	4.17	2.62	1.17	1.31	1.6	1.29	1.47	1.39
XLOC_024612	-	CDY26260.1 BnaA06g11570D [Brassica napus]	3.12	3.91	1.85	3.29	3.12	3.11	1.43	1.67	0.85	1.36	1.76	1.29
XLOC_024660	ALDH2B7	BAJ34644.1 unnamed protein product [Eutrema halophilum]	0	1.33	2.98	1.34	0.67	1.73	3.14	3.41	4.74	0	0.77	0.35
XLOC_024674	EDR1	XP_009149262.1 PREDICTED: serine/threonine-protein kinase EDR1 [Brassica rapa]	1.98	2.38	2.18	1.74	2.14	0.26	1.5	1.04	1.02	1.4	0.82	0.87
XLOC_024675	EDR1	XP_009149262.1 PREDICTED: serine/threonine-protein kinase EDR1 [Brassica rapa]	4.73	4.54	3.65	2.26	2.81	2.54	1.34	1.22	1.15	0.82	1.23	2.5
XLOC_024734	-	CDY22858.1 BnaA06g02190D [Brassica napus]	35.14	35.44	33.04	21.69	23.28	20.22	22.15	24.19	23.14	25.84	33.33	24.42
XLOC_024762	-	XP_013736361.1 PREDICTED: uncharacterized protein LOC106439460 [Brassica napus]	1.66	1.64	2.63	0.16	0.13	0	1.63	1.89	2.14	0	0	0
XLOC_024763	-	-	0.55	0.65	0.64	0.67	0.88	0.58	0.31	0.41	0.52	0.08	0.21	0.25
XLOC_024770	GAMMACA1	CDX96658.1 BnaA08g22010D [Brassica napus]	1.33	1.27	1.1	0.3	0.35	0.12	0.55	1.09	0.59	0.11	0.04	0
XLOC_024773	rlmN	CDY71458.1 BnaUnng04380D [Brassica napus]	5.5	7.01	6.67	0.06	0.06	0.08	1.91	2.83	2.41	0	0	0
XLOC_024778	PUP14	CDY29401.1 BnaA06g13950D [Brassica napus]	0	0	0	12.8	11.82	5.91	0.1	0.12	0.26	2.33	2.32	2.13
XLOC_024781	-	CDY29397.1 BnaA06g13990D [Brassica napus]	1.15	1.25	1.06	1.32	1.18	1.07	0.95	0.49	0.58	0.16	0.28	0.23
XLOC_024790	-	XP_018515107.1 PREDICTED: LOW QUALITY PROTEIN: protein FREE1-like [Brassica rapa]	0.98	1.23	1.2	0.73	0.73	1.17	0.3	0.76	0.33	0.2	0.05	0.05
XLOC_024805	-	XP_013694699.1 PREDICTED: uncharacterized protein LOC106398736 [Brassica napus]	1.5	2.23	1.73	1.19	1.32	0.79	0.97	0.49	0.46	1	0.64	1.33
XLOC_024828	CAT3	CDY01364.1 BnaA07g11370D [Brassica napus]	76.14	71.19	70.02	38.5	40.5	21.71	90.64	87.44	87.5	50.11	52.44	51.91
XLOC_024834	LAX2	XP_013685233.1 PREDICTED: auxin transporter-like protein 2 isoform X1 [Brassica napus]	0	0	0	0	0	0	0	0	0	0.15	0	0
XLOC_024851	-	CDY46023.1 BnaA02g17030D [Brassica napus]	0.42	0.52	0.12	0	0	0	0.07	0	0	0	0	0
XLOC_024879	At2g34160	CDY50840.1 BnaA10g28170D [Brassica napus]	6.92	6.97	4.78	1.96	2.4	2.62	1.6	1.07	0.92	0.41	0.92	0.36
XLOC_024882	-	XP_009131917.1 PREDICTED: uncharacterized protein LOC103856561 [Brassica rapa]	0.66	0	0	0	2.92	2.51	0	0	0	0	0.59	0
XLOC_024929	PHO1-H9	CDY68143.1 BnaC01g41660D [Brassica napus]	0	0	0	0.27	0.37	0.52	0	0	0.06	0.48	0.63	0.34
XLOC_024958	-	CDY48946.1 BnaA08g04680D [Brassica napus]	6.78	7.43	6.15	3.98	4.34	0.66	1.16	1.88	2.05	0.18	0.47	0.57
XLOC_024974	-	CDY08081.1 BnaA06g16450D [Brassica napus]	3.94	4.65	4.05	0.3	0.23	0.32	1.04	1.2	1.35	0.05	0.06	0.17
XLOC_024975	-	-	0	0	0	0	0.04	0	0	0	0	0	0	0
XLOC_024977	DOT3	XP_013723226.1 PREDICTED: BTB/POZ domain-containing protein DOT3-like isoform X2 [Brassica napus]	0.85	0.95	0.64	0.89	0.45	1.09	0.97	1.47	0.97	0.32	0.79	0.91
XLOC_024991	-	CDY36921.1 BnaA06g17060D [Brassica napus]	2.59	2.79	0.92	1.82	0.41	2.45	1.59	3.41	2.03	1.83	2.52	1.7
XLOC_024993	DRP1A	XP_013736657.1 PREDICTED: uncharacterized protein LOC106439702 [Brassica napus]	5.57	5.22	4.39	5.95	7.66	3.47	2.97	2.4	1.33	2.28	2.51	2.82
XLOC_024999	-	XP_009149895.1 PREDICTED: uncharacterized protein LOC103873226 [Brassica rapa]	3.5	3.62	2.84	7.64	7.53	4.05	0	4.98	7.49	6.53	6.74	5.94
XLOC_025003	At3g20650	JAU40023.1 hypothetical protein LC_TR11479_c0_g1_i1_g.40311 [Noccaea caerulescens]	2.17	3.48	3.26	2.45	1.46	0.57	2.4	2.59	1.93	3.46	2.88	2.47
XLOC_025004	-	CDY49270.1 BnaA03g50830D [Brassica napus]	0	0	0	0.15	0	0	0	0	0	0	0	0
XLOC_025041	PER44	XP_013595812.1 PREDICTED: peroxidase 44-like [Brassica oleracea var. oleracea] [Brassica oleracea]	0	0	0	1.73	2.39	2.03	0	0	0	1.12	1.42	0.88
XLOC_025044	-	-	0.12	0	0	0	0	0	0.11	0.13	0.12	0	0	0
XLOC_025052	ATHB-9	BAJ34344.1 unnamed protein product [Eutrema halophilum]	0.89	0.74	0.47	0.7	0.79	0.73	0.19	0.12	0.25	0.07	0.07	0.21
XLOC_025093	NUP133	XP_006296676.1 hypothetical protein CARUB_v10012824mg [Capsella rubella]	0.18	0.24	0.53	0.05	0.43	0.94	0.22	0.26	0.06	0.33	0.53	0.24
XLOC_025095	PAP10	XP_018486169.1 PREDICTED: purple acid phosphatase 10-like [Raphanus sativus]	0	0	0	2.79	2.66	1.79	0.18	0.17	0.47	1.59	1.48	2.02
XLOC_025130	-	XP_009149933.1 PREDICTED: uncharacterized protein LOC103873264 [Brassica rapa]	2.54	2.66	2.52	0.76	1.06	1.46	18.84	19.1	18.95	6.27	5.85	5.5
XLOC_025145	UGT76E4	XP_013642573.1 PREDICTED: UDP-glycosyltransferase 76E5-like [Brassica napus]	0	0	0	0.43	0.16	0.05	0.6	0.24	0.5	0.79	1.33	1.08
XLOC_025151	-	XP_013693901.1 PREDICTED: uncharacterized protein LOC106397825 [Brassica napus]	0.09	0.07	0.23	1.05	1.07	2.34	0	0	0	0	0	0
XLOC_025162	-	-	3.62	2.93	2.86	0.16	0.07	0.26	6.78	4.43	5.24	0	0	0
XLOC_025171	-	-	8.58	7.39	5.48	0	0	0	1.3	1.28	1.18	0	0	0
XLOC_025199	ATX4	XP_013654689.1 PREDICTED: uncharacterized protein LOC106359559 [Brassica napus]	0.86	0.64	0.71	0.05	0.04	0	0.05	0.19	0.17	0	0	0
XLOC_025200	RKL1	CDY08786.1 BnaA06g24380D [Brassica napus]	0.57	0.82	0.87	1.84	2.02	1.31	0.47	0.38	0.27	0.57	0.67	0.44
XLOC_025205	-	JAU22300.1 Splicing factor 3B subunit 2, partial [Noccaea caerulescens]	0	0	0	1.2	0.78	0.38	0.09	0.05	0.05	0.27	0.27	0.04
XLOC_025216	SRP-54C	CDY10656.1 BnaA05g17060D [Brassica napus]	15.89	18.03	17.23	0.23	0.21	0.21	1.58	1.92	2.8	0	0	0
XLOC_025281	-	CDY62481.1 BnaCnng40340D [Brassica napus]	1.63	1.48	1.3	1.59	2.1	3.51	0.23	0.71	0.37	0.6	0.68	0.3
XLOC_025286	-	AAF16753.1 F3M18.15 [Arabidopsis thaliana]	0	0	0	0	0	0.11	0	0	0	0	0	0
XLOC_025287	-	-	0	0	0	0	0	0	0	0.1	0.2	0	0	0
XLOC_025288	HIRA	CDX99195.1 BnaA06g18860D [Brassica napus]	0.96	0.33	0.36	0.65	0.88	0	0.76	0.29	0.55	0.67	0.13	0.4
XLOC_025289	-	XP_009150308.1 PREDICTED: protein HIRA isoform X2 [Brassica rapa]	1.33	2.1	1.11	1.44	1.62	0.27	0.58	0.38	1.2	0.97	1.23	0.9
XLOC_025290	HIRA	CDX99195.1 BnaA06g18860D [Brassica napus]	1.34	0.47	0.34	0.84	0.55	0.09	0.44	0.21	0.29	0.7	0.56	0.47
XLOC_025295	-	CDY01497.1 BnaC07g34870D [Brassica napus]	0.4	0.99	0.61	0.58	0.38	0.38	1.14	1.07	0.99	0.85	0.63	0.73
XLOC_025316	-	CDY49751.1 BnaA02g19210D [Brassica napus]	60.62	61.68	62.4	33.97	36.73	31.49	24.29	24.07	25.89	9.03	9.25	8.69
XLOC_025333	-	XP_018514744.1 PREDICTED: uncharacterized protein LOC108872021 isoform X1 [Brassica rapa]	3.85	4.09	4.1	1.78	1.1	2.57	2.98	2.21	2.85	2.5	2.74	2.57
XLOC_025389	TBL12	CDY51300.1 BnaA06g23460D [Brassica napus]	1.1	1.94	2.44	2.65	2.37	2.52	0.5	0.69	0.28	0.78	0.26	0.49
XLOC_025397	PME64	XP_009150545.1 PREDICTED: probable pectinesterase/pectinesterase inhibitor 64 [Brassica rapa]	3.48	3.51	3.28	1.82	1.81	1.36	4.34	4.66	4.51	3.73	4.03	3.41
XLOC_025416	-	-	0.08	0.06	0.2	2.86	3.72	4.67	0	0	0	1.42	1.31	1.34
XLOC_025482	At4g18490	XP_013643374.1 PREDICTED: uncharacterized protein At4g18490-like [Brassica napus]	0.15	0.13	0	0.18	0.11	0	0	0.08	0	0	0	0
XLOC_025494	-	-	11.36	9.83	11.36	3.58	3.42	4.12	5.42	6.55	5.61	5.65	5.21	6.06
XLOC_025496	GB210	CDX75470.1 BnaA01g02320D [Brassica napus]	14.27	14.11	14.1	2.33	2.09	2.98	4.37	4.28	4.33	1	0.83	1.04
XLOC_025530	HSK	XP_009150849.1 PREDICTED: homoserine kinase-like [Brassica rapa]	2.62	2.53	2.63	2.42	2.33	3.54	0.77	1.11	1.32	1.94	1.47	1.56
XLOC_025540	At4g34450	XP_013698852.1 PREDICTED: uncharacterized protein LOC106402622 isoform X1 [Brassica napus]	1.52	2.01	1.81	0.85	1.31	1.5	0.87	1.1	0.97	0.43	1.17	0.44
XLOC_025542	At3g51370	AAM19705.1 protein phosphatase 2c-like protein [Eutrema halophilum]	0	0	0	0	0.97	0	0	0	0.06	0	0.1	0
XLOC_025549	-	XP_010478118.1 PREDICTED: uncharacterized protein LOC104757101 [Camelina sativa]	0	0	0	0.93	1.18	1.77	0	0	0	0	0.19	0.05
XLOC_025559	NDPK2	XP_002866547.1 hypothetical protein ARALYDRAFT_496515 [Arabidopsis lyrata subsp. lyrata] [Arabidopsis lyrata]	0.51	0.59	0.83	0.94	0.8	0.58	0.06	0.2	0.32	0.06	0.06	0.06
XLOC_025572	PUX10	CDX89725.1 BnaC03g46390D [Brassica napus]	0.17	0.07	0.03	3.85	4.44	7.85	0.16	0.04	0.14	1.52	1.9	1.3
XLOC_025575	-	CDY13193.1 BnaC04g26420D [Brassica napus]	1.72	1.33	1.64	2.78	1.85	1.81	1.2	1.78	1.1	1.39	1.05	2.28
XLOC_025588	PSRP1	XP_006394705.1 hypothetical protein EUTSA_v10004495mg [Eutrema salsugineum]	0.48	0.58	0.64	0	0.11	0.31	0.52	0.52	0.4	0	0	0
XLOC_025590	SKIP3	CDX80451.1 BnaC07g29930D [Brassica napus]	0.46	0.09	0.4	0.27	0.33	0.22	0.63	0.49	1.16	0.42	0.34	0.11
XLOC_025591	Riok1	XP_013645864.1 PREDICTED: serine/threonine-protein kinase rio1-like [Brassica napus]	0.48	1.56	1.91	1.12	1.43	1.65	1.54	0.78	0.49	0.66	2.12	1.43
XLOC_025603	MUB6	CDY60722.1 BnaAnng17130D [Brassica napus]	4.77	4.53	4.7	2.41	3.22	3.14	1.66	2.11	2.6	1.69	0.99	1.22
XLOC_025651	TOPP2	XP_010454711.1 PREDICTED: serine/threonine-protein phosphatase PP1 isozyme 2 [Camelina sativa]	5.05	4.43	5.52	2.27	2.24	1.59	1.66	1.89	1.61	0.63	0.6	0.49
XLOC_025657	DDB_G0279265	CDX90365.1 BnaA08g16190D [Brassica napus]	2.12	2.41	3.13	3.2	3.41	7.87	0.63	0.67	0.75	3.11	2.97	3.01
XLOC_025682	SYP42	XP_006396425.1 hypothetical protein EUTSA_v10028804mg [Eutrema salsugineum]	2.97	3.13	2.78	2.66	1.71	5.74	0.66	0.56	1.11	0.66	0.56	0.68
XLOC_025717	-	XP_009151222.1 PREDICTED: myosin heavy chain, cardiac muscle isoform-like [Brassica rapa]	0.13	0	0.18	0.08	0.33	0.05	0.05	0.06	0	0.05	0	0
XLOC_025727	-	CDY61990.1 BnaAnng18070D [Brassica napus]	1.94	2.61	1.69	3.88	3.6	2.95	0.09	0	0.45	0	0.26	0.23
XLOC_025745	-	XP_013596436.1 PREDICTED: uncharacterized protein LOC106304578 [Brassica oleracea var. oleracea] [Brassica oleracea]	0.27	0.42	0.3	0.53	0.18	0.1	0.33	0.27	0.43	0.23	0.16	0.18
XLOC_025809	TMK3	CDY09413.1 BnaA02g25970D [Brassica napus]	0.51	0.64	0.42	0.69	0.61	0.67	0.14	0.11	0.07	0.36	0.67	1.01
XLOC_025810	TMK3	CDY09413.1 BnaA02g25970D [Brassica napus]	0.58	0.46	0.29	0.45	0.68	0.57	0.15	0.32	0.15	1.01	0.7	0.71
XLOC_025812	KOR3	CDY39820.1 BnaC02g42980D [Brassica napus]	0.92	0.95	1.04	0.85	0.71	0.7	0.85	1.8	1.69	0.58	0.56	1.26
XLOC_025844	RPP8L2	XP_009151732.2 PREDICTED: probable disease resistance RPP8-like protein 2 [Brassica rapa]	58.68	60.55	52.78	46.03	49.24	24.16	26.83	27.7	26.3	38.06	34.56	36
XLOC_025845	RPP8L4	CDX85375.1 BnaC07g26860D [Brassica napus]	3.33	3.95	2.94	1.24	1.25	0	2.71	1.9	2.57	1.42	2.1	1.74
XLOC_025875	-	-	0.16	0.44	0.57	0.34	0.39	0.9	0.15	0.18	0.05	0.05	0	0.05
XLOC_025887	-	XP_009149895.1 PREDICTED: uncharacterized protein LOC103873226 [Brassica rapa]	0	0	0	0	0	0	8.68	0	0	0	0	0
XLOC_025893	SAMC2	CDX93731.1 BnaA09g23310D [Brassica napus]	0	0.15	0.16	0.14	0.52	0.71	0.17	0.2	0	0	0.35	0.36
XLOC_025894	SAMC2	CDX93733.1 BnaA09g23330D [Brassica napus]	0.31	0.42	0.46	0.41	0.52	1.53	0	0.22	0.53	0	0.2	0.21
XLOC_025910	-	XP_013672957.1 PREDICTED: uncharacterized protein LOC106377300 [Brassica napus]	0.14	0.14	0.17	2.54	1.87	2.77	0	0.13	0.34	1.12	2.29	1.59
XLOC_025913	ABCB15	CDX86445.1 BnaA06g31620D [Brassica napus]	1.67	3.04	1.53	1.78	1.61	0.07	0.6	0.62	0.66	0.53	0.56	0.71
XLOC_025914	ABCB15	CDX86445.1 BnaA06g31620D [Brassica napus]	4.34	3.31	4.31	3.51	3.83	0.66	1.44	1.17	0.86	1.05	0.63	0.77
XLOC_025918	SWEET4	XP_009151901.1 PREDICTED: bidirectional sugar transporter SWEET4 isoform X1 [Brassica rapa]	1.51	1.78	1.27	2.75	2.05	0.54	0.91	0.88	0.66	0.72	1.02	0.62
XLOC_025919	SWEET4	XP_013595545.1 PREDICTED: bidirectional sugar transporter SWEET4 [Brassica oleracea var. oleracea] [Brassica oleracea]	0.5	0.54	0	1.2	0.84	0.99	0.31	0	0.17	0.15	0.33	0.17
XLOC_026021	Prpf4b	XP_013644818.1 PREDICTED: serine/threonine-protein kinase prp4-like [Brassica napus]	16.54	18.14	16.16	8.09	8.4	2.86	7.64	8	7.8	5.92	6.29	6.03
XLOC_026022	-	-	0.34	0.69	0.6	0.2	0.42	0.25	0.16	0	0.26	0.08	0.17	0
XLOC_026025	At4g33100	CDY10324.1 BnaC05g29550D [Brassica napus]	0.06	0	0	0.3	0.08	0.19	0.28	0.37	0.1	0.05	0.11	0.06
XLOC_026065	-	XP_018513836.1 PREDICTED: uncharacterized protein LOC108871623 [Brassica rapa]	4.53	2.98	3.54	0	0	0	2.34	2.93	1.41	0.22	0.29	0.05
XLOC_026113	NUP85	CDY17636.1 BnaA06g34550D [Brassica napus]	0	0	0	2.28	2.28	2.98	0.37	0.1	0.1	0.28	0.3	0.3
XLOC_026139	SFH1	XP_009101391.1 PREDICTED: SEC14 cytosolic factor [Brassica rapa]	2.94	2.6	3.32	6.45	5.48	3.91	2.96	3.09	3.9	8.7	12.9	9.46
XLOC_026235	OBE1	CDY68948.1 BnaAnng28890D [Brassica napus]	3.22	3.53	2.95	0.11	0.27	0.06	0.55	0.59	0.58	0	0	0
XLOC_026239	-	CDY39420.1 BnaAnng05510D [Brassica napus]	0.49	0.25	0.12	0	0.13	0.09	0.41	0.68	1.04	0.24	0.22	0.35
XLOC_026295	WRKY13	NP_001288884.1 probable WRKY transcription factor 13 [Brassica rapa]	0.4	0.14	0.45	0	0	0	0.16	0.31	0.17	0.05	0	0
XLOC_026297	At4g39240	XP_013644947.1 PREDICTED: F-box/kelch-repeat protein At4g39240-like [Brassica napus]	0.71	0.34	0.63	0.36	0.36	0.82	0.08	0.05	0.3	0.23	0.37	0.08
XLOC_026371	-	-	0	0	0	1.9	1.83	2.18	0.16	0	0.26	0.93	0.42	1.69
XLOC_026372	MVP1	XP_009147559.1 PREDICTED: inactive GDSL esterase/lipase-like protein 25 [Brassica rapa]	32.63	30.82	29.03	13.43	12.87	11.31	7.22	6.96	8.36	3.83	3.91	3.47
XLOC_026448	PYRE-F	CDY70739.1 BnaCnng69620D [Brassica napus]	0	0.09	0	0.13	0.23	0.14	0	0.12	0.06	0	0	0
XLOC_026491	HAT	XP_009147901.1 PREDICTED: zinc finger BED domain-containing protein DAYSLEEPER-like [Brassica rapa]	0	0	0	0.74	0.48	0.41	0	0	0	0	0.79	0.47
XLOC_026504	-	XP_013645116.1 PREDICTED: glyoxysomal fatty acid beta-oxidation multifunctional protein MFP-a-like [Brassica napus]	8.3	7.45	7.83	1.74	2.19	1.84	2.94	3.44	2.98	1.76	2.24	1.95
XLOC_026505	MFP2	XP_013645116.1 PREDICTED: glyoxysomal fatty acid beta-oxidation multifunctional protein MFP-a-like [Brassica napus]	1.21	2.12	0.53	0	0	0	0.19	0.65	0.82	0	0	0
XLOC_026525	-	XP_013727041.1 PREDICTED: uncharacterized protein LOC106430786 [Brassica napus]	3.03	3.22	3.23	2.73	3.13	2.08	0.6	0.69	0.56	0.78	0.72	0.81
XLOC_026567	SRO2	XP_013692213.1 PREDICTED: probable inactive poly [ADP-ribose] polymerase SRO2 isoform X1 [Brassica napus]	5.52	4.54	4.5	0	0	0	0.91	1.07	0.92	0	0	0
XLOC_026617	At1g09620	XP_009148262.1 PREDICTED: LOW QUALITY PROTEIN: leucine--tRNA ligase, cytoplasmic [Brassica rapa]	0	0	0	1.37	0.96	0.15	0	0	0	0.2	0.07	0.67
XLOC_026646	PP2A9	CDX93454.1 BnaA06g05940D [Brassica napus]	1.46	1	1.33	1.16	1.83	1.56	1.79	1.61	2.07	1.93	1.81	1.85
XLOC_026653	At1g10320	CDX93437.1 BnaA06g06110D [Brassica napus]	1.06	0.63	0.79	0.85	0.75	0.72	0.19	0.24	0.09	0.18	0.19	0.35
XLOC_026695	At1g11330	CDX97949.1 BnaA06g07000D [Brassica napus]	6.24	6.19	6.11	2.43	2.56	1.15	1.87	2.64	1.95	1.03	0.85	1.33
XLOC_026708	GSVIVT00026920001	CDY02392.1 BnaA02g23010D [Brassica napus]	17.96	18.64	18.05	13.78	12.14	10.79	4.29	3	4.45	3.78	3.51	2.68
XLOC_026731	-	-	0.35	0.1	0.64	0.66	1.08	0.49	0	0	0.27	0.14	0.12	0.12
XLOC_026732	-	-	0	0	0	0	0	0.22	0	0	0	0	0	0
XLOC_026744	GLO3	XP_018514344.1 PREDICTED: uncharacterized protein LOC103869929 isoform X1 [Brassica rapa]	2.19	1.85	1.56	0.63	1.22	1.33	0.36	1.7	0.61	0.37	0.6	0.76
XLOC_026777	ICS1	XP_009104748.1 PREDICTED: isochorismate synthase 1, chloroplastic [Brassica rapa]	0	0	0	0.71	0.77	0.62	0	0	0	0.17	0.19	0.25
XLOC_026779	-	XP_018512129.1 PREDICTED: uncharacterized protein LOC103853810 isoform X1 [Brassica rapa]	3.79	4.04	5.35	1.68	1.63	1.69	0.97	1.03	1.11	0.26	0.6	0.72
XLOC_026824	BT4	CDY44538.1 BnaCnng11490D [Brassica napus]	0	0.04	0	0.05	0.05	0.05	0	0	0	0	0	0
XLOC_026837	-	CDY25413.1 BnaA05g18710D [Brassica napus]	0	0	0	1.42	1.45	1.28	0	0	0	3.55	2.3	3.37
XLOC_026847	-	-	0.69	1.11	1.01	0.27	0.49	0.56	0.21	0.25	0	0.1	0.22	0
XLOC_026848	-	-	0	1.48	0	1.53	0	0.41	0.42	0.61	0	0.09	0.24	0.28
XLOC_026872	At2g02510	JAU11800.1 NADH dehydrogenase [ubiquinone] 1 beta subcomplex subunit 3-B, partial [Noccaea caerulescens]	3.44	3.31	3.94	2.86	3.95	6.62	2.6	2.93	2.9	1.86	2.58	1.43
XLOC_026884	NHX8	XP_009148847.1 PREDICTED: sodium/hydrogen exchanger 8 isoform X1 [Brassica rapa]	0.34	0.34	0.19	1.33	1.35	1.18	0.21	0.2	0.26	0.48	0.9	0.93
XLOC_026939	AZF1	CDY38985.1 BnaC07g18350D [Brassica napus]	4.68	4.7	4.23	3.31	3.95	5.37	2.14	1.97	2.15	3	3	2.44
XLOC_026953	-	CDY12078.1 BnaC03g59940D [Brassica napus]	0	0.08	0	0.58	1.14	1.23	0.18	0	0.29	0	0.24	0.17
XLOC_026969	-	CDY12972.1 BnaC02g29790D [Brassica napus]	0	0	0	0.53	0.75	0	0.06	0	0.16	0	0	0.19
XLOC_026986	-	XP_013711199.1 PREDICTED: uncharacterized protein LOC106415120 [Brassica napus]	1.12	0.61	0.56	0.13	0.37	0.16	0.22	0.26	0.2	0.04	0.23	0.08
XLOC_026995	RABA1B	CDY35128.1 BnaA06g11380D [Brassica napus]	2.09	2.55	3.07	0.6	0.82	0.98	1.45	1.82	1.68	0.27	0.07	0.07
XLOC_027041	ECM16	CDY72197.1 BnaAnng40300D [Brassica napus]	1.4	1.23	2.28	6.56	6.56	4.94	0.97	0.62	0.43	1.77	2.3	2.57
XLOC_027047	POT9	XP_013613758.1 PREDICTED: potassium transporter 9-like [Brassica oleracea var. oleracea] [Brassica oleracea]	0	0	0	0	0	0	0.05	0	0.19	0	0	0
XLOC_027072	rngB	CDY26158.1 BnaA06g12590D [Brassica napus]	1.72	1.12	1.64	1.13	1.14	1.08	0.43	0.54	0.55	0.59	0.28	0.33
XLOC_027075	NUDT3	CDY70891.1 BnaUnng04050D [Brassica napus]	7.91	6.23	6.09	4.13	3.87	2.51	2.36	1.68	4.05	0.98	1.22	1.15
XLOC_027082	Os02g0576700	CDY26724.1 BnaA06g12980D [Brassica napus]	3.27	3.86	2.93	2.41	1.86	3.87	0.72	1.2	1.7	3.44	3.9	3.83
XLOC_027085	BHLH60	JAU08342.1 Transcription factor bHLH60 [Noccaea caerulescens]	3.28	2.83	2.35	2.53	2.62	0.87	12.97	13.51	11.6	2.04	2.26	1.72
XLOC_027101	-	CDY27217.1 BnaA09g35850D [Brassica napus]	23.46	23.73	22.12	0	0	0	9.76	11.45	9.67	0.04	0.04	0
XLOC_027154	IQD32	XP_009149481.1 PREDICTED: protein IQ-DOMAIN 32 isoform X1 [Brassica rapa]	8.98	8.57	7.63	8.09	8.17	7.93	2.46	2.58	2.6	2.06	1.67	1.7
XLOC_027159	At1g19940	XP_009149490.1 PREDICTED: endoglucanase 2 [Brassica rapa]	0.13	0.16	0.12	0.21	0.05	0.19	0.24	0.14	0	0.06	0.06	0
XLOC_027162	At1g20050	CDY29376.1 BnaA06g14200D [Brassica napus]	5.47	7.62	6.57	3.02	3.81	5.16	0.99	0.84	0.75	0.27	0.4	0.82
XLOC_027165	-	CDY37631.1 BnaCnng08460D [Brassica napus]	0	0.2	0	0.18	0	0	0.17	0.49	0.9	0.23	0.47	0.24
XLOC_027184	SD22	XP_009111492.1 PREDICTED: G-type lectin S-receptor-like serine/threonine-protein kinase SD2-2 [Brassica rapa]	3.4	3.55	3.19	3.97	4.39	2	6.64	6.9	6.64	12.07	13	11.94
XLOC_027210	Dpm1	AAM63196.1 unknown [Arabidopsis thaliana]	0	0	0	0	0	0	0	0	0	0	0	0.28
XLOC_027212	VPS20.1	XP_013643198.1 PREDICTED: vacuolar protein sorting-associated protein 20 homolog 1 [Brassica napus]	0.45	0.22	0	0.03	0	0	0.06	0	0.07	0	0	0
XLOC_027218	-	XP_018444341.1 PREDICTED: uncharacterized protein LOC108816264 [Raphanus sativus]	4.12	3.71	4.07	0.05	0.16	0.08	1	0.56	1.13	0	0	0
XLOC_027232	-	CDY46023.1 BnaA02g17030D [Brassica napus]	0.04	0	0	0	0	0	0.05	0	0	0	0	0
XLOC_027289	WDR5A	CDP14622.1 unnamed protein product [Coffea canephora]	3.4	3.3	2.92	2.83	2.81	1.98	1.19	1.39	1.95	0.42	0.76	0.77
XLOC_027294	-	-	1.38	2.17	1.15	0.73	1.09	1.51	1.56	0.99	1.79	0.56	1.05	0.61
XLOC_027298	-	-	1.4	2.08	1.37	0.05	0	0.07	0.89	0.74	1.42	0	0	0
XLOC_027302	RID3	XP_013600015.1 PREDICTED: protein ROOT INITIATION DEFECTIVE 3-like [Brassica oleracea var. oleracea] [Brassica oleracea]	0	0.16	0.18	0.71	0.64	1.08	0	0	0	0.09	0.49	0.49
XLOC_027305	-	XP_013595166.1 PREDICTED: uncharacterized protein LOC106303447 [Brassica oleracea var. oleracea] [Brassica oleracea]	1.13	1.18	1.49	0.04	0.08	0	0	0	0	0	0.05	0
XLOC_027307	-	CDY08102.1 BnaA06g16240D [Brassica napus]	0.75	1.75	0.92	0.24	1.13	0.22	0.14	0.4	0.6	0.34	0	0.22
XLOC_027320	RLM1B	XP_009149798.1 PREDICTED: protein SUPPRESSOR OF npr1-1, CONSTITUTIVE 1-like [Brassica rapa]	2.43	1.9	1.91	1.32	1.12	0.92	1.03	0.79	0.86	0.7	0.79	0.49
XLOC_027325	-	JAU12216.1 Retrovirus-related Pol polyprotein from transposon TNT 1-94, partial [Noccaea caerulescens]	0.45	0.55	0.45	0.71	0.56	0.39	0.52	0.18	0.28	0.26	0.22	0.17
XLOC_027327	-	CDY08078.1 BnaA06g16480D [Brassica napus]	2	1.96	1.58	0.7	0.77	0.52	0.47	0.32	0.31	0.08	0.18	0.17
XLOC_027342	-	-	0.54	0.69	0.26	4.08	3.54	3.89	0.15	0.19	0.32	0.86	1.21	1.96
XLOC_027353	CCX2	CDX81591.1 BnaC02g18950D [Brassica napus]	0.36	0.69	0.27	0.33	0.42	0.18	2.76	2.48	2.32	3.05	2.29	2.27
XLOC_027354	TPC1	XP_013611388.1 PREDICTED: two pore calcium channel protein 1 [Brassica oleracea var. oleracea] [Brassica oleracea]	2.29	2.66	1.48	1.47	1.34	0.55	0.68	0.56	0.63	0.83	2.2	0.51
XLOC_027368	PERK1	-	0	0	0	0.93	1.28	0.06	0	0	0	0.51	0.24	0.98
XLOC_027369	TPP2	XP_009137154.1 PREDICTED: LOW QUALITY PROTEIN: tripeptidyl-peptidase 2-like [Brassica rapa]	0	0	0	0.15	0.15	0	0	0.32	0	0	0.23	0
XLOC_027390	-	XP_013624075.1 PREDICTED: cysteine-rich receptor-like protein kinase 37 [Brassica oleracea var. oleracea] [Brassica oleracea]	0	0	0	0.25	0.45	0.78	0	0	0	0.07	0.23	0.23
XLOC_027411	FRL1	XP_013667588.1 PREDICTED: uncharacterized protein LOC106372008 [Brassica napus]	15.11	15.27	14.05	5.43	4.01	4.6	10.74	9.69	11.06	2.51	2.03	2.2
XLOC_027412	-	-	1.26	1.73	1.27	0.02	0.27	0.57	0.39	0.23	0.35	0.18	0	0.55
XLOC_027439	-	CDY43448.1 BnaAnng07200D [Brassica napus]	0	0	0	1.23	1.15	1.9	0	0	0	0.23	0.69	0.7
XLOC_027475	-	CDY12395.1 BnaC08g08100D [Brassica napus]	1.41	1.52	2.42	2.04	3.57	2.6	0.76	0.39	0.86	0.74	0.46	0.7
XLOC_027498	MYB59	XP_010426042.1 PREDICTED: transcription factor MYB48 isoform X3 [Camelina sativa]	2.05	2.01	1.94	0.17	0.04	0.17	0.21	0.36	0.21	0	0	0.03
XLOC_027518	-	-	0	0	0	0.06	0.22	0	0	0	0.08	0	0.08	0.08
XLOC_027564	-	XP_018512535.1 PREDICTED: uncharacterized protein LOC103873545 isoform X2 [Brassica rapa]	2.19	2.03	1.05	0	0	0.08	0	0.96	0.43	0	0	0
XLOC_027575	-	XP_013727049.1 PREDICTED: uncharacterized protein LOC106430794 isoform X1 [Brassica napus]	0	0	0.05	0.94	0.79	0.37	0	0	0	0.05	0.21	0.08
XLOC_027577	PRA1B4	XP_002890025.1 ELM2 domain-containing protein [Arabidopsis lyrata subsp. lyrata] [Arabidopsis lyrata]	0.31	0.04	0.07	0.06	0	0	0	0	0	0	0	0
XLOC_027589	-	XP_006411390.1 hypothetical protein EUTSA_v10016879mg [Eutrema salsugineum]	4.12	3.5	3.18	2.41	1.66	1.18	4.79	6.81	6.21	1.21	1.11	2.06
XLOC_027676	PP7	XP_006394233.1 hypothetical protein EUTSA_v10004310mg [Eutrema salsugineum]	0	0	0	0.04	0.43	0.4	0	0	0.05	0	0	0
XLOC_027697	ABCB21	XP_013712525.1 PREDICTED: uncharacterized protein LOC106416218 isoform X4 [Brassica napus]	0	0	0	8.4	10.43	11.73	0.11	0.21	0.33	0.87	1.51	1.25
XLOC_027731	-	CDY51297.1 BnaA06g23490D [Brassica napus]	0.37	0.16	0.09	1.63	1.98	2.19	0.14	0.08	0.1	0.58	0.73	1.18
XLOC_027732	-	CDY60529.1 BnaAnng16920D [Brassica napus]	1.12	2.7	0.82	0.24	2.72	3.75	1.35	1.76	0.29	0.25	1.49	0.99
XLOC_027759	RDH8	XP_013723062.1 PREDICTED: NADPH-dependent 1-acyldihydroxyacetone phosphate reductase-like [Brassica napus]	0.54	2.11	2.07	2.23	2.24	2.76	0.56	0.58	0.74	0.61	0.59	0.46
XLOC_027803	atad-3	XP_013622150.1 PREDICTED: ATPase family AAA domain-containing protein 3-like [Brassica oleracea var. oleracea] [Brassica oleracea]	0	0.56	0.31	1.48	0	3.06	0.71	0.26	0	0.79	0.18	0.2
XLOC_027812	RPL8C	XP_013622342.1 PREDICTED: 60S ribosomal protein L8-1 [Brassica oleracea var. oleracea] [Brassica oleracea]	5.46	4.65	5.56	0	0.32	0.76	5.17	4.28	5.92	0.52	1.06	1.2
XLOC_027871	ACBP5	CDY19062.1 BnaA04g18020D [Brassica napus]	1.11	1.05	1.33	0.84	0.57	0.66	0.54	0.14	0.32	0.27	0.78	0.66
XLOC_027889	At3g51370	AAM19705.1 protein phosphatase 2c-like protein [Eutrema halophilum]	0	0	0	1.32	0.56	1.29	0	0.07	0.06	0	0	0.08
XLOC_027909	-	-	0.24	0	0.26	0	0.04	0	1.94	1.33	1.19	0.72	0.66	1.18
XLOC_027947	PUMP3	XP_013643616.1 PREDICTED: mitochondrial uncoupling protein 3-like isoform X1 [Brassica napus]	0	0	0	0.54	1	0.77	0	0	0	0.36	0.18	0.39
XLOC_027961	PSS1	XP_013600497.1 PREDICTED: CDP-diacylglycerol--serine O-phosphatidyltransferase 1-like isoform X2 [Brassica oleracea var. oleracea] [Brassica oleracea]	9.15	9.34	11.18	7.06	10.75	1.63	2.36	2.68	1.6	1.97	2.3	2.81
XLOC_027962	-	CDY47998.1 BnaA05g36350D [Brassica napus]	0.89	0.72	0.6	0.38	1.07	0.8	0.82	0.88	0.76	0.74	0.4	0.74
XLOC_027970	CCB1	XP_013597304.1 PREDICTED: protein COFACTOR ASSEMBLY OF COMPLEX C SUBUNIT B CCB1, chloroplastic-like [Brassica oleracea var. oleracea] [Brassica oleracea]	1.74	1.59	1.08	0.97	0.94	0.87	1.34	0.99	1.53	1.28	1.65	1.34
XLOC_028012	COL12	CDY56173.1 BnaC05g49330D [Brassica napus]	0	0	0	3.25	4.14	5.24	0	0	0	0	0	0
XLOC_028013	YAO	XP_010431438.1 PREDICTED: U3 snoRNP-associated protein-like YAO [Camelina sativa]	3.66	6.2	3.9	4.03	4.79	3.23	2.32	1.26	2.47	1.18	0.71	0.89
XLOC_028014	-	-	37.56	37.8	37.53	24.57	23.26	20.95	14.59	14.4	13.99	4.61	4.39	5.09
XLOC_028024	-	CDX88239.1 BnaA06g28300D [Brassica napus]	1.14	1.34	1.14	0.68	0.58	1.13	1.2	1.31	0.87	0.2	0.22	0.3
XLOC_028028	TPR3	CDX88252.1 BnaA06g28430D [Brassica napus]	6.86	6.83	6.43	7.95	8.32	3.09	4.86	4.63	4.12	3.33	2.84	2.95
XLOC_028033	-	CDY03978.1 BnaC02g36930D [Brassica napus]	0	0	0	0.2	0.7	0.47	0.23	0.26	0.38	1.2	2.28	2.66
XLOC_028077	FRL5	XP_009151222.1 PREDICTED: myosin heavy chain, cardiac muscle isoform-like [Brassica rapa]	0.53	0.62	0.5	0.5	0.39	0.25	0.19	0.12	0.17	0.03	0.11	0.06
XLOC_028099	At3g60360	XP_002892274.1 hypothetical protein ARALYDRAFT_470515 [Arabidopsis lyrata subsp. lyrata] [Arabidopsis lyrata]	2.72	2.49	1.63	0.59	0.53	1.09	0.46	0.93	0.25	0.34	0.48	0.85
XLOC_028101	BRXL2	CDX80158.1 BnaC09g35840D [Brassica napus]	10.89	10.36	10.58	0.25	0.12	0.25	5.08	4.81	4.47	0	0	0
XLOC_028104	-	XP_013628355.1 PREDICTED: putative nuclease HARBI1 [Brassica oleracea var. oleracea] [Brassica oleracea]	0	0	0	0	0	0	1.85	0.89	0.6	0	0	0
XLOC_028110	GAUT1	CDY20077.1 BnaA01g29250D [Brassica napus]	0.19	0.52	0.49	0	0	0	0.42	0.28	0.46	0	0	0
XLOC_028120	PXM16	XP_018512732.1 PREDICTED: uncharacterized protein LOC108871123 [Brassica rapa]	0.83	1.1	0.73	1.18	0.31	0.14	0.44	0.63	0.84	0.42	0.57	0.44
XLOC_028123	CIPK19	CDY00301.1 BnaA06g22020D [Brassica napus]	0.22	0.22	0.53	0.95	1.12	0.92	0.15	0.06	0	0.05	0.27	0.11
XLOC_028209	-	XP_013644471.1 PREDICTED: uncharacterized protein LOC106349107 isoform X1 [Brassica napus]	4.92	4.77	4.84	6.35	6.76	4.22	3.42	2.94	3.16	2.64	3.17	2.41
XLOC_028267	PRL1	XP_013727516.1 PREDICTED: uncharacterized protein LOC106431249 [Brassica napus]	0	0.72	0	0	0	0	0	0.48	0	0	0	0
XLOC_028297	At5g66910	XP_018508139.1 PREDICTED: probable disease resistance protein At5g66900 [Brassica rapa]	2.98	3.15	2.62	0.96	0.99	0.66	0.52	0.5	0.74	0.18	0.16	0.2
XLOC_028306	-	-	0	0	0	2.31	2.37	1.33	0	0	0	0.46	0.6	0.43
XLOC_028316	CLC-B	CDY13685.1 BnaA06g32380D [Brassica napus]	3.31	3.76	3.57	2.48	2.06	0.25	1.96	1.22	1.62	5.98	4.2	3.27
XLOC_028347	At3g26430	XP_009152056.1 PREDICTED: GDSL esterase/lipase At3g26430 [Brassica rapa]	2	1.46	1.76	2.34	3.09	1.45	0.75	0.4	0.34	0.97	0.78	0.87
XLOC_028385	At2g04925	XP_009152134.1 PREDICTED: defensin-like protein 292 [Brassica rapa]	0.76	0.41	0.34	0.1	0.45	1	1.18	3.57	4.57	2.31	1.49	2.26
XLOC_028389	SCAMP1	XP_017249283.1 PREDICTED: secretory carrier-associated membrane protein 1-like [Daucus carota subsp. sativus] [Daucus carota]	0.94	1.01	0	1.09	0	0.84	0	0.22	0	0.66	0.9	1.03
XLOC_028423	CDC48B	XP_013692595.1 PREDICTED: cell division control protein 48 homolog B-like [Brassica napus]	0	0	0	0	0	0	0	0.11	0.09	0	0	0
XLOC_028428	CXE7	XP_009152168.1 PREDICTED: probable carboxylesterase 7 [Brassica rapa]	0.74	0.6	0.56	3.79	5.2	3.3	0.34	0.62	0.37	2.96	2.62	3.37
XLOC_028446	At4g04775	XP_013640229.1 PREDICTED: uncharacterized protein At4g04775-like [Brassica napus]	1.56	0.82	1.03	0.37	0.89	1.14	0.22	0.17	0.24	0	0.38	0.15
XLOC_028464	RNS1	XP_013705517.1 PREDICTED: ribonuclease 1-like [Brassica napus]	0.92	0.32	0.46	0.05	0.06	0	2.38	2.32	2.9	1.3	1.34	1.1
XLOC_028513	At4g32285	XP_009101331.1 PREDICTED: putative clathrin assembly protein At2g01600 [Brassica rapa]	5.64	6.08	4.97	4.58	4.81	2.68	4.43	4.96	4.84	2.79	4.13	3.16
XLOC_028515	At4g02760	XP_013722939.1 PREDICTED: F-box protein At4g02760-like [Brassica napus]	0	0	0	2.61	3.08	4.09	0.39	0.49	0.43	2.04	1.72	2.91
XLOC_028532	FPS1	XP_009101386.2 PREDICTED: LOW QUALITY PROTEIN: farnesyl pyrophosphate synthase 2 [Brassica rapa]	0	0	0	0.99	1.16	1.37	0.64	0.6	0.42	0.38	0.18	0.14
XLOC_028582	At3g26670	-	0	0	0	0.45	0.27	0.69	0.11	0.68	0.22	0.06	0.14	0.05
XLOC_028613	At1g65660	XP_013718275.1 PREDICTED: pre-mRNA-splicing factor SLU7-A-like [Brassica napus]	0.61	1.1	1.09	2.02	1.6	1.92	0.13	0.05	0.07	0.15	0.4	0.62
XLOC_028637	RABF2A	XP_013681685.1 PREDICTED: ras-related protein RABF2a-like [Brassica napus]	39.68	37.49	39.62	16.62	15.16	14.63	16.84	19.07	18.12	11.99	9.16	10.77
XLOC_028640	-	-	0.19	0.12	0.2	2.46	2.53	5.55	0.21	0.45	0.27	1.24	1.56	1.16
XLOC_028685	-	XP_009105328.1 PREDICTED: protein terminal ear1 homolog [Brassica rapa]	0	0	0	1.09	1.27	0.54	0	0	0	0	0.13	0.14
XLOC_028872	HST	CDY31956.1 BnaA07g00390D [Brassica napus]	14.24	13.78	14.6	12.58	12.73	11.76	6.43	7	6.59	12.59	13.42	13.81
XLOC_028873	TIM44-2	CDY31958.1 BnaA07g00370D [Brassica napus]	2.77	2.56	2.43	2.04	2.06	1.13	2.39	2.68	1.52	1.44	2.25	1.84
XLOC_028874	TIM44-2	CDY31958.1 BnaA07g00370D [Brassica napus]	0.68	1.09	0.4	1.07	0.8	2.21	0.83	0.24	0.68	0.2	0.22	0
XLOC_028917	RPL14A	CDX82664.1 BnaC07g02020D [Brassica napus]	1.35	1.32	3.06	5.41	3.91	7.17	1.07	1.56	1.26	3.32	2.91	1.9
XLOC_028923	DRP1C	JAU22373.1 Dynamin-related protein 1C [Noccaea caerulescens]	0	0	0	0	0	0	0	0	0	0	0.04	0.08
XLOC_028934	CML38	CDY65152.1 BnaA07g36180D [Brassica napus]	2.27	2.2	2.25	0.16	0.1	0.16	3.05	3.09	2.98	0.14	0.07	0.02
XLOC_028951	-	XP_013670399.1 PREDICTED: uncharacterized protein LOC106375040 [Brassica napus]	1.45	1.46	1.75	0.46	0.41	0.5	1.83	1.01	1.39	1.84	1.34	1.14
XLOC_028955	MED35C	CDY33412.1 BnaA07g04270D [Brassica napus]	0	0	0	1.12	0.86	1.09	0.19	0.11	0.1	0.55	0.54	0.6
XLOC_028967	MRSA2	CDY41436.1 BnaA08g20380D [Brassica napus]	0	0.23	0.06	3.02	3.46	2.6	0.53	0.7	0.15	1.02	1.16	1.77
XLOC_028968	-	XP_013624270.1 PREDICTED: uncharacterized protein LOC106330329 [Brassica oleracea var. oleracea] [Brassica oleracea]	0.03	0.06	0.03	0.74	1.14	0.28	0	0.01	0	0.6	0.45	0.59
XLOC_028978	-	CDY24342.1 BnaA07g02670D [Brassica napus]	0.76	0.47	1.33	0	0	0.09	0.08	0	0	0	0	0
XLOC_028985	CDF2	CDY24334.1 BnaA07g02590D [Brassica napus]	3.26	2.28	1.81	0.08	0.04	0	1.57	1.67	1.67	0	0	0.04
XLOC_029038	-	-	1.51	1.05	0.3	0.57	0.32	0.73	0.26	0.2	1.08	0	0	0.09
XLOC_029055	SAHH2	CDX85127.1 BnaC07g07790D [Brassica napus]	2.77	2.13	2.61	3.53	2.68	1.57	2.28	2.25	2.85	2.57	2.32	1.27
XLOC_029096	hbd	CDY15935.1 BnaA04g11760D [Brassica napus]	1.35	2.92	2.61	2.46	2	4.4	0.46	0.58	0.39	0.45	0.15	0.76
XLOC_029099	At2g44050	XP_013713153.1 PREDICTED: glucan endo-1,3-beta-glucosidase 13-like [Brassica napus]	9.77	9.17	8.21	3.49	5.16	6.42	1.81	2.66	2.43	0.35	0.93	0.63
XLOC_029145	RFK1	XP_013702299.1 PREDICTED: probable LRR receptor-like serine/threonine-protein kinase At1g29720 [Brassica napus]	9.02	9.15	9.52	3.6	3.9	0.55	6.77	5.94	7.41	0.23	0.49	0.57
XLOC_029147	RFK1	XP_009102811.1 PREDICTED: probable LRR receptor-like serine/threonine-protein kinase At1g29720 isoform X1 [Brassica rapa]	32.29	30.23	29.78	23.07	24.94	22.2	16.24	16.22	17.48	14.62	14.8	13.22
XLOC_029150	RFK1	CDY44292.1 BnaA07g07760D [Brassica napus]	4.1	5.04	4.51	3.06	3.07	0.28	0.6	1.01	1.05	0.27	0.24	0.29
XLOC_029151	RFK1	CDX94692.1 BnaC07g09660D [Brassica napus]	5.21	4.94	4.59	1.93	1.9	1.31	0.62	0.51	0.53	0.04	0	0.19
XLOC_029167	AtMg00310	XP_013688857.1 PREDICTED: uncharacterized protein LOC106392595 [Brassica napus]	0	0	0	2.61	1.94	1.56	0	0	0	0	0	0
XLOC_029189	-	-	1.76	1.97	1.04	2.19	2.21	2.22	0.23	0.54	0.68	0.69	0.98	0.08
XLOC_029199	-	CDX67505.1 BnaA07g15450D [Brassica napus]	0	0.67	0.37	1.04	1.86	3.16	0.34	0.3	0.24	0	0	0
XLOC_029205	-	JAU23662.1 hypothetical protein GA_TR12945_c0_g1_i1_g.41205, partial [Noccaea caerulescens]	1.5	1.76	1.39	2.92	2.14	5.01	1.39	2.11	1.14	0	0	0
XLOC_029231	-	XP_009126202.1 PREDICTED: protein DETOXIFICATION 25-like [Brassica rapa]	12.79	13.26	12.11	5.17	5.61	5.98	4.66	6.12	5.74	1.86	1.54	1.81
XLOC_029233	-	CDY64688.1 BnaA07g37170D [Brassica napus]	0.46	0.55	0.34	0.18	0	0.07	4.51	3.21	4.4	3.93	4.08	4.5
XLOC_029295	GSTU13	XP_013638243.1 PREDICTED: glutathione S-transferase U13-like [Brassica oleracea var. oleracea] [Brassica oleracea]	1.64	0.88	0.88	0	0.11	0.1	1.45	0.91	0.64	0	0	0
XLOC_029306	ECR1	XP_013739939.1 PREDICTED: ubiquitin-like modifier-activating enzyme ATG7 [Brassica napus]	0.04	0.07	0.07	0	0	0	0	0	0	0	0	0
XLOC_029321	-	-	0	0.13	0	0	0	0	0	0	0	0	0	0
XLOC_029329	MBD8	CDY46641.1 BnaA07g10550D [Brassica napus]	1.77	2.02	1.59	1.69	1.86	1.44	0.78	0.87	1.08	0.64	0.82	0.58
XLOC_029333	At5g23430	CDX87585.1 BnaA07g32880D [Brassica napus]	0	0.03	0	10.85	0.42	0.2	0.03	0.08	0.04	0	0.04	0
XLOC_029338	-	XP_013617795.1 PREDICTED: uncharacterized protein LOC106324361 [Brassica oleracea var. oleracea] [Brassica oleracea]	0	0	0	0.05	0.05	0	0.51	0.07	0.21	0.95	0.74	1.43
XLOC_029350	-	-	4	3.99	3.44	2.5	3.62	6.83	1.04	1.03	1.05	0.83	0.67	0.62
XLOC_029370	-	CDY01359.1 BnaA07g11320D [Brassica napus]	1.87	2.18	2.73	1.62	1.3	1.75	0.99	0.89	0.59	0.87	0.63	0.93
XLOC_029371	PBS1	CDY01360.1 BnaA07g11330D [Brassica napus]	0.37	0.59	0.4	0.06	0.17	0	0.26	0	0.12	0	0.04	0.16
XLOC_029416	-	-	0	0	0	0.14	0.25	0.87	0	0	0	0.16	0.17	0.53
XLOC_029432	CYP81D1	CDY01418.1 BnaA07g11910D [Brassica napus]	0.32	0.41	0.32	1.74	1.53	1.62	3.48	3.37	3.16	0.33	0.6	0.28
XLOC_029500	At4g27740	KFK29295.1 hypothetical protein AALP_AA7G114700 [Arabis alpina]	1.59	2.02	1.6	1.12	0.84	2.03	0.21	0.24	0.13	0.12	0.24	0.11
XLOC_029519	TTC7A	XP_013656357.1 PREDICTED: LOW QUALITY PROTEIN: tetratricopeptide repeat protein 7A-like [Brassica napus]	0.38	0.41	0.81	0.32	0.25	0.15	0.08	0.12	0.26	0.12	0.07	0.11
XLOC_029536	byr2	CDY64031.1 BnaA10g27890D [Brassica napus]	0	0.04	0	0	0	0	0.24	0.11	0	0.3	0	0.1
XLOC_029537	RANBP1A	XP_009118992.2 PREDICTED: LOW QUALITY PROTEIN: ran-binding protein 1 homolog a [Brassica rapa]	7.48	6.08	5.99	6.12	7.14	13.27	7.8	8.04	7.11	6.54	6.3	5.9
XLOC_029552	UMPS2	CDY70739.1 BnaCnng69620D [Brassica napus]	0	0.13	0	0	0.07	0.11	0.08	0	0	0	0	0
XLOC_029580	SE	CDY04478.1 BnaA07g13040D [Brassica napus]	14.5	14.65	14.79	8.65	8.79	5.66	10.1	10.08	9.48	9.09	7.51	8.54
XLOC_029585	-	CDY04481.1 BnaA07g13070D [Brassica napus]	0	0.03	0	0.07	0.45	0.15	0	0	0	0	0	0
XLOC_029610	CSD2	XP_018437443.1 PREDICTED: LOW QUALITY PROTEIN: superoxide dismutase [Cu-Zn], chloroplastic [Raphanus sativus]	0.72	0.64	0.57	13.23	12.15	11.22	0.2	0.23	0	18.25	20.44	16.76
XLOC_029658	-	CDX67607.1 BnaA07g16470D [Brassica napus]	0.35	0	0	0.09	0.42	0	0	0	0	0	0	0
XLOC_029659	MYOB7	CDX67607.1 BnaA07g16470D [Brassica napus]	0.33	0.43	0.41	0.37	0.19	0.65	0.06	0.22	0.2	0	0.2	0
XLOC_029661	GATA8	XP_009103933.1 PREDICTED: GATA transcription factor 8-like [Brassica rapa]	4.7	4.26	4.18	2.54	2.01	3.6	30.68	32.57	30.52	8.14	7.77	9.31
XLOC_029666	PHL1	XP_018479550.1 PREDICTED: uncharacterized protein LOC108850530 [Raphanus sativus]	0.28	0.25	0.65	0	0	0	0	0.06	0.07	0	0	0.06
XLOC_029675	-	CDY41523.1 BnaA06g22760D [Brassica napus]	0.02	0	0.02	0.61	0.86	0.6	0	0.02	0	0	0.07	0.04
XLOC_029684	CYP94A1	XP_009104013.1 PREDICTED: cytochrome P450 94B3-like [Brassica rapa]	5.16	5.49	6.13	3.92	3.57	2.89	1.7	1.35	1.42	2.15	1.44	1.97
XLOC_029686	-	CDX68909.1 BnaC01g05440D [Brassica napus]	0	0	0	0	0.39	6.42	0	0.18	0.08	0.48	1.88	0
XLOC_029711	-	XP_013617631.1 PREDICTED: uncharacterized protein LOC106324160 [Brassica oleracea var. oleracea] [Brassica oleracea]	0	0	0	0.42	0.14	0.06	0	0	0	0	0	0
XLOC_029741	UXS2	XP_009104397.1 PREDICTED: UDP-glucuronic acid decarboxylase 2-like [Brassica rapa]	0.6	0.51	0.59	0.19	0.02	0.1	1.27	1.22	1.65	0.36	0.26	0.07
XLOC_029763	-	CDY54313.1 BnaC06g43110D [Brassica napus]	0.31	0.33	0.09	0.57	0.29	0.3	0	0.11	0.1	0	0	0.1
XLOC_029779	CAMS1	XP_013602066.1 PREDICTED: camelliol C synthase-like isoform X1 [Brassica oleracea var. oleracea] [Brassica oleracea]	0.53	3.02	3.1	0.41	0.08	1.34	0	0.91	1.04	0.23	0.86	0.84
XLOC_029848	WAK5	CDX79178.1 BnaC06g21250D [Brassica napus]	4.82	4.18	3.48	0.54	0.59	2.49	0	0.58	0.14	0.19	0.13	0
XLOC_029906	CLPB1	CDX85823.1 BnaC06g23110D [Brassica napus]	2.36	1.04	0.95	3.31	2.21	5.36	10.79	12.25	13.11	0.49	0.94	0.42
XLOC_029909	GSO1	XP_009104776.1 PREDICTED: LOW QUALITY PROTEIN: brassinosteroid LRR receptor kinase-like [Brassica rapa]	0.62	0.63	0.39	0.44	0.58	0.31	0.14	0.15	0.12	0.28	0.14	0.13
XLOC_029984	-	XP_013615457.1 PREDICTED: uncharacterized protein LOC106321763 [Brassica oleracea var. oleracea] [Brassica oleracea]	0.06	0	0	0	0	0	0	0	0	0	0	0
XLOC_030008	SNRNP25	CDY07969.1 BnaC03g35540D [Brassica napus]	0.38	0.51	0.16	0.29	0.17	0.31	0.1	0.14	0	0	0	0
XLOC_030009	TPR2	XP_002883029.1 hypothetical protein ARALYDRAFT_479149 [Arabidopsis lyrata subsp. lyrata] [Arabidopsis lyrata]	3.75	1.33	3.13	0.19	0.52	1.29	0.22	0.32	1.05	0	0	0
XLOC_030060	ARR11	XP_009105108.1 PREDICTED: two-component response regulator ARR11-like isoform X2 [Brassica rapa]	0.33	0.39	0.47	0.57	0.56	0.72	0.36	0.37	0.36	0.27	0.67	0.63
XLOC_030062	REV3	CDY07419.1 BnaA07g24980D [Brassica napus]	0.35	0.9	0.17	0	0	0.34	0.52	0	0.19	0	0	0
XLOC_030108	SAPK9	CDX87933.1 BnaC03g54630D [Brassica napus]	0	0	0	0	0.3	0.75	0	0	0	0	0	0
XLOC_030114	MED6	CDY59163.1 BnaC06g42600D [Brassica napus]	0	0	0	0.07	0.13	0	0	0	0	0	0	0.09
XLOC_030115	-	XP_018514300.1 PREDICTED: uncharacterized protein LOC103867367 [Brassica rapa]	0	0	0	0	0	0.15	0	0	0	0	0.15	0
XLOC_030137	-	XP_019086446.1 PREDICTED: uncharacterized protein LOC109126936 [Camelina sativa]	0.15	0.24	0.13	0	0	0	0.21	0	0	0	0	0
XLOC_030189	BBR	CDY25357.1 BnaA05g19270D [Brassica napus]	0	0	0	0.36	0.8	0.47	0	0	0	0.4	0	0.2
XLOC_030261	VHA-a3	XP_010472132.1 PREDICTED: V-type proton ATPase subunit a2 [Camelina sativa]	3.46	3.91	2.52	3.77	2.38	3.65	0.61	1.04	2.44	0.93	1.31	0.45
XLOC_030287	-	CDX96311.1 BnaA07g29220D [Brassica napus]	3.76	4.25	3.88	4.99	5.91	5.89	1.29	1.11	0.81	1.26	0.92	0.85
XLOC_030291	RLP12	CDX96320.1 BnaA07g29310D [Brassica napus]	0.02	0	0	1.77	2.08	1.16	0	0	0	0.41	0.42	0.4
XLOC_030293	At3g28040	XP_009151898.1 PREDICTED: probably inactive leucine-rich repeat receptor-like protein kinase At3g28040 [Brassica rapa]	0	0	0	0.13	0	0	0	0	0	0.03	0.03	0.07
XLOC_030345	-	CDY43034.1 BnaA03g11810D [Brassica napus]	0.17	0	0	1.27	0.66	1.16	0	0	0.09	0.69	0.66	0.33
XLOC_030346	HEMA1	XP_004299831.1 PREDICTED: glutamyl-tRNA reductase 1, chloroplastic [Fragaria vesca subsp. vesca] [Fragaria vesca]	0	0	0.06	2.43	1.89	2.73	0	0	0	0.96	1.15	0.6
XLOC_030458	-	-	0.79	1.27	0.23	0.93	0.75	1.93	0.36	0.14	0.79	0.12	0	0.39
XLOC_030490	AFP1	CDX87657.1 BnaA07g32160D [Brassica napus]	6.06	4	5.88	3.28	5.75	6.53	0.93	1.31	0.2	0.18	0.49	0.5
XLOC_030491	ARAC5	XP_013717844.1 PREDICTED: rac-like GTP-binding protein ARAC5, partial [Brassica napus]	2.25	2.99	3.07	10.5	13.24	18.67	1.78	1.59	1.27	2.21	2.31	1.72
XLOC_030504	NCS6	XP_009106272.1 PREDICTED: cytoplasmic tRNA 2-thiolation protein 1 [Brassica rapa]	0	0	0	0	0	0	0	0	0	0	0.11	0
XLOC_030514	-	CDX87601.1 BnaA07g32720D [Brassica napus]	2.91	4.91	3.55	5.42	6.45	6.12	1.74	1.29	1.99	1.94	2	1.01
XLOC_030546	APXT	CDX87517.1 BnaA07g33560D [Brassica napus]	37.67	36.08	39.98	91.6	91.6	74.79	32.39	33.22	30.27	47.54	43.1	48.11
XLOC_030589	-	XP_009106530.2 PREDICTED: LOW QUALITY PROTEIN: uncharacterized protein LOC103832307 [Brassica rapa]	7.58	6.83	7.11	10.86	9.95	1.32	4.64	4.03	5.23	3.19	2.78	2.99
XLOC_030590	LRRCC1	CDX87462.1 BnaA07g34110D [Brassica napus]	17.04	15.43	15	16.81	18.87	18.12	9.92	8.43	8.36	4.34	3.87	4.07
XLOC_030601	RHM1	CDX88455.1 BnaC06g38990D [Brassica napus]	7.79	8.97	8.58	21.82	21.68	11.91	9.35	11.2	9.3	21.43	20.6	19.99
XLOC_030613	AVP1	EMT15308.1 Pyrophosphate-energized vacuolar membrane proton pump 1 [Aegilops tauschii]	0.37	0.53	0.45	0	0.05	0	0.27	0	0.15	0	0	0
XLOC_030614	AVP1	JAU26655.1 Pyrophosphate-energized vacuolar membrane proton pump 1 [Noccaea caerulescens]	0.31	0.43	0.61	0	0.05	0	0.5	0.17	0.08	0	0	0
XLOC_030642	At3g19184	CDX87371.1 BnaA07g35020D [Brassica napus]	1.3	0.7	0.62	1.58	1.69	2.81	0.6	0.76	0.71	0.29	0.74	0.43
XLOC_030657	-	XP_013749783.1 PREDICTED: uncharacterized protein LOC106452258 isoform X8 [Brassica napus]	3.07	0.88	1.29	0.34	0.45	0.4	1.89	1.89	1.91	0.44	1.05	2.25
XLOC_030674	RPN1A	CDY05774.1 BnaC07g00290D [Brassica napus]	0.52	1.13	0.77	0	0.12	0.17	0	0	0.18	0	0.17	0
XLOC_030685	dennd5b	CDY31975.1 BnaA07g00200D [Brassica napus]	0.88	0.59	0.55	0.84	1.26	1.02	0.44	0.55	0.26	0.47	0.55	0.43
XLOC_030686	-	CDY31975.1 BnaA07g00200D [Brassica napus]	0	0	0.15	0.14	0	0	0.48	0.19	0	0	0.17	0
XLOC_030687	-	CDY31975.1 BnaA07g00200D [Brassica napus]	0.55	0.26	0.38	0.75	0.5	0	0.26	0.2	0.16	0.21	0.25	0.34
XLOC_030717	NUZ	XP_010532308.1 PREDICTED: nuclear ribonuclease Z [Tarenaya hassleriana]	1.14	1.57	0.99	1.3	1.35	1.69	0.14	0.28	0.23	0.35	0.32	0.11
XLOC_030724	-	-	3	2.75	2.12	1.27	1	2.65	0.18	0.65	0.51	0.27	0.2	0.49
XLOC_030765	-	CDY69666.1 BnaCnng64670D [Brassica napus]	0.68	1.17	0.94	0	0	0	0.27	0.1	0.1	0	0	0
XLOC_030795	-	CDY24342.1 BnaA07g02670D [Brassica napus]	0	0	0.21	0	0	0	0	0	0	0	0	0
XLOC_030817	-	CDX77404.1 BnaA07g05420D [Brassica napus]	0.28	0.22	0.43	0.77	0.74	0.41	0.26	0	0.14	0.19	0.07	0
XLOC_030824	-	CDY53066.1 BnaCnng24100D [Brassica napus]	1.02	0.95	0.99	1.13	1.09	1.45	0.24	0.44	0.26	0.42	0.35	0.3
XLOC_030825	SRP19	XP_010479228.1 PREDICTED: signal recognition particle 19 kDa protein-like [Camelina sativa]	0	0	0	0	0	0	0	0	0.24	0	0	0
XLOC_030833	-	-	0.27	0	0	0	0	0	0	0	0	0.12	0	0
XLOC_030838	-	CDY71994.1 BnaCnng75480D [Brassica napus]	2.95	3.93	2.96	0.07	0.09	0.04	0.49	0.86	1.21	0	0	0.04
XLOC_030842	MTPC4	XP_018440282.1 PREDICTED: uncharacterized protein LOC108812502 [Raphanus sativus]	1.61	1.87	1.53	0.85	0.79	1.26	0.53	0.53	0.71	0.08	0.04	0
XLOC_030937	At4g20830	XP_018486570.1 PREDICTED: reticuline oxidase-like protein [Raphanus sativus]	1.58	0.75	1.34	0.09	0.04	0.05	0.05	0.06	0.11	0	0	0
XLOC_030948	-	-	4.18	4.1	2.6	0.45	0.29	0.48	1.81	1.76	1.74	0.07	0.24	0
XLOC_030957	GH3.12	CDX93406.1 BnaA06g06420D [Brassica napus]	1	0.9	1.2	1.31	2.02	1.92	0.63	0.37	0.46	0.1	0.11	0.03
XLOC_030988	-	-	0	0	0	1.33	1.47	1.57	0	0	0	2.08	1.41	1.66
XLOC_030999	RPL34	XP_013594091.1 PREDICTED: 50S ribosomal protein L34, chloroplastic-like [Brassica oleracea var. oleracea] [Brassica oleracea]	0	0	0	1.54	2	1.32	0	0	0	0	0	0
XLOC_031006	NBP35	EAY86565.1 hypothetical protein OsI_07945 [Oryza sativa Indica Group]	1.34	1.28	1.69	1.12	1.04	0.74	1.59	1	0.61	1.62	0.85	0.65
XLOC_031024	-	CDY03951.1 BnaC07g11760D [Brassica napus]	0	0	0	0.42	0.61	0.11	0	0	0	0.1	0.16	0.32
XLOC_031034	-	CDY64381.1 BnaA07g36620D [Brassica napus]	1.43	2.3	2.58	0.48	0.64	0.64	0.75	0.59	0.28	0	0	0
XLOC_031040	FBX6	XP_009102987.1 PREDICTED: F-box only protein 6 [Brassica rapa]	0.28	0.54	0.56	0.65	0.31	0.56	0.4	0.34	0.61	0.09	0.13	0.27
XLOC_031042	ABAP1	CDY15719.1 BnaA07g08900D [Brassica napus]	0	0	0	0.42	0.42	0.28	0.13	0.24	0.31	0	0	0
XLOC_031061	ASB1	XP_009109863.1 PREDICTED: anthranilate synthase beta subunit 1, chloroplastic [Brassica rapa]	3.24	4.58	1.97	0.08	0.36	0	0.93	0.76	0.61	0	0	0
XLOC_031081	GLN1-2	CDX74549.1 BnaA04g08400D [Brassica napus]	9	9.86	9.01	6.16	6.56	5.74	3.23	3.46	2.74	0.45	1.18	0.77
XLOC_031094	-	CDY03984.1 BnaC02g36990D [Brassica napus]	0.61	0.93	0.97	0.38	0.29	0.64	0	0	0	0.13	0	0
XLOC_031109	Slc25a24	XP_013608504.1 PREDICTED: calcium-binding mitochondrial carrier protein SCaMC-1-like, partial [Brassica oleracea var. oleracea] [Brassica oleracea]	0.46	0	0	0	0	0.31	0.67	0	1.18	0.23	0.17	0
XLOC_031111	BON2	XP_013606944.1 PREDICTED: protein BONZAI 2 [Brassica oleracea var. oleracea] [Brassica oleracea]	1.44	2.46	1.62	2.87	2.86	0.72	5.46	5.66	6.22	12.34	12.08	11.85
XLOC_031118	At1g27050	XP_013645793.1 PREDICTED: uncharacterized protein At1g27050-like [Brassica napus]	0.15	0	0.13	0.35	0.52	0.43	0	0.31	0.29	0.13	0.14	0.14
XLOC_031119	HAT3.1	XP_018482938.1 PREDICTED: phosphatidylinositol 4-kinase gamma 3 [Raphanus sativus]	0.91	0.74	1.3	0	0.2	0.07	0.32	0.45	0.43	0	0	0
XLOC_031121	GAMMA-ADR	CDY25807.1 BnaA07g09750D [Brassica napus]	4.5	4.17	4.52	5.48	4.57	7.98	2.94	2.87	2.53	2.75	1.75	2.46
XLOC_031122	GAMMA-ADR	CDY25807.1 BnaA07g09750D [Brassica napus]	5.43	5.34	5.49	3.62	4.57	0.45	2.76	2.45	3.23	2.25	2.29	2.28
XLOC_031123	ECR1	XP_013634269.1 PREDICTED: uncharacterized protein LOC106339951 [Brassica oleracea var. oleracea] [Brassica oleracea]	0.04	0.03	0	0	0	0	0.1	0	0	0	0	0
XLOC_031131	TATB	CDY51835.1 BnaC03g15470D [Brassica napus]	0.43	0	0.54	0.28	0.54	0.61	0	0	0	0	0	0
XLOC_031214	-	CDY57605.1 BnaAnng14780D [Brassica napus]	2.19	2.4	2.58	1.32	1.36	2.23	0.56	1.1	0.75	1.73	1.81	2.02
XLOC_031220	-	XP_009114436.1 PREDICTED: uncharacterized protein LOC103839701 [Brassica rapa]	1.42	1.15	1.25	0	0	0.06	0.33	0.26	0.18	0	0.06	0
XLOC_031231	CIPK24	CDY26293.1 BnaA09g26440D [Brassica napus]	0	0	0.04	0.06	0.04	0.19	11.94	10.35	10.32	0	0	0.1
XLOC_031232	At2g48020	XP_009103393.1 PREDICTED: sugar transporter ERD6-like 7 [Brassica rapa]	7.52	8.88	10.87	13.91	14.14	8.22	5.37	4.79	5.77	5.11	5.92	5.16
XLOC_031236	-	XP_013730581.1 PREDICTED: uncharacterized protein LOC106434290 [Brassica napus]	3.16	3.47	2.04	2.31	3.47	3.35	5.38	6.02	4.8	4.43	4.18	6.23
XLOC_031237	-	XP_009103407.1 PREDICTED: uncharacterized protein LOC103829499 [Brassica rapa]	1.77	2.51	2.27	2.05	2.48	0.57	5.69	6.75	5.34	4.91	4.72	4.08
XLOC_031238	GEK1	XP_002885310.1 ATNHD1 [Arabidopsis lyrata subsp. lyrata] [Arabidopsis lyrata]	3.71	2.81	6.23	0	0	0	2.14	2.99	1.52	0	0	0
XLOC_031273	-	-	0	0	0	0.1	0	0.96	0	0	0	0	0	0
XLOC_031331	byr2	XP_013690752.1 PREDICTED: mitogen-activated protein kinase kinase kinase A-like [Brassica napus]	0	0	0.03	0.03	0.02	0.1	0.13	0.29	0.58	0	0.2	0.07
XLOC_031339	-	-	1.29	0	1.96	5.32	6.7	13.01	4.31	2.47	1.62	8.92	11	10.96
XLOC_031340	-	XP_013710605.1 PREDICTED: uncharacterized protein LOC106414504 [Brassica napus]	4.79	4.25	4.57	2.45	2.91	3.03	3.03	3.5	4.68	1.29	1.35	0.99
XLOC_031342	At5g66670	XP_018437070.1 PREDICTED: UPF0496 protein At5g66670-like [Raphanus sativus]	0	0	0	0	0	0	0.44	0.79	0.57	0	0	0
XLOC_031386	UBP12	CDY04499.1 BnaA07g13250D [Brassica napus]	2.39	1.89	1.98	0.85	0.76	1.1	6.53	6.47	6.26	0.13	0	0.1
XLOC_031398	-	CDY32183.1 BnaCnng06920D [Brassica napus]	5.54	4.75	3.41	1.3	1.12	1.5	1.18	1.55	1.84	1.08	0.63	0.76
XLOC_031402	Npc1	CDY04525.1 BnaA07g13510D [Brassica napus]	1.98	2.49	2.18	3.19	4.07	5.54	2.69	2.49	2.89	3.76	3.11	2.98
XLOC_031403	NPC1	XP_009103636.1 PREDICTED: Niemann-Pick C1 protein-like [Brassica rapa]	3.21	3.3	3.21	6.87	8.35	1.06	3.62	3.7	3.63	5.24	4.51	4.8
XLOC_031404	At2g28050	XP_013632719.1 PREDICTED: LOW QUALITY PROTEIN: pentatricopeptide repeat-containing protein At2g28050 [Brassica oleracea var. oleracea] [Brassica oleracea]	0.39	0.57	0.24	1.15	1.2	1.31	0.11	0.21	0.59	0.25	0.23	0.35
XLOC_031405	-	-	0	0.09	0	0	0	0	0	0	0	0	0	0
XLOC_031406	-	-	2.07	1.9	1.2	0.22	0.58	0.64	0.33	0.16	0	0.09	0	0.16
XLOC_031434	-	XP_009128687.1 PREDICTED: transcription initiation factor IIE subunit beta-like [Brassica rapa]	3.73	3.99	3.28	0.85	1.1	1.01	2.32	1.94	1.95	0.11	0.12	0
XLOC_031439	-	-	0	0	0	0.69	0.34	0.52	0	0	0	0	0	0
XLOC_031457	-	CDY49761.1 BnaA02g29100D [Brassica napus]	25.53	21.16	20.53	8.22	7.37	6.98	11.03	11.75	10.94	4.42	4.65	3.53
XLOC_031467	-	XP_009103922.1 PREDICTED: protein LNK2-like isoform X1 [Brassica rapa]	59.07	60.96	62.22	84.59	80.03	18.49	29.88	30.37	28.59	65.21	65.45	64.71
XLOC_031502	CYP94C1	CDX67653.1 BnaA07g16930D [Brassica napus]	1.93	2.31	2.52	2.55	2.38	3.48	1.41	2.13	1.18	2.45	2.83	2.9
XLOC_031504	-	XP_009127977.1 PREDICTED: uncharacterized protein LOC103852830 [Brassica rapa]	0.13	0	0	0	0	0	0	0	0	5.24	7.25	5.44
XLOC_031580	AAA1	CDY38662.1 BnaC02g23170D [Brassica napus]	2.29	2.37	2.24	3.04	3.22	3.51	1.65	1.7	1.89	1.77	1.4	1.39
XLOC_031638	-	XP_013588138.1 PREDICTED: uncharacterized protein LOC106296537 [Brassica oleracea var. oleracea] [Brassica oleracea]	0	0	0	0	0.08	0	0	0	0.12	0	0	0.22
XLOC_031654	-	CDX68074.1 BnaA07g21140D [Brassica napus]	12.27	14.53	11.57	3.06	4.57	5.97	5.89	6.04	4.88	19.34	15.93	14.98
XLOC_031716	GIP1	XP_009104795.1 PREDICTED: mitotic-spindle organizing protein 1A [Brassica rapa]	1.5	2.63	2.1	5.82	5.14	11.62	0.58	0.81	0.76	1.14	0.49	0.49
XLOC_031754	SEC6	CDY36681.1 BnaCnng07830D [Brassica napus]	0	0.45	0.25	0	0.4	0.54	0.26	0	0	0	0	0
XLOC_031755	SEC6	CDY36681.1 BnaCnng07830D [Brassica napus]	2.15	2.24	0.67	3.5	4.4	0.87	1.63	0.95	0.51	1.38	0.99	0.51
XLOC_031758	At5g10900	CDY15343.1 BnaC04g42800D [Brassica napus]	0.46	1.26	0.75	0.39	0.54	0.49	0.67	0.39	0.29	0.81	0.42	0.67
XLOC_031772	-	CDY09276.1 BnaC03g63060D [Brassica napus]	0.47	0.38	0.64	0	0	0.05	0.05	0.06	0	0.19	0.15	0.05
XLOC_031794	At1g60070	CDY07511.1 BnaC06g15530D [Brassica napus]	5.97	6.22	5.78	5.79	6.05	3.81	1.65	1.33	1.91	0.95	1.03	0.64
XLOC_031796	ATPG	XP_009126300.1 PREDICTED: ATP synthase subunit b', chloroplastic [Brassica rapa]	10.74	8.69	9.36	7.6	9.07	11.92	3.91	3.78	3.74	0.18	0.39	0.1
XLOC_031870	MTACP2	XP_009105145.1 PREDICTED: acyl carrier protein 2, mitochondrial-like [Brassica rapa]	1.6	1.66	0.71	3.08	2.6	2.02	0.84	0.62	0.92	0.52	0.89	0.34
XLOC_031897	TSO1	-	0	0.13	0.2	0.49	0	0.23	0.64	0.26	0.17	0.36	0.14	0
XLOC_031898	TSO1	-	0	0.59	0.55	0.7	0.43	0	0.25	0.2	0.16	0	0	0
XLOC_031928	VICTR	ACP30617.1 disease resistance protein [Brassica rapa subsp. pekinensis] [Brassica rapa]	2.64	2.62	2.97	1.17	1.34	0.24	11.52	12.03	12.43	10.69	11.88	12.09
XLOC_031947	-	CDY68036.1 BnaC06g43560D [Brassica napus]	58.31	63.07	50.3	28.72	28.42	89.25	14.67	27.15	26.51	21.95	28	30.09
XLOC_031998	JAL22	XP_013592839.1 PREDICTED: jacalin-related lectin 22-like [Brassica oleracea var. oleracea] [Brassica oleracea]	0.23	0.33	0.21	2.74	1.88	5	0	0.19	0.12	1.49	1.72	1.62
XLOC_031999	JAL22	XP_013592839.1 PREDICTED: jacalin-related lectin 22-like [Brassica oleracea var. oleracea] [Brassica oleracea]	1.77	1.45	2.28	5.04	4.32	1.72	0.59	0.97	1.69	1.92	2.18	2.64
XLOC_032053	FBL17	CDY44685.1 BnaA05g29210D [Brassica napus]	1.24	0.71	0.56	0.89	1.09	0.68	0	0	0.21	0.18	0.14	0
XLOC_032072	PKP2	XP_013698925.1 PREDICTED: plastidial pyruvate kinase 2-like [Brassica napus]	0	0	0	0.35	0.51	0.2	0	0	0	1.26	2.72	1.96
XLOC_032217	CBP60C	XP_013586179.1 PREDICTED: ALG-2 interacting protein X [Brassica oleracea var. oleracea] [Brassica oleracea]	1.67	1.17	1.37	0	0	0	0.51	0.6	0.9	0	0	0
XLOC_032219	-	XP_013650925.1 PREDICTED: uncharacterized protein LOC106355549 [Brassica napus]	0	0	0	0	0	0	0.43	0.42	0.67	0.25	0.04	0.19
XLOC_032275	JAC1	XP_009106168.1 PREDICTED: J domain-containing protein required for chloroplast accumulation response 1 [Brassica rapa]	16.71	15.5	15.88	18.18	18.8	13.34	5.21	5.49	5.79	11.35	9.33	10.5
XLOC_032323	NCS6	XP_009106272.1 PREDICTED: cytoplasmic tRNA 2-thiolation protein 1 [Brassica rapa]	1.41	1.12	1.07	2.27	2.58	5.01	0.74	0.58	0.95	1.27	1.78	1.85
XLOC_032366	-	CDX88327.1 BnaC06g37710D [Brassica napus]	0.73	1.18	0.73	0.52	0.52	1.59	0.52	0.26	0.53	0.1	0.2	0.08
XLOC_032388	At1g77330	CDX88362.1 BnaC06g38060D [Brassica napus]	0	0.33	0	0	0	0	0	0	0	0	0	0
XLOC_032394	-	XP_009106413.1 PREDICTED: uncharacterized protein LOC103832200 [Brassica rapa]	0.72	1.16	1.64	1.81	2.95	1.82	0.53	0.15	1.01	0.13	0.28	0.42
XLOC_032395	ATAD5	XP_009106413.1 PREDICTED: uncharacterized protein LOC103832200 [Brassica rapa]	0.13	0.87	1.18	2.02	1.53	0.13	0.49	0.14	0.41	0.49	0	0.53
XLOC_032396	ATAD5	XP_009106413.1 PREDICTED: uncharacterized protein LOC103832200 [Brassica rapa]	1.23	1.45	1.88	2.04	3.03	0.77	0.62	0.6	0.57	0.31	0.76	0.11
XLOC_032397	-	CDX87510.1 BnaA07g33630D [Brassica napus]	0.48	0.65	0.43	1.79	1.26	0	0.3	0	0.33	0.44	0	0.16
XLOC_032634	-	XP_018513836.1 PREDICTED: uncharacterized protein LOC108871623 [Brassica rapa]	0.58	1.19	0.94	2.79	2.67	1.6	0.06	0.14	0.54	5.33	3.48	4.17
XLOC_032636	ADAT2	CDY03847.1 BnaC07g10720D [Brassica napus]	1.5	0.35	0.28	0.89	0	0.66	0.7	0.29	0.51	0	0.21	0.64
XLOC_032706	ABA2	XP_013654625.1 PREDICTED: xanthoxin dehydrogenase-like [Brassica napus]	0.65	0.7	0.61	1.03	0.68	1.27	0.72	0.28	0.87	0.9	0.72	0.77
XLOC_032713	ATHB-15	CDY02553.1 BnaA08g01600D [Brassica napus]	1.55	1.07	1.17	2.63	1.85	1.29	1.22	0.61	0.88	1.37	0.99	0.89
XLOC_032727	-	XP_018482727.1 PREDICTED: uncharacterized protein LOC108853781 [Raphanus sativus]	0	0	0	5.33	6.27	3.48	1.17	0.91	1.1	4.56	3.92	3.6
XLOC_032730	COAD	CDY00204.1 BnaA06g21050D [Brassica napus]	2.02	2.73	2.08	2.82	3.67	2.46	0.69	1.04	0.47	0.14	0.06	0.12
XLOC_032738	-	CDY04347.1 BnaC04g18460D [Brassica napus]	4.47	4.92	4.52	3.67	3.99	4.29	14.01	12.78	13.35	6.16	7.47	6.43
XLOC_032757	-	-	0	0	0	1.02	0.42	0.58	0	0.11	0	0	0.1	0.1
XLOC_032759	RPL12C	-	0	0.85	0.12	0	0	0.62	0	0.25	0.76	0.95	0.49	0.7
XLOC_032765	POT9	XP_013613758.1 PREDICTED: potassium transporter 9-like [Brassica oleracea var. oleracea] [Brassica oleracea]	0.55	0.46	0.73	0.15	0.26	0	5.66	6.43	5.76	3.71	3.52	3.08
XLOC_032780	-	-	2.95	3.87	4.55	0	0.39	0.36	0.51	0.79	0.19	0.17	0	0.36
XLOC_032781	-	-	0.05	0	0.09	0.94	1.2	2	0	0	0.25	0.24	0.25	0.14
XLOC_032783	-	CDY23679.1 BnaA05g17500D [Brassica napus]	0.69	0.64	1.09	0.18	0.13	0.04	0.07	0.1	0.13	0	0.04	0.12
XLOC_032796	-	CDX91685.1 BnaC08g06040D [Brassica napus]	0	0	0	2.46	2.5	4.4	0	0	0	1.03	0.32	0.47
XLOC_032820	VDAC1	XP_018446578.1 PREDICTED: uncharacterized protein LOC108818183 [Raphanus sativus]	0	0	0	0.03	0.12	0.25	0	0	0	0	0	0
XLOC_032850	-	CDY17023.1 BnaA08g03870D [Brassica napus]	2.4	3.31	3.44	5.01	6.98	6.02	0.27	0.19	0.29	1.56	1.44	1.67
XLOC_032851	TULP6	XP_009123201.1 PREDICTED: tubby-like F-box protein 6 [Brassica rapa]	0.52	0.64	0.89	2.28	2.68	2.51	0.41	0.83	0.56	0.38	0.13	0.38
XLOC_032852	TPK1	CDY67002.1 BnaUnng01760D [Brassica napus]	0	0.63	0	0	0	0.76	0	0	0	0	0	0
XLOC_032853	-	XP_018432534.1 PREDICTED: uncharacterized protein LOC108805078 [Raphanus sativus]	9.16	8.28	5.31	37.85	40.75	65.88	1.5	1.24	2.37	14.99	21.02	16.27
XLOC_032859	RD21A	XP_013667423.1 PREDICTED: cysteine proteinase RD21a-like [Brassica napus]	23.1	21.22	22.4	5.8	5.17	3.76	10.69	10.78	11.45	6.61	5.93	6.08
XLOC_032865	-	-	10.97	11.75	11.89	8.18	8.72	8.21	5.59	6.49	5.88	3.85	3.94	4.23
XLOC_032870	CPK18	XP_018478867.1 PREDICTED: calcium-dependent protein kinase 18 isoform X2 [Raphanus sativus]	3.6	4.47	4.32	5.16	4.35	4.15	1.92	1.86	2.14	1.65	1.78	0.98
XLOC_032877	-	AAD17414.1 copia-like retroelement pol polyprotein [Arabidopsis thaliana]	12.53	13.78	13.1	0.35	0.42	0.25	4.76	4.6	4.81	0.02	0	0
XLOC_032903	-	CDY17772.1 BnaC08g21800D [Brassica napus]	6.15	6.14	6.16	3.59	4.3	1.53	0.48	0.73	0.84	1.37	1.22	1.08
XLOC_032940	-	XP_013655786.1 PREDICTED: uncharacterized protein LOC106360696 [Brassica napus]	2.28	1.34	1.2	2.13	2.1	4.18	0.43	0.18	0.31	1.67	1.47	1.31
XLOC_032943	-	-	0	0	0	0.51	0.32	1.01	0	0	0	2.76	2.27	2.36
XLOC_032950	-	XP_018470518.1 PREDICTED: uncharacterized protein LOC108842180 isoform X2 [Raphanus sativus]	23.24	22.5	23.79	16.58	16.4	11.33	12.22	8.78	9.47	0.73	1.01	0.95
XLOC_032956	WRKY54	XP_013733642.1 PREDICTED: probable WRKY transcription factor 54 [Brassica napus]	17.54	18.45	17.39	14.96	17.83	19.9	4.33	3.94	4.96	8	7.53	7.67
XLOC_032990	-	CDY22730.1 BnaA08g05600D [Brassica napus]	0	0	0.09	0.16	0.22	0.1	1.68	1.96	0.71	0.46	0.2	0.3
XLOC_032994	-	CDY70060.1 BnaAnng32470D [Brassica napus]	5.47	3.7	4.35	4.31	5.08	5.1	1.16	1.45	1.35	1.05	0.79	0.62
XLOC_033013	-	XP_018508949.1 PREDICTED: uncharacterized protein LOC103833540 [Brassica rapa]	5.13	6.95	5.58	2.18	2.97	3.95	1.69	1.29	1.58	1.15	1.67	0.9
XLOC_033026	AGD13	XP_018454906.1 PREDICTED: probable ADP-ribosylation factor GTPase-activating protein AGD13 [Raphanus sativus]	17.45	16.11	16.85	0.13	0.28	0.3	4.48	5.34	5.28	0.04	0	0
XLOC_033027	ASIL2	XP_013729542.1 PREDICTED: trihelix transcription factor ASIL2 [Brassica napus]	0	0	0	0	0.04	0.05	0	0	0	0	0	0
XLOC_033031	NAP1;2	XP_018509938.1 PREDICTED: nucleosome assembly protein 1;2-like, partial [Brassica rapa]	10.24	8.71	6.52	4.21	3.94	7.78	1.51	2.87	1.78	0.62	0.82	0.7
XLOC_033033	-	XP_009101401.1 PREDICTED: heterogeneous nuclear ribonucleoprotein 1-like [Brassica rapa]	2.99	4.42	2.48	3.86	3.3	3.04	0.91	0.93	1.03	0.68	1.48	0.82
XLOC_033053	SAC2	CDY29331.1 BnaA05g15980D [Brassica napus]	0	0	0	0	0.11	0	0	0.35	0	0.14	0.15	0.31
XLOC_033066	TAR4	XP_009107936.1 PREDICTED: LOW QUALITY PROTEIN: tryptophan aminotransferase-related protein 4-like [Brassica rapa]	10.36	11.59	11.39	10.95	9.05	12.75	0.57	0.96	0.58	3.05	3	2.93
XLOC_033067	TAR4	XP_013715098.1 PREDICTED: tryptophan aminotransferase-related protein 4-like [Brassica napus]	0	0	0	0	0	0	0	0	0.15	0	0	0
XLOC_033069	-	XP_018512865.1 PREDICTED: uncharacterized protein LOC103860211 [Brassica rapa]	0.27	0.19	0.16	0.23	0	0.65	0	0.18	0	0	0	0
XLOC_033076	-	CDY62147.1 BnaCnng39350D [Brassica napus]	2.04	1.54	1.3	0.34	0.47	0.65	0	0.46	0.14	0.13	0	0.05
XLOC_033078	-	-	1.3	1.6	1.81	0.98	0.84	0.67	0.97	0.67	1.07	0.17	0.42	0.37
XLOC_033083	-	CDY71482.1 BnaAnng37630D [Brassica napus]	1.64	1.45	0.66	2.24	1.38	0.58	1.24	0.8	0.3	0.27	0.44	0.44
XLOC_033110	-	XP_013731282.1 PREDICTED: uncharacterized protein LOC106434969 [Brassica napus]	0.53	1.21	1.56	0	0	0	0.65	0.38	0.36	0	0	0
XLOC_033137	-	CDY27108.1 BnaA08g07460D [Brassica napus]	5.97	5.37	4.73	7.61	6.73	9.47	3.4	3.1	2.12	4.17	6.78	5.4
XLOC_033144	-	XP_013695601.1 PREDICTED: uncharacterized protein LOC106399689 [Brassica napus]	0.93	1.38	0.89	0.25	0.3	0.04	0.07	0.08	0.04	0	0	0
XLOC_033146	-	CDY20888.1 BnaC05g26040D [Brassica napus]	2.53	1.94	1.4	0.59	0.64	0.22	1.59	2.04	3.16	0.11	0.62	0.41
XLOC_033151	-	-	18.16	20.91	18.4	18.42	22.17	42.18	4.6	5.13	5.51	13.17	13.55	13.1
XLOC_033161	-	-	1.45	1.51	1.88	0.34	0.42	0.5	0.24	0.37	0	0.08	0.08	0.08
XLOC_033163	SUF4	CDY52181.1 BnaAnng11220D [Brassica napus]	9.23	7.7	8.3	7.58	8.51	4.71	5.78	6.07	5.79	4.37	5.08	4.79
XLOC_033177	HMGS	XP_009102712.1 PREDICTED: hydroxymethylglutaryl-CoA synthase [Brassica rapa]	1.6	2.17	1.18	2.62	2.47	3.32	1.31	1.44	2.31	1.15	1.84	1.01
XLOC_033196	RPS6	CDX90853.1 BnaA03g25330D [Brassica napus]	1.48	1.08	0.82	0.03	0.09	0	0	0.21	0.33	0	0	0
XLOC_033201	RTNLB2	CDY05135.1 BnaC03g29330D [Brassica napus]	0.11	0.05	0	0.42	0.74	1.35	0	0	0.06	0.08	0.11	0.11
XLOC_033211	-	-	0	0	0	1.84	3.03	3.08	0.07	0.24	0.45	0.34	0.07	0.15
XLOC_033225	-	-	0.61	0.08	0.54	0.16	0.36	0	0	0	0	0	0	0
XLOC_033241	RLP12	XP_013656059.1 PREDICTED: receptor-like protein 12 [Brassica napus]	0.39	0.76	0.44	0.13	0	0.05	0.26	0.36	0.34	0	0	0.11
XLOC_033257	RPS6	CDX76480.1 BnaA08g09200D [Brassica napus]	3.81	3.62	3.89	3.13	3.34	0.27	1.55	1.92	1.45	1.94	1.5	1.28
XLOC_033258	WRKY19	CDX76479.1 BnaA08g09210D [Brassica napus]	4.97	3.7	3.49	2.97	3.43	1.48	2.06	3.23	2.29	2.58	2.23	1.87
XLOC_033286	-	CDX68909.1 BnaC01g05440D [Brassica napus]	0	0	0	0	0.27	0	0.05	0	0	0.41	0.31	0.68
XLOC_033316	-	CDX76372.1 BnaA08g10280D [Brassica napus]	0	0	0	0.02	0.01	0	1.66	1.57	1.43	0	0	0
XLOC_033321	-	XP_009145296.2 PREDICTED: uncharacterized protein LOC103869007 [Brassica rapa]	0	0	0	0	0	0	1.36	0	0	0	0	0
XLOC_033322	-	CDY71250.1 BnaUnng04270D, partial [Brassica napus]	3.8	4.06	4.06	0	0	0	1.8	1.68	2.04	2.75	2.34	2.8
XLOC_033326	WEL2	XP_006393636.1 hypothetical protein EUTSA_v10011258mg [Eutrema salsugineum]	0	0	0	1.6	1.83	4.1	0	0	0	2.23	2.68	2.81
XLOC_033330	IQD14	XP_009108597.1 PREDICTED: protein IQ-DOMAIN 14-like [Brassica rapa]	1.12	1.43	1.09	0.14	0.38	0	0.65	0.89	0.3	0.48	0.23	0.12
XLOC_033346	CAP1	CDX76285.1 BnaA08g11150D [Brassica napus]	2.94	3.14	2.85	4.02	4.78	5.23	4.52	3.59	4.01	3.02	2.19	2.79
XLOC_033358	-	XP_018492871.1 PREDICTED: uncharacterized protein LOC108863064 [Raphanus sativus]	1.02	0.1	0.29	0.41	1.39	1.42	0	0.24	0	0.12	0.61	1.97
XLOC_033373	-	CDY23315.1 BnaA08g12310D [Brassica napus]	2.67	2.44	2.03	2.06	1.56	1.45	0	0.23	0.35	0.75	1.29	0.54
XLOC_033419	EIF(ISO)4G2	XP_009127643.1 PREDICTED: eukaryotic translation initiation factor-like [Brassica rapa]	1.88	2.25	2.18	2.39	2.86	2.96	0.43	0.73	0.82	1.99	2.34	2.13
XLOC_033468	NAPB	XP_009109145.1 PREDICTED: napin-B-like [Brassica rapa]	0.13	0.33	0.12	0	0	0	0	0.15	0	0	0	0
XLOC_033481	grpE	CDY14299.1 BnaA08g14300D [Brassica napus]	4.56	4.42	3.92	4.33	4.17	8.82	2.05	2.28	2.36	2.22	1.9	1.55
XLOC_033484	-	CDY14303.1 BnaA08g14340D [Brassica napus]	0	0.32	0.11	1.03	1.67	0.89	0	0.14	0	0.59	0.63	0.51
XLOC_033498	TT12	XP_009109195.1 PREDICTED: protein DETOXIFICATION 35-like [Brassica rapa]	49.28	50.17	50.25	27.66	27.69	14.74	45.81	47.2	46.77	18.75	17.32	21.34
XLOC_033569	Crnkl1	OMO85177.1 RNA-processing protein, HAT helix [Corchorus olitorius]	7.99	7.12	6.73	2.88	2.73	4.02	3.25	3.84	2.5	1.63	1.47	1.56
XLOC_033575	-	-	0	0	0.04	2.49	3.18	2.11	0.59	0.9	0.52	1.77	2.02	1.89
XLOC_033579	PEL1	CDY08309.1 BnaA05g13100D [Brassica napus]	2.63	2.7	2.38	4.67	5.4	7.42	1.97	1.51	2.26	3.2	3.4	2.8
XLOC_033588	-	CDY24767.1 BnaA08g15430D [Brassica napus]	3.58	3.54	3.43	0	0	0	3.07	3.24	3.6	0	0	0
XLOC_033591	BLH2	XP_013630391.1 PREDICTED: LOW QUALITY PROTEIN: BEL1-like homeodomain protein 2 [Brassica oleracea var. oleracea] [Brassica oleracea]	2.78	3.17	2.95	6.22	4.36	2.83	8.13	9.04	9.63	15.72	16.76	15.68
XLOC_033607	-	XP_018449847.1 PREDICTED: uncharacterized protein LOC108821299 [Raphanus sativus]	0.77	0.51	0.61	0.8	0.97	2.01	0.46	1.14	0.51	0.25	0.44	0.49
XLOC_033615	-	CDY01930.1 BnaC02g27970D [Brassica napus]	1.97	2.42	1.48	1.91	2.48	2.55	1.19	1.41	0.55	2.63	0.56	0.6
XLOC_033624	-	XP_018447990.1 PREDICTED: IRK-interacting protein-like isoform X1 [Raphanus sativus]	0	0	0	0.63	0.76	0.96	0	0	0	0.76	0.63	0.46
XLOC_033672	-	CDY49901.1 BnaA05g14920D [Brassica napus]	0.58	0.76	0.87	0	0	0.06	0	0	0	0	0	0
XLOC_033688	NPC1	XP_009109561.1 PREDICTED: Niemann-Pick C1 protein [Brassica rapa]	6.49	5.57	5.23	2.67	2.53	0.54	2.4	2.98	3.31	4.7	4.6	4.7
XLOC_033699	pelp1	XP_013671408.1 PREDICTED: proline-, glutamic acid- and leucine-rich protein 1-like [Brassica napus]	0.67	0.88	0.53	0.8	1.11	0.7	0.34	0.74	0.29	1.14	1.06	1.05
XLOC_033701	TCP24	XP_009109610.1 PREDICTED: transcription factor TCP24-like [Brassica rapa]	1.88	1.81	1.97	1.85	2.55	1.73	2.23	1.91	2.43	2.49	2	1.58
XLOC_033727	-	-	0.2	0.64	0	0.16	0.14	0	0	0	0.4	0	0	0
XLOC_033753	NAC005	CDX90132.1 BnaA08g18520D [Brassica napus]	0.55	0.45	0.61	0	0	0	0	0.15	0	0.25	0	0
XLOC_033775	TOM20-2	CDX90082.1 BnaA08g19020D [Brassica napus]	1.31	1.01	0.67	0.58	0.83	1.77	0.55	0.72	0.37	0.25	0.87	0.63
XLOC_033846	TWN2	XP_009110012.1 PREDICTED: valine--tRNA ligase, mitochondrial 1-like [Brassica rapa]	1.29	3.09	2.03	0.36	0.65	0.3	2.54	1.82	2.32	0.14	0.76	1.03
XLOC_033890	MRSA2	CDY41436.1 BnaA08g20380D [Brassica napus]	1.52	1.09	1.67	0.17	0.39	0.8	0.13	0.68	0.13	0.07	0.06	0.06
XLOC_033896	pcp	CDY25785.1 BnaA07g09970D [Brassica napus]	0	1.28	0.96	0.96	0.61	1.14	0.1	0.35	0.22	0	0.16	0.16
XLOC_033902	PDIL1-5	CDY68166.1 BnaCnng57820D, partial [Brassica napus]	0.68	0.29	0.79	0.57	1.16	0.96	0.67	0	0.44	0.18	0.11	0.07
XLOC_033904	mnmA	XP_009144914.1 PREDICTED: uncharacterized protein LOC103868579 [Brassica rapa]	4.62	4.52	3.8	3.35	3.76	3.91	1.77	1.62	2.26	1.88	1.94	2.07
XLOC_033910	-	CDY38841.1 BnaC08g20150D [Brassica napus]	0.84	0.87	0.78	0.09	0	0	0.07	0.12	0.15	0	0.04	0.04
XLOC_033914	-	-	2.74	2.15	2.64	2.94	2.82	1.85	0.14	1.08	1.17	0.31	0.73	0.44
XLOC_033955	At1g65240	CDY25728.1 BnaC03g69470D [Brassica napus]	0	0	0	1.81	2.69	1.67	0	0	0	0.42	0.33	0
XLOC_034069	-	CDX96874.1 BnaA08g24170D [Brassica napus]	0.87	0.63	0.34	0.69	0.48	0.09	0.45	0.73	0.1	0.18	0.09	0.19
XLOC_034070	-	CDX96874.1 BnaA08g24170D [Brassica napus]	1.59	2.65	2.42	2.17	2.14	0.43	0.65	1.05	1.07	0.64	0.17	0.17
XLOC_034124	-	-	2.65	3.71	3.12	3.16	3.79	4.97	0.39	0.69	0.58	0.43	0.6	0.1
XLOC_034130	EMB2731	XP_010539332.1 PREDICTED: ER membrane protein complex subunit 8/9 homolog [Tarenaya hassleriana]	0	0	0	0	0.09	0	0	0	0	0	0.37	0.33
XLOC_034131	TSB	XP_013721579.1 PREDICTED: uncharacterized protein LOC106425393 [Brassica napus]	1.13	0.8	1.08	0.47	0.31	1.04	0.66	0.72	0.58	0.81	0.93	0.85
XLOC_034163	At1g10310	CDY20941.1 BnaA08g25840D [Brassica napus]	0.88	1.6	1.85	0.96	2.27	2.8	1.42	1.54	1.78	1	1.61	1.84
XLOC_034174	-	-	1.89	2.48	2.29	1.61	2.12	2.5	1.18	0.61	0.86	0.34	0.51	0.28
XLOC_034221	-	CDY31152.1 BnaA08g27020D [Brassica napus]	0.12	0.26	0.35	0.29	0.23	0.2	0.41	0.35	0.08	0.33	0.27	0.4
XLOC_034316	MYC4	CDY42402.1 BnaA08g00120D [Brassica napus]	0.98	0.46	0.58	0.09	0.06	0.13	0.03	0.06	0.05	0	0.05	0
XLOC_034330	-	CDY02748.1 BnaC02g11410D [Brassica napus]	1.44	1.52	2.01	0	0	0	0.54	0.5	0.59	0	0	0
XLOC_034350	CESA8	CDY38950.1 BnaA04g13710D [Brassica napus]	0	0	0	8.74	8.65	3.68	0	0	0	1.73	1.46	1.41
XLOC_034373	-	CDY02503.1 BnaA08g01100D [Brassica napus]	0.51	0.82	0.71	0.17	0.46	0.51	0.63	0.34	0.23	0.05	0.1	0.11
XLOC_034376	-	CDY02517.1 BnaA08g01240D [Brassica napus]	0	0	0	1.56	2.24	2.6	0	0	0	0.56	0.3	0.43
XLOC_034395	-	JAU76142.1 Retrovirus-related Pol polyprotein from transposon TNT 1-94 [Noccaea caerulescens]	0.08	0.06	0.15	2.02	2.84	0.91	0	0.08	0	11.49	11.12	10.15
XLOC_034424	-	CDY60841.1 BnaA08g29500D [Brassica napus]	1.82	2.73	1.95	1.8	1.81	2.93	3.01	3.75	3.4	4.43	4.82	5.77
XLOC_034425	-	XP_013723650.1 PREDICTED: uncharacterized protein LOC106427465 [Brassica napus]	3.28	2.81	3.39	3.26	2.33	0.93	5.24	4.86	6.16	8.38	8.48	8.24
XLOC_034429	mnmA	CDY65470.1 BnaA08g29550D [Brassica napus]	3.89	4.23	3.98	4.88	5.63	6.53	3.22	2.26	2.66	3.78	3.92	3.57
XLOC_034430	mnmA	CDY65470.1 BnaA08g29550D [Brassica napus]	4.22	2.76	3.33	3.95	4.48	1.46	3.18	2.18	3.23	3.07	2.06	2.44
XLOC_034435	-	CDY23131.1 BnaC09g18850D [Brassica napus]	4.89	2.75	4.52	1.35	1.31	1.34	0.47	0.92	0.69	0.15	0.42	0.59
XLOC_034443	TPS28	CDY13053.1 BnaA09g17640D [Brassica napus]	0	0	0.09	0	0	0	1.01	0.75	0.3	0	0	0
XLOC_034460	-	CDY01986.1 BnaC02g27410D [Brassica napus]	0	0	0	1.31	2.35	1.95	0	0	0	0	0	0
XLOC_034505	CRWN1	XP_013742021.1 PREDICTED: protein CROWDED NUCLEI 1-like [Brassica napus]	6.72	5.35	5.99	4.84	5.89	7.68	1.59	2.12	1.53	1.35	1.36	0.93
XLOC_034509	-	CDY39697.1 BnaA04g14140D [Brassica napus]	1.61	2.12	2.45	0.12	0.16	0.43	2.69	2.52	2.43	0.4	0	0.14
XLOC_034547	-	-	0.56	0.76	0.91	0	0.13	0.18	0.09	0	0.09	0	0	0
XLOC_034563	PBE2	CDY26610.1 BnaA09g46670D [Brassica napus]	0	0	0	0.58	0.3	1.33	0	0	0.07	0	0	0
XLOC_034568	-	-	0.31	0	0.14	0	0.82	0.29	0.13	0	0	0.25	0.94	0.15
XLOC_034569	-	XP_009123196.1 PREDICTED: uncharacterized protein LOC103847939 [Brassica rapa]	0	0.08	0	3.34	2.56	2.68	0	0	0.2	1	1.42	1.25
XLOC_034570	ALF5	XP_009123200.1 PREDICTED: protein DETOXIFICATION 19 [Brassica rapa]	1.67	1.83	2.27	0.68	0.39	1	0.99	1.46	1.16	0	0.37	0.16
XLOC_034572	-	-	0	0	0	0.65	0.43	2.37	0	0	0	0.55	1.18	1
XLOC_034585	MBR1	CDY17061.1 BnaA08g04250D [Brassica napus]	4.37	3.68	4.12	3.55	3.19	6.47	3.01	3.21	3.44	4.25	4.45	3.94
XLOC_034610	-	CDX95496.1 BnaC01g33880D [Brassica napus]	0	0	0	2.97	3.54	4.48	0	0	0	0.43	0.59	0.43
XLOC_034622	VIP1	XP_013605016.1 PREDICTED: transcription factor VIP1-like [Brassica oleracea var. oleracea] [Brassica oleracea]	2.89	3.34	2.93	1.14	1.35	0.8	0.95	1.52	1.38	0.37	0.25	0.25
XLOC_034623	SKS2	CDY48940.1 BnaA08g04740D [Brassica napus]	0.84	0.68	0.89	0	0	0	0.46	0.72	0.34	0.61	0	0
XLOC_034641	-	XP_006414978.1 hypothetical protein EUTSA_v10026728mg [Eutrema salsugineum]	7.65	7.76	6.02	16.17	19.83	27.2	3.59	5.77	4.09	1.65	1.9	1.63
XLOC_034643	-	CDY34549.1 BnaA08g05040D [Brassica napus]	0	0.04	0	0	0	0	0	0	0	0	0	0
XLOC_034653	APL	CDY43707.1 BnaA08g05130D [Brassica napus]	1.51	2.25	1.45	1.74	1.64	1.47	0.61	0.12	0.26	0.38	0.5	0.36
XLOC_034660	-	XP_018477388.1 PREDICTED: uncharacterized protein LOC108848500 [Raphanus sativus]	0.47	0.38	0.17	0	0	0	0.14	0.21	0.2	0	0	0
XLOC_034664	-	-	2.24	1.35	0.87	0.43	0.77	1.04	0.6	0.66	0.75	0.21	0.31	0.05
XLOC_034673	-	XP_009123911.1 PREDICTED: 26S protease regulatory subunit 10B homolog A-like isoform X1 [Brassica rapa]	0	0	0	0	0	0	0	0.27	0.76	0	0	0
XLOC_034699	CEL3	XP_013691728.1 PREDICTED: endoglucanase 9-like [Brassica napus]	3.91	4.11	3.1	0	0.01	0	0.48	0.4	0.57	0.02	0	0
XLOC_034722	-	-	0	0	0.15	1.2	1.96	4.59	0.08	0	0	0.36	0	0
XLOC_034740	OEP162	XP_018449827.1 PREDICTED: outer envelope pore protein 16-2, chloroplastic isoform X1 [Raphanus sativus]	0.84	0.9	0.94	0.5	0.31	0.67	0.15	0.18	0	0.24	0	0.17
XLOC_034759	SNF4	-	2.17	1.69	1.89	2.59	3.14	3.63	0.39	0.25	0.6	0.47	0.29	0.38
XLOC_034763	VEP1	XP_002869731.1 hypothetical protein ARALYDRAFT_914168 [Arabidopsis lyrata subsp. lyrata] [Arabidopsis lyrata]	0.15	0.26	0.11	0	0	0	0.08	0	0.16	0	0	0
XLOC_034770	-	CDY41864.1 BnaA08g06350D [Brassica napus]	2.08	1.95	1.64	2.37	2.95	2.94	0.2	0.24	0.57	0.83	0.65	1.14
XLOC_034788	-	XP_018479302.1 PREDICTED: uncharacterized protein LOC108850231 [Raphanus sativus]	14.94	15.15	15.47	0	0.05	0	3.86	3.63	3.8	0	0	0
XLOC_034796	-	CDY10324.1 BnaC05g29550D [Brassica napus]	0	0.04	0.1	0.25	0.37	0.09	0	0.28	0	0.15	0	0
XLOC_034798	Os03g0733400	JAU55223.1 Putative AC transposase, partial [Noccaea caerulescens]	0.03	0.07	0.1	6.84	7.44	6.62	0	0	0.09	0.33	0.56	0.31
XLOC_034804	-	XP_018512865.1 PREDICTED: uncharacterized protein LOC103860211 [Brassica rapa]	1.12	0.66	1	0	0.05	0.07	0.54	0.26	0.44	0	0	0
XLOC_034814	-	CDY44665.1 BnaA08g06750D [Brassica napus]	0	0	0	1.54	1.4	1.31	0.07	0.05	0.17	0.93	0.64	0.69
XLOC_034819	SAPK3	KFK38234.1 hypothetical protein AALP_AA3G086500 [Arabis alpina]	7.02	7.98	6.83	4.67	3.9	5.28	2.09	2.48	2.62	1.49	2.19	1.42
XLOC_034820	-	XP_013715002.1 PREDICTED: heat stress transcription factor A-1d-like [Brassica napus]	0.4	0	0.18	0	0	0	2.77	3.88	1.82	0	0	0
XLOC_034822	RCD1	XP_009107993.1 PREDICTED: inactive poly [ADP-ribose] polymerase RCD1-like isoform X1 [Brassica rapa]	0.07	0	0.06	0.36	0.66	1.42	0.73	1	1.8	0.66	0.78	1.43
XLOC_034823	RCD1	XP_009107993.1 PREDICTED: inactive poly [ADP-ribose] polymerase RCD1-like isoform X1 [Brassica rapa]	0.57	0.51	0.9	2.03	2.46	1.03	2.42	2.25	2.61	5.53	6.77	6.53
XLOC_034832	-	-	0	0	0	0.65	1.29	1.96	0.06	0.14	0	0	0.11	0.06
XLOC_034863	At5g05200	CDY52145.1 BnaA03g55240D [Brassica napus]	0.67	0.34	0.56	0.13	0.06	0.21	0	0.05	0	0.08	0.08	0.25
XLOC_034870	ARP4	CDO98459.1 unnamed protein product [Coffea canephora]	3.31	4.64	4.33	2.43	2.74	6.05	3.42	4.09	3.5	3.18	4.36	4.82
XLOC_034888	-	XP_018458827.1 PREDICTED: uncharacterized protein LOC108829724 [Raphanus sativus]	0	0	0	0	0	0	0.14	0.16	0	0	0	0
XLOC_034894	-	XP_009124442.1 PREDICTED: uncharacterized protein LOC103849430 [Brassica rapa]	1.16	0.21	1.16	0.35	0.04	0.06	0	0.25	0.12	0	0.11	0.06
XLOC_034944	CRK4	XP_013608655.1 PREDICTED: putative cysteine-rich receptor-like protein kinase 32 isoform X2 [Brassica oleracea var. oleracea] [Brassica oleracea]	0	0.02	0.06	0.27	0.29	0.1	0	0.03	0.05	0.35	0.41	0.43
XLOC_034946	IMPDH	XP_009115235.1 PREDICTED: uncharacterized protein LOC103840480 [Brassica rapa]	2.08	2.83	3.41	0.08	0.11	0.05	2.76	2.96	2.82	0	0	0
XLOC_034957	-	-	1.83	1.48	0.27	4.22	3.04	4.48	0.28	0.33	0.62	1.94	3.27	3.45
XLOC_034961	GDPDL3	XP_013718583.1 PREDICTED: glycerophosphodiester phosphodiesterase GDPDL3-like [Brassica napus]	0.97	0.89	1.16	37.99	41.22	36.37	0.23	0.59	0.38	10.43	10.49	12.05
XLOC_034962	GDPDL3	XP_013718583.1 PREDICTED: glycerophosphodiester phosphodiesterase GDPDL3-like [Brassica napus]	18.8	18.27	15.16	41.75	48.61	10.49	4.88	6.56	5.16	12.55	13.12	11.34
XLOC_034973	-	CDX93791.1 BnaA09g23910D [Brassica napus]	2.54	1.98	2.33	0.16	0.09	0.06	1.59	2.76	2.32	0	0	0
XLOC_034989	-	XP_013656056.1 PREDICTED: uncharacterized protein LOC106360924 [Brassica napus]	0.46	0.92	1.11	6.12	8.02	1.48	1.42	0.72	0.85	2.21	2.05	2.85
XLOC_035032	MAP70.1	KRH66768.1 hypothetical protein GLYMA_03G127500 [Glycine max]	0	0	0	4.1	3.96	1.65	1.12	1.91	1.51	0	0	0
XLOC_035040	RPN2	XP_018469994.1 PREDICTED: dolichyl-diphosphooligosaccharide--protein glycosyltransferase subunit 2 [Raphanus sativus]	0.23	0.34	0.43	0.36	0.61	0.61	0.21	0.18	0.3	0.15	0.22	0.13
XLOC_035067	-	-	0	0	0	0.12	0.22	0.3	0.22	0	0	0.35	0.45	0.38
XLOC_035078	-	-	2.76	3.54	2.57	2.4	2.38	2.83	1.39	0.77	1.67	1.12	0.54	0.85
XLOC_035084	-	CDX76335.1 BnaA08g10650D [Brassica napus]	1.15	0.79	1.12	2.76	1.42	3.5	1.49	0.78	0.9	4.2	4.18	3.77
XLOC_035111	BHLH63	XP_009108724.1 PREDICTED: transcription factor bHLH63-like isoform X1 [Brassica rapa]	0.2	0.11	0.06	0.1	0.28	0.58	0	0	0.07	0	0.06	0
XLOC_035116	SWI3D	XP_009108732.1 PREDICTED: SWI/SNF complex subunit SWI3D-like [Brassica rapa]	2.41	2.74	2	1.85	2.15	0.89	1.81	1.38	1.68	0.89	2.43	1.26
XLOC_035117	SWI3D	XP_009108732.1 PREDICTED: SWI/SNF complex subunit SWI3D-like [Brassica rapa]	2.91	3.27	3.08	2.91	3.19	2.58	2.55	2.45	2.6	1.77	1.97	1.63
XLOC_035118	SWI3D	XP_009108732.1 PREDICTED: SWI/SNF complex subunit SWI3D-like [Brassica rapa]	2.05	1.33	1.85	1.71	1.82	0.28	1.89	1.29	1.72	1.44	1.33	1.4
XLOC_035125	-	CDX76271.1 BnaA08g11290D [Brassica napus]	2.44	3.77	3.83	1.93	1.43	2.34	0.44	0.86	0.48	0.34	0.21	0.37
XLOC_035127	At4g34220	AID60133.1 leucine-rich repeat protein kinase family protein [Brassica napus]	0.7	0.57	0.54	0.35	0.81	0.69	0.65	0.71	0.53	0.36	0.04	0.35
XLOC_035129	VHA-H	CDX76266.1 BnaA08g11340D [Brassica napus]	1.81	2.67	1.97	2.67	2.23	2.06	0.74	0.49	0.66	0.79	1.01	0.46
XLOC_035141	MFDX2	XP_018448439.1 PREDICTED: putative F-box protein At3g23950 [Raphanus sativus]	0.16	0.33	0.14	0	0.12	0	0	0	0	0	0.08	0.16
XLOC_035144	TPC1	XP_013611388.1 PREDICTED: two pore calcium channel protein 1 [Brassica oleracea var. oleracea] [Brassica oleracea]	0.43	0.31	1.09	0	0.09	0	0.48	0.37	0.17	1.49	1.34	1.63
XLOC_035147	-	XP_013639215.1 PREDICTED: mRNA turnover protein 4 homolog [Brassica oleracea var. oleracea] [Brassica oleracea]	24.74	22.4	20.5	0.13	0	0	2.99	3.73	3.43	0	0	0
XLOC_035153	-	CDY23315.1 BnaA08g12310D [Brassica napus]	0	0	0.34	0	0.52	0.71	0.6	0	0	0.01	0.46	0.57
XLOC_035180	PPC2	AAD22994.1 phosphoenolpyruvate carboxylase [Arabidopsis thaliana]	0	0	0	0.9	1.35	0.57	0	0	0	0.54	0.52	0.65
XLOC_035185	-	XP_013678012.1 PREDICTED: uncharacterized protein LOC106382500 [Brassica napus]	0.07	0.06	0.18	0.11	0.45	0.14	0	0.08	0.07	0	0	0.07
XLOC_035186	TSB1	XP_018512470.1 PREDICTED: uncharacterized protein LOC103853351 [Brassica rapa]	9.33	8.75	9.19	0.21	0.27	0.12	1.14	3.05	2.36	0	0	0
XLOC_035219	-	XP_013594379.1 PREDICTED: uncharacterized protein LOC106302409 [Brassica oleracea var. oleracea] [Brassica oleracea]	8.46	7.11	7.79	9.24	9.42	5.45	2.89	3.11	2.6	4.09	3.87	4.05
XLOC_035227	PORB	CDY14280.1 BnaA08g14110D [Brassica napus]	2.34	1.44	0.36	0.65	0	0.13	1.27	1.33	1.94	1.37	0.8	1.08
XLOC_035253	CFIS2	XP_009109202.1 PREDICTED: pre-mRNA cleavage factor Im 25 kDa subunit 2 [Brassica rapa]	1.53	1.02	0.87	1.57	1.66	3.17	0.66	1.94	0.54	1.22	1.31	0.89
XLOC_035254	CFIS2	XP_009109202.1 PREDICTED: pre-mRNA cleavage factor Im 25 kDa subunit 2 [Brassica rapa]	1.92	1.9	1.13	1.86	1.98	2.51	0.2	0.46	1.08	1.55	1.04	1.69
XLOC_035278	HSP70-6	XP_009109254.1 PREDICTED: heat shock 70 kDa protein 6, chloroplastic-like [Brassica rapa]	34.43	35.54	34.13	141.2	146.14	150.81	53.41	52.97	52.11	32.65	28.54	30.52
XLOC_035279	VEP1	XP_009109253.1 PREDICTED: 3-oxo-Delta(4,5)-steroid 5-beta-reductase [Brassica rapa]	57.75	54.92	61.18	37.29	35.74	41.18	345.65	352.23	343.54	153.28	147.37	146.76
XLOC_035311	-	-	0	0	0	1.51	1.14	4.02	0	0	0	0.36	0.1	0.39
XLOC_035325	-	-	0.97	0.78	0.93	0.35	0.38	1.03	0.57	0.38	0.44	0.08	0.43	0.09
XLOC_035340	-	-	0	0	0	18.36	22.11	19.06	0.05	0	0.11	3.8	3.6	3.34
XLOC_035370	-	XP_018508454.1 PREDICTED: uncharacterized protein LOC108868795 [Brassica rapa]	0.7	1.32	0.57	0.88	0.71	0.57	0.11	0.19	0.18	0.16	0.28	0.17
XLOC_035371	UBC2	XP_013584721.1 PREDICTED: ubiquitin-conjugating enzyme E2 2-like [Brassica oleracea var. oleracea] [Brassica oleracea]	0	8.91	0	1.63	1.47	1.42	0	0	0	0	0	0
XLOC_035392	UBC2	XP_013584721.1 PREDICTED: ubiquitin-conjugating enzyme E2 2-like [Brassica oleracea var. oleracea] [Brassica oleracea]	6.26	0	6.02	0	0	0	1.78	1.7	3.01	0.5	0.2	0.47
XLOC_035404	At1g62020	XP_009109461.1 PREDICTED: coatomer subunit alpha-2-like [Brassica rapa]	3.42	2.8	2.79	2.86	2.14	3.38	2.16	1.93	1.9	1.69	1.44	2.01
XLOC_035405	At2g21390	XP_009109461.1 PREDICTED: coatomer subunit alpha-2-like [Brassica rapa]	11.8	12.7	12.14	18.17	18.13	1.57	9.1	8.92	9.38	13.55	10.35	12.02
XLOC_035433	-	XP_013638524.1 PREDICTED: uncharacterized protein LOC106343771 [Brassica oleracea var. oleracea] [Brassica oleracea]	0	0	0	0	0.03	0	0	0	0	0.07	0.2	0.13
XLOC_035435	-	-	0.3	0.59	0	0	0	1.08	0	0.22	0	0	0	0
XLOC_035484	-	CDY40505.1 BnaC01g20070D [Brassica napus]	0	0.21	0.62	0.14	0.12	1.03	0	0	0	0.24	0	0.26
XLOC_035492	-	XP_013656837.1 PREDICTED: uncharacterized protein LOC106361609 [Brassica napus]	3.52	2.92	4.14	2.57	2.44	6.9	0.5	0.49	0.73	0.98	1.23	1.16
XLOC_035511	-	XP_013607762.1 PREDICTED: uncharacterized protein LOC106314439 [Brassica oleracea var. oleracea] [Brassica oleracea]	0.19	0.15	0.04	0.11	0.2	0.05	0.34	0.3	0.52	0	0	0.09
XLOC_035580	-	CDY36132.1 BnaA08g19160D [Brassica napus]	2.96	1.17	2.22	3.5	2.79	1.15	1.81	1.06	0.71	2.03	1.59	1.24
XLOC_035629	PI4KG5	CDY36079.1 BnaA08g19690D [Brassica napus]	8.97	8.05	8.85	5.21	5.9	5.54	8.36	8.97	6.85	4.38	3.92	3.92
XLOC_035649	DOF1.3	XP_009110034.1 PREDICTED: dof zinc finger protein DOF1.3-like [Brassica rapa]	2.92	4.14	2.97	1.3	0.94	1.01	2.46	3.74	2.44	8.69	7.48	7.66
XLOC_035663	BASL	XP_009136405.1 PREDICTED: protein BREAKING OF ASYMMETRY IN THE STOMATAL LINEAGE isoform X1 [Brassica rapa]	0.19	0	0	0.38	0.34	0	1.07	1.35	1.85	0.18	0.09	0
XLOC_035671	-	CDY70183.1 BnaAnng32840D [Brassica napus]	0.87	1.67	1.54	0.35	0.23	0.43	4.73	3.76	2.86	0.79	1.17	0.64
XLOC_035699	PIP5K1	XP_009110161.1 PREDICTED: phosphatidylinositol 4-phosphate 5-kinase 1 [Brassica rapa]	9.15	8.9	9.87	7.73	6.96	15.36	3.57	3.85	4.27	3.71	3.35	3.23
XLOC_035725	-	CDX96610.1 BnaA08g21530D [Brassica napus]	0.3	0.24	0.42	0.14	0.21	0.21	1.51	2.36	1.17	2.22	1.63	1.99
XLOC_035768	-	-	0.35	0.56	0.1	0.09	0	0	0.64	0.88	0.82	0.11	0.23	0
XLOC_035780	GC2	CDX96747.1 BnaA08g22900D [Brassica napus]	0.04	0.2	0.07	0.03	0.15	0.28	0.08	0.04	0.04	0	0.08	0.2
XLOC_035816	-	XP_013600384.1 PREDICTED: DCN1-like protein 4 isoform X2 [Brassica oleracea var. oleracea] [Brassica oleracea]	0.42	0.4	0.26	0.3	0.3	0.12	0.12	0	0.17	0	0	0.08
XLOC_035917	TSB1	XP_009110718.1 PREDICTED: tryptophan synthase beta chain 1-like isoform X2 [Brassica rapa]	2.37	2.28	2.21	0.66	0.8	0.6	0.33	0.24	0.15	0.13	0.12	0.19
XLOC_035952	DRP2B	CDY31035.1 BnaA08g25850D [Brassica napus]	15.59	15.6	14.45	20.58	22.84	6.68	24.39	21.57	20.89	20.11	17.76	17.85
XLOC_035980	ACLA-3	CDY31089.1 BnaA08g26390D [Brassica napus]	2.38	2.8	2.2	1.29	2.31	3.24	0.25	0.29	0.16	0.44	0.69	0.21
XLOC_035983	IMPA4	XP_009110839.1 PREDICTED: importin subunit alpha-4 isoform X1 [Brassica rapa]	3.56	4.05	5.18	6.16	7.04	2.26	0.73	0.85	0.93	0.24	1.09	0.84
XLOC_035985	-	XP_013657692.1 PREDICTED: uncharacterized protein LOC106362355 [Brassica napus]	6.22	5.21	5.55	7.46	6.61	4.25	1.83	1.18	1.29	0.66	1.08	1.84
XLOC_035987	Xpnpep3	CDY31100.1 BnaA08g26500D [Brassica napus]	2.42	2.28	2.15	2	2.78	1.89	1.24	1.57	1.54	1.48	1.26	0.93
XLOC_036019	-	XP_013589645.1 PREDICTED: uncharacterized protein LOC106298100 [Brassica oleracea var. oleracea] [Brassica oleracea]	5.92	5.93	1.9	0	0	0	0.81	1.42	1.11	0	0	0
XLOC_036035	-	XP_013589645.1 PREDICTED: uncharacterized protein LOC106298100 [Brassica oleracea var. oleracea] [Brassica oleracea]	0	0	1.56	0	0	0	0	0	0	0	0	0
XLOC_036237	BAHD1	CDY60221.1 BnaA06g39100D [Brassica napus]	0.69	0	0.88	0.02	0.12	0.15	1.35	0	0.27	0	0	0.01
XLOC_036247	SYP42	CDY22037.1 BnaA09g00660D [Brassica napus]	0	0.2	0.11	0	0.35	1.33	0.11	0.13	0	0.22	0.12	0
XLOC_036253	-	CDY64782.1 BnaCnng44880D [Brassica napus]	0	0	0	0	0.23	0.64	0.45	0.18	0.5	0.15	0.64	0.32
XLOC_036311	At2g40280	XP_009133427.1 PREDICTED: probable methyltransferase PMT23 [Brassica rapa]	0	0.13	0	0.37	0	0.61	0	0	0	0.98	0.48	0.46
XLOC_036317	PIP1.4	XP_013730449.1 PREDICTED: aquaporin PIP1-3 isoform X2 [Brassica napus]	89.73	91.83	93.71	206.71	224.08	247.01	52.41	53.38	54.75	79.66	80.96	80.83
XLOC_036456	DOF5.4	XP_009111960.1 PREDICTED: dof zinc finger protein DOF5.4-like [Brassica rapa]	0.49	0.28	0.55	0.06	0.2	0.14	3.59	2.17	3.02	3.47	3.93	4.32
XLOC_036486	GBF3	XP_018434062.1 PREDICTED: G-box-binding factor 3-like isoform X1 [Raphanus sativus]	0	0	0	0.08	0.07	0.1	0	0	0	0	0	0
XLOC_036487	-	CDX91403.1 BnaC04g07470D [Brassica napus]	0.54	0.56	0.49	0	0.05	0	0.06	0.15	0.16	0.56	0.27	0.61
XLOC_036508	-	-	5.93	5.39	5.39	0	0	0	0.85	1.2	1.68	0	0	0
XLOC_036515	AGD6	CDX78196.1 BnaA09g33910D [Brassica napus]	24.81	25.09	27.16	35.64	35.2	29.78	3.14	3.28	5.04	14.22	15.05	14.93
XLOC_036558	AAO2	XP_009150288.1 PREDICTED: indole-3-acetaldehyde oxidase-like [Brassica rapa]	0.31	0	0.28	0.05	0	0.02	1.05	0.71	0.83	0.52	1.13	0.47
XLOC_036581	ACA8	XP_013714757.1 PREDICTED: calcium-transporting ATPase 8, plasma membrane-type-like isoform X4 [Brassica napus]	1.75	1.49	1.77	2.93	2.59	3.07	0.19	0.22	0.26	0.65	0.8	0.25
XLOC_036648	-	CDY49270.1 BnaA03g50830D [Brassica napus]	1.69	0.86	0.69	0.34	0	0.4	0.59	0.23	0	0.39	0	0
XLOC_036669	-	XP_013661734.1 PREDICTED: casein kinase I-like [Brassica napus]	1.81	1.77	0.84	1.2	0.81	0.19	0.96	1.74	1.44	0.86	0.83	0.19
XLOC_036700	KEA4	XP_009117527.1 PREDICTED: K(+) efflux antiporter 4 [Brassica rapa]	0.97	1.04	1.28	1.79	0.92	0.32	0.59	0.87	1.3	0	1.57	1.91
XLOC_036710	UBP12	CDY70520.1 BnaA09g56140D [Brassica napus]	3.28	2.52	2.59	2.18	2.07	0.72	1.2	1.35	1.52	0	0	0
XLOC_036719	-	CDY47017.1 BnaC02g42020D [Brassica napus]	0.17	0.07	0.15	0.78	0.6	0	0	0	0	0	0	0
XLOC_036728	-	-	0	0	0	0.05	0	0	0	0	0	0	0	0
XLOC_036743	NRPD1	CDY49206.1 BnaA09g10720D [Brassica napus]	0.53	0.48	0.52	0.52	0.47	0.13	0.3	0.57	0.6	0.66	0.71	0.85
XLOC_036744	NRPD1	XP_009112989.1 PREDICTED: DNA-directed RNA polymerase IV subunit 1 [Brassica rapa]	0.45	0.22	0.26	0.35	0.44	0.05	0.23	0.06	0.27	0.29	0.23	0.16
XLOC_036752	-	CDY56947.1 BnaC04g56050D [Brassica napus]	0	0	0	0.07	0.13	1.02	0	0	0	0	0	0
XLOC_036791	PXM16	XP_018512732.1 PREDICTED: uncharacterized protein LOC108871123 [Brassica rapa]	5.19	5.15	4.23	4.26	4.59	3.95	3.17	3.49	2.4	1.96	2.19	1.88
XLOC_036822	-	CDY38195.1 BnaA09g11940D [Brassica napus]	3.48	2.81	3.4	0.05	0.04	0	0.97	1.11	0.43	0	0	0
XLOC_036839	At1g64390	CDY47849.1 BnaA09g12280D [Brassica napus]	5.98	5.48	5.93	6.07	5.37	1.36	17.14	17.93	18	1.33	1.05	1.26
XLOC_036840	At1g64390	CDY47849.1 BnaA09g12280D [Brassica napus]	1.94	1.52	1.6	3.95	4.13	5.28	5.35	5.03	5.14	1.54	1.63	1.24
XLOC_036888	FIPS5	CDY65173.1 BnaC05g49170D [Brassica napus]	3.12	3.55	2.02	0	0	0.02	0.62	0.36	0.37	0	0	0
XLOC_036915	NUDT3	CDY70891.1 BnaUnng04050D [Brassica napus]	8.8	8.97	9.38	7.26	7.75	7.3	2.88	4.68	2.34	1.46	1.07	1.68
XLOC_036932	TPS14	XP_009113120.2 PREDICTED: LOW QUALITY PROTEIN: S-(+)-linalool synthase, chloroplastic [Brassica rapa]	0.72	0.61	0.5	0.96	0.97	0.81	0	0.08	0.11	0.17	0.26	0.04
XLOC_036945	HDT2	XP_013619696.1 PREDICTED: histone deacetylase HDT2-like [Brassica oleracea var. oleracea] [Brassica oleracea]	0.69	1.18	1.36	0.83	1.3	1.43	0.11	0.35	0.16	0.37	0.55	0.6
XLOC_036955	-	XP_018512352.1 PREDICTED: uncharacterized protein LOC103854065 isoform X1 [Brassica rapa]	1.12	0.88	1.13	0.05	0.38	0.46	1.18	0.51	0.16	0.07	0.44	0.33
XLOC_037011	-	CDY70298.1 BnaAnng33250D [Brassica napus]	0	0	0	1.88	2.6	6.57	0	0	0	1.3	0.54	1.58
XLOC_037034	-	CDY59197.1 BnaCnng34440D [Brassica napus]	2.25	1.9	2.18	1.37	2.1	1.13	0.29	0.65	0.52	1.03	0.95	0.75
XLOC_037102	-	CDY33641.1 BnaC08g19410D [Brassica napus]	0	0	0	1.87	1.29	1.38	0	0	0	0.6	1.04	1.18
XLOC_037107	NEK3	CDY52483.1 BnaC07g49440D [Brassica napus]	0.05	0.04	0	0.11	0.16	0.05	0.02	0	0	0	0	0
XLOC_037149	-	-	1.56	0.76	2.34	0	0	0	0.72	0.84	0.32	0	0	0
XLOC_037152	-	CDY30573.1 BnaC07g04080D [Brassica napus]	4.92	5.27	5.17	4.6	4.6	3.58	2.88	3.16	3.35	4.54	4.08	3.25
XLOC_037153	-	CDY28956.1 BnaA02g25200D [Brassica napus]	1.3	1.06	0.99	1.15	0.48	1.7	0	0.16	0.16	0	0	0.33
XLOC_037192	RPL28C	CDY47764.1 BnaC07g41960D [Brassica napus]	2.82	2.97	2.71	0	0	0	0.17	0.4	0.37	0	0	0
XLOC_037227	-	CDY12021.1 BnaAnng02060D [Brassica napus]	3.13	2.37	3.79	3.33	3.24	2.19	0.95	0.83	1.02	0.55	1.23	1.01
XLOC_037244	-	CDX83701.1 BnaC07g24410D [Brassica napus]	1.75	1.76	1.6	0.15	0.09	0.18	1.15	0.74	0.69	0	0	0
XLOC_037252	-	CDY27623.1 BnaA09g27840D [Brassica napus]	2.49	1.89	1.69	0.21	0	0	0.67	0.34	0.58	0	0	0
XLOC_037253	IRX9H	XP_002893477.1 glycosyl transferase family 43 protein [Arabidopsis lyrata subsp. lyrata] [Arabidopsis lyrata]	0.47	0.54	0.55	0	0.04	0	0.29	0.22	0.37	0	0	0
XLOC_037254	HDG12	CDY72035.1 BnaAnng39700D [Brassica napus]	16.2	15.43	14.13	0.25	0.29	0.29	3.62	3.03	3.95	0	0	0
XLOC_037285	CIPK24	CDY03449.1 BnaC01g16330D [Brassica napus]	0.36	0.44	0.34	0.34	0.21	0.25	2.09	1.46	2.12	0	0	0.05
XLOC_037301	RFK1	CDY26317.1 BnaA09g26680D [Brassica napus]	1.56	1.35	1.47	0.58	0.58	0.08	1.15	0.75	0.94	0.49	0.76	0.46
XLOC_037302	RFK1	CDY26317.1 BnaA09g26680D [Brassica napus]	3.51	3.37	2.95	1.54	1.93	1.65	2.29	2.03	2.05	1.25	1.31	1.21
XLOC_037303	At1g52360	CDY71493.1 BnaCnng73160D [Brassica napus]	10.52	10.78	10.18	7.83	9.13	5.42	3.13	3.34	3.12	4.05	3.91	3.28
XLOC_037308	-	JAU66526.1 hypothetical protein LE_TR2441_c0_g1_i1_g.6870, partial [Noccaea caerulescens]	0.4	0.37	0.15	0.05	0	0.11	0.11	0.06	0.06	0	0	0
XLOC_037340	GLO3	XP_018514344.1 PREDICTED: uncharacterized protein LOC103869929 isoform X1 [Brassica rapa]	0.44	0.26	0.57	0.1	0.24	0.26	0.16	0.05	0.12	0.06	0.14	0.12
XLOC_037341	At4g39753	XP_018509849.1 PREDICTED: putative F-box/kelch-repeat protein At4g39756, partial [Brassica rapa]	0.29	0.29	0.31	0	0	0	0.67	0.45	0.77	0	0	0
XLOC_037376	XI-2	CDY64313.1 BnaC09g51820D, partial [Brassica napus]	4.81	4.88	4.87	4.33	5.12	3.35	2.19	2.61	2.15	2.02	1.92	1.78
XLOC_037405	DOR	XP_009141214.1 PREDICTED: F-box protein At5g65850-like [Brassica rapa]	0.91	1.03	0.91	0	0.09	0.18	0.34	0.33	0.12	0	0.18	0.3
XLOC_037409	CSLB3	XP_009141247.1 PREDICTED: cellulose synthase-like protein B3 isoform X1 [Brassica rapa]	10.25	9.37	10.6	4.23	5.05	4.4	0.53	0.35	0.4	2.22	3.1	2.72
XLOC_037410	CSLB3	XP_009141248.1 PREDICTED: LOW QUALITY PROTEIN: cellulose synthase-like protein B3 [Brassica rapa]	20.98	22.64	21.71	9.81	10.95	4.55	8.79	9.25	8.5	8.04	8.48	8.46
XLOC_037416	LUH	CDY19159.1 BnaA04g18990D [Brassica napus]	1.03	0.83	1.72	1.33	0.59	0.45	0.09	0.1	0.19	0.34	0.45	0.09
XLOC_037417	LUH	CDY19159.1 BnaA04g18990D [Brassica napus]	0.26	0	0	0	0	0.51	0	0	0	0	0.13	0.13
XLOC_037438	PMD1	CDX98333.1 BnaC06g16940D [Brassica napus]	0.8	0.38	0.45	0.47	0.19	0.21	0.33	0.4	0.25	0.2	0.33	0.44
XLOC_037452	PP2AA2	EYU40874.1 hypothetical protein MIMGU_mgv1a003588mg [Erythranthe guttata]	1.41	1.64	1.06	1.01	1.38	0.89	0.45	0.19	0.51	0.23	0.22	0.31
XLOC_037468	AtMg00310	XP_013617764.1 PREDICTED: uncharacterized protein LOC106324322 [Brassica oleracea var. oleracea] [Brassica oleracea]	0	0	0.03	0	0	0	0	0	0	0	0	0
XLOC_037473	At2g03690	XP_002875224.1 predicted protein [Arabidopsis lyrata subsp. lyrata] [Arabidopsis lyrata]	1.43	0.69	0.25	0.57	1.42	0.7	0.4	0.15	0.58	0.39	0	0.56
XLOC_037499	UKL5	CDY04103.1 BnaA09g18810D [Brassica napus]	1.03	1.2	1.44	0	0	0	0.4	0.35	0.32	0	0	0
XLOC_037502	RPS12A	XP_013728306.1 PREDICTED: 40S ribosomal protein S12-1-like, partial [Brassica napus]	0.51	0.72	0.92	0.41	0.62	0.92	2.6	2.97	3.14	0.55	1.11	1.08
XLOC_037511	BGLU11	CDY41076.1 BnaA09g18550D [Brassica napus]	3.51	3.37	2.95	1.59	1.77	1.7	0.69	0.23	0.56	0.12	0.29	0.12
XLOC_037551	At1g65240	CDY25728.1 BnaC03g69470D [Brassica napus]	0.05	0	0	2.22	2.17	1.75	0	0	0	0.1	0.23	0.41
XLOC_037563	-	CDY19559.1 BnaC09g13440D [Brassica napus]	1.08	1.08	0.86	0.69	0.47	0.65	0.33	0.72	0.83	0.09	0.1	0.05
XLOC_037569	-	-	0	0.21	0	0.2	0.92	0.13	0.12	0.28	0	0	0	0
XLOC_037576	-	XP_009115748.1 PREDICTED: uncharacterized protein LOC103840987 [Brassica rapa]	0.27	0.33	0.36	0.48	0.67	0.66	0.06	0.15	0.14	0	0	0.07
XLOC_037580	ALA12	CDY04247.1 BnaC06g25680D [Brassica napus]	0.3	0.15	0.05	0.19	0.13	0.18	0	0.07	0	0	0	0.12
XLOC_037584	-	XP_013588010.1 PREDICTED: putative glucose-6-phosphate 1-epimerase [Brassica oleracea var. oleracea] [Brassica oleracea]	0	0	0	0	0	0	0.46	0.37	0.23	0	0	0
XLOC_037589	ICS1	CDY14505.1 BnaC03g49540D [Brassica napus]	1.46	1.38	1.18	0.87	0.87	0.4	3.22	4.77	4.27	0.96	1.35	1.04
XLOC_037591	MPK14	CDY16630.1 BnaA09g20080D [Brassica napus]	0	0.11	0	5.14	4.7	3.83	0	0	0	1.62	1.28	1.38
XLOC_037605	CPK31	XP_018510401.1 PREDICTED: calcium-dependent protein kinase 31-like [Brassica rapa]	0.18	0.36	0.78	0.21	0.63	0.52	0.08	0.38	0	0.16	0	0.09
XLOC_037618	TPST	CDY20331.1 BnaC04g36250D [Brassica napus]	0	0	0	0.92	0.96	1.2	0	0	0	0.18	0.19	0
XLOC_037645	ATHB-6	CDX99719.1 BnaC02g36010D [Brassica napus]	0	0	0	0.59	0.41	0.27	0	0	0	0.15	0.07	0.13
XLOC_037684	-	XP_018512352.1 PREDICTED: uncharacterized protein LOC103854065 isoform X1 [Brassica rapa]	4.18	3.25	3.62	0	0.2	0	0.29	1.45	0.92	0.47	0.23	0.22
XLOC_037711	-	XP_018459959.1 PREDICTED: uncharacterized protein LOC108830889 isoform X1 [Raphanus sativus]	0.43	0.55	0.24	0.87	0.78	0.3	0.04	0.12	0.14	0.19	0.33	0.16
XLOC_037724	ATS1	XP_018509593.1 PREDICTED: LOW QUALITY PROTEIN: glycerol-3-phosphate acyltransferase, chloroplastic [Brassica rapa]	2.09	2.06	3.15	3.56	4.18	0.23	3.81	3.64	3.03	2.51	2.7	2.05
XLOC_037725	ATS1	XP_018509593.1 PREDICTED: LOW QUALITY PROTEIN: glycerol-3-phosphate acyltransferase, chloroplastic [Brassica rapa]	2.26	2.67	0.61	1.79	1.24	1.07	1.92	3.4	2.64	1.1	0.51	0.86
XLOC_037726	ATS1	CDY12256.1 BnaA09g24560D [Brassica napus]	1.68	1.51	1.15	2.21	1.06	2.92	1.55	2.41	2.1	0.85	0	0.92
XLOC_037740	-	CDY68982.1 BnaCnng61270D, partial [Brassica napus]	2.77	3.46	2.15	0.07	0	0	1.02	1.49	1.04	0	0.05	0
XLOC_037741	EDE1	XP_009114938.1 PREDICTED: protein ENDOSPERM DEFECTIVE 1-like isoform X1 [Brassica rapa]	0.96	2.09	1.2	1.18	1.28	1.38	0.2	0.52	0.18	0.16	0.26	0.13
XLOC_037749	-	CDY62152.1 BnaCnng39390D [Brassica napus]	1.66	1.77	1.54	1.04	0.62	2.72	0.66	1.07	1.61	0.29	0.45	0.33
XLOC_037757	MTPC4	XP_018440282.1 PREDICTED: uncharacterized protein LOC108812502 [Raphanus sativus]	0	0	0	2.18	2.28	2.07	0	0	0	0.22	0.09	0.29
XLOC_037775	KCA1	CDY04218.1 BnaC06g25970D [Brassica napus]	0	0	0	0.76	0.27	1.05	0	0	0	0.73	0.84	0
XLOC_037806	-	CDY02329.1 BnaA09g25730D [Brassica napus]	1.8	1.46	0	0	0	0	0	0	1.51	0	0	0
XLOC_037810	-	CDY02323.1 BnaA09g25790D [Brassica napus]	0.05	0	0	0	0.04	0	0	0	0	0.05	0	0
XLOC_037819	-	CDY14769.1 BnaC04g47660D [Brassica napus]	0.44	0.13	0.16	0.31	0.04	0	0.15	0	0.23	0.13	0.05	0.16
XLOC_037830	-	-	2.28	1.84	1.73	0.4	0.36	0.68	1.69	2.32	1.15	0.57	0.37	0.37
XLOC_037844	CIPK8	-	0	0.14	0	0.15	0	0	0.33	1.35	0.45	0	0	0
XLOC_037850	-	CDY42120.1 BnaA09g28400D [Brassica napus]	8.27	6.24	6.47	0.19	0.9	2.78	12	13.68	14.13	1.91	2.92	2.99
XLOC_037867	-	-	3.18	3.57	4.54	0	0.04	0.05	2.01	2.4	3.44	0	0	0
XLOC_037868	MCM6	CDY49025.1 BnaAnng10190D [Brassica napus]	4.35	3.86	3.14	0	0	0	0.34	0.26	0	0	0	0
XLOC_037898	-	CDY14700.1 BnaC05g19570D [Brassica napus]	36.88	38.42	36.3	48.78	61.03	51.85	9.03	10.78	10.89	7	7.17	6.34
XLOC_037899	Pik3r4	CDY16223.1 BnaA09g29570D [Brassica napus]	0.99	0.91	0.99	0	0	0	0.12	0.14	0	0	0	0
XLOC_037900	-	CDY14699.1 BnaC05g19560D [Brassica napus]	142.07	146.56	144.19	79.24	82.61	88.72	16.76	17.35	17.74	32.98	33.15	33.12
XLOC_037902	N	CDY16226.1 BnaA09g29600D [Brassica napus]	0.54	0.47	0.58	0.52	0.19	0.04	2.05	1.24	1.63	1.39	1.46	1.1
XLOC_037903	TAO1	CDY16226.1 BnaA09g29600D [Brassica napus]	0.35	0.65	0.56	0.47	0.38	0.15	1.83	2.5	2.18	2.01	2.63	2.2
XLOC_037941	PAB5	CDY21387.1 BnaA09g30400D [Brassica napus]	0.27	0.42	0.11	0.2	0.09	0.6	1.53	1.64	2.51	1.03	0.51	0.46
XLOC_037977	BHLH60	JAU08342.1 Transcription factor bHLH60 [Noccaea caerulescens]	0.81	1.11	1.67	0.76	0.92	0.39	4.15	5.64	4.85	1.34	1.53	1.37
XLOC_037990	-	-	0.14	0	0	0.84	0.75	0.69	0	0	0	0.32	0.55	0.07
XLOC_038015	-	CDX75138.1 BnaC09g25440D [Brassica napus]	0.94	0.94	0.63	0.31	0.12	0.05	0.1	0.18	0.06	0	0.05	0
XLOC_038078	-	XP_009115959.1 PREDICTED: uncharacterized protein LOC103841192 [Brassica rapa]	5.66	4.1	4.59	4.29	3.5	3.21	2.88	3.59	2.22	1.4	1.95	2.31
XLOC_038082	-	CDX78115.1 BnaA09g33100D [Brassica napus]	1	0.62	0.52	0.19	0.08	0.23	0.11	0	0	0	0	0
XLOC_038152	GATA8	CDX78264.1 BnaA09g34590D [Brassica napus]	4.08	4.44	4.85	3.14	3.44	2.58	11.77	11.68	11.63	2.95	3.99	3.5
XLOC_038160	SNF4	-	1.97	2.55	2.45	4.12	3.2	3.01	0.38	0.62	0.19	0.33	0.58	0.34
XLOC_038165	-	CDX79620.1 BnaC03g19560D [Brassica napus]	0.17	0.12	0	0.11	0.18	0.04	0.08	0.09	0	0	0	0
XLOC_038175	fabG	CDY40209.1 BnaA09g34910D [Brassica napus]	1.79	1.77	1.41	1.13	1.09	1.01	0.56	0.5	0.64	0.44	0.57	0.77
XLOC_038202	-	JAU52045.1 hypothetical protein LC_TR11347_c2_g1_i1_g.39937, partial [Noccaea caerulescens]	22.73	24.23	18.68	8.26	10.57	1.96	0.75	1.63	1.05	1.05	0.87	0.54
XLOC_038270	CYP94A2	XP_013663403.1 PREDICTED: cytochrome P450 94B3-like [Brassica napus]	0.21	0.62	0.24	0	0.1	0.07	0.26	0.3	0.49	0	0	0.07
XLOC_038295	ORC5	XP_018462590.1 PREDICTED: origin of replication complex subunit 5-like [Raphanus sativus]	0	0	0	0	0	0	0.04	0.05	0.13	0	0.08	0.04
XLOC_038312	INO80	XP_009116434.2 PREDICTED: DNA helicase INO80 [Brassica rapa]	6.25	6.32	6.61	5.28	4.81	0.21	1.7	1.81	2.22	1.97	2.22	1.96
XLOC_038313	INO80	XP_009116434.2 PREDICTED: DNA helicase INO80 [Brassica rapa]	3.09	3.22	4.07	2.33	2.25	0.35	0.99	1.33	1.45	1.24	1.33	1.84
XLOC_038314	INO80	XP_013604582.1 PREDICTED: DNA helicase INO80 [Brassica oleracea var. oleracea] [Brassica oleracea]	8.33	8.94	7.73	5.66	5.67	4.34	3.7	3.11	3.16	2.86	2.81	2.67
XLOC_038361	SNAP33	CDX73442.1 BnaC08g25610D [Brassica napus]	0.1	0.08	0.06	0	0.02	0	0.03	0	0	0.09	0.03	0.1
XLOC_038364	At4g14096	XP_013659955.1 PREDICTED: F-box/LRR-repeat protein At4g14096-like [Brassica napus]	0.04	0.06	0.03	0.92	0.91	1.72	0	0	0	1.66	1.33	1.96
XLOC_038366	PRN1	CDY57499.1 BnaC08g48920D [Brassica napus]	0	0	0	0.09	0	0.06	0	0.06	0.12	0.26	0.11	0.17
XLOC_038373	-	CDX95391.1 BnaC04g27670D [Brassica napus]	2.48	3.27	2.06	0.73	0.9	1.77	1.25	0.77	0.99	0.39	0	0.73
XLOC_038374	At1g76200	XP_019093145.1 PREDICTED: NADH dehydrogenase [ubiquinone] 1 beta subcomplex subunit 2 [Camelina sativa]	1.23	0.36	1.64	0.38	0.14	0.77	0.23	0.48	0.54	0.11	0.12	0
XLOC_038406	-	-	2.8	2.65	2.26	0.18	0.29	0.83	2.47	3.25	3.63	0	0	0
XLOC_038448	-	XP_013717855.1 PREDICTED: uncharacterized protein LOC106421569 [Brassica napus]	0.25	0.64	0.57	0	0	0	0	0	0	0	0	0
XLOC_038454	-	XP_009116759.1 PREDICTED: homeobox-leucine zipper protein HDG11-like [Brassica rapa]	0	0	0	1.42	0.43	0.27	0	0	0	0.39	0.36	0.64
XLOC_038456	ARP7	CDY52344.1 BnaA09g38930D [Brassica napus]	0.28	0.45	0.62	0.33	0.23	0.74	0.17	0.05	0	0.04	0.05	0.05
XLOC_038499	-	JAU28314.1 Tetratricopeptide repeat protein 37, partial [Noccaea caerulescens]	4.22	4.74	5.09	0.14	0.14	0.11	1.17	1.83	0.9	0	0	0
XLOC_038510	B'ALPHA	XP_009117687.1 PREDICTED: LOW QUALITY PROTEIN: serine/threonine protein phosphatase 2A 57 kDa regulatory subunit B' alpha isoform-like, partial [Brassica rapa]	0.97	1.68	0.35	0	0	0	0.37	1.03	1.09	0	0	0
XLOC_038565	At1g77360	CDY50904.1 BnaCnng19960D [Brassica napus]	0	0	0	0.92	1.16	0.67	0.05	0	0.17	0	0	0
XLOC_038595	-	-	0.91	0.86	1	0.06	0.05	0.15	0	0.25	0.38	0	0	0.15
XLOC_038658	MED6	XP_018514300.1 PREDICTED: uncharacterized protein LOC103867367 [Brassica rapa]	0	0	0	0.03	0.05	0.04	0	0	0	0	0	0
XLOC_038666	-	XP_010436306.1 PREDICTED: uncharacterized protein LOC104720031 [Camelina sativa]	1.13	1.62	1.91	3.63	3.6	3.46	0.3	0	0.57	2.55	2.19	3.09
XLOC_038712	PPC3-1.2	XP_009117475.1 PREDICTED: probable protein phosphatase 2C 58 isoform X1 [Brassica rapa]	1.02	1.04	1.23	1.35	1.4	0.79	1.68	3.26	3.08	1.45	1.46	0.81
XLOC_038720	At2g20280	-	0.97	0.39	0.57	0.25	0.46	2.75	0.15	0.87	0.32	0.15	0.78	1.11
XLOC_038728	-	XP_009117550.1 PREDICTED: uncharacterized protein LOC103842651 isoform X3 [Brassica rapa]	1.94	1.31	1.58	0.88	1.21	0.95	0.14	0.31	0.39	0.14	0.09	0.25
XLOC_038738	At5g01750	CDY66600.1 BnaAnng22520D [Brassica napus]	1.12	0.43	0.23	1.57	2.4	1.68	1.77	1.14	1.8	22.61	25.09	23.36
XLOC_038797	RH36	-	0.67	1.01	0.96	0.79	0.24	2.37	0.69	0.72	1.1	0.45	0.57	0.41
XLOC_038812	-	CDY39241.1 BnaA03g50530D [Brassica napus]	4.71	3.89	4.32	4.52	4.54	2.45	27.34	22.59	20.99	5.36	5.43	4.77
XLOC_038835	-	XP_006416929.1 hypothetical protein EUTSA_v10009202mg [Eutrema salsugineum]	1.75	2.21	3.14	1.01	1.77	2.25	1.18	2.2	1.76	1.61	2.24	1.23
XLOC_038850	-	CDX93715.1 BnaA09g23150D [Brassica napus]	1.15	1.63	1.25	1.19	1.71	1.14	0.64	0.35	0.44	0.56	0.39	0.4
XLOC_038865	CESA8	ACS68198.1 cellulose synthase 8.1 catalytic subunit [Brassica napus]	0	0	0	9.64	9.09	7.73	0	0	0.05	1.65	0.67	0.92
XLOC_038882	APY4	CDX81623.1 BnaC08g39780D [Brassica napus]	0.37	0.08	0.02	0	0	0	0	0	0	0	0	0
XLOC_038907	At3g22470	CDY33797.1 BnaA09g46030D [Brassica napus]	0.39	0.78	0.39	0.54	0.75	0.46	0.08	0.03	0.14	0.12	0	0.03
XLOC_038916	-	XP_009118020.2 PREDICTED: LOW QUALITY PROTEIN: partner of Y14 and mago-like [Brassica rapa]	0.18	0.22	0.31	0	0.16	0.04	1.6	1.67	1.55	0	0	0
XLOC_038917	RBP45B	XP_013605549.1 PREDICTED: polyadenylate-binding protein RBP45B isoform X1 [Brassica oleracea var. oleracea] [Brassica oleracea]	9.79	11.73	8.91	6.81	8.71	12.15	4.14	4.4	3.89	2.15	1.6	1.36
XLOC_038924	-	XP_009118038.1 PREDICTED: eukaryotic translation initiation factor 4B2 isoform X1 [Brassica rapa]	5.06	5.11	4.45	7.55	7.24	7.97	4.53	4.84	4.14	5.67	5.58	5.3
XLOC_039018	RECQL4A	CDY34859.1 BnaA09g47850D [Brassica napus]	1.34	1.57	1.71	0.55	0.84	0.38	1.25	1.5	1.15	0.21	0.3	0.46
XLOC_039053	truA	CDY06373.1 BnaA09g48300D [Brassica napus]	3.12	3.17	3.22	0.87	1.08	1.58	2.11	2.07	2	0.32	0.14	0.22
XLOC_039120	-	XP_018491699.1 PREDICTED: box C/D snoRNA protein 1-like [Raphanus sativus]	0.11	0.13	0.1	0	0.05	0	0.77	0.64	0.54	0.03	0.13	0.04
XLOC_039122	At1g04910	XP_013600881.1 PREDICTED: uncharacterized protein At1g04910-like [Brassica oleracea var. oleracea] [Brassica oleracea]	1.76	1.48	1.22	0.15	0.02	0.02	0.61	0.39	0.34	0.03	0.03	0.07
XLOC_039126	UBP2	CDY06151.1 BnaA09g50520D [Brassica napus]	3.32	2.78	3.39	1.17	1.15	0.78	1.08	1.2	1.22	0.6	0.32	0.52
XLOC_039173	-	CDY32484.1 BnaA09g51120D [Brassica napus]	0.09	0.15	0.16	0.14	0.64	0.09	0	0	0	0	0	0
XLOC_039193	At1g50590	CDY22806.1 BnaA06g02710D [Brassica napus]	0	0.16	0.13	0.08	0.07	0	0.23	0.16	0	0.13	0	0.05
XLOC_039278	-	-	18	17.27	19.45	0.28	0.15	0.16	6.27	5	5.61	0	0.1	0.1
XLOC_039303	IQD31	CDX96693.1 BnaA08g22360D [Brassica napus]	0	0	0	0.56	0.26	0.07	0	0	0	1.34	1.56	0.82
XLOC_039322	-	-	12.57	12.03	8.2	7.18	7.79	11.9	2.55	3.88	3.84	2.29	3.43	3.66
XLOC_039359	RD22	CDY19799.1 BnaA09g04520D [Brassica napus]	10.55	11.94	9.29	0.67	0.94	1.54	0.43	0.56	0.33	0.04	0.28	0
[truncated: 79,884 more rows]

## Sheet: protein
Table S1. All the identified proteins in leaves proteome in all samples
[truncated: 13,922 more rows]

## Sheet: all peptides
Table S1. All peptides in leaves proteome in all samples
[truncated: 38,160 more rows]
