# Supplementary material for: Comparative Transcriptomics and Proteomics Analyses of Leaves Reveals a Freezing Stress-Responsive Molecular Network in Winter Rapeseed (Brassica rapa L.)
Source: Front Plant Sci. 2021 Apr 28;12:664311. doi: 10.3389/fpls.2021.664311 (PMC8113625; doi:10.3389/fpls.2021.664311)
Supplement: Supplementary Figure S1 — The reproducibility analysis between three biological replicates of NFT0, NFT1, NST0, and NST1 samples in transcriptome (A) and proteome (B), respectively. [file Data_Sheet_1.ZIP › Additional files/Table S2.xlsx]

## Sheet: Sheet1
Table S2. Genes corresponding to all proteins identified in proteome
Protein_id	Gene_id
XP_013707958.1	LOC106411697
XP_013710910.1	LOC106414873
XP_022564532.1	LOC111198271
XP_013708038.1	LOC106411766
XP_013712113.1	LOC106415853
XP_013712114.1	LOC106415853
XP_013712577.1	LOC106416265
XP_013711547.1	LOC106415397
XP_013710621.1	LOC106414527
XP_013678152.1	LOC106382659
NP_001302768.1	LOC106382659
XP_013708216.1	LOC106411903
XP_013712412.1	LOC106416123
XP_013709690.2	LOC106413465
XP_013711065.1	LOC106415013
XP_013711064.1	LOC106415013
XP_013711067.1	LOC106415014
XP_013711066.1	LOC106415014
XP_013711809.1	LOC106415603
XP_013711808.1	LOC106415603
XP_013711831.1	LOC106415624
XP_013712086.1	LOC106415835
XP_013712608.1	LOC106416298
XP_013711776.2	LOC106415568
XP_013708228.1	LOC106411914
XP_013707917.2	LOC106411660
XP_013707916.2	LOC106411660
XP_022564645.1	LOC106415478
XP_013711659.1	LOC106415478
XP_013712562.1	LOC106416255
XP_013712491.1	LOC106416198
XP_013675532.1	LOC106380297
XP_013712253.1	LOC106415980
XP_013711805.1	LOC106415601
XP_013712259.1	LOC106415986
XP_013711267.1	LOC106415175
XP_022563682.1	LOC106415175
XP_013712236.1	LOC106415969
XP_013711865.1	LOC106415655
XP_013707991.1	LOC106411726
XP_022563487.1	LOC106411726
XP_013712060.1	LOC106415809
XP_022564648.1	LOC106415809
XP_013711436.1	LOC106415318
XP_013712647.1	LOC106416332
XP_013712646.1	LOC106416332
XP_022563589.1	LOC106416332
XP_013711779.1	LOC106415572
XP_013711751.1	LOC106415549
XP_013711144.1	LOC106415074
XP_013711490.1	LOC106415358
XP_013711799.1	LOC106415593
XP_013709724.1	LOC106413506
XP_013733106.1	LOC106436699
XP_013733099.1	LOC106436695
XP_013733097.1	LOC106436693
XP_013664471.1	LOC106368938
XP_013664455.1	LOC106368926
XP_013664454.1	LOC106368925
XP_022564074.1	LOC106368915
XP_013664441.1	LOC106368915
XP_013660200.1	LOC106365297
XP_013660199.1	LOC106365297
XP_022564062.1	LOC106368883
XP_022563785.1	LOC111208720
XP_013712191.1	LOC106415926
XP_013712174.1	LOC106415907
XP_013712440.1	LOC106416150
XP_013712295.1	LOC106416019
XP_013712556.1	LOC106416249
XP_013712223.1	LOC106415956
XP_013710867.1	LOC106414830
XP_013710865.1	LOC106414830
XP_013710869.1	LOC106414830
XP_013710868.1	LOC106414830
XP_013710866.1	LOC106414830
XP_013708044.1	LOC106411771
XP_013708045.1	LOC106411771
XP_013711675.1	LOC106415490
XP_013711550.1	LOC106415399
XP_013710701.1	LOC106414620
XP_013710700.1	LOC106414619
XP_013712385.1	LOC106416097
XP_013711597.1	LOC106415435
XP_022563675.1	LOC106415435
XP_013711599.1	LOC106415435
XP_022563674.1	LOC106415435
XP_013711600.1	LOC106415435
XP_013710648.1	LOC106414559
XP_022563710.1	LOC111208681
XP_013712220.1	LOC106415953
XP_013688317.1	LOC106392059
XP_013711448.1	LOC106415327
XP_022563267.1	LOC111208501
XP_013677969.1	LOC106382490
XP_013677977.1	LOC106382496
XP_013715929.1	LOC106419664
XP_013676232.1	LOC106380930
XP_022563845.1	LOC106380930
XP_013676231.1	LOC106380930
XP_022563963.1	LOC111208787
XP_022564269.1	LOC111208897
XP_013707954.1	LOC106411694
XP_013707955.1	LOC106411694
XP_013712661.1	LOC106416345
XP_013712065.1	LOC106415812
XP_013700311.1	LOC106404104
XP_013712285.1	LOC106416009
XP_013700324.1	LOC106404123
XP_013700330.1	LOC106404129
XP_013707830.1	LOC106411590
XP_022564694.1	LOC106412557
XP_013708913.1	LOC106412552
XP_013708910.1	LOC106412548
XP_013712597.1	LOC106416284
XP_013712596.1	LOC106416284
XP_013708265.1	LOC106411942
XP_013711013.1	LOC106414971
XP_013711012.1	LOC106414967
XP_013711071.1	LOC106415018
XP_013711070.1	LOC106415017
XP_013711136.1	LOC106415065
XP_013711135.1	LOC106415065
XP_013688107.1	LOC106391891
XP_013711174.1	LOC106415098
XP_013711461.1	LOC106415341
XP_013711459.1	LOC106415338
XP_013711458.1	LOC106415338
XP_013711457.1	LOC106415337
XP_022563970.1	LOC106415337
XP_013672014.1	LOC106376470
XP_013711894.1	LOC106415679
XP_013710990.1	LOC106414946
XP_013707945.1	LOC106411683
XP_013711701.1	LOC106415507
XP_013711700.1	LOC106415507
XP_013698896.1	LOC106402663
XP_013701566.1	LOC106405582
XP_013701479.1	LOC106405504
XP_013701478.1	LOC106405503
XP_013701477.1	LOC106405503
XP_013702387.1	LOC106406306
XP_013702044.1	LOC106406012
XP_013712744.1	LOC106416417
XP_013714936.1	LOC106418724
XP_013714517.1	LOC106418372
XP_013713928.1	LOC106417702
XP_013713932.1	LOC106417705
XP_022564609.1	LOC111209098
XP_013687835.1	LOC106391591
XP_013687764.1	LOC106391591
XP_013672604.1	LOC106377008
XP_013672607.1	LOC106377010
XP_013672608.1	LOC106377010
XP_013672609.1	LOC106377011
XP_013672621.1	LOC106377019
XP_013672638.1	LOC106377033
XP_013672639.1	LOC106377033
XP_013672643.1	LOC106377035
XP_013672644.1	LOC106377036
XP_013695250.1	LOC106399322
XP_013695918.1	LOC106400047
XP_013695916.1	LOC111197859
XP_013697901.1	LOC106401842
XP_013695902.1	LOC106400031
XP_013695900.1	LOC106400030
XP_022564135.1	LOC106400030
XP_013695901.1	LOC106400030
NP_001303041.1	LOC106420145
XP_013716503.1	LOC106420200
XP_013716444.1	LOC106420149
XP_013716437.1	LOC106420142
XP_013716528.1	LOC106420221
XP_013716287.1	LOC106419997
XP_013716288.1	LOC106419997
XP_013716280.1	LOC106419992
XP_013716284.1	LOC106419996
XP_022564236.1	LOC106419996
XP_022563345.1	LOC106420095
XP_013716383.1	LOC106420095
XP_013716169.1	LOC106419873
XP_013716170.1	LOC106419873
XP_022563551.1	LOC111208612
XP_013716446.1	LOC106420150
XP_013716445.1	LOC106420150
XP_013716100.1	LOC106419810
XP_013698785.1	LOC106402564
XP_013702983.1	LOC106406796
XP_013702228.1	LOC106406166
XP_013702279.1	LOC106406205
XP_013703018.1	LOC106406826
XP_013703019.1	LOC106406827
XP_013703002.1	LOC106406811
XP_013712239.1	LOC106415971
XP_013688532.1	LOC106392270
XP_013687207.1	LOC106391141
XP_013688556.1	LOC106392290
XP_013688563.1	LOC106392297
XP_013688565.1	LOC106392299
XP_013688571.1	LOC106392303
XP_013711608.1	LOC106415441
XP_013711607.1	LOC106415441
XP_013711141.1	LOC106415072
XP_013700730.1	LOC106404560
XP_013711363.1	LOC106415255
XP_013693332.1	LOC106397294
XP_013697121.1	LOC106401200
XP_013698384.1	LOC106402235
XP_013694061.1	LOC106397995
XP_013693566.1	LOC106397519
XP_013693567.1	LOC106397521
XP_013693349.1	LOC106397312
XP_013686934.1	LOC106390897
XP_013693670.1	LOC106397599
XP_022566066.1	LOC106401929
XP_013697999.1	LOC106401929
XP_013648126.1	LOC106353005
XP_013648123.1	LOC106353002
XP_013650955.1	LOC106355581
XP_013651939.1	LOC106356762
XP_022565692.1	LOC106352983
XP_013648094.1	LOC106352983
XP_013721393.1	LOC106425222
XP_013721394.1	LOC106425222
XP_022566054.1	LOC106353531
XP_013737448.1	LOC106440352
XP_013737454.1	LOC106440356
XP_013737456.1	LOC106440358
XP_013737483.1	LOC106440383
XP_013737491.1	LOC106440391
XP_013737493.1	LOC106440393
XP_013737508.1	LOC106440400
XP_013737509.1	LOC106440400
XP_013722942.1	LOC106426759
XP_013722943.1	LOC106426759
XP_013722907.1	LOC106426716
XP_022565933.1	LOC106426768
XP_013722952.1	LOC106426768
XP_013722953.1	LOC106426769
XP_013722944.1	LOC106426760
XP_013722945.1	LOC106426760
XP_013722908.1	LOC106426717
XP_022565932.1	LOC106426770
XP_013722954.1	LOC106426770
XP_013741960.2	LOC106444998
XP_013722955.1	LOC106426771
XP_013723495.1	LOC106427310
XP_013660977.1	LOC106365995
XP_013724660.1	LOC106428455
XP_013724658.1	LOC106428452
XP_013724692.1	LOC106428471
XP_013724595.1	LOC106428391
XP_013724640.1	LOC106428431
XP_022565691.1	LOC106428450
XP_013724605.1	LOC106428397
XP_013724607.1	LOC106428398
XP_013724664.1	LOC106428457
XP_022566005.1	LOC106387393
XP_013682696.1	LOC106387393
XP_013749331.1	LOC106451893
XP_013749374.1	LOC106451927
XP_022562017.1	LOC111207865
XP_022565745.1	LOC111209947
XP_013720151.1	LOC106423955
XP_013720152.1	LOC106423955
XP_013720139.1	LOC106423944
XP_013720140.1	LOC106423944
XP_013686824.1	LOC106390807
XP_013735982.1	LOC106439150
XP_013735993.1	LOC106439156
XP_013735990.1	LOC106439156
XP_013652791.1	LOC106357655
XP_013652792.1	LOC106357656
XP_022565449.1	LOC106357658
XP_013652780.1	LOC106357648
XP_013652782.1	LOC106357650
XP_013652779.1	LOC106357647
XP_013701437.1	LOC106405436
XP_013702136.1	LOC106406093
XP_013700783.1	LOC106404622
XP_013700798.1	LOC106404641
XP_013710641.1	LOC106414552
XP_013707990.1	LOC106411725
XP_013710676.1	LOC106414596
XP_013712215.1	LOC106415950
XP_013712216.1	LOC106415950
XP_013711401.1	LOC106415290
XP_013712530.1	LOC106416222
XP_013712399.1	LOC106416112
XP_013707908.1	LOC106411654
XP_013712390.1	LOC106416103
XP_013655822.1	LOC106360718
XP_013655824.1	LOC106360720
XP_013654072.1	LOC106358819
XP_013655826.1	LOC106360721
XP_013652797.1	LOC106357660
XP_013652808.1	LOC106357672
XP_013652813.1	LOC106357675
XP_013688517.1	LOC106392257
XP_022565834.1	LOC106392246
XP_013688505.1	LOC106392246
XP_013688503.1	LOC106392244
XP_013701364.1	LOC106405347
XP_013688501.1	LOC106392241
XP_013688490.1	LOC106392235
XP_013688489.1	LOC106392235
XP_022565777.1	LOC106392229
XP_013688484.1	LOC106392229
XP_013688486.1	LOC106392231
XP_022565778.1	LOC106392230
XP_013688479.1	LOC106392222
XP_013707080.1	LOC106410978
XP_013707255.1	LOC111197849
XP_022564972.1	LOC106411114
XP_013706411.1	LOC106410460
XP_013706417.1	LOC106410465
XP_013706655.1	LOC106410651
XP_013706756.1	LOC106410724
XP_013706757.1	LOC106410724
XP_013706755.1	LOC106410724
XP_013707079.1	LOC106410977
XP_013706828.1	LOC106410773
XP_013707064.1	LOC106410969
XP_013707793.1	LOC106411551
XP_013652965.1	LOC106357811
XP_013652966.1	LOC106357811
XP_013652973.1	LOC106357815
XP_013652974.1	LOC106357816
XP_013701268.1	LOC106405224
XP_022562120.1	LOC106405224
XP_013701261.1	LOC106405224
XP_013701221.1	LOC106405175
XP_013701226.1	LOC106405175
XP_013701402.1	LOC106405387
XP_022565757.1	LOC106405387
XP_022565758.1	LOC106405387
XP_013702876.1	LOC106406705
XP_013670925.1	LOC106375529
XP_013670922.1	LOC106375525
XP_013670920.1	LOC106375525
XP_013670919.1	LOC106375525
XP_013670918.1	LOC106375525
XP_013670921.1	LOC106375525
XP_013670917.1	LOC106375525
XP_013670908.1	LOC106375522
XP_013670910.1	LOC106375522
XP_013670912.1	LOC106375522
XP_013670911.1	LOC106375522
XP_013670907.1	LOC106375521
XP_013670897.1	LOC106375515
XP_013670896.1	LOC106375514
XP_013670895.1	LOC106375513
XP_013670889.1	LOC106375505
XP_013742377.1	LOC106445380
XP_022565798.1	LOC106445383
XP_013742381.1	LOC106445383
XP_013742384.1	LOC106445386
XP_013746480.1	LOC106449238
XP_013742385.1	LOC106445387
XP_013742407.1	LOC106445401
XP_013742419.1	LOC106445410
XP_013701151.1	LOC106405088
XP_013742433.1	LOC106445422
XP_022564993.1	LOC106449258
XP_022565959.1	LOC106392203
XP_013690337.1	LOC106394304
XP_022565976.1	LOC111210026
XP_013653827.1	LOC106358554
XP_013696896.1	LOC106401024
XP_013698290.1	LOC106402158
XP_013695243.1	LOC106399314
XP_013695244.1	LOC106399315
XP_013681211.1	LOC106385860
XP_013732339.1	LOC106435943
XP_013677350.1	LOC106381958
XP_022565361.1	LOC111209622
XP_013732349.1	LOC106435953
XP_013687228.1	LOC106391179
XP_013661718.1	LOC106366608
XP_013648674.1	LOC106353459
XP_013648672.1	LOC106353458
XP_013746304.1	LOC106449037
XP_013746337.1	LOC106449037
XP_013746310.1	LOC106449037
XP_022565674.1	LOC106449037
XP_013746330.1	LOC106449037
XP_013746318.1	LOC106449037
XP_013685983.1	LOC106390108
XP_013686055.1	LOC106390108
XP_013686125.1	LOC106390108
XP_022562267.1	LOC111207933
XP_013682093.1	LOC106386820
XP_022562270.1	LOC111207936
XP_022565332.1	LOC111209608
XP_022562271.1	LOC111207937
XP_022565663.1	LOC106431611
XP_013727861.1	LOC106431611
XP_013727862.1	LOC106431611
XP_013661741.1	LOC106366636
XP_013661742.1	LOC106366637
XP_013661743.1	LOC106366638
XP_013661745.1	LOC106366640
XP_022562279.1	LOC111207944
XP_022562282.1	LOC111207944
XP_022565958.1	LOC111210020
XP_022565957.1	LOC111210019
XP_022565404.1	LOC111209659
XP_022565403.1	LOC111209659
XP_022565935.1	LOC106418164
XP_013714279.1	LOC106418164
XP_013714280.1	LOC106418164
XP_013714278.1	LOC106418164
XP_022565934.1	LOC106418164
XP_013714283.1	LOC106418167
XP_013714711.1	LOC106418533
XP_013712757.1	LOC106416428
XP_013714356.1	LOC106418240
XP_022565848.1	LOC106418240
XP_022565502.1	LOC111209773
XP_013714751.1	LOC106418571
XP_013712793.1	LOC106416454
XP_013714917.1	LOC106418708
XP_013703171.1	LOC106406958
XP_013703670.1	LOC106407358
XP_013714241.1	LOC106418130
XP_013743292.1	LOC106446153
XP_013743291.1	LOC106446153
XP_013743288.1	LOC106446151
XP_013714760.1	LOC106418578
XP_013713249.1	LOC106416916
XP_013700727.1	LOC106404561
XP_022565493.1	LOC106406590
XP_013714556.1	LOC106418402
XP_013714911.1	LOC106418702
XP_013714567.1	LOC106418411
XP_013714565.1	LOC106418410
XP_013713826.1	LOC106417590
XP_022565855.1	LOC106418178
XP_022565853.1	LOC106418172
XP_022565851.1	LOC106418172
XP_022565852.1	LOC106418172
XP_013714288.1	LOC106418172
XP_013714289.1	LOC106418172
XP_013714290.1	LOC106418172
XP_013712826.1	LOC106416478
XP_013714478.1	LOC106418338
XP_013714476.1	LOC106418337
XP_013639897.1	LOC106345212
XP_013714799.1	LOC106418612
XP_013714794.1	LOC106418607
XP_013712993.1	LOC106416615
XP_022565349.1	LOC106417105
XP_013714527.1	LOC106418378
XP_013671917.1	LOC106376391
XP_013671915.1	LOC106376389
XP_013671903.1	LOC106376378
XP_013676960.1	LOC106381589
XP_013676952.1	LOC106381583
XP_013731791.1	LOC106435447
XP_013676948.1	LOC106381581
XP_022564892.1	LOC106381581
XP_013718420.1	LOC106422138
XP_013718419.1	LOC106422138
XP_013718422.1	LOC106422139
XP_013718421.1	LOC106422139
XP_013718423.1	LOC106422141
XP_013718413.1	LOC106422131
XP_013718416.1	LOC106422136
XP_013731709.1	LOC106435377
XP_022565946.1	LOC111210018
XP_013686589.1	LOC106390631
XP_013714515.1	LOC106418371
XP_013714248.1	LOC106418138
XP_013714249.1	LOC106418138
XP_022565680.1	LOC106418138
XP_013714817.1	LOC106418624
XP_013712972.1	LOC106416592
XP_013712971.1	LOC106416592
XP_022565670.1	LOC106416592
XP_013712838.1	LOC106416490
XP_022564857.1	LOC106416490
XP_013713916.1	LOC106417684
XP_022565108.1	LOC106383224
XP_013678646.1	LOC106383079
XP_022565112.1	LOC111209469
XP_022566156.1	LOC106383100
XP_013678669.1	LOC106383100
XP_013678686.1	LOC106383113
XP_013678691.1	LOC106383115
XP_013678717.1	LOC106383130
XP_013678721.1	LOC106383132
XP_013700956.1	LOC106404838
XP_013678737.1	LOC106383145
XP_022566167.1	LOC106383145
XP_013642674.2	LOC106347637
XP_022564883.1	LOC106347637
XP_013642864.1	LOC106347810
XP_013642868.1	LOC106347813
XP_013734963.1	LOC106438379
XP_013734951.1	LOC106438367
XP_013714661.1	LOC106418481
XP_013714870.1	LOC106418671
XP_013714576.1	LOC106418419
XP_013714595.1	LOC106418428
XP_013707929.1	LOC106411668
XP_013707928.1	LOC106411668
XP_013728033.1	LOC106431761
XP_013709266.1	LOC106412919
XP_013709387.1	LOC106413072
XP_013710029.1	LOC106413744
XP_013709972.1	LOC106413744
XP_013710479.1	LOC106414322
XP_022564797.1	LOC106414322
XP_013714306.1	LOC106418193
XP_013714404.1	LOC106418283
XP_013714902.1	LOC106418697
XP_013712733.1	LOC106416407
XP_013712732.1	LOC106416406
XP_013714670.1	LOC106418492
XP_013714649.1	LOC106418473
XP_013714894.1	LOC106418690
XP_013714362.1	LOC106418246
XP_013731826.1	LOC106435475
XP_013648820.1	LOC106353612
XP_022565508.1	LOC111197802
XP_013686630.2	LOC106390661
XP_022566075.1	LOC106390661
XP_013686629.1	LOC106390661
XP_022565940.1	LOC111210015
XP_022566074.1	LOC111198556
XP_013726221.1	LOC106429993
NP_001303116.1	LOC106445261
XP_013742226.1	LOC106445260
XP_013678417.1	LOC106382881
XP_022566042.1	LOC111210043
XP_022566043.1	LOC111210043
XP_013671815.1	LOC106376292
XP_013671814.1	LOC106376291
XP_013671807.1	LOC106376286
XP_013671805.1	LOC106376284
XP_022565762.1	LOC106353595
XP_022565763.1	LOC106353595
XP_013686908.1	LOC106390905
XP_013686907.1	LOC106390905
XP_022565737.1	LOC106390895
XP_022565740.1	LOC106390895
XP_022565738.1	LOC106390895
XP_022565739.1	LOC106390895
XP_013686889.1	LOC106390893
XP_013680456.1	LOC106385055
XP_013680464.1	LOC106385060
XP_013680465.1	LOC106385060
XP_013680467.1	LOC106385060
XP_013680469.1	LOC106385062
XP_013680470.1	LOC106385062
XP_013678409.1	LOC106382874
XP_013678410.1	LOC106382874
XP_013737732.1	LOC106440580
XP_013737728.1	LOC106440577
XP_013737727.1	LOC106440575
XP_013737720.1	LOC106440564
XP_013734031.1	LOC106437653
XP_013734032.1	LOC106437653
XP_013738509.1	LOC106441228
XP_013738510.1	LOC106441228
XP_022565208.1	LOC111209534
XP_013729131.1	LOC106432833
XP_013729138.1	LOC106432840
XP_013729103.1	LOC106432802
NP_001302606.1	LOC106418464
XP_013701648.1	LOC106405670
XP_013713710.1	LOC106417454
XP_013714886.1	LOC106418684
XP_013697191.1	LOC106401258
XP_013698321.1	LOC106402182
XP_013694038.1	LOC106397965
XP_013696436.1	LOC106400624
XP_013696435.1	LOC106400623
XP_013697266.1	LOC106401314
XP_013697264.1	LOC106401314
XP_013697265.1	LOC106401314
XP_013658607.1	LOC106363140
XP_013722248.1	LOC106426080
XP_013722249.1	LOC106426081
XP_013722228.1	LOC106426063
XP_013722229.1	LOC106426065
XP_013722221.1	LOC106426053
XP_013722220.1	LOC106426051
XP_013731389.1	LOC106435088
XP_013712799.1	LOC106416459
XP_013714483.1	LOC106418343
XP_013659053.1	LOC106363948
XP_013660677.1	LOC106365747
XP_013660689.1	LOC106365751
XP_013660691.1	LOC106365752
XP_022565353.1	LOC106365752
XP_013660693.1	LOC106365754
XP_013724039.1	LOC106427867
XP_013724033.1	LOC106427860
XP_013724032.1	LOC106427860
XP_013724036.1	LOC106427863
XP_013724001.1	LOC106427825
XP_022565369.1	LOC106410574
XP_022565370.1	LOC106410574
XP_013671945.1	LOC106376414
XP_013671944.1	LOC106376413
XP_013671943.1	LOC106376413
XP_022565860.1	LOC106376413
XP_013671939.1	LOC106376411
XP_022566098.1	LOC106376411
XP_013671937.1	LOC106376407
XP_013670013.1	LOC106374562
XP_013670015.1	LOC106374563
XP_013671854.1	LOC106376336
XP_013671855.1	LOC106376343
XP_013736400.1	LOC106439493
XP_013701770.2	LOC106405772
XP_022565859.1	LOC106439492
XP_013736399.1	LOC106439492
XP_013736396.1	LOC106439490
XP_013736395.1	LOC106439490
XP_013736384.1	LOC106439479
XP_013736382.1	LOC106439477
XP_022565239.1	LOC106439470
XP_013736367.1	LOC106439466
XP_013736366.1	LOC106439466
XP_013736365.1	LOC106439465
XP_013736363.1	LOC106439462
XP_013698454.1	LOC106402294
XP_013697152.1	LOC106401228
XP_013698136.1	LOC106402042
XP_013727581.1	LOC106431322
XP_013729935.1	LOC106433655
XP_022566009.1	LOC106433655
XP_013729938.1	LOC106433657
XP_013729937.1	LOC106433657
XP_013729936.1	LOC106433657
XP_022565631.1	LOC111209879
XP_013683488.1	LOC106388057
XP_013683490.1	LOC106388060
XP_013683493.1	LOC106388062
XP_013683501.1	LOC106388069
XP_013667468.1	LOC106371905
XP_013667483.1	LOC106371918
XP_013722319.1	LOC106426158
XP_013722304.1	LOC106426145
XP_013722305.1	LOC106426145
XP_013722364.1	LOC106426196
XP_013722362.1	LOC106426194
XP_013722266.1	LOC106426096
XP_013661827.1	LOC106366713
XP_013640403.1	LOC106345769
XP_013701896.1	LOC106405884
XP_013677544.1	LOC106382125
XP_013683081.1	LOC106387716
XP_022565635.1	LOC106387716
XP_013684032.1	LOC106388466
XP_013679286.1	LOC106383775
XP_013683073.1	LOC106387707
XP_013683072.1	LOC106387706
XP_013683063.1	LOC106387701
XP_013683064.1	LOC106387701
XP_013683041.1	LOC106387684
XP_013683042.1	LOC106387685
XP_013667824.1	LOC106372209
XP_022566171.1	LOC111210102
XP_013720922.1	LOC106424723
XP_013720964.1	LOC106424766
XP_013720955.1	LOC106424758
XP_013720954.1	LOC106424755
XP_013720912.1	LOC106424707
XP_013720944.1	LOC106424742
XP_013720953.1	LOC106424754
XP_013720952.1	LOC106424753
XP_013720934.1	LOC106424733
XP_013720900.1	LOC106424692
XP_013720946.1	LOC106424743
XP_013720933.1	LOC106424732
XP_013720908.1	LOC106424702
XP_013720950.1	LOC106424751
XP_013720861.1	LOC106424646
XP_022565416.1	LOC106417581
XP_022562620.1	LOC106405988
XP_013702014.1	LOC106405988
XP_013712747.1	LOC106416421
XP_013714536.1	LOC106418386
XP_013714934.1	LOC106418722
XP_013712781.1	LOC106416445
XP_022565697.1	LOC106416445
XP_022565695.1	LOC106416445
XP_013712780.1	LOC106416445
XP_022565696.1	LOC106416445
XP_013714814.1	LOC106418618
XP_013714813.1	LOC106418618
XP_013714534.1	LOC106418384
XP_013714602.1	LOC106418435
XP_022565785.1	LOC106418287
XP_022565786.1	LOC106418287
XP_013712238.1	LOC106415967
XP_013714600.1	LOC106418433
XP_013714635.1	LOC106418462
XP_022565789.1	LOC106418462
XP_013667853.1	LOC106372233
XP_022565799.1	LOC106372233
XP_013667870.1	LOC106372248
XP_013667883.1	LOC106372260
XP_013702126.1	LOC106406080
XP_013667909.1	LOC106372278
XP_013667910.1	LOC106372279
XP_013667918.1	LOC106372285
XP_013667919.1	LOC106372285
XP_013667923.1	LOC106372289
XP_013667924.1	LOC106372291
XP_013667929.1	LOC106372294
XP_013667931.1	LOC106372296
XP_013667933.1	LOC106372299
XP_013667934.1	LOC106372300
XP_013666059.1	LOC106370609
XP_013667939.1	LOC106372306
XP_013667960.1	LOC106372321
XP_013667962.1	LOC106372322
XP_013667963.1	LOC106372323
XP_013667972.1	LOC106372330
XP_013667974.1	LOC106372331
XP_013667973.1	LOC106372331
XP_013667975.1	LOC106372331
XP_013667989.2	LOC106372339
XP_013667992.1	LOC106372342
XP_013678442.1	LOC106382906
XP_013723261.1	LOC106427072
XP_013678452.1	LOC106382914
XP_013678465.1	LOC106382925
XP_022564789.1	LOC111209316
XP_013723327.1	LOC106427141
XP_013720806.2	LOC106424592
XP_013720818.1	LOC106424606
XP_013720758.1	LOC106424540
XP_013720759.1	LOC106424540
XP_013720802.1	LOC106424586
XP_013720801.1	LOC106424585
XP_022566081.1	LOC106424585
XP_013720800.1	LOC106424585
XP_022566080.1	LOC106424585
XP_013720799.1	LOC106424585
XP_013720817.1	LOC106424605
XP_013720710.1	LOC106424492
XP_013720730.1	LOC106424507
XP_013720717.1	LOC106424498
XP_013723383.1	LOC106427174
XP_022565914.1	LOC106427174
XP_013723378.1	LOC106427174
XP_013720814.1	LOC106424602
XP_013720819.1	LOC106424608
XP_013720850.1	LOC106424632
XP_013720754.2	LOC106424535
XP_013720790.1	LOC106424575
XP_013720791.1	LOC106424576
XP_013723422.1	LOC106427233
XP_013687705.1	LOC106391570
XP_022565895.1	LOC106391203
XP_022565897.1	LOC106391203
XP_022565896.1	LOC106391203
XP_013714788.1	LOC106418601
XP_013714414.1	LOC106418292
XP_013714416.1	LOC106418292
XP_022565456.1	LOC106418292
XP_013712340.1	LOC106416053
XP_013723473.1	LOC106427282
XP_013711444.1	LOC106415324
XP_013711237.1	LOC106415147
XP_013712048.1	LOC106415801
XP_022566041.1	LOC106415355
XP_013711494.1	LOC106415362
XP_022565566.1	LOC106412565
XP_013708926.1	LOC106412565
XP_013708929.1	LOC106412568
XP_013708930.1	LOC106412568
XP_013708927.1	LOC106412566
XP_022565655.1	LOC106412566
XP_013708933.1	LOC106412571
XP_013710302.1	LOC106414140
XP_013711075.1	LOC106415021
XP_022565706.1	LOC106415160
XP_013711343.1	LOC106415239
XP_013743779.1	LOC106446553
XP_013701819.1	LOC106405818
XP_022564875.1	LOC106405816
XP_013702203.1	LOC106406147
XP_013701943.1	LOC106405933
XP_013715542.2	LOC106419327
XP_022566150.1	LOC111210094
XP_013743248.1	LOC106446111
XP_013743239.1	LOC106446103
XP_013743236.1	LOC106446101
XP_013743229.1	LOC106446095
XP_013743228.1	LOC106446094
XP_013743215.1	LOC106446086
XP_013743200.1	LOC106446074
XP_013743193.1	LOC106446068
XP_013743192.1	LOC106446068
XP_022565829.1	LOC111209973
XP_013729429.1	LOC106433128
XP_013729430.1	LOC106433128
XP_013729433.1	LOC106433132
XP_013729411.1	LOC106433114
XP_022566017.1	LOC111197966
XP_013729435.1	LOC106433134
XP_013729399.1	LOC106433103
XP_013668224.1	LOC106372541
XP_013668212.1	LOC106372528
XP_013668203.1	LOC106372522
XP_022566214.1	LOC111197819
XP_022566215.1	LOC111197819
XP_013648956.1	LOC106353711
XP_013648955.1	LOC106353710
XP_022566205.1	LOC111210223
XP_022566207.1	LOC111210223
XP_022566206.1	LOC111210223
XP_013652164.1	LOC106357018
XP_013725288.1	LOC106429088
XP_013700785.1	LOC106404623
XP_013729607.1	LOC106433303
XP_013729610.1	LOC106433306
XP_013729593.2	LOC106433285
XP_013717523.1	LOC106421217
XP_013717522.1	LOC106421217
XP_013717674.1	LOC106421373
XP_013717673.1	LOC106421373
XP_013717524.1	LOC106421218
XP_013717526.1	LOC106421218
XP_013717525.1	LOC106421218
XP_022566265.1	LOC106421218
XP_013717633.1	LOC106421339
XP_013717653.1	LOC106421356
XP_013717654.1	LOC106421356
XP_013682946.1	LOC106387570
XP_013717599.1	LOC106421303
XP_022566266.1	LOC106421298
XP_013717594.1	LOC106421298
XP_013717593.1	LOC106421298
XP_013717600.1	LOC106421304
XP_013717598.1	LOC106421301
XP_013717630.1	LOC106421336
XP_013725162.1	LOC106428963
XP_013717661.1	LOC106421362
XP_013717635.1	LOC106421341
XP_013717636.1	LOC106421343
XP_013661402.1	LOC106366350
XP_013661405.1	LOC106366354
XP_013725159.1	LOC106428960
XP_013648774.2	LOC106353562
XP_013685207.1	LOC106389486
XP_013725148.1	LOC106428946
XP_013719654.1	LOC106423428
XP_022566303.1	LOC111210294
XP_022566301.1	LOC111210294
XP_022566302.1	LOC111210294
XP_013721249.1	LOC106425071
NP_001303232.1	LOC106437374
XP_013721245.1	LOC106425068
XP_013721248.1	LOC106425070
XP_013721241.1	LOC106425064
XP_022566305.1	LOC106425064
XP_013721239.1	LOC106425064
XP_022566304.1	LOC106425064
XP_013682831.1	LOC106387483
XP_013685457.1	LOC106389681
XP_013661451.1	LOC106366392
XP_013661449.1	LOC106366392
XP_013661448.1	LOC106366392
XP_013661450.1	LOC106366392
XP_013661453.1	LOC106366392
XP_013661447.1	LOC106366392
XP_022566332.1	LOC106366392
XP_013661452.1	LOC106366392
XP_013725056.1	LOC106428854
XP_013661446.1	LOC106366391
XP_013702607.1	LOC106406479
XP_013703052.1	LOC106406860
XP_013703051.2	LOC106406859
XP_013712936.1	LOC106416555
XP_022566340.1	LOC106416555
XP_022566342.1	LOC106416555
XP_022566341.1	LOC106416555
XP_013682405.1	LOC106387043
XP_013734058.1	LOC106437677
XP_013734056.1	LOC106437676
XP_013653535.1	LOC106358323
XP_013724964.1	LOC106428747
XP_013702818.1	LOC106406664
XP_013701961.1	LOC106405942
XP_013702634.1	LOC106406500
XP_013711868.1	LOC106415658
XP_013711340.1	LOC106415237
XP_013724830.1	LOC106428629
XP_013721994.2	LOC106425821
XP_022566385.1	LOC111210345
XP_013724913.1	LOC106428708
XP_013717911.1	LOC106421628
XP_013717910.1	LOC106421628
XP_013717889.1	LOC106421606
XP_013724891.1	LOC106428672
XP_013724884.1	LOC106428672
XP_013724894.1	LOC106428672
XP_013691381.1	LOC106395476
XP_013682313.1	LOC106387040
XP_013724800.1	LOC106428595
XP_013700034.1	LOC106403793
XP_013677910.2	LOC106382436
XP_013677911.2	LOC106382436
XP_013677908.1	LOC106382434
XP_013677907.1	LOC106382434
XP_013671739.1	LOC106376219
XP_013724744.1	LOC106428533
XP_013671722.1	LOC106376199
XP_013671721.1	LOC106376198
XP_013671716.1	LOC106376194
XP_013746391.1	LOC106449128
XP_013648864.1	LOC106353639
XP_013693664.1	LOC106397593
XP_022566439.1	LOC106397593
XP_022566141.1	LOC111210087
XP_013724709.1	LOC106428483
XP_013640489.1	LOC106345844
XP_022566457.1	LOC111210393
XP_022566487.1	LOC111210401
XP_013738503.1	LOC106441221
XP_022566495.1	LOC106441221
XP_013738491.1	LOC106441213
XP_013738488.1	LOC106441212
XP_013738490.1	LOC106441212
XP_013738489.1	LOC106441212
XP_022566465.1	LOC106441212
XP_022566476.1	LOC111210398
XP_022566477.1	LOC111210398
XP_022566491.1	LOC106441204
XP_013738477.1	LOC106441204
XP_013738476.1	LOC106441204
XP_013738467.1	LOC106441197
XP_022566483.1	LOC106441197
XP_013738468.1	LOC106441197
XP_013685500.1	LOC106389715
XP_013728106.1	LOC106431828
XP_013728122.1	LOC106431842
XP_013728120.1	LOC106431840
XP_022566166.1	LOC111198010
XP_013683035.1	LOC106387678
XP_013683034.1	LOC106387678
XP_013683027.1	LOC106387671
XP_013724557.1	LOC106428359
XP_013724563.1	LOC106428359
XP_013744119.1	LOC106446853
XP_013744115.1	LOC106446851
XP_013659372.1	LOC106363957
XP_013744112.1	LOC106446847
XP_022566563.1	LOC106446847
XP_013744100.1	LOC106446838
XP_013744099.1	LOC106446837
XP_013744093.1	LOC106446832
XP_013740060.1	LOC106442986
XP_022566555.1	LOC111210440
XP_022566575.1	LOC111210459
XP_022566574.1	LOC106425220
XP_013721356.1	LOC106425171
XP_013724517.1	LOC106428314
XP_013721397.1	LOC106425225
XP_013724482.1	LOC106428286
XP_022566589.1	LOC111210470
XP_013702633.1	LOC106406499
XP_013699946.1	LOC106403683
XP_013743460.1	LOC106446308
XP_013724455.1	LOC106428248
XP_022566225.1	LOC106428248
XP_013743451.1	LOC106446299
XP_013743450.1	LOC106446298
XP_022566594.1	LOC106416738
XP_013713106.1	LOC106416738
XP_022566613.1	LOC106418258
XP_013714378.1	LOC106418258
XP_013714376.1	LOC106418258
XP_013714606.1	LOC106418442
XP_013724405.1	LOC106428191
XP_013680622.1	LOC106385231
XP_013724428.1	LOC106428218
XP_013682617.1	LOC106387332
XP_013662658.1	LOC106367434
XP_013681362.1	LOC106386011
XP_022566661.1	LOC111197941
XP_013681302.1	LOC106385951
XP_013682053.1	LOC106386753
XP_022566668.1	LOC111210514
XP_013736146.2	LOC106439286
XP_013700849.1	LOC106404708
XP_013667603.1	LOC106372023
XP_013667610.1	LOC106372023
XP_013673061.1	LOC106377385
XP_013673062.1	LOC106377385
XP_013722065.1	LOC106425889
XP_013722148.1	LOC106425979
XP_013661824.1	LOC106366709
XP_013661823.1	LOC106366708
XP_013724163.1	LOC106427980
XP_013661820.1	LOC106366706
XP_013661818.1	LOC106366703
XP_013659422.1	LOC106364379
XP_013659424.1	LOC106364379
XP_013724111.1	LOC106427933
XP_013719409.1	LOC106423175
XP_013719425.1	LOC106423191
XP_013719412.1	LOC106423179
XP_022566748.1	LOC106453935
XP_013751582.1	LOC106453935
XP_022566751.1	LOC111197863
XP_022566750.1	LOC111197863
XP_013724046.1	LOC106427871
XP_013751497.1	LOC106453838
XP_013724028.1	LOC106427845
XP_013724025.1	LOC106427845
XP_013722833.1	LOC106426660
XP_013722842.1	LOC106426667
XP_013722824.1	LOC106426653
XP_013722790.1	LOC106426623
XP_013722789.1	LOC106426623
XP_013722762.1	LOC106426591
XP_013722832.1	LOC106426659
XP_022566766.1	LOC111210558
XP_013664480.1	LOC106368947
XP_013664476.1	LOC106368943
XP_013723906.1	LOC106427732
XP_013726447.1	LOC106430227
XP_013726414.1	LOC106430188
XP_022566782.1	LOC106447717
XP_013723916.1	LOC106427743
XP_013723925.1	LOC106427743
XP_022566783.1	LOC111210580
XP_013722204.1	LOC106426038
XP_013722203.1	LOC106426036
XP_013722202.1	LOC106426034
XP_022566802.1	LOC106426034
XP_013722165.2	LOC106425995
XP_013722246.1	LOC106426078
XP_013722245.1	LOC106426077
XP_013722158.1	LOC106425988
XP_013722264.2	LOC106426094
XP_013644462.1	LOC106349100
XP_022566812.1	LOC111210586
XP_013644459.1	LOC106349097
XP_013723860.1	LOC106427686
XP_013723865.1	LOC106427686
XP_013677655.1	LOC106382220
XP_013677657.1	LOC106382220
XP_013677653.1	LOC106382218
XP_013677651.1	LOC106382215
XP_013677649.1	LOC106382213
XP_013723824.1	LOC106427647
XP_013677645.1	LOC106382210
XP_022566835.1	LOC111210601
XP_022566864.1	LOC111210621
XP_022566865.1	LOC111210621
XP_022566850.1	LOC111210609
XP_022566849.1	LOC111210609
XP_022566851.1	LOC111210609
XP_013675655.1	LOC106380446
NP_001303068.1	LOC106361531
XP_013656734.1	LOC106361529
XP_013723781.1	LOC106427607
XP_013723789.1	LOC106427607
XP_013726644.1	LOC106430398
XP_013726643.1	LOC106430398
XP_013726626.1	LOC106430390
XP_013726625.1	LOC106430390
XP_013726628.1	LOC106430390
XP_013726627.1	LOC106430390
XP_022566900.1	LOC106430390
XP_013726630.1	LOC106430390
XP_013726632.1	LOC106430393
XP_022573510.1	LOC106441322
XP_013726703.1	LOC106430462
XP_013726702.1	LOC106430461
XP_013726701.1	LOC106430460
XP_013726850.1	LOC106430607
XP_013726865.1	LOC106430634
XP_022566907.1	LOC106430634
XP_013726864.1	LOC106430633
XP_022566917.1	LOC111210653
XP_022566918.1	LOC111210654
XP_022566919.1	LOC111210655
XP_022566913.1	LOC111210647
XP_022566914.1	LOC111210649
XP_013677447.1	LOC106382035
XP_013727323.1	LOC106431065
XP_013685761.1	LOC106389951
XP_013685760.1	LOC106389950
XP_013718441.1	LOC106422159
XP_013737871.1	LOC106440689
XP_013737865.1	LOC106440682
XP_013725560.1	LOC106429355
XP_013737859.1	LOC106440677
XP_013737855.1	LOC106440673
XP_013737853.1	LOC106440671
XP_013737847.1	LOC106440667
XP_022566964.1	LOC106440663
XP_013737843.1	LOC106440663
XP_013737837.1	LOC106440652
XP_013737831.2	LOC106440647
XP_013737833.2	LOC106440647
XP_022566972.1	LOC106440647
XP_013737810.1	LOC106440633
XP_022566965.1	LOC106440633
XP_013737809.1	LOC106440633
XP_013681652.1	LOC106386309
XP_013723377.1	LOC106427183
XP_022566423.1	LOC106427183
XP_013640283.1	LOC106345655
XP_013723393.1	LOC106427199
XP_013681569.1	LOC106386202
XP_013720058.1	LOC106423845
XP_013720013.1	LOC106423798
XP_013720012.1	LOC106423798
XP_013720008.2	LOC106423795
XP_013720004.1	LOC106423790
XP_022567020.1	LOC111210737
XP_022567021.1	LOC106377487
XP_013673187.2	LOC106377487
XP_013673183.1	LOC106377483
XP_013673168.1	LOC106377472
XP_013673161.1	LOC106377469
XP_022567038.1	LOC111210750
XP_013696450.1	LOC106400637
XP_013693307.1	LOC106397270
XP_022567059.1	LOC106442064
XP_022567058.1	LOC106442064
XP_013733342.1	LOC106436934
XP_013733348.1	LOC106436934
XP_013733325.1	LOC106436917
XP_013675676.1	LOC106380459
XP_013675675.1	LOC106380459
XP_013662053.1	LOC106366917
XP_013662054.1	LOC106366917
XP_013662052.1	LOC106366916
XP_013662051.1	LOC106366915
XP_013662046.1	LOC106366912
XP_013662043.1	LOC106366908
XP_013662042.1	LOC106366907
XP_013728379.1	LOC106432088
XP_013680405.1	LOC106385014
XP_013680408.1	LOC106385016
XP_013727430.1	LOC106431168
XP_013727409.1	LOC106431140
XP_022567113.1	LOC106431173
XP_013727428.1	LOC106431166
XP_013727425.1	LOC106431163
XP_013727429.1	LOC106431167
XP_013727424.1	LOC106431162
XP_013680413.1	LOC106385021
XP_013727423.1	LOC106431160
XP_013727420.1	LOC106431158
XP_013680414.1	LOC106385022
XP_022567120.1	LOC106452465
XP_013680411.1	LOC106385020
XP_013750045.1	LOC106452462
XP_013680415.1	LOC106385023
XP_013712890.1	LOC106416524
XP_022567139.1	LOC106416524
XP_013664518.1	LOC106368974
XP_013664517.1	LOC106368974
XP_013658927.1	LOC106363786
XP_013664521.1	LOC106368977
XP_013742255.1	LOC106445287
XP_013742247.1	LOC106445278
XP_013742237.1	LOC106445271
XP_013742240.1	LOC106445271
XP_013742238.1	LOC106445271
XP_013742236.1	LOC106445270
XP_013742234.1	LOC106445267
XP_013742231.1	LOC106445264
XP_022567162.1	LOC106449180
XP_013746428.1	LOC106449180
XP_022567161.1	LOC106449180
XP_022567160.1	LOC106449180
XP_022567174.1	LOC106431387
XP_013727639.2	LOC106431387
XP_013727634.1	LOC106431382
XP_013727628.1	LOC106431377
XP_013727629.1	LOC106431377
XP_013727633.1	LOC106431380
XP_013727637.1	LOC106431385
XP_013727635.1	LOC106431384
XP_013724177.1	LOC106427993
XP_013724235.1	LOC106428038
XP_013724178.1	LOC106427994
XP_022566582.1	LOC111210462
XP_013724184.1	LOC106427997
XP_013717771.1	LOC106421478
XP_013692958.1	LOC106396980
XP_022566585.1	LOC111210464
XP_022567192.1	LOC106445454
XP_022567194.1	LOC106445454
XP_022567193.1	LOC106445454
XP_013742472.1	LOC106445453
XP_013742470.1	LOC106445452
XP_013742471.1	LOC106445452
XP_013733404.1	LOC106437008
XP_013677123.1	LOC106381732
XP_013677124.1	LOC106381732
XP_013697288.1	LOC106401334
XP_013742020.1	LOC106445083
XP_013701999.1	LOC106405975
XP_013700675.1	LOC106404497
XP_013700674.1	LOC106404496
XP_013700676.1	LOC106404498
XP_013701928.2	LOC106405914
XP_022567239.1	LOC106403782
XP_013749517.1	LOC106452046
XP_022567249.1	LOC106452046
XP_022567248.1	LOC106452045
XP_013749516.1	LOC106452045
XP_013749509.1	LOC106452038
XP_013749508.1	LOC106452038
XP_013749507.1	LOC106452037
XP_013749506.1	LOC106452037
XP_022566624.1	LOC111210488
XP_013732366.1	LOC106435970
NP_001302909.1	LOC106435967
XP_013732361.1	LOC106435966
XP_013732351.1	LOC106435954
XP_013732364.1	LOC106435969
XP_013721665.1	LOC106425478
XP_013697696.1	LOC106401684
XP_013697633.1	LOC106401637
XP_013697635.1	LOC106401637
XP_013697632.1	LOC106401637
XP_013697634.1	LOC106401637
XP_013695283.1	LOC106399352
XP_013733384.1	LOC106436982
XP_022567277.1	LOC106436982
XP_013716566.1	LOC106420253
XP_013716565.1	LOC106420253
XP_013698483.1	LOC106402321
XP_013729352.1	LOC106433053
XP_022567302.1	LOC106433092
XP_013729375.1	LOC106433072
XP_013729355.1	LOC106433056
XP_022567296.1	LOC106433075
XP_013727577.1	LOC106431317
XP_013727553.1	LOC106431289
XP_013726265.1	LOC106430036
XP_013726253.1	LOC106430026
XP_013726254.1	LOC106430026
XP_013726256.1	LOC106430027
XP_013726255.1	LOC106430027
XP_013640513.1	LOC106345860
XP_013726845.1	LOC106430600
XP_013661740.1	LOC106366634
XP_013661739.1	LOC106366633
XP_022567324.1	LOC106392888
XP_013692094.1	LOC106396290
XP_013692086.1	LOC106396284
XP_013726824.1	LOC106430575
XP_013661302.1	LOC106366263
XP_013661303.1	LOC106366264
XP_013661299.1	LOC106366260
XP_013659226.1	LOC106364145
XP_022567334.1	LOC106364145
XP_013738692.1	LOC106441419
XP_013661295.1	LOC106366256
XP_013661294.1	LOC106366256
XP_013661293.1	LOC106366254
XP_013661292.1	LOC106366252
XP_013659223.1	LOC106364141
XP_022567328.1	LOC106366240
XP_013661277.1	LOC106366241
XP_013661273.1	LOC106366237
XP_013659213.1	LOC106364133
XP_013661266.1	LOC111197962
XP_013661265.1	LOC111197962
XP_013661270.1	LOC106366233
XP_013661264.1	LOC106366229
XP_013661261.1	LOC106366226
XP_013661262.1	LOC106366226
XP_022567354.1	LOC111210883
XP_013729338.1	LOC106433037
XP_013703337.1	LOC106407090
XP_022567384.1	LOC106410579
XP_022567386.1	LOC106410579
XP_022567385.1	LOC106410579
XP_013706563.1	LOC106410579
XP_013678641.1	LOC106383072
XP_022567388.1	LOC106383071
XP_013678639.1	LOC106383071
XP_022567387.1	LOC106383071
XP_013678636.1	LOC106383068
XP_013678632.1	LOC106383065
XP_013678631.1	LOC106383064
XP_022567398.1	LOC106422896
XP_013719135.1	LOC106422896
XP_022567399.1	LOC106422896
XP_013719134.1	LOC106422896
XP_013736217.1	LOC106439346
XP_013736216.1	LOC106439345
XP_013736208.1	LOC106439340
XP_013736211.1	LOC106439340
XP_013736210.1	LOC106439340
XP_022567411.1	LOC106439330
XP_022567414.1	LOC106439330
XP_022567413.1	LOC106439330
XP_013736198.1	LOC106439330
XP_013736196.1	LOC106439330
XP_022567412.1	LOC106439330
XP_022567416.1	LOC111210912
XP_013736191.1	LOC106439326
XP_013736190.1	LOC106439324
XP_013736188.1	LOC106439323
XP_013736189.1	LOC106439323
XP_022567409.1	LOC106439323
XP_022567410.1	LOC106439323
XP_013736186.1	LOC106439322
XP_013736187.1	LOC106439322
XP_022567417.1	LOC106439322
XP_022567418.1	LOC106439322
XP_013736185.1	LOC106439321
XP_013736184.1	LOC106439320
XP_013736183.1	LOC106439319
XP_013736181.2	LOC106439318
XP_013736177.1	LOC106439313
XP_013736178.1	LOC106439314
XP_013726624.1	LOC106430385
XP_013713127.1	LOC106416764
XP_022567446.1	LOC111210928
XP_022567443.1	LOC111210926
XP_013677643.1	LOC106382208
XP_013726609.1	LOC106430367
XP_013728711.1	LOC106432424
XP_013728700.1	LOC106432416
XP_013728702.1	LOC106432416
XP_013726602.1	LOC106430360
XP_013728703.1	LOC106432417
XP_013726586.1	LOC106430342
XP_013677961.1	LOC106382482
XP_013677957.1	LOC106382478
XP_013677956.1	LOC106382478
XP_013726565.1	LOC106430320
XP_022566763.1	LOC106430320
XP_013691539.1	LOC106395698
XP_013691513.1	LOC106395664
XP_013691503.1	LOC106395654
XP_013702158.1	LOC106406111
XP_013702159.1	LOC106406111
XP_013726545.1	LOC106430302
XP_013698693.1	LOC106402491
XP_013702728.1	LOC106406584
XP_013671001.1	LOC106375596
XP_013670999.1	LOC106375595
XP_022567482.1	LOC106375595
XP_022560139.1	LOC106396415
XP_013692287.1	LOC106396415
XP_013726470.1	LOC106430251
XP_013726476.1	LOC106430251
XP_013707498.1	LOC106411302
XP_022567518.1	LOC111210982
XP_013677208.1	LOC106381822
XP_013675035.1	LOC106379685
XP_013726184.1	LOC106429960
XP_022567529.1	LOC106382043
XP_013677457.1	LOC106382043
XP_013677456.1	LOC106382043
XP_013678259.1	LOC106382749
XP_013674498.1	LOC106379010
XP_013678277.1	LOC106382763
XP_013678278.1	LOC106382763
XP_022567546.1	LOC106382763
XP_022567555.1	LOC106382764
XP_013678279.1	LOC106382764
XP_013678286.1	LOC106382772
XP_013642242.1	LOC106347269
XP_013726349.1	LOC106430116
NP_001302539.1	LOC106347282
XP_022567593.1	LOC111211030
XP_013726329.1	LOC106430096
XP_022567601.1	LOC111211035
XP_013727163.1	LOC106430914
XP_022567586.1	LOC111211024
XP_013727153.1	LOC106430902
XP_013727166.2	LOC106430918
XP_013727101.1	LOC106430849
XP_022567580.1	LOC106430891
XP_013727142.1	LOC106430891
XP_013727144.1	LOC106430891
XP_022567581.1	LOC106430888
XP_013727138.1	LOC106430888
XP_013727139.1	LOC106430888
XP_022567582.1	LOC106430890
XP_013727140.1	LOC106430890
XP_013727141.1	LOC106430890
XP_013727135.1	LOC106430885
XP_013728499.1	LOC106432193
XP_013728472.1	LOC106432170
XP_013728473.1	LOC106432170
XP_013726274.1	LOC106430041
XP_013728492.1	LOC106432188
XP_013728530.1	LOC106432228
XP_013742931.1	LOC106445839
XP_013746657.1	LOC106449446
XP_013742921.1	LOC106445830
XP_022567625.1	LOC106426412
XP_013722588.1	LOC106426412
XP_013722582.1	LOC106426406
XP_013722634.1	LOC106426461
XP_013722633.1	LOC106426460
XP_022567631.1	LOC111211047
XP_013661832.1	LOC106366717
XP_022567635.1	LOC111211052
XP_022567639.1	LOC111211056
XP_013695013.1	LOC106399081
XP_013729529.1	LOC106433222
XP_022567661.1	LOC111211072
XP_022567662.1	LOC111211072
XP_022567660.1	LOC111211072
XP_013730413.1	LOC106434134
XP_013730417.1	LOC106434137
XP_013706815.1	LOC106410763
XP_013726187.1	LOC106429959
XP_013644446.1	LOC106349088
XP_013646118.1	LOC106350824
XP_013687443.1	LOC106391368
XP_013686437.1	LOC106390501
XP_022567671.1	LOC106390501
XP_013686436.1	LOC106390500
XP_013726124.1	LOC106429901
XP_013726129.1	LOC106429901
XP_022567691.1	LOC111211094
XP_013729782.1	LOC106433508
XP_013726084.1	LOC106429859
XP_013729792.1	LOC106433515
XP_022567697.1	LOC106433496
XP_013694821.1	LOC106398700
XP_013729806.1	LOC106433524
XP_013729802.1	LOC106433523
XP_013729803.1	LOC106433523
XP_013729804.1	LOC106433523
XP_013729805.1	LOC106433523
XP_013729845.1	LOC106433563
XP_013729846.1	LOC106433563
XP_013729847.1	LOC106433563
XP_013729848.1	LOC106433563
XP_013729836.1	LOC106433554
XP_013729833.1	LOC106433551
XP_013726048.1	LOC106429819
XP_013726039.1	LOC106429819
XP_013642649.1	LOC106347620
XP_022567727.1	LOC111211113
XP_013692862.1	LOC106396902
XP_013699984.1	LOC106403727
XP_013707500.1	LOC106411304
XP_013706258.1	LOC106410309
XP_013716497.1	LOC106420194
XP_013706507.1	LOC106410536
XP_013716473.1	LOC106420174
XP_013698226.1	LOC106402113
XP_013716472.1	LOC106420173
XP_013717539.1	LOC106421237
XP_013672796.1	LOC106377167
XP_013672778.1	LOC106377144
XP_013672774.1	LOC106377141
XP_013672773.1	LOC106377138
XP_013730153.1	LOC106433864
XP_013730154.1	LOC106433865
XP_013730142.1	LOC106433859
XP_013730127.1	LOC106433845
XP_013730128.1	LOC106433845
XP_013729292.1	LOC106432992
XP_013741199.1	LOC106444245
XP_013741206.1	LOC106444245
XP_013741151.1	LOC106444193
XP_013741063.1	LOC106444085
XP_013719106.1	LOC106422863
XP_013719056.1	LOC106422805
XP_013730219.1	LOC106433928
XP_022567814.1	LOC106390580
XP_013686531.1	LOC106390580
XP_013686533.2	LOC106390580
XP_013694624.1	LOC106398620
XP_022567826.1	LOC111211168
XP_013705074.1	LOC106408937
XP_013704774.2	LOC106408578
XP_013705071.1	LOC106408934
XP_013705069.1	LOC106408932
XP_013666766.1	LOC106371267
XP_013666765.1	LOC106371267
XP_013666767.1	LOC106371268
XP_013665136.1	LOC106369538
XP_013666773.1	LOC106371272
XP_022567837.1	LOC111211179
XP_013748878.1	LOC106451493
XP_013716529.1	LOC106420222
XP_022567842.1	LOC106366588
NP_001302904.1	LOC106366588
XP_022567840.1	LOC106366588
XP_022567841.1	LOC106366588
XP_013716135.1	LOC106419840
XP_013698374.1	LOC106402226
XP_013695223.1	LOC106399298
XP_022567874.1	LOC106402194
XP_013698333.1	LOC106402194
XP_013698334.1	LOC106402194
XP_022567872.1	LOC106402194
XP_022567873.1	LOC106402194
XP_013698332.1	LOC106402194
XP_013668256.1	LOC106372558
XP_013668254.1	LOC106372556
XP_013668231.1	LOC106372547
XP_013668232.1	LOC106372547
XP_013671985.1	LOC106376447
XP_013671984.1	LOC106376446
XP_022567892.1	LOC106376441
XP_022567891.1	LOC106376441
XP_013671976.1	LOC106376441
XP_022567890.1	LOC106376441
XP_013671974.1	LOC106376441
XP_013730269.1	LOC106433973
XP_013730494.2	LOC106434206
XP_013730528.1	LOC106434237
XP_013730500.1	LOC106434212
XP_013730523.1	LOC106434233
XP_022567907.1	LOC106434197
XP_013730518.1	LOC106434227
XP_013730520.1	LOC106434229
XP_013730527.1	LOC106434236
XP_013730501.1	LOC106434213
XP_013704469.2	LOC106408202
XP_013684490.1	LOC106388861
XP_013684467.1	LOC106388843
XP_013663522.1	LOC106368170
XP_013663513.1	LOC106368161
XP_013663514.1	LOC106368161
XP_013663500.1	LOC106368149
XP_013688653.1	LOC106392383
XP_013688652.1	LOC106392383
XP_013730465.1	LOC106434178
XP_013730420.1	LOC106434140
XP_013730454.1	LOC106434170
XP_022567945.1	LOC106434175
XP_013730459.1	LOC106434175
XP_013730460.1	LOC106434175
XP_013730447.1	LOC106434165
XP_013730446.1	LOC106434164
XP_013728236.1	LOC106431940
XP_013728238.1	LOC106431942
XP_013723580.1	LOC106427405
XP_013723583.1	LOC106427406
XP_013694312.1	LOC106398246
XP_013714605.1	LOC106418440
XP_013726738.1	LOC106430495
XP_013696863.1	LOC106400992
XP_013728255.1	LOC106431953
XP_013648790.1	LOC106353580
XP_013728254.1	LOC106431951
XP_013728253.1	LOC106431951
XP_013707586.1	LOC106411384
XP_013707585.1	LOC106411384
XP_013703261.1	LOC106407032
XP_013728234.1	LOC106431938
XP_013648780.1	LOC106353572
XP_013676161.1	LOC106380862
XP_013728230.1	LOC106431935
XP_022567185.1	LOC106431935
XP_013714611.1	LOC106418443
XP_013676512.1	LOC106381159
XP_013675644.1	LOC106380401
XP_013730738.1	LOC106434412
XP_013672133.1	LOC106376588
XP_013677585.1	LOC106382166
XP_022568063.1	LOC111211336
XP_013677633.1	LOC106382200
XP_013677630.1	LOC106382197
XP_013677623.1	LOC106382192
XP_013677621.1	LOC106382192
XP_013677624.1	LOC106382193
XP_013677625.1	LOC106382193
XP_013687358.1	LOC106391290
XP_013687357.1	LOC106391290
XP_013666863.1	LOC106371349
XP_013643213.1	LOC106348099
XP_013643212.1	LOC106348099
XP_013643208.1	LOC106348097
XP_013643209.1	LOC106348097
XP_013687355.1	LOC106391287
XP_013643207.1	LOC106348095
XP_022568097.1	LOC111211363
XP_013652725.1	LOC106357589
XP_013652726.1	LOC106357590
XP_013652728.1	LOC106357595
XP_013652729.1	LOC106357595
XP_013687349.1	LOC106391281
XP_013662771.1	LOC106367527
XP_013662770.1	LOC106367527
XP_013662765.1	LOC106367522
XP_013662762.1	LOC106367520
XP_013662761.1	LOC106367518
XP_013730931.1	LOC106434607
XP_013695161.1	LOC106399230
XP_013695162.1	LOC106399231
XP_013695164.1	LOC106399231
XP_013695160.1	LOC106399229
XP_013695166.1	LOC106399233
XP_013695165.1	LOC106399233
XP_022568116.1	LOC111211373
XP_022568115.1	LOC111211373
XP_022568120.1	LOC111211376
XP_022568119.1	LOC111211376
XP_022568123.1	LOC111211377
XP_022568124.1	LOC111211377
XP_022568122.1	LOC111211377
XP_022568121.1	LOC111211377
XP_013725509.1	LOC106429307
XP_013725521.1	LOC106429316
XP_013725458.1	LOC106429262
XP_022568144.1	LOC106429297
XP_013729698.1	LOC106433418
XP_022567262.1	LOC106395685
XP_022567263.1	LOC106395685
XP_013691526.1	LOC106395685
XP_013729723.1	LOC106433438
XP_013729715.1	LOC106433432
XP_013729712.1	LOC106433432
XP_013729708.1	LOC106433428
XP_013729707.1	LOC106433428
XP_013729710.1	LOC106433428
XP_013729705.1	LOC106433428
XP_013729709.1	LOC106433428
XP_013691527.1	LOC106395686
XP_013728081.1	LOC106431802
XP_013728080.1	LOC106431802
XP_022568171.1	LOC111198189
XP_013649036.1	LOC106353786
XP_013727788.1	LOC106431539
XP_022568180.1	LOC106386552
XP_013681849.1	LOC106386552
XP_013681811.1	LOC106386526
XP_013681802.1	LOC106386515
XP_013681785.1	LOC106386492
XP_013681769.1	LOC106386469
XP_013681707.1	LOC106386400
XP_013699616.1	LOC106403318
XP_013699615.1	LOC106403316
XP_013700425.1	LOC106404236
XP_013742647.1	LOC106445610
XP_013742646.1	LOC106445610
XP_013685131.1	LOC106389431
XP_022568190.1	LOC111211404
XP_013685128.1	LOC106389426
XP_013685125.1	LOC106389424
XP_013685124.1	LOC106389423
XP_013685121.1	LOC106389421
XP_013685122.1	LOC106389421
XP_013685414.1	LOC106389645
XP_013685413.1	LOC106389644
XP_013685412.1	LOC106389643
XP_013681451.1	LOC106386102
XP_022568215.1	LOC106385352
XP_013680738.1	LOC106385352
XP_022568217.1	LOC111211422
XP_013681361.1	LOC106386009
XP_013692293.1	LOC106396448
XP_013727931.1	LOC106431667
XP_013688319.1	LOC106392091
XP_013688323.1	LOC106392094
XP_022568233.1	LOC106359284
XP_013657209.1	LOC106361945
XP_022568256.1	LOC106453930
XP_022568258.1	LOC106453930
XP_022568257.1	LOC106453930
XP_022568259.1	LOC106453930
XP_022568255.1	LOC106453930
XP_013728009.1	LOC106431733
XP_022568273.1	LOC111211457
XP_022568278.1	LOC111211461
XP_022568293.1	LOC111211475
XP_022568294.1	LOC111211475
XP_022567336.1	LOC106431788
XP_013728067.1	LOC106431788
XP_013641338.1	LOC106346522
XP_013641337.1	LOC106346522
XP_013641336.1	LOC106346521
XP_013662739.2	LOC106367495
XP_013662740.2	LOC106367495
XP_013642167.1	LOC106347207
XP_013639998.1	LOC106345323
XP_013723060.1	LOC106426875
XP_013731598.1	LOC106435276
XP_013731611.1	LOC106435287
XP_013731610.1	LOC106435286
XP_013731609.1	LOC106435286
XP_013728160.1	LOC106431865
XP_022568363.1	LOC111211502
XP_013734418.1	LOC106437940
XP_013734411.1	LOC106437937
XP_013734413.1	LOC106437937
XP_022567393.1	LOC106392513
XP_022567394.1	LOC106392513
XP_022567389.1	LOC106392513
XP_022567391.1	LOC106392513
XP_022568379.1	LOC111211511
XP_022568389.1	LOC111211516
XP_013728073.1	LOC106431796
XP_013728074.1	LOC106431796
XP_013718085.1	LOC106421808
XP_022568400.1	LOC106421808
XP_013718058.1	LOC106421786
XP_013718057.1	LOC106421785
XP_013686536.1	LOC106390581
XP_013699915.1	LOC106403646
XP_022565783.1	LOC106441446
XP_013699885.1	LOC106403613
NP_001302633.1	LOC106403621
XP_022568412.1	LOC106403605
XP_013699877.1	LOC106403605
XP_013731577.1	LOC106435260
XP_013731563.1	LOC106435244
XP_013731564.1	LOC106435244
XP_022568417.1	LOC111211530
XP_013728257.1	LOC106431952
XP_022568432.1	LOC111211543
XP_022568429.1	LOC111211540
XP_022568428.1	LOC111211540
XP_022568444.1	LOC111211553
XP_013728278.1	LOC106431979
XP_013730179.1	LOC106433883
XP_022568515.1	LOC106435415
XP_013731759.1	LOC106435415
XP_022568527.1	LOC111211601
XP_013711464.1	LOC106415344
XP_013711465.1	LOC106415344
XP_013673150.1	LOC106377455
XP_013673149.1	LOC106377455
XP_013673143.1	LOC106377452
XP_022568540.1	LOC106434545
XP_013733092.1	LOC106436687
XP_013664713.1	LOC106369159
XP_022568552.1	LOC106369159
XP_013676203.1	LOC106380910
XP_013676204.1	LOC106380910
XP_013676202.1	LOC106380909
XP_013722715.1	LOC106426547
XP_022568579.1	LOC106435476
XP_013679918.2	LOC106384513
XP_013685265.1	LOC106389530
XP_013731871.1	LOC106435520
XP_013724171.1	LOC106427988
XP_013731866.1	LOC106435514
XP_013731861.1	LOC106435511
XP_013731863.1	LOC106435512
XP_013731851.1	LOC106435501
XP_013731177.1	LOC106434874
XP_013731175.1	LOC106434872
XP_013731163.2	LOC106434857
XP_013696475.1	LOC106400657
XP_013696476.1	LOC106400657
XP_013696473.1	LOC106400657
XP_013696477.1	LOC106400658
XP_013693322.1	LOC106397284
XP_022567483.1	LOC111210955
XP_013686554.1	LOC106390601
XP_013686541.1	LOC106390592
XP_022567492.1	LOC111210966
XP_013670635.1	LOC106375309
XP_013661461.1	LOC106366405
XP_022568654.1	LOC106366405
XP_013731982.1	LOC106435621
XP_013731978.1	LOC106435614
XP_013731995.1	LOC106435631
XP_022568660.1	LOC106357712
XP_013652854.1	LOC106357712
XP_013738229.1	LOC106440992
XP_013741608.1	LOC106444708
XP_013738228.1	LOC106440991
XP_013738226.1	LOC106440990
XP_013738220.1	LOC106440984
XP_013738219.1	LOC106440983
XP_013738217.1	LOC106440981
XP_022568676.1	LOC106440981
XP_013738215.1	LOC106440980
XP_022567554.1	LOC111211003
XP_022568688.1	LOC111211703
XP_013737703.1	LOC106440549
XP_013737701.1	LOC106440547
XP_013678288.1	LOC106382774
XP_013678289.1	LOC106382775
XP_013675391.1	LOC106380123
XP_013678293.1	LOC106382779
XP_013678294.1	LOC106382780
XP_013678295.1	LOC106382781
XP_013678297.1	LOC106382783
XP_022567579.1	LOC106386306
XP_013742909.1	LOC106445816
XP_013745547.1	LOC106448168
XP_013655584.1	LOC106360519
XP_022568716.1	LOC111211726
XP_013706328.1	LOC106410381
XP_013706327.1	LOC106410381
XP_013707007.1	LOC106410916
XP_013652770.1	LOC106357640
XP_013732147.1	LOC106435764
XP_022567607.1	LOC106433593
XP_013729877.1	LOC106433593
XP_013729884.1	LOC106433593
XP_013684741.1	LOC106389093
XP_013728813.1	LOC106432516
XP_013716037.1	LOC106419755
XP_022568764.1	LOC106437271
XP_022568761.1	LOC106357960
XP_022568762.1	LOC106357960
XP_013687291.1	LOC106391229
XP_022568785.1	LOC111211791
XP_022568787.1	LOC111211793
XP_022568798.1	LOC106353868
XP_013649143.1	LOC106353869
XP_022568804.1	LOC111211800
XP_022568805.1	LOC111211800
XP_013661928.1	LOC106366814
XP_013661924.1	LOC106366809
NP_001302808.1	LOC106366808
XP_013661920.1	LOC106366805
XP_013738782.1	LOC106441523
XP_013729998.1	LOC106433716
XP_013707159.1	LOC106411033
XP_022568823.1	LOC106411033
XP_013730012.1	LOC106433726
XP_013730009.1	LOC106433726
XP_022568832.1	LOC111211820
XP_013732278.1	LOC106435887
XP_013732289.1	LOC106435899
XP_013738784.1	LOC106441524
XP_013691723.1	LOC106395965
XP_013691725.1	LOC106395968
XP_013691984.1	LOC106396197
XP_013743091.1	LOC106445973
XP_013743085.1	LOC106445967
XP_013667388.1	LOC106371831
XP_013667381.1	LOC106371823
XP_022568870.1	LOC111211845
XP_013695163.1	LOC106399203
XP_013730134.1	LOC106433849
XP_022568881.1	LOC106436006
XP_013732494.1	LOC106436083
XP_022568898.1	LOC111211865
XP_013747914.1	LOC106450731
XP_022568912.1	LOC106450731
XP_022568906.1	LOC106450730
XP_013747913.1	LOC106450730
XP_013747907.1	LOC106450724
XP_013747905.1	LOC106450722
XP_013647352.1	LOC106352231
XP_013647379.1	LOC106352261
XP_013647333.1	LOC106352208
XP_022568915.1	LOC106352208
XP_013647310.1	LOC106352176
XP_013647304.1	LOC106352176
XP_013647318.1	LOC106352176
XP_013647292.1	LOC106352164
XP_013726745.1	LOC106430501
XP_013701570.1	LOC106405583
XP_013701522.1	LOC106405545
XP_013714254.1	LOC106418145
NP_001303164.1	LOC106418145
XP_013697300.1	LOC106401343
XP_013732648.1	LOC106436236
XP_013656015.1	LOC106360889
XP_013732652.1	LOC106436238
XP_013731309.1	LOC106434995
XP_013656020.1	LOC106360892
XP_013656017.1	LOC106360890
XP_013656018.1	LOC106360890
XP_013656013.1	LOC106360887
XP_013656007.1	LOC106360882
XP_013656006.1	LOC106360881
XP_013738266.1	LOC106441027
XP_022568943.1	LOC106373535
XP_013669147.1	LOC106373534
XP_013669146.1	LOC106373533
XP_013669145.1	LOC106373531
XP_013735401.1	LOC106438697
XP_022568974.1	LOC111211908
XP_013647685.1	LOC106352609
XP_013647684.1	LOC106352608
XP_013644780.1	LOC106349372
XP_013644781.1	LOC106349373
XP_013644783.1	LOC106349376
XP_013677995.1	LOC106382511
XP_013677997.1	LOC106382511
XP_013677996.1	LOC106382511
XP_013677992.1	LOC106382511
XP_013677993.1	LOC106382511
XP_022568980.1	LOC106382511
XP_013677994.1	LOC106382511
XP_022568981.1	LOC111211913
XP_022568994.1	LOC111211927
XP_022569009.1	LOC111211937
XP_022569015.1	LOC111198559
XP_022569021.1	LOC106417820
XP_013674574.1	LOC106379109
XP_013690442.1	LOC106394416
XP_013732664.1	LOC106436251
XP_013732654.1	LOC106436241
XP_022569037.1	LOC111211964
XP_013733013.1	LOC106436600
XP_013747676.1	LOC106450540
XP_013747663.1	LOC106450529
XP_013732682.1	LOC106436271
XP_013730464.1	LOC106434176
XP_013656022.1	LOC106360893
XP_022569049.1	LOC111211972
XP_022569062.1	LOC111211983
XP_013652765.1	LOC106357637
XP_013677889.2	LOC106382410
XP_013702181.1	LOC106406128
XP_013730515.1	LOC106434215
XP_022567798.1	LOC106434215
XP_013730505.1	LOC106434215
XP_022569104.1	LOC111212017
XP_013701636.1	LOC106405661
XP_013732734.1	LOC106436324
XP_013686958.1	LOC106390944
XP_013686980.1	LOC106390961
XP_013730577.1	LOC106434281
XP_013692257.1	LOC106396419
XP_022569141.1	LOC106396419
XP_013730608.1	LOC106434313
XP_013733336.1	LOC106436932
XP_013673159.1	LOC106377468
XP_022569154.1	LOC111212055
XP_013737185.1	LOC106440132
XP_022569160.1	LOC111212061
XP_022569164.1	LOC111212065
XP_022569165.1	LOC111212065
XP_022569167.1	LOC111212068
XP_013742435.1	LOC106445424
XP_013746500.1	LOC106449263
XP_013746502.1	LOC106449265
XP_013678479.1	LOC106382938
XP_013678478.1	LOC106382938
XP_013678037.1	LOC106382551
XP_013678038.1	LOC106382552
XP_022569202.1	LOC106357836
XP_013652994.1	LOC106357836
XP_022569208.1	LOC106435317
XP_022569207.1	LOC106435315
XP_013731659.1	LOC106435330
XP_022569224.1	LOC111212090
XP_013730729.1	LOC106434404
NP_001303048.1	LOC106368948
XP_022569231.1	LOC111212095
XP_022569264.1	LOC111212118
XP_022569265.1	LOC111212118
XP_022569263.1	LOC111212117
XP_013727076.1	LOC106430825
XP_013728838.1	LOC106432535
XP_013723050.1	LOC106426866
XP_013723054.1	LOC106426870
XP_013730816.1	LOC106434485
XP_013732876.1	LOC106436455
XP_013732874.1	LOC106436453
XP_022569313.1	LOC111212162
XP_013738370.1	LOC106441121
XP_022569335.1	LOC111212176
XP_013713828.1	LOC106417592
XP_022569347.1	LOC111212184
XP_022569345.1	LOC111212183
XP_022569344.1	LOC111212183
XP_022569342.1	LOC111212181
XP_013726736.1	LOC106430493
XP_013726734.1	LOC106430492
XP_013730852.1	LOC106434523
XP_022569385.1	LOC106429763
XP_013730870.1	LOC106434540
XP_013748839.1	LOC106451452
NP_001302992.1	LOC106421663
XP_013730875.1	LOC106434550
XP_013730894.1	LOC106434570
XP_022569399.1	LOC111212225
XP_022569400.1	LOC111212225
XP_022569405.1	LOC111212232
XP_013701970.1	LOC106405948
XP_013701971.1	LOC106405949
XP_013732939.1	LOC106436521
XP_022569443.1	LOC111212262
XP_022569442.1	LOC111212261
XP_013656027.1	LOC106360897
XP_013672813.1	LOC106377178
XP_022569464.1	LOC106377176
XP_013672809.1	LOC106377176
XP_013672811.1	LOC106377176
XP_022569462.1	LOC106377175
XP_013672806.1	LOC106377175
XP_013672808.1	LOC106377175
XP_022569463.1	LOC106377175
XP_013672803.1	LOC106377174
XP_013672800.1	LOC106377171
[truncated: 11,923 more rows]
