# Supplementary material for: Comparative Transcriptomics and Proteomics Analyses of Leaves Reveals a Freezing Stress-Responsive Molecular Network in Winter Rapeseed (Brassica rapa L.)
Source: Front Plant Sci. 2021 Apr 28;12:664311. doi: 10.3389/fpls.2021.664311 (PMC8113625; doi:10.3389/fpls.2021.664311)
Supplement: Supplementary Figure S1 — The reproducibility analysis between three biological replicates of NFT0, NFT1, NST0, and NST1 samples in transcriptome (A) and proteome (B), respectively. [file Data_Sheet_1.ZIP › Additional files/Table S3.xlsx]

## Sheet: NSt0-vs-NSt1
Table S3. DEGs in leaves between the stressed and control rapeseed cultivar NS
Gene ID	NSt0_count	NSt1_count	NSt0_fpkm	NSt1_fpkm	log2(FC)	Pvalue	FDR	Symbol	Description
XLOC_000543	19.6667	3.66667	0.63	0.13	-2.27684	0.000222586	0.000545601	-	-
XLOC_000715	31.3333	1.66667	1.55	0.113333	-3.77362	3.37239e-13	1.67071e-12	-	CDY54782.1 BnaAnng13530D [Brassica napus]
XLOC_000811	9.33333	0.666667	0.696667	0.06	-3.53743	0.000154281	0.000385552	PAP10	NP_179235.1 purple acid phosphatase 10 [Arabidopsis thaliana]
XLOC_000979	415.1	78.03	14.49	3.16	-2.19706	2.73902e-48	3.93774e-47	MPK20	CDY70199.1 BnaAnng32940D [Brassica napus]
XLOC_001121	23.6667	143.667	1.95667	10.33	2.40037	5.64894e-38	6.56782e-37	-	ACP30598.1 disease resistance protein [Brassica rapa subsp. pekinensis] [Brassica rapa]
XLOC_001136	21.3967	1.81667	1.36667	0.126667	-3.43155	1.323e-08	4.86222e-08	-	CDY66022.1 BnaC09g52380D [Brassica napus]
XLOC_001197	0	9.66667	0.001	0.383333	8.58246	6.88497e-07	2.1975e-06	-	-
XLOC_001266	110.667	541.333	3.82333	21.0567	2.46137	2.95575e-138	1.0716e-136	-	XP_013708179.1 PREDICTED: uncharacterized protein LOC106411877 [Brassica napus]
XLOC_001321	43.5833	8.78	1.18667	0.266667	-2.15381	6.83631e-09	2.57078e-08	RPA1D	XP_013736437.1 PREDICTED: uncharacterized protein LOC106439520 isoform X2 [Brassica napus]
XLOC_001411	49.3333	8.66667	2.36667	0.436667	-2.43825	1.73277e-10	7.28001e-10	-	CDY32240.1 BnaA01g17440D [Brassica napus]
XLOC_001753	8.33333	0.333333	0.563333	0.0233333	-4.59352	0.000207593	0.000511137	-	-
XLOC_001777	77.16	13.4567	2.89	0.586667	-2.30046	1.439e-16	8.51789e-16	-	CDY61990.1 BnaAnng18070D [Brassica napus]
XLOC_001840	8.66667	175	0.356667	8	4.48735	8.19416e-68	1.55546e-66	-	CDY67223.1 BnaCnng53990D [Brassica napus]
XLOC_001874	21.6667	3.33333	0.806667	0.143333	-2.4926	9.94186e-06	2.83536e-05	-	CDX94690.1 BnaC07g09680D [Brassica napus]
XLOC_001911	20	4	1.87333	0.44	-2.09003	0.000104345	0.000265944	-	XP_013661414.1 PREDICTED: uncharacterized protein LOC106366359 [Brassica napus]
XLOC_001933	29.6667	0.666667	0.723333	0.02	-5.17659	1.52472e-13	7.70731e-13	-	XP_018512188.1 PREDICTED: tricalbin-3-like [Brassica rapa]
XLOC_001995	31.6667	7	1.71	0.423333	-2.01413	1.61366e-06	4.97465e-06	At5g59470	NP_001190569.1 Mannose-P-dolichol utilization defect 1 protein [Arabidopsis thaliana]
XLOC_002096	150.667	22.6667	10.7967	1.82667	-2.5633	9.02143e-32	9.01664e-31	-	CDX78155.1 BnaA09g33500D [Brassica napus]
XLOC_002469	42.3333	5	1.27	0.176667	-2.84573	2.01709e-12	9.55535e-12	MED33A	XP_018493572.1 PREDICTED: mediator of RNA polymerase II transcription subunit 33A isoform X1 [Raphanus sativus]
XLOC_002550	85.4133	15.3467	3.25667	0.666667	-2.28836	9.89784e-17	5.90135e-16	DDB_G0269284	XP_009141234.1 PREDICTED: NKAP-like protein [Brassica rapa]
XLOC_002756	18	2	0.75	0.0966667	-2.9558	9.29646e-06	2.65738e-05	-	CDY69595.1 BnaAnng30950D [Brassica napus]
XLOC_002807	66.3333	4	3.12	0.206667	-3.91617	1.19239e-23	9.3459e-23	-	-
XLOC_002915	270.667	27	32.1567	3.93667	-3.03007	8.58756e-60	1.46525e-58	IAA29	XP_009126243.1 PREDICTED: auxin-responsive protein IAA29 isoform X1 [Brassica rapa]
XLOC_003023	33.06	7.33333	1.33333	0.33	-2.0145	3.06686e-06	9.20057e-06	HDG12	CDY60253.1 BnaCnng35900D [Brassica napus]
XLOC_003319	37.1067	3.05333	1.95	0.193333	-3.33431	1.00435e-07	3.43646e-07	PPCB	CDY72058.1 BnaAnng39750D [Brassica napus]
XLOC_003335	93.9933	17.3233	3.91667	0.806667	-2.27958	6.36292e-22	4.69615e-21	BHLH87	CDY44111.1 BnaA01g13190D [Brassica napus]
XLOC_003564	76.6667	4.66667	1.59333	0.136667	-3.54331	1.08231e-28	9.96881e-28	At3g54130	CDY40478.1 BnaC09g14360D [Brassica napus]
XLOC_003581	13.6667	1.33333	0.77	0.0833333	-3.20789	3.40899e-06	1.01799e-05	-	XP_013668870.1 PREDICTED: uncharacterized protein LOC106373203 [Brassica napus]
XLOC_003715	0	6	0.001	0.276667	8.11201	5.51575e-05	0.000145267	-	CDY24294.1 BnaC03g42670D [Brassica napus]
XLOC_003729	159	19.3333	5.08667	0.72	-2.82065	1.12482e-46	1.57091e-45	Os03g0708600	CDY23538.1 BnaC06g25070D [Brassica napus]
XLOC_003735	42.3333	7.66667	1.9	0.433333	-2.13245	2.42912e-08	8.75457e-08	-	XP_013646019.1 PREDICTED: uncharacterized protein LOC106350714 [Brassica napus]
XLOC_003745	14.6667	1	1.39333	0.106667	-3.70736	4.95327e-07	1.60119e-06	-	-
XLOC_003918	83.6667	12	1.46	0.236667	-2.62504	1.87674e-20	1.30862e-19	FRO5	XP_018460649.1 PREDICTED: ferric reduction oxidase 4-like [Raphanus sativus]
XLOC_003932	67.8833	11.2167	2.05667	0.383333	-2.42364	4.29168e-11	1.87593e-10	-	XP_013655647.1 PREDICTED: uncharacterized protein LOC106360574 isoform X1 [Brassica napus]
XLOC_003936	14.6667	1.66667	0.743333	0.1	-2.89401	0.000413443	0.00097904	ABI1	CDX83094.1 BnaA01g20940D [Brassica napus]
XLOC_003941	6.33333	23	0.33	1.59333	2.27151	8.79724e-05	0.000226103	-	CDX82172.1 BnaC02g21180D [Brassica napus]
XLOC_004006	14	0.333333	0.706667	0.02	-5.14296	4.20662e-08	1.48585e-07	-	JAU81443.1 RNA-binding protein CP29B, chloroplastic, partial [Noccaea caerulescens]
XLOC_004011	46.0833	10.9767	1.16	0.27	-2.10309	7.8676e-09	2.94555e-08	CNGC20	CDY24513.1 BnaA01g22170D [Brassica napus]
XLOC_004071	19.3333	0.666667	1.72	0.0666667	-4.6893	5.04763e-10	2.05748e-09	-	CDY47585.1 BnaA01g22710D [Brassica napus]
XLOC_004153	1	12.6667	0.0333333	0.41	3.62059	3.81461e-05	0.000102111	PCMP-E102	XP_018449484.1 PREDICTED: pentatricopeptide repeat-containing protein At5g42450, mitochondrial [Raphanus sativus]
XLOC_004200	113	20.3333	5.12667	1.16667	-2.13563	2.00419e-23	1.55745e-22	NFYA9	XP_013660899.1 PREDICTED: uncharacterized protein LOC106365925 [Brassica napus]
XLOC_004230	8.66667	0.666667	0.583333	0.0466667	-3.64386	0.000187661	0.000464547	-	CDY43084.1 BnaCnng10900D [Brassica napus]
XLOC_004319	17.3333	2	1.13	0.146667	-2.94571	2.21712e-05	6.08888e-05	At3g47570	XP_018476976.1 PREDICTED: probable LRR receptor-like serine/threonine-protein kinase At3g47570 [Raphanus sativus]
XLOC_004539	69.9233	2217.02	3.40333	120.693	5.14825	0	0	At3g03090	XP_009119042.1 PREDICTED: D-xylose-proton symporter-like 1 [Brassica rapa]
XLOC_004554	83.3333	15	3.76333	0.76	-2.30794	3.98869e-17	2.42285e-16	IJ	XP_009124689.1 PREDICTED: protein Iojap, chloroplastic-like [Brassica rapa]
XLOC_004749	82.3333	14	3.08667	0.656667	-2.23282	6.63319e-16	3.79077e-15	-	XP_013728967.1 PREDICTED: uncharacterized protein LOC106432665 [Brassica napus]
XLOC_005330	282.397	44.1267	10.2533	1.84333	-2.4757	8.80102e-63	1.56781e-61	SRO2	XP_013692213.1 PREDICTED: probable inactive poly [ADP-ribose] polymerase SRO2 isoform X1 [Brassica napus]
XLOC_005344	296.07	62.08	13.9267	3.29	-2.08169	3.08074e-51	4.64782e-50	NAC083	XP_009125891.1 PREDICTED: NAC domain-containing protein 83-like [Brassica rapa]
XLOC_005528	260	39.3333	3.19667	0.61	-2.38969	1.65226e-55	2.64894e-54	TAO1	CDY47203.1 BnaAnng08730D [Brassica napus]
XLOC_005730	52.88	8.53333	1.48	0.263333	-2.49064	4.75404e-12	2.20225e-11	-	XP_013611029.1 PREDICTED: uncharacterized protein LOC106317801 [Brassica oleracea var. oleracea] [Brassica oleracea]
XLOC_005754	234	17.3333	3.72667	0.323333	-3.52679	9.34757e-41	1.15772e-39	DGK4	CDY58842.1 BnaA02g35190D [Brassica napus]
XLOC_005758	21.1767	0	0.98	0.001	-9.93664	2.53225e-11	1.12327e-10	At5g57670	KFK27308.1 hypothetical protein AALP_AA8G365600 [Arabis alpina]
XLOC_005996	13.3333	1	1.32	0.0966667	-3.77138	1.35036e-06	4.20031e-06	-	-
XLOC_006217	50.3333	7.66667	3.06333	0.453333	-2.75646	1.94879e-10	8.16451e-10	-	CDY59191.1 BnaAnng15890D [Brassica napus]
XLOC_006218	1148	229.597	51.99	10.95	-2.2473	8.64243e-192	4.31056e-190	AHA1	XP_013652768.1 PREDICTED: ATPase 1, plasma membrane-type isoform X2 [Brassica napus]
XLOC_006219	10.42	1.10333	0.876667	0.0933333	-3.23156	0.000499487	0.00117031	MLP43	CDY09499.1 BnaC02g20410D [Brassica napus]
XLOC_006372	26	7.33333	2.42	0.56	-2.11151	0.000656036	0.00151592	ABCF2	XP_002866638.1 ATGCN5 [Arabidopsis lyrata subsp. lyrata] [Arabidopsis lyrata]
XLOC_006423	76.1767	16.6	3.43667	0.833333	-2.04404	1.53238e-14	8.17219e-14	-	XP_018465246.1 PREDICTED: titin homolog [Raphanus sativus]
XLOC_006434	9.33333	0.333333	0.47	0.02	-4.55459	7.82812e-05	0.000202536	-	-
XLOC_006581	0	24	0.001	1.15	10.1674	5.17512e-15	2.83182e-14	-	CDX87679.1 BnaC02g32700D [Brassica napus]
XLOC_006600	127.333	4.33333	5.40667	0.2	-4.75667	3.01701e-18	1.92526e-17	-	-
XLOC_006729	19.6667	3.66667	1.12667	0.256667	-2.13409	2.48963e-05	6.80319e-05	At3g62400	XP_013636234.1 PREDICTED: probable cytochrome c oxidase subunit 5C-1 isoform X1 [Brassica oleracea var. oleracea] [Brassica oleracea]
XLOC_006738	31	0	2.86333	0.001	-11.4835	9.43353e-19	6.14731e-18	-	CDY44407.1 BnaA02g29700D [Brassica napus]
XLOC_006967	10.3333	0	1.32	0.001	-10.3663	4.07864e-07	1.32802e-06	TATA	XP_013644118.1 PREDICTED: sec-independent protein translocase protein TATA, chloroplastic-like [Brassica napus]
XLOC_007068	8	0.666667	0.84	0.0833333	-3.33342	0.000332369	0.000796503	-	CDY34710.1 BnaA01g33150D [Brassica napus]
XLOC_007071	12.59	1.17	0.533333	0.0566667	-3.23447	0.0006056	0.00140496	HMG1	KVH57677.1 Hydroxymethylglutaryl-CoA reductase, class I/II [Cynara cardunculus var. scolymus] [Cynara cardunculus]
XLOC_007258	51.3567	4.33333	2.25	0.22	-3.35435	8.54692e-17	5.11089e-16	-	CDY37830.1 BnaAnng04910D [Brassica napus]
XLOC_007282	250.327	19.6667	9.63333	0.86	-3.48563	4.46825e-86	1.03792e-84	YDA	XP_018441159.1 PREDICTED: mitogen-activated protein kinase kinase kinase YODA isoform X1 [Raphanus sativus]
XLOC_007404	0	110.85	0.001	1.95667	10.9342	3.11685e-52	4.76557e-51	-	AAZ66952.1 117M18_33, partial [Brassica rapa]
XLOC_007792	130.11	20.8833	5.16333	0.87	-2.56922	4.41601e-26	3.75621e-25	BGLU11	XP_009119606.1 PREDICTED: beta-glucosidase 11 [Brassica rapa]
XLOC_007815	28.6767	3.64333	2.34333	0.33	-2.82802	7.02725e-07	2.24161e-06	-	-
XLOC_007816	109.92	18.2933	8.32667	1.44333	-2.52833	1.38052e-24	1.11461e-23	-	-
XLOC_007947	37.3333	5.66667	1.25667	0.21	-2.58114	6.39859e-11	2.76404e-10	NUC	XP_006403134.1 hypothetical protein EUTSA_v10003218mg [Eutrema salsugineum]
XLOC_008004	10	172.613	0.436667	8.15667	4.22338	1.48387e-72	2.97772e-71	ZAT12	CDY65692.1 BnaA02g06790D [Brassica napus]
XLOC_008033	47.7867	9.46667	1.56333	0.35	-2.1592	1.02356e-09	4.08342e-09	-	CDY32708.1 BnaA02g07700D [Brassica napus]
XLOC_008064	87.79	5.80333	7.29	0.586667	-3.63531	2.52746e-26	2.16917e-25	-	XP_013672957.1 PREDICTED: uncharacterized protein LOC106377300 [Brassica napus]
XLOC_008281	5.51667	45.5	0.266667	2.58667	3.27798	5.76507e-06	1.68484e-05	POT9	XP_013613758.1 PREDICTED: potassium transporter 9-like [Brassica oleracea var. oleracea] [Brassica oleracea]
XLOC_008303	106.847	21.49	1.99333	0.466667	-2.09472	3.5327e-21	2.53114e-20	At1g67000	XP_018512198.1 PREDICTED: LOW QUALITY PROTEIN: LEAF RUST 10 DISEASE-RESISTANCE LOCUS RECEPTOR-LIKE PROTEIN KINASE-like 2.7 [Brassica rapa]
XLOC_008541	0.666667	78.6667	0.0366667	4.77667	7.02539	1.57075e-47	2.22668e-46	MLP31	CDY03713.1 BnaA02g15240D [Brassica napus]
XLOC_008628	1062.47	3925.81	89.6233	372.707	2.05609	3.89198e-271	2.91933e-269	NUDT21	XP_009127996.1 PREDICTED: nudix hydrolase 21, chloroplastic [Brassica rapa]
XLOC_008697	21.7967	3.09667	1.14333	0.18	-2.66718	2.23963e-07	7.44992e-07	-	CDY45991.1 BnaA02g18050D [Brassica napus]
XLOC_008745	191.667	27.6667	9.48	1.59667	-2.56982	4.20881e-28	3.81206e-27	-	-
XLOC_008781	48.3333	2.66667	2.01667	0.126667	-3.99286	1.27292e-18	8.24901e-18	-	-
XLOC_008809	19.3333	4.33333	1.14	0.283333	-2.00846	8.43687e-05	0.000217355	At3g49510	XP_009110681.1 PREDICTED: putative F-box protein At3g21130 [Brassica rapa]
XLOC_008892	0.666667	8.33333	0.03	0.37	3.62449	9.0385e-05	0.00023198	-	-
XLOC_008917	0	5	0.001	0.23	7.84549	0.000292577	0.000706647	-	CDY67160.1 BnaUnng01930D [Brassica napus]
XLOC_009046	0	26.6667	0.001	1.61	10.6528	1.44662e-17	8.97492e-17	At3g27950	XP_009129531.1 PREDICTED: GDSL esterase/lipase At3g27950 [Brassica rapa]
XLOC_009109	10	1	0.426667	0.05	-3.09311	0.000570467	0.001327	ARF2	XP_013653515.1 PREDICTED: auxin response factor 2-like isoform X2 [Brassica napus]
XLOC_009774	26.6667	5	1.13333	0.226667	-2.32193	3.75723e-06	1.1168e-05	-	XP_006414715.1 hypothetical protein EUTSA_v10027329mg, partial [Eutrema salsugineum]
XLOC_010154	41.6667	236.333	1.27	7.97667	2.65096	2.74163e-50	4.08281e-49	TAO1	XP_009131793.1 PREDICTED: disease resistance protein TAO1-like isoform X2 [Brassica rapa]
XLOC_010155	10.3333	62.3333	0.526667	3.38333	2.68348	2.74116e-20	1.90056e-19	TAO1	ACP30577.1 disease resistance protein [Brassica rapa subsp. pekinensis] [Brassica rapa]
XLOC_010193	2	13	0.353333	2.33	2.72123	0.000306451	0.000738124	-	-
XLOC_010196	23.3333	3.66667	1.55	0.266667	-2.53916	0.000253305	0.000616555	-	-
XLOC_010286	214.723	24.2433	7.76333	1.00333	-2.95188	4.38539e-58	7.29882e-57	-	CDY13315.1 BnaC06g14420D [Brassica napus]
XLOC_010398	133.333	2687.02	3.71	82.66	4.4777	0	0	At1g06890	CDX88607.1 BnaA03g10420D [Brassica napus]
XLOC_010403	406.55	11.97	17.0933	0.573333	-4.89792	2.38319e-139	8.72208e-138	GATA21	XP_013732875.1 PREDICTED: LOW QUALITY PROTEIN: GATA transcription factor 21 [Brassica napus]
XLOC_010754	132.74	828.12	5.01	35.0567	2.80681	3.35536e-244	2.22708e-242	PIP2-2	CDY46759.1 BnaA03g17030D [Brassica napus]
XLOC_010843	33.7633	5.2	1.45667	0.223333	-2.7054	1.46041e-05	4.08952e-05	RPL12C	-
XLOC_010890	14	146.467	0.38	4.51667	3.57119	6.82907e-57	1.12042e-55	ARP	XP_013629511.1 PREDICTED: LOW QUALITY PROTEIN: DNA-(apurinic or apyrimidinic site) lyase, chloroplastic-like [Brassica oleracea var. oleracea] [Brassica oleracea]
XLOC_011080	59	5.66667	4.59333	0.503333	-3.18996	7.33931e-17	4.39931e-16	-	XP_006296739.1 hypothetical protein CARUB_v10014861mg [Capsella rubella]
XLOC_011876	46.3333	4.66667	2.86333	0.326667	-3.1318	5.37183e-14	2.78426e-13	SABP2	XP_002883159.1 hypothetical protein ARALYDRAFT_898277 [Arabidopsis lyrata subsp. lyrata] [Arabidopsis lyrata]
XLOC_011992	31.6667	4.33333	1.61333	0.26	-2.63346	3.46261e-07	1.13471e-06	At4g27270	XP_013605945.1 PREDICTED: probable NAD(P)H dehydrogenase (quinone) FQR1-like 1 isoform X1 [Brassica oleracea var. oleracea] [Brassica oleracea]
XLOC_012046	1454.33	239	42.1833	7.58	-2.4764	6.40879e-281	4.9913e-279	ASPG2	CDX82233.1 BnaA03g35880D [Brassica napus]
XLOC_012082	103.333	18.6667	2.86333	0.566667	-2.33712	2.41027e-21	1.73935e-20	-	CDY70005.1 BnaAnng32310D [Brassica napus]
XLOC_012172	257.53	52.3033	8.24667	1.89	-2.12542	8.94534e-41	1.10826e-39	MPK20	CDY70199.1 BnaAnng32940D [Brassica napus]
XLOC_012204	174.687	17.6667	7.05333	0.793333	-3.15231	2.06152e-52	3.16642e-51	-	-
XLOC_012560	282	56.6667	14.8167	3.38667	-2.12928	8.99783e-28	8.07203e-27	-	CDY13232.1 BnaC04g26030D [Brassica napus]
XLOC_012657	0	5.66667	0.001	0.336667	8.39518	6.48249e-05	0.000169411	-	CDY18761.1 BnaC08g08550D [Brassica napus]
XLOC_013121	20.3333	1.66667	1.32667	0.123333	-3.42717	6.72527e-08	2.33355e-07	-	XP_009119979.1 PREDICTED: glutathione S-transferase T2-like [Brassica rapa]
XLOC_013174	174	21.6667	3.35667	0.47	-2.8363	4.95677e-42	6.30794e-41	CPK5	XP_013598373.1 PREDICTED: calcium-dependent protein kinase 5-like [Brassica oleracea var. oleracea] [Brassica oleracea]
XLOC_013327	48.6667	5.66667	2.21	0.286667	-2.9466	3.39156e-12	1.58459e-11	-	-
XLOC_013487	149	17.3333	4.63	0.56	-3.04751	6.45717e-10	2.61123e-09	-	-
XLOC_013506	11.3333	199.333	0.826667	16.0933	4.28301	3.79056e-78	8.11233e-77	AGP15	-
XLOC_013540	9.30333	0.666667	0.44	0.0333333	-3.72247	0.000205586	0.000506405	At2g24250	CDY36181.1 BnaC04g37130D [Brassica napus]
XLOC_014170	39.6667	3.33333	1.35	0.136667	-3.30423	8.38134e-14	4.29745e-13	-	AAC20722.1 unknown protein [Arabidopsis thaliana]
XLOC_014338	198.667	37.6667	9.24667	1.93333	-2.25784	3.97098e-42	5.06427e-41	WEL2	JAU71952.1 Protein WEAK CHLOROPLAST MOVEMENT UNDER BLUE LIGHT-like 2, partial [Noccaea caerulescens]
XLOC_014425	1	9.66667	0.04	0.436667	3.44846	0.000127104	0.000320672	PCMP-H29	XP_010508768.1 PREDICTED: pentatricopeptide repeat-containing protein At2g41080-like [Camelina sativa]
XLOC_014526	141	880.097	3.77	26.3	2.80243	1.01089e-198	5.19976e-197	PI4KG4	XP_013629009.1 PREDICTED: phosphatidylinositol 4-kinase gamma 4 [Brassica oleracea var. oleracea] [Brassica oleracea]
XLOC_014633	24.66	1.71667	1.81333	0.143333	-3.6612	1.11907e-08	4.13675e-08	-	CDY01136.1 BnaA04g06830D [Brassica napus]
XLOC_014818	15.42	0	0.503333	0.001	-8.97537	1.51633e-10	6.39152e-10	IP5P5	CDY44685.1 BnaA05g29210D [Brassica napus]
XLOC_014845	91	19.3333	4.45667	1.03667	-2.10401	1.74406e-15	9.75633e-15	At4g00755	CDX74350.1 BnaA03g26970D [Brassica napus]
XLOC_014867	26.3333	5.66667	1.25	0.31	-2.01159	1.83962e-05	5.09507e-05	NIC2	XP_013706295.1 PREDICTED: nicotinamidase 2-like [Brassica napus]
XLOC_015224	23	2	0.413333	0.0366667	-3.49476	1.64973e-08	6.02262e-08	-	XP_018442888.1 PREDICTED: uncharacterized protein LOC108814762 [Raphanus sativus]
XLOC_015268	0	7.66667	0.001	1.03333	10.0131	0.000521793	0.00122006	RHD3	CDX82509.1 BnaA03g33120D [Brassica napus]
XLOC_015421	11.6667	0.666667	0.763333	0.05	-3.93231	3.57715e-06	1.06588e-05	-	CDX95527.1 BnaC01g34190D [Brassica napus]
XLOC_015435	238.61	20.1167	8.69333	0.84	-3.37145	9.80809e-22	7.18123e-21	YAO	XP_010431438.1 PREDICTED: U3 snoRNP-associated protein-like YAO [Camelina sativa]
XLOC_015649	1851.67	104.333	112.9	7.17667	-3.97559	0	0	-	CDX93033.1 BnaA03g37550D [Brassica napus]
XLOC_015701	30.3067	4.81	2.76333	0.493333	-2.48577	0.00011575	0.000293444	-	XP_013651180.1 PREDICTED: uncharacterized protein LOC106355849 [Brassica napus]
XLOC_015740	155.057	21.7	6.37333	0.993333	-2.6817	5.80354e-35	6.30273e-34	PDV2	CDY02270.1 BnaA03g38970D [Brassica napus]
XLOC_016028	8.02333	32.0167	0.29	1.23333	2.08844	1.54543e-06	4.77384e-06	TCP2	XP_009136927.1 PREDICTED: transcription factor TCP2-like [Brassica rapa]
XLOC_016036	198.673	40.0167	8.91667	2.04667	-2.12323	6.89025e-39	8.18094e-38	-	CDX84052.1 BnaC08g07290D [Brassica napus]
XLOC_016045	91.5967	13	3.04	0.49	-2.63322	1.195e-21	8.71972e-21	ADA2B	XP_009115579.1 PREDICTED: uncharacterized protein LOC103840814 [Brassica rapa]
XLOC_016054	111.343	3.27667	2.60333	0.09	-4.85429	1.56795e-31	1.55805e-30	TCX5	NP_194629.1 Tesmin/TSO1-like CXC domain-containing protein [Arabidopsis thaliana]
XLOC_016082	18.6667	3	1.06667	0.193333	-2.46395	1.43674e-05	4.02542e-05	-	XP_013715781.1 PREDICTED: uncharacterized protein LOC106419526 isoform X1 [Brassica napus]
XLOC_016106	4	27.3433	0.0866667	0.683333	2.97904	1.61749e-09	6.3628e-09	CRK29	XP_009137188.1 PREDICTED: cysteine-rich receptor-like protein kinase 29 [Brassica rapa]
XLOC_016125	132.68	23.9367	8.15667	1.68667	-2.2738	3.3226e-30	3.18645e-29	-	-
XLOC_016146	18.1067	146.607	0.656667	5.93	3.1748	2.59664e-54	4.08999e-53	ACR7	XP_013739747.1 PREDICTED: ACT domain-containing protein ACR7-like [Brassica napus]
XLOC_016362	138.803	24.12	10.1367	1.99667	-2.34392	6.03471e-26	5.10272e-25	-	-
XLOC_016458	31	4	0.686667	0.1	-2.77961	1.82037e-09	7.134e-09	ABCG31	CAB79833.1 putative protein [Arabidopsis thaliana]
XLOC_016470	0	12.7833	0.001	0.86	9.74819	2.30197e-09	8.96411e-09	XTH18	XP_009137909.1 PREDICTED: probable xyloglucan endotransglucosylase/hydrolase protein 17 [Brassica rapa]
XLOC_016524	21.1633	2.72333	0.68	0.0966667	-2.81444	4.34296e-05	0.000115534	-	JAU44509.1 hypothetical protein LC_TR6436_c0_g1_i1_g.21758 [Noccaea caerulescens]
XLOC_016687	21.3333	3.33333	0.586667	0.0966667	-2.60145	1.47493e-06	4.56556e-06	SRFR1	XP_009138608.1 PREDICTED: uncharacterized protein LOC103862682 [Brassica rapa]
XLOC_016988	34.6667	6.66667	2.43667	0.513333	-2.24694	1.90678e-06	5.83431e-06	SINAT3	XP_009138754.1 PREDICTED: E3 ubiquitin-protein ligase SINAT3-like isoform X1 [Brassica rapa]
XLOC_016992	0	44	0.001	4.96	12.2761	8.22626e-28	7.39186e-27	AGP20	CDX89126.1 BnaA04g00600D [Brassica napus]
XLOC_017206	13.6667	1.33333	0.596667	0.0633333	-3.23589	6.16638e-06	1.79648e-05	-	-
XLOC_017368	347.333	66.6667	16.5133	3.57667	-2.20694	2.06129e-75	4.28445e-74	-	XP_013631315.1 PREDICTED: uncharacterized protein LOC106336892 [Brassica oleracea var. oleracea] [Brassica oleracea]
XLOC_017418	5.48667	0	0.296667	0.001	-8.2127	0.000458351	0.0010794	MUB6	CDY60722.1 BnaAnng17130D [Brassica napus]
XLOC_017495	28.6667	4.33333	1.05333	0.183333	-2.52242	4.36755e-07	1.41838e-06	At3g55450	XP_009139939.1 PREDICTED: uncharacterized protein LOC103863928 [Brassica rapa]
XLOC_017630	143.333	3.33333	4.84	0.126667	-5.2559	1.29548e-59	2.20506e-58	-	-
XLOC_017743	200	38	5.65	1.20667	-2.22722	5.03466e-41	6.27578e-40	ELF3	XP_013744042.1 PREDICTED: protein EARLY FLOWERING 3-like [Brassica napus]
XLOC_018152	224	38.3367	7.11333	1.39333	-2.35199	7.36845e-41	9.15093e-40	PTAC14	XP_013630605.1 PREDICTED: protein PLASTID TRANSCRIPTIONALLY ACTIVE 14 [Brassica oleracea var. oleracea] [Brassica oleracea]
XLOC_018153	10.63	38.1733	0.643333	2.97667	2.21006	1.55311e-07	5.22863e-07	-	CDY07073.1 BnaA04g22420D [Brassica napus]
XLOC_018419	2771.33	285.667	42.7067	4.92	-3.11773	0	0	-	XP_013751295.1 PREDICTED: uncharacterized protein LOC106453611 [Brassica napus]
XLOC_018498	114.333	25.6667	8.4	2.08	-2.01381	7.65296e-21	5.42192e-20	ORG2	CDY29722.1 BnaAnng03440D [Brassica napus]
XLOC_018640	114.99	14.68	3.86333	0.603333	-2.67882	2.21606e-27	1.96275e-26	FIPS5	CDY65173.1 BnaC05g49170D [Brassica napus]
XLOC_018648	77.3333	7	3.46333	0.35	-3.30673	7.3323e-25	5.97812e-24	-	JAU52045.1 hypothetical protein LC_TR11347_c2_g1_i1_g.39937, partial [Noccaea caerulescens]
XLOC_018772	0	9.34	0.001	1.32667	10.3736	1.29273e-06	4.02623e-06	RAE1	CDX98042.1 BnaA06g07930D [Brassica napus]
XLOC_018855	42.6667	9.66667	1.18667	0.293333	-2.0163	3.77959e-08	1.34041e-07	-	XP_013743058.1 PREDICTED: uncharacterized protein LOC106445947 [Brassica napus]
XLOC_018859	0	4.66667	0.001	0.22	7.78136	0.000343639	0.000822186	NIR1	XP_010517336.1 PREDICTED: ferredoxin--nitrite reductase, chloroplastic [Camelina sativa]
XLOC_018877	66.8333	7.41333	6.29333	0.756667	-3.05609	1.24469e-13	6.32699e-13	ABCB11	XP_013694092.1 PREDICTED: ABC transporter B family member 11-like [Brassica napus]
XLOC_018918	839.083	56.4233	25.16	1.89667	-3.72959	1.05211e-257	7.37612e-256	-	XP_018460892.1 PREDICTED: uncharacterized protein LOC108831882 [Raphanus sativus]
XLOC_018956	8.66667	207.333	0.13	3.44	4.72583	5.81809e-97	1.50536e-95	RLM1B	CDY44469.1 BnaCnng11220D [Brassica napus]
XLOC_019030	30.3333	2	0.896667	0.07	-3.67914	1.08933e-12	5.2407e-12	HOX32	XP_017182108.1 PREDICTED: homeobox-leucine zipper protein ATHB-8-like isoform X1 [Malus domestica]
XLOC_019123	29.3333	2.66667	1.62	0.166667	-3.28096	2.01632e-10	8.44056e-10	-	-
XLOC_019150	5.33333	0	0.51	0.001	-8.99435	0.000367105	0.000875348	-	-
XLOC_019200	9.33333	0.666667	0.803333	0.0666667	-3.59096	9.59126e-05	0.00024571	-	XP_009140823.1 PREDICTED: uncharacterized protein LOC103864802 isoform X1 [Brassica rapa]
XLOC_019286	46.6133	10.3167	1.70667	0.42	-2.02272	3.39727e-09	1.30556e-08	ACBP5	CDY19062.1 BnaA04g18020D [Brassica napus]
XLOC_019319	52.6667	3	1.62667	0.106667	-3.93074	8.94182e-21	6.31651e-20	Os03g0144800	XP_013744279.1 PREDICTED: xyloglucan galactosyltransferase KATAMARI1 homolog [Brassica napus]
XLOC_019355	109.997	20.3133	6	1.23	-2.2863	2.63564e-17	1.61429e-16	-	-
XLOC_019664	30.6667	4.33333	1.84667	0.293333	-2.65431	1.9971e-09	7.80762e-09	JUB1	XP_009142151.1 PREDICTED: transcription factor JUNGBRUNNEN 1-like [Brassica rapa]
XLOC_019964	114.667	7.66667	3.59	0.273333	-3.71525	2.23674e-36	2.50012e-35	-	CDY48211.1 BnaCnng16020D [Brassica napus]
XLOC_020111	174.21	654.34	3.80333	16.15	2.0862	1.51371e-103	4.15446e-102	At1g04910	XP_013636953.1 PREDICTED: uncharacterized protein At1g04910 [Brassica oleracea var. oleracea] [Brassica oleracea]
XLOC_020577	15	2.66667	0.793333	0.163333	-2.28011	0.000365521	0.000871812	-	-
XLOC_020637	0	16.9767	0.001	0.59	9.20457	5.98562e-12	2.75624e-11	-	CDX76729.1 BnaC08g33150D [Brassica napus]
XLOC_020713	0	58.5133	0.001	2.52667	11.303	7.26779e-36	8.04905e-35	SPAC644.07	XP_013726284.1 PREDICTED: probable mitochondrial chaperone bcs1 [Brassica napus]
XLOC_020815	21	2.66667	1.15	0.153333	-2.90689	3.43057e-06	1.02412e-05	-	XP_013695601.1 PREDICTED: uncharacterized protein LOC106399689 [Brassica napus]
XLOC_020936	1.33333	21.3333	0.07	1.28333	4.1964	2.09269e-11	9.32621e-11	DYW1	CDY64443.1 BnaA05g36560D [Brassica napus]
XLOC_021079	40.88	6	1.83333	0.296667	-2.62755	3.62521e-11	1.59109e-10	PAP10	CDY02257.1 BnaA03g39100D [Brassica napus]
XLOC_021120	6.16333	65.8667	0.563333	6.33667	3.49166	7.46521e-27	6.51921e-26	AIG1	XP_013751561.1 PREDICTED: protein AIG1-like [Brassica napus]
XLOC_021158	0	16.3333	0.001	0.936667	9.87139	1.43579e-11	6.46095e-11	At3g12620	XP_006390576.1 hypothetical protein EUTSA_v10018404mg [Eutrema salsugineum]
XLOC_021168	9.39667	0.676667	0.683333	0.0533333	-3.67948	4.77109e-05	0.000126422	DRB3	XP_009111541.1 PREDICTED: double-stranded RNA-binding protein 3 isoform X2 [Brassica rapa]
XLOC_021196	107.667	15.3333	3.12	0.496667	-2.6512	1.77404e-27	1.57722e-26	CEL5	XP_010427970.1 PREDICTED: endoglucanase 9-like isoform X1 [Camelina sativa]
XLOC_021308	12.3333	56.3333	0.673333	3.35667	2.31764	1.98187e-12	9.39314e-12	RPP1	XP_018449000.1 PREDICTED: disease resistance protein TAO1-like isoform X1 [Raphanus sativus]
XLOC_021309	168.81	24.6333	5.14333	0.853333	-2.59152	1.03801e-31	1.03599e-30	gatB	KFK39734.1 hypothetical protein AALP_AA3G281100 [Arabis alpina]
XLOC_021650	27.65	3.53667	1.19	0.16	-2.89482	1.3595e-07	4.60169e-07	FBL17	CDY44685.1 BnaA05g29210D [Brassica napus]
XLOC_021708	21	4.66667	1.25	0.303333	-2.04295	0.000189888	0.000469669	-	-
XLOC_021732	33	4	1.96667	0.26	-2.91917	2.46476e-09	9.57392e-09	BHLH148	CDY24680.1 BnaA05g30790D [Brassica napus]
XLOC_022096	15.2633	2.79	1.00667	0.2	-2.33151	0.000573347	0.00133346	ZPR1	XP_013634454.1 PREDICTED: protein LITTLE ZIPPER 1 [Brassica oleracea var. oleracea] [Brassica oleracea]
XLOC_022312	165.25	16.31	5.15	0.576667	-3.15876	2.44546e-47	3.45021e-46	ROPGEF14	XP_009143646.1 PREDICTED: rop guanine nucleotide exchange factor 14-like [Brassica rapa]
XLOC_022432	47.6667	3.66667	3.12667	0.27	-3.53359	4.52671e-17	2.74104e-16	-	CDY34064.1 BnaC03g62680D [Brassica napus]
XLOC_022472	0	36.6667	0.001	1.53667	10.5856	1.3574e-24	1.09607e-23	-	CDY10757.1 BnaA05g11790D [Brassica napus]
XLOC_022488	76.4233	12	1.60333	0.286667	-2.48363	8.21264e-15	4.44359e-14	-	CDY31865.1 BnaC07g15150D [Brassica napus]
XLOC_022519	31	6	1.32667	0.296667	-2.16089	1.27038e-06	3.95903e-06	-	CDY69879.1 BnaAnng31890D [Brassica napus]
XLOC_022527	1.33333	11.0867	0.173333	1.73333	3.32193	1.58254e-05	4.41584e-05	-	XP_009144214.2 PREDICTED: LOW QUALITY PROTEIN: probable transcription factor PosF21 [Brassica rapa]
XLOC_022552	23.6667	2.33333	0.65	0.07	-3.21501	8.5772e-09	3.20221e-08	-	XP_013700551.1 PREDICTED: receptor-like protein 12 [Brassica napus]
XLOC_022565	0	14.92	0.001	0.786667	9.61961	6.92364e-11	2.98268e-10	ADK1	CDY10727.1 BnaA05g12090D [Brassica napus]
XLOC_022569	0.333333	9.66667	0.01	0.303333	4.92283	1.54699e-06	4.77847e-06	B3GALT4	CDY68943.1 BnaAnng28870D, partial [Brassica napus]
XLOC_022654	128.667	15.3333	5.75667	0.766667	-2.90856	2.37869e-28	2.17203e-27	-	CDY04431.1 BnaC02g28170D [Brassica napus]
XLOC_022712	13.8733	0	1.52	0.001	-10.5699	5.80713e-05	0.000152582	-	CDY72035.1 BnaAnng39700D [Brassica napus]
XLOC_022716	62.3333	12.3333	1.79	0.396667	-2.17396	1.68995e-08	6.16564e-08	-	CDY71449.1 BnaCnng72940D [Brassica napus]
XLOC_022731	18.6667	2.66667	1.40667	0.216667	-2.69873	0.000132016	0.00033246	-	CDY23814.1 BnaA01g21650D [Brassica napus]
XLOC_022733	107.667	21	4.21667	0.96	-2.135	1.15056e-23	9.02265e-23	RGLG1	CDY25275.1 BnaA02g21810D [Brassica napus]
XLOC_022923	0.333333	7	0.01	0.21	4.39232	0.000314884	0.000757115	-	CDY06413.1 BnaC05g31170D [Brassica napus]
XLOC_022932	11.3333	0.333333	0.493333	0.0166667	-4.88753	2.09551e-06	6.38801e-06	SFH14	XP_009124148.1 PREDICTED: uncharacterized protein LOC103849087 isoform X1 [Brassica rapa]
XLOC_023054	13.4033	1.81	0.4	0.06	-2.73697	8.3749e-05	0.000215815	ABCG31	CDX95741.1 BnaC03g26220D [Brassica napus]
XLOC_023258	744.883	150.527	22.25	5.30667	-2.06793	3.11146e-100	8.30069e-99	-	XP_006305951.1 hypothetical protein CARUB_v10011198mg [Capsella rubella]
XLOC_023317	0	8.66667	0.001	0.393333	8.61961	1.48991e-06	4.61081e-06	At3g16150	XP_009146165.1 PREDICTED: probable isoaspartyl peptidase/L-asparaginase 2 [Brassica rapa]
XLOC_023387	51.3133	2.31	3.71667	0.17	-4.4504	5.5484e-20	3.8019e-19	-	-
XLOC_023537	7	0	0.546667	0.001	-9.09452	4.29671e-05	0.000114347	-	XP_018481184.1 PREDICTED: uncharacterized protein LOC108852180 [Raphanus sativus]
XLOC_023980	18.3333	4	0.836667	0.206667	-2.01735	8.34802e-05	0.000215195	-	CDY17968.1 BnaC03g30400D [Brassica napus]
XLOC_024116	514.667	74	7.81667	1.26667	-2.62552	8.70905e-98	2.2655e-96	-	XP_013739571.1 PREDICTED: uncharacterized protein LOC106442429 [Brassica napus]
XLOC_024438	105.333	16.6667	5.65667	1.06	-2.41589	1.02316e-23	8.03745e-23	TLP1	XP_013664943.1 PREDICTED: protein TWIN LOV 1-like isoform X1 [Brassica napus]
XLOC_024603	137.973	28.9567	5.77	1.36	-2.08496	7.39244e-27	6.45639e-26	At5g10900	CDY15343.1 BnaC04g42800D [Brassica napus]
XLOC_024778	0	4.33333	0.001	0.16	7.32193	0.000904345	0.00205593	PUP14	CDY29401.1 BnaA06g13950D [Brassica napus]
XLOC_024879	176.103	30.07	6.22333	1.19667	-2.37867	2.23982e-25	1.86151e-24	At2g34160	CDY50840.1 BnaA10g28170D [Brassica napus]
XLOC_024958	79	17.3333	6.78667	1.69667	-2	6.89693e-14	3.55186e-13	-	CDY48946.1 BnaA08g04680D [Brassica napus]
XLOC_025095	0	5.33333	0.001	0.273333	8.09452	0.000301404	0.000726772	PAP10	XP_018486169.1 PREDICTED: purple acid phosphatase 10-like [Raphanus sativus]
XLOC_025130	121.323	795.247	2.57333	18.9633	2.8815	1.49196e-248	1.01023e-246	-	XP_009149933.1 PREDICTED: uncharacterized protein LOC103873264 [Brassica rapa]
XLOC_025145	0	8.33333	0.001	0.446667	8.80305	4.06004e-06	1.2032e-05	UGT76E4	XP_013642573.1 PREDICTED: UDP-glycosyltransferase 76E5-like [Brassica napus]
XLOC_025171	160.333	23	7.15	1.25333	-2.51217	4.6669e-23	3.58731e-22	-	-
XLOC_025199	14.3333	2.33333	0.736667	0.136667	-2.43035	0.00010851	0.000275877	ATX4	XP_013654689.1 PREDICTED: uncharacterized protein LOC106359559 [Brassica napus]
XLOC_025216	267.883	29.3333	17.05	2.1	-3.02131	1.4858e-68	2.85196e-67	SRP-54C	CDY10656.1 BnaA05g17060D [Brassica napus]
XLOC_025727	46.5067	3.54333	2.08	0.18	-3.53051	6.7404e-12	3.09385e-11	-	CDY61990.1 BnaAnng18070D [Brassica napus]
XLOC_025809	13.4833	2.42	0.523333	0.106667	-2.29462	0.000301714	0.000727441	TMK3	CDY09413.1 BnaA02g25970D [Brassica napus]
XLOC_025887	0	22	0.001	2.89333	11.4985	3.50126e-06	1.04426e-05	-	XP_009149895.1 PREDICTED: uncharacterized protein LOC103873226 [Brassica rapa]
XLOC_026113	0	5.33333	0.001	0.19	7.56986	0.000569307	0.0013246	NUP85	CDY17636.1 BnaA06g34550D [Brassica napus]
XLOC_026235	117.667	18	3.23333	0.573333	-2.49558	4.06538e-29	3.78601e-28	OBE1	CDY68948.1 BnaAnng28890D [Brassica napus]
XLOC_026372	835	181.667	30.8267	7.51333	-2.03665	3.32466e-109	9.52038e-108	MVP1	XP_009147559.1 PREDICTED: inactive GDSL esterase/lipase-like protein 25 [Brassica rapa]
XLOC_026525	77.3333	13	3.16	0.616667	-2.35736	7.04308e-19	4.61684e-18	-	XP_013727041.1 PREDICTED: uncharacterized protein LOC106430786 [Brassica napus]
XLOC_026567	122.927	21.54	4.85333	0.966667	-2.32789	2.43462e-26	2.09065e-25	SRO2	XP_013692213.1 PREDICTED: probable inactive poly [ADP-ribose] polymerase SRO2 isoform X1 [Brassica napus]
XLOC_026653	34	7.33333	0.826667	0.173333	-2.25376	5.15592e-07	1.66378e-06	At1g10320	CDX93437.1 BnaA06g06110D [Brassica napus]
XLOC_026708	555.303	106.967	18.2167	3.91333	-2.21879	2.70558e-92	6.67828e-91	GSVIVT00026920001	CDY02392.1 BnaA02g23010D [Brassica napus]
XLOC_026779	122.14	25.84	4.39333	1.03667	-2.08336	6.93662e-20	4.7355e-19	-	XP_018512129.1 PREDICTED: uncharacterized protein LOC103853810 isoform X1 [Brassica rapa]
XLOC_026847	9.33333	1.33333	0.936667	0.153333	-2.61086	0.000821426	0.0018762	-	-
XLOC_027085	58.5367	234.45	2.82	12.6933	2.1703	2.96027e-47	4.16817e-46	BHLH60	JAU08342.1 Transcription factor bHLH60 [Noccaea caerulescens]
XLOC_027162	121.667	14.6667	6.55333	0.86	-2.92982	9.88067e-29	9.10835e-28	At1g20050	CDY29376.1 BnaA06g14200D [Brassica napus]
XLOC_027218	79.7733	15.94	3.96667	0.896667	-2.14528	4.72465e-16	2.72221e-15	-	XP_018444341.1 PREDICTED: uncharacterized protein LOC108816264 [Raphanus sativus]
XLOC_027305	25.3333	0	1.26667	0.001	-10.3068	1.31896e-15	7.42288e-15	-	XP_013595166.1 PREDICTED: uncharacterized protein LOC106303447 [Brassica oleracea var. oleracea] [Brassica oleracea]
XLOC_027327	47.3333	8.66667	1.84667	0.366667	-2.33238	6.62588e-11	2.85807e-10	-	CDY08078.1 BnaA06g16480D [Brassica napus]
XLOC_027353	19.61	98.0167	0.44	2.52	2.51785	3.46551e-20	2.39355e-19	CCX2	CDX81591.1 BnaC02g18950D [Brassica napus]
XLOC_027412	24.2567	5.16667	1.42	0.323333	-2.1348	1.46965e-05	4.11451e-05	-	-
XLOC_027498	159.667	18.3333	2	0.26	-2.94342	2.89613e-45	3.92548e-44	MYB59	XP_010426042.1 PREDICTED: transcription factor MYB48 isoform X3 [Camelina sativa]
XLOC_027697	0	5.66667	0.001	0.216667	7.75933	0.000191122	0.000472568	ABCB21	XP_013712525.1 PREDICTED: uncharacterized protein LOC106416218 isoform X4 [Brassica napus]
XLOC_027909	3.66667	31	0.166667	1.48667	3.15704	2.5987e-09	1.00754e-08	-	-
XLOC_027961	97.81	19	9.89	2.21333	-2.15975	1.63329e-18	1.05428e-17	PSS1	XP_013600497.1 PREDICTED: CDP-diacylglycerol--serine O-phosphatidyltransferase 1-like isoform X2 [Brassica oleracea var. oleracea] [Brassica oleracea]
XLOC_028033	0	6.36333	0.001	0.29	8.17991	2.85268e-05	7.74676e-05	-	CDY03978.1 BnaC02g36930D [Brassica napus]
XLOC_028099	20.6667	4.33333	2.28	0.546667	-2.0603	9.58454e-05	0.000245574	At3g60360	XP_002892274.1 hypothetical protein ARALYDRAFT_470515 [Arabidopsis lyrata subsp. lyrata] [Arabidopsis lyrata]
XLOC_028104	0	9.66667	0.001	1.11333	10.1207	2.87154e-06	8.64147e-06	-	XP_013628355.1 PREDICTED: putative nuclease HARBI1 [Brassica oleracea var. oleracea] [Brassica oleracea]
XLOC_028297	157.687	28.13	2.91667	0.586667	-2.31371	1.06193e-31	1.05959e-30	At5g66910	XP_018508139.1 PREDICTED: probable disease resistance protein At5g66900 [Brassica rapa]
XLOC_028385	4.33333	23.8467	0.503333	3.10667	2.62578	2.60789e-05	7.11073e-05	At2g04925	XP_009152134.1 PREDICTED: defensin-like protein 292 [Brassica rapa]
XLOC_028446	16	2.66667	1.13667	0.21	-2.43635	9.79079e-05	0.000250497	At4g04775	XP_013640229.1 PREDICTED: uncharacterized protein At4g04775-like [Brassica napus]
XLOC_028464	21.3333	88.3333	0.566667	2.53333	2.16046	6.03781e-13	2.9492e-12	RNS1	XP_013705517.1 PREDICTED: ribonuclease 1-like [Brassica napus]
XLOC_028515	0	9.41667	0.001	0.436667	8.77039	1.33908e-07	4.53476e-07	At4g02760	XP_013722939.1 PREDICTED: F-box protein At4g02760-like [Brassica napus]
XLOC_028532	0	12	0.001	0.553333	9.11201	5.73736e-09	2.16861e-08	FPS1	XP_009101386.2 PREDICTED: LOW QUALITY PROTEIN: farnesyl pyrophosphate synthase 2 [Brassica rapa]
XLOC_028582	0	6.04333	0.001	0.336667	8.39518	0.000369603	0.000881034	At3g26670	-
XLOC_028613	26.6667	2.33333	0.933333	0.0833333	-3.48543	8.03867e-09	3.00668e-08	At1g65660	XP_013718275.1 PREDICTED: pre-mRNA-splicing factor SLU7-A-like [Brassica napus]
XLOC_028978	14	0.333333	0.853333	0.0266667	-5	8.69689e-08	2.99027e-07	-	CDY24342.1 BnaA07g02670D [Brassica napus]
XLOC_029096	68.6667	12.3333	2.29333	0.476667	-2.26639	9.13401e-10	3.65678e-09	hbd	CDY15935.1 BnaA04g11760D [Brassica napus]
XLOC_029150	114.667	16	4.55	0.886667	-2.3594	8.5694e-22	6.29039e-21	RFK1	CDY44292.1 BnaA07g07760D [Brassica napus]
XLOC_029151	115.25	11.6667	4.91333	0.553333	-3.15048	1.09841e-36	1.23651e-35	RFK1	CDX94692.1 BnaC07g09660D [Brassica napus]
XLOC_029233	6.76	54.2033	0.45	4.04	3.16636	2.94823e-18	1.88246e-17	-	CDY64688.1 BnaA07g37170D [Brassica napus]
XLOC_029432	11	93	0.35	3.33667	3.25298	2.02774e-35	2.22562e-34	CYP81D1	CDY01418.1 BnaA07g11910D [Brassica napus]
XLOC_029500	16	1.66667	1.73667	0.193333	-3.16716	3.15931e-06	9.46397e-06	At4g27740	KFK29295.1 hypothetical protein AALP_AA7G114700 [Arabis alpina]
XLOC_029661	149.157	920.14	4.38	31.2567	2.83516	2.50079e-239	1.61141e-237	GATA8	XP_009103933.1 PREDICTED: GATA transcription factor 8-like [Brassica rapa]
XLOC_029848	29	1.66667	4.16	0.24	-4.11548	1.18797e-11	5.36953e-11	WAK5	CDX79178.1 BnaC06g21250D [Brassica napus]
XLOC_029906	14.6667	112	1.45	12.05	3.05491	7.36906e-31	7.19031e-30	CLPB1	CDX85823.1 BnaC06g23110D [Brassica napus]
XLOC_029909	32	7.66667	0.546667	0.136667	-2	1.75456e-06	5.38903e-06	GSO1	XP_009104776.1 PREDICTED: LOW QUALITY PROTEIN: brassinosteroid LRR receptor kinase-like [Brassica rapa]
XLOC_030009	22.7	4.25667	2.73667	0.53	-2.36836	3.36468e-06	1.0055e-05	TPR2	XP_002883029.1 hypothetical protein ARALYDRAFT_479149 [Arabidopsis lyrata subsp. lyrata] [Arabidopsis lyrata]
XLOC_030490	58.3333	8	5.31333	0.813333	-2.7077	2.15912e-11	9.6156e-11	AFP1	CDX87657.1 BnaA07g32160D [Brassica napus]
XLOC_030717	32.6667	5.33333	1.23333	0.216667	-2.50901	2.60161e-08	9.3522e-08	NUZ	XP_010532308.1 PREDICTED: nuclear ribonuclease Z [Tarenaya hassleriana]
XLOC_030724	29.3333	4.33333	2.62333	0.446667	-2.55413	6.17547e-08	2.15021e-07	-	-
XLOC_030765	11	1.66667	0.93	0.156667	-2.56953	0.000329629	0.000790159	-	CDY69666.1 BnaCnng64670D [Brassica napus]
XLOC_030937	24.6667	1.33333	1.22333	0.0733333	-4.0602	3.7301e-09	1.4297e-08	At4g20830	XP_018486570.1 PREDICTED: reticuline oxidase-like protein [Raphanus sativus]
XLOC_031042	0	8	0.001	0.226667	7.82443	5.73395e-06	1.67606e-05	ABAP1	CDY15719.1 BnaA07g08900D [Brassica napus]
XLOC_031061	36.6667	7.66667	3.26333	0.766667	-2.08967	5.93905e-06	1.73326e-05	ASB1	XP_009109863.1 PREDICTED: anthranilate synthase beta subunit 1, chloroplastic [Brassica rapa]
XLOC_031094	6.59	0	0.836667	0.001	-9.70851	4.2624e-05	0.000113488	-	CDY03984.1 BnaC02g36990D [Brassica napus]
XLOC_031220	24	4.33333	1.27333	0.256667	-2.31064	8.0883e-07	2.5663e-06	-	XP_009114436.1 PREDICTED: uncharacterized protein LOC103839701 [Brassica rapa]
XLOC_031231	0.346667	196.343	0.0133333	10.87	9.6711	8.55349e-117	2.62862e-115	CIPK24	CDY26293.1 BnaA09g26440D [Brassica napus]
XLOC_031331	0.333333	9.77667	0.01	0.333333	5.05889	4.55585e-05	0.000120951	byr2	XP_013690752.1 PREDICTED: mitogen-activated protein kinase kinase kinase A-like [Brassica napus]
XLOC_031342	0	13.6667	0.001	0.6	9.22882	1.50732e-09	5.94063e-09	At5g66670	XP_018437070.1 PREDICTED: UPF0496 protein At5g66670-like [Raphanus sativus]
XLOC_031406	40	3.33333	1.72333	0.163333	-3.39931	1.19561e-10	5.07592e-10	-	-
XLOC_031772	10.6667	0.666667	0.496667	0.0366667	-3.75974	1.59222e-05	4.44155e-05	-	CDY09276.1 BnaC03g63060D [Brassica napus]
XLOC_031928	152	590.333	2.74333	11.9933	2.12823	3.86701e-122	1.2438e-120	VICTR	ACP30617.1 disease resistance protein [Brassica rapa subsp. pekinensis] [Brassica rapa]
XLOC_032053	20.2633	1.66667	0.836667	0.07	-3.57923	3.44966e-06	1.02958e-05	FBL17	CDY44685.1 BnaA05g29210D [Brassica napus]
XLOC_032219	0	13	0.001	0.506667	8.98489	2.51065e-09	9.74725e-09	-	XP_013650925.1 PREDICTED: uncharacterized protein LOC106355549 [Brassica napus]
XLOC_032727	0	63	0.001	1.06	10.0498	1.49062e-37	1.71579e-36	-	XP_018482727.1 PREDICTED: uncharacterized protein LOC108853781 [Raphanus sativus]
XLOC_032765	21.96	212.48	0.58	5.95	3.35876	3.7166e-80	8.10217e-79	POT9	XP_013613758.1 PREDICTED: potassium transporter 9-like [Brassica oleracea var. oleracea] [Brassica oleracea]
XLOC_032780	23.3333	2.66667	3.79	0.496667	-2.93185	1.19034e-07	4.05022e-07	-	-
XLOC_032783	19.3333	2	0.806667	0.1	-3.01197	7.21911e-07	2.30044e-06	-	CDY23679.1 BnaA05g17500D [Brassica napus]
XLOC_032850	58	4.33333	3.05	0.25	-3.60881	3.72198e-19	2.46978e-18	-	CDY17023.1 BnaA08g03870D [Brassica napus]
XLOC_032853	153.667	31.3333	7.58333	1.70333	-2.15447	2.70462e-16	1.57858e-15	-	XP_018432534.1 PREDICTED: uncharacterized protein LOC108805078 [Raphanus sativus]
XLOC_032903	132.667	13	6.15	0.683333	-3.16993	5.79711e-43	7.51728e-42	-	CDY17772.1 BnaC08g21800D [Brassica napus]
XLOC_032940	22.7867	4.06667	1.60667	0.306667	-2.38933	1.15923e-05	3.28158e-05	-	XP_013655786.1 PREDICTED: uncharacterized protein LOC106360696 [Brassica napus]
XLOC_032956	686.557	151.593	17.7933	4.41	-2.01249	7.90415e-106	2.20936e-104	WRKY54	XP_013733642.1 PREDICTED: probable WRKY transcription factor 54 [Brassica napus]
XLOC_032990	0.333333	14.3333	0.03	1.45	5.59495	9.38922e-08	3.21929e-07	-	CDY22730.1 BnaA08g05600D [Brassica napus]
XLOC_033031	213.333	45.3333	8.49	2.05333	-2.0478	3.44045e-19	2.28631e-18	NAP1;2	XP_018509938.1 PREDICTED: nucleosome assembly protein 1;2-like, partial [Brassica rapa]
XLOC_033066	329.333	18.2	11.1133	0.703333	-3.98194	1.25089e-119	3.93816e-118	TAR4	XP_009107936.1 PREDICTED: LOW QUALITY PROTEIN: tryptophan aminotransferase-related protein 4-like [Brassica rapa]
XLOC_033076	38	4	1.62667	0.2	-3.02385	1.65454e-08	6.0396e-08	-	CDY62147.1 BnaCnng39350D [Brassica napus]
XLOC_033144	31.3333	1.66667	1.06667	0.0633333	-4.074	3.79926e-12	1.77037e-11	-	XP_013695601.1 PREDICTED: uncharacterized protein LOC106399689 [Brassica napus]
XLOC_033161	21.3333	2.33333	1.61333	0.203333	-2.98813	2.54185e-07	8.42185e-07	-	-
XLOC_033196	85.46	11.5667	1.12667	0.18	-2.64599	8.65585e-07	2.73794e-06	RPS6	CDX90853.1 BnaA03g25330D [Brassica napus]
XLOC_033316	0	115.807	0.001	1.55333	10.6012	7.83949e-71	1.53841e-69	-	CDX76372.1 BnaA08g10280D [Brassica napus]
XLOC_033321	0	10.08	0.001	0.453333	8.82443	0.000184755	0.000457624	-	XP_009145296.2 PREDICTED: uncharacterized protein LOC103869007 [Brassica rapa]
XLOC_033373	37.9433	2.66667	2.38	0.193333	-3.6218	1.07911e-13	5.50338e-13	-	CDY23315.1 BnaA08g12310D [Brassica napus]
XLOC_033575	0.333333	16.6667	0.0133333	0.67	5.65105	5.0417e-10	2.05517e-09	-	-
XLOC_033672	14.54	0	0.736667	0.001	-9.52487	1.39185e-09	5.5004e-09	-	CDY49901.1 BnaA05g14920D [Brassica napus]
XLOC_033890	23.3333	4.33333	1.42667	0.313333	-2.18688	8.74216e-05	0.000224762	MRSA2	CDY41436.1 BnaA08g20380D [Brassica napus]
XLOC_033910	24.3333	3	0.83	0.113333	-2.87254	2.07208e-08	7.51122e-08	-	CDY38841.1 BnaC08g20150D [Brassica napus]
XLOC_034124	37.1833	5.66667	3.16	0.553333	-2.5137	1.42903e-09	5.64245e-09	-	-
XLOC_034316	27	1.66667	0.673333	0.0466667	-3.85086	2.67985e-09	1.03817e-08	MYC4	CDY42402.1 BnaA08g00120D [Brassica napus]
XLOC_034435	52.3833	8	4.05333	0.693333	-2.54749	1.01393e-10	4.32386e-10	-	CDY23131.1 BnaC09g18850D [Brassica napus]
XLOC_034443	0.333333	7	0.03	0.686667	4.51658	0.000274253	0.00066457	TPS28	CDY13053.1 BnaA09g17640D [Brassica napus]
XLOC_034547	9	0.666667	0.743333	0.06	-3.63097	9.86211e-05	0.000252255	-	-
XLOC_034653	37.9367	6.03333	1.73667	0.33	-2.39578	4.84208e-08	1.70089e-07	APL	CDY43707.1 BnaA08g05130D [Brassica napus]
XLOC_034699	200.667	23.3333	3.70667	0.483333	-2.93903	3.42541e-46	4.73254e-45	CEL3	XP_013691728.1 PREDICTED: endoglucanase 9-like [Brassica napus]
XLOC_034740	26.48	2.83333	0.893333	0.11	-3.0217	3.74778e-09	1.43604e-08	OEP162	XP_018449827.1 PREDICTED: outer envelope pore protein 16-2, chloroplastic isoform X1 [Raphanus sativus]
XLOC_034759	67.8767	13.1467	1.91667	0.413333	-2.21322	3.91926e-13	1.93407e-12	SNF4	-
XLOC_034770	20.3333	3	1.89	0.336667	-2.48899	1.87006e-06	5.72602e-06	-	CDY41864.1 BnaA08g06350D [Brassica napus]
XLOC_034788	486	107.333	15.1867	3.76333	-2.01272	3.32079e-92	8.19161e-91	-	XP_018479302.1 PREDICTED: uncharacterized protein LOC108850231 [Raphanus sativus]
XLOC_034820	1	14	0.193333	2.82333	3.86824	9.54564e-07	3.0072e-06	-	XP_013715002.1 PREDICTED: heat stress transcription factor A-1d-like [Brassica napus]
XLOC_034822	0.666667	17.6667	0.0433333	1.17667	4.76308	2.00207e-08	7.26288e-08	RCD1	XP_009107993.1 PREDICTED: inactive poly [ADP-ribose] polymerase RCD1-like isoform X1 [Brassica rapa]
XLOC_034863	13.6667	0.333333	0.523333	0.0166667	-4.97269	1.44744e-07	4.88779e-07	At5g05200	CDY52145.1 BnaA03g55240D [Brassica napus]
XLOC_035032	0	31.5867	0.001	1.51333	10.5635	8.00028e-19	5.22657e-18	MAP70.1	KRH66768.1 hypothetical protein GLYMA_03G127500 [Glycine max]
XLOC_035125	72	11	3.34667	0.593333	-2.49581	1.26513e-13	6.42663e-13	-	CDX76271.1 BnaA08g11290D [Brassica napus]
XLOC_035147	612.263	81.6967	22.5467	3.38333	-2.7364	1.31409e-121	4.21266e-120	-	XP_013639215.1 PREDICTED: mRNA turnover protein 4 homolog [Brassica oleracea var. oleracea] [Brassica oleracea]
XLOC_035186	236	51.2567	9.09	2.18333	-2.05775	6.39458e-20	4.37087e-19	TSB1	XP_018512470.1 PREDICTED: uncharacterized protein LOC103853351 [Brassica rapa]
XLOC_035279	1212	6492.28	57.95	347.14	2.58264	0	0	VEP1	XP_009109253.1 PREDICTED: 3-oxo-Delta(4,5)-steroid 5-beta-reductase [Brassica rapa]
XLOC_035370	17	2.66667	0.863333	0.16	-2.43185	0.000196838	0.000485955	-	XP_018508454.1 PREDICTED: uncharacterized protein LOC108868795 [Brassica rapa]
XLOC_035371	53.87	0	2.97	0.001	-11.5362	4.85858e-08	1.70607e-07	UBC2	XP_013584721.1 PREDICTED: ubiquitin-conjugating enzyme E2 2-like [Brassica oleracea var. oleracea] [Brassica oleracea]
XLOC_035492	43.6667	6.33333	3.52667	0.573333	-2.62086	2.11953e-11	9.44254e-11	-	XP_013656837.1 PREDICTED: uncharacterized protein LOC106361609 [Brassica napus]
XLOC_035663	0.666667	14.6667	0.0633333	1.42333	4.49016	5.54612e-08	1.9386e-07	BASL	XP_009136405.1 PREDICTED: protein BREAKING OF ASYMMETRY IN THE STOMATAL LINEAGE isoform X1 [Brassica rapa]
XLOC_035725	8.33333	38.6667	0.32	1.68	2.39232	1.73211e-08	6.3135e-08	-	CDX96610.1 BnaA08g21530D [Brassica napus]
XLOC_035917	116.783	11.4133	2.28667	0.24	-3.25214	1.28861e-36	1.44852e-35	TSB1	XP_009110718.1 PREDICTED: tryptophan synthase beta chain 1-like isoform X2 [Brassica rapa]
XLOC_035980	51.3333	4.33333	2.46	0.233333	-3.39819	3.27967e-17	1.99972e-16	ACLA-3	CDY31089.1 BnaA08g26390D [Brassica napus]
XLOC_035983	73	12.6667	4.26333	0.836667	-2.34926	6.85078e-15	3.72447e-14	IMPA4	XP_009110839.1 PREDICTED: importin subunit alpha-4 isoform X1 [Brassica rapa]
XLOC_036019	46.9067	10	4.58333	1.11333	-2.04151	2.00182e-05	5.5245e-05	-	XP_013589645.1 PREDICTED: uncharacterized protein LOC106298100 [Brassica oleracea var. oleracea] [Brassica oleracea]
XLOC_036456	7	42.6667	0.44	2.92667	2.73368	1.46322e-11	6.58128e-11	DOF5.4	XP_009111960.1 PREDICTED: dof zinc finger protein DOF5.4-like [Brassica rapa]
XLOC_036508	33.6667	6.66667	5.57	1.24333	-2.16346	4.64649e-08	1.63479e-07	-	-
XLOC_036515	849.167	110.667	25.6867	3.82	-2.74938	9.83332e-118	3.04861e-116	AGD6	CDX78196.1 BnaA09g33910D [Brassica napus]
XLOC_036558	11.0567	46.4167	0.196667	0.863333	2.13417	0.00010082	0.000257444	AAO2	XP_009150288.1 PREDICTED: indole-3-acetaldehyde oxidase-like [Brassica rapa]
XLOC_036581	36.3333	4.33333	1.67	0.223333	-2.90258	4.30002e-12	1.9972e-11	ACA8	XP_013714757.1 PREDICTED: calcium-transporting ATPase 8, plasma membrane-type-like isoform X4 [Brassica napus]
XLOC_036888	81.01	11.32	2.89667	0.45	-2.6864	3.39075e-15	1.87052e-14	FIPS5	CDY65173.1 BnaC05g49170D [Brassica napus]
XLOC_036932	18	1.66667	0.61	0.0633333	-3.26777	8.83819e-07	2.79356e-06	TPS14	XP_009113120.2 PREDICTED: LOW QUALITY PROTEIN: S-(+)-linalool synthase, chloroplastic [Brassica rapa]
XLOC_036945	30.3333	5	1.07667	0.206667	-2.38119	2.40744e-06	7.2974e-06	HDT2	XP_013619696.1 PREDICTED: histone deacetylase HDT2-like [Brassica oleracea var. oleracea] [Brassica oleracea]
XLOC_037034	35.8167	7.19	2.11	0.486667	-2.11624	4.23465e-08	1.49513e-07	-	CDY59197.1 BnaCnng34440D [Brassica napus]
XLOC_037153	15.05	1.33333	1.11667	0.106667	-3.38802	8.28751e-06	2.38281e-05	-	CDY28956.1 BnaA02g25200D [Brassica napus]
XLOC_037192	52	5	2.83333	0.313333	-3.17673	2.82358e-17	1.72667e-16	RPL28C	CDY47764.1 BnaC07g41960D [Brassica napus]
XLOC_037254	340.883	70.7667	15.2533	3.53333	-2.11002	1.72973e-59	2.93773e-58	HDG12	CDY72035.1 BnaAnng39700D [Brassica napus]
XLOC_037285	11.9367	54.3467	0.38	1.89	2.31431	3.90726e-12	1.81905e-11	CIPK24	CDY03449.1 BnaC01g16330D [Brassica napus]
XLOC_037409	276.52	10.5733	10.0733	0.426667	-4.56129	1.25586e-113	3.73035e-112	CSLB3	XP_009141247.1 PREDICTED: cellulose synthase-like protein B3 isoform X1 [Brassica rapa]
XLOC_037416	14.3333	1.33333	1.19333	0.126667	-3.23589	8.83727e-06	2.53192e-05	LUH	CDY19159.1 BnaA04g18990D [Brassica napus]
XLOC_037502	18.3333	65	0.716667	2.90333	2.01834	9.14922e-14	4.6815e-13	RPS12A	XP_013728306.1 PREDICTED: 40S ribosomal protein S12-1-like, partial [Brassica napus]
XLOC_037511	188.667	22	3.27667	0.493333	-2.73159	1.39791e-45	1.90815e-44	BGLU11	CDY41076.1 BnaA09g18550D [Brassica napus]
XLOC_037584	0	6.33333	0.001	0.353333	8.46489	3.54995e-05	9.54334e-05	-	XP_013588010.1 PREDICTED: putative glucose-6-phosphate 1-epimerase [Brassica oleracea var. oleracea] [Brassica oleracea]
XLOC_037684	59.9433	14.6333	3.68333	0.886667	-2.05455	1.80782e-05	5.01024e-05	-	XP_018512352.1 PREDICTED: uncharacterized protein LOC103854065 isoform X1 [Brassica rapa]
XLOC_037741	37.3333	6.66667	1.41667	0.3	-2.23947	4.84579e-06	1.42595e-05	EDE1	XP_009114938.1 PREDICTED: protein ENDOSPERM DEFECTIVE 1-like isoform X1 [Brassica rapa]
XLOC_037844	0.866667	9.15	0.0466667	0.71	3.92735	0.00046428	0.00109259	CIPK8	-
XLOC_037868	68.9733	3.33333	3.78333	0.2	-4.24159	1.24713e-24	1.00818e-23	MCM6	CDY49025.1 BnaAnng10190D [Brassica napus]
XLOC_037899	16.3333	1.33333	0.963333	0.0866667	-3.47449	1.47546e-07	4.97848e-07	Pik3r4	CDY16223.1 BnaA09g29570D [Brassica napus]
XLOC_037900	2439	259.667	144.273	17.2833	-3.06135	0	0	-	CDY14699.1 BnaC05g19560D [Brassica napus]
XLOC_037903	28.5633	104.25	0.52	2.17	2.06111	7.76529e-19	5.07691e-18	TAO1	CDY16226.1 BnaA09g29600D [Brassica napus]
XLOC_037941	5.59333	42.7333	0.266667	1.89333	2.82782	9.89815e-13	4.77235e-12	PAB5	CDY21387.1 BnaA09g30400D [Brassica napus]
XLOC_037977	26.13	93.2167	1.19667	4.88	2.02786	6.01608e-15	3.28153e-14	BHLH60	JAU08342.1 Transcription factor bHLH60 [Noccaea caerulescens]
XLOC_038015	17	2	0.836667	0.113333	-2.88408	5.9574e-06	1.73815e-05	-	CDX75138.1 BnaC09g25440D [Brassica napus]
XLOC_038082	13.3333	0.666667	0.713333	0.0366667	-4.28204	1.65884e-06	5.10802e-06	-	CDX78115.1 BnaA09g33100D [Brassica napus]
XLOC_038160	79.4567	11.8533	2.32333	0.396667	-2.5502	9.46158e-16	5.36587e-15	SNF4	-
XLOC_038202	232.14	10.5767	21.88	1.14333	-4.25829	5.55773e-75	1.14993e-73	-	JAU52045.1 hypothetical protein LC_TR11347_c2_g1_i1_g.39937, partial [Noccaea caerulescens]
XLOC_038448	15.6667	0	0.486667	0.001	-8.92679	7.24343e-09	2.71884e-08	-	XP_013717855.1 PREDICTED: uncharacterized protein LOC106421569 [Brassica napus]
XLOC_038456	11	1.66667	0.45	0.0733333	-2.61738	0.000912265	0.00207302	ARP7	CDY52344.1 BnaA09g38930D [Brassica napus]
XLOC_038595	13.6667	2.66667	0.923333	0.21	-2.13646	0.000817797	0.00186841	-	-
XLOC_038666	22	3.66667	1.55333	0.29	-2.42124	4.46888e-05	0.000118773	-	XP_010436306.1 PREDICTED: uncharacterized protein LOC104720031 [Camelina sativa]
XLOC_038728	36.6667	5.66667	1.61	0.28	-2.52356	9.75113e-09	3.62054e-08	-	XP_009117550.1 PREDICTED: uncharacterized protein LOC103842651 isoform X3 [Brassica rapa]
XLOC_038812	167.55	799.897	4.30667	23.64	2.45659	2.17591e-153	8.6878e-152	-	CDY39241.1 BnaA03g50530D [Brassica napus]
XLOC_038907	22.3333	3	0.52	0.0833333	-2.64155	1.3309e-05	3.74206e-05	At3g22470	CDY33797.1 BnaA09g46030D [Brassica napus]
XLOC_038916	6	36.1567	0.236667	1.60667	2.76314	7.33273e-13	3.5619e-12	-	XP_009118020.2 PREDICTED: LOW QUALITY PROTEIN: partner of Y14 and mago-like [Brassica rapa]
XLOC_039120	3.33333	16	0.113333	0.65	2.51987	1.11322e-05	3.15655e-05	-	XP_018491699.1 PREDICTED: box C/D snoRNA protein 1-like [Raphanus sativus]
XLOC_039359	254.18	9.33333	10.5933	0.44	-4.58951	6.67476e-90	1.61555e-88	RD22	CDY19799.1 BnaA09g04520D [Brassica napus]
XLOC_039459	11.6667	0.666667	0.503333	0.0366667	-3.77897	2.66019e-05	7.24541e-05	AHL14	XP_010455181.1 PREDICTED: AT-hook motif nuclear-localized protein 14-like [Camelina sativa]
XLOC_039470	11.8067	1.74333	0.786667	0.123333	-2.67319	0.000623412	0.00144446	DGK7	CDY41430.1 BnaCnng10660D [Brassica napus]
XLOC_039503	187	32.6667	10.3633	2.51667	-2.0419	5.81883e-37	6.60046e-36	TIF4A-2	CDY16784.1 BnaA09g05980D [Brassica napus]
XLOC_039506	152	12	4.50667	0.413333	-3.44668	1.14325e-54	1.80885e-53	-	CDX91393.1 BnaC04g07570D [Brassica napus]
XLOC_039591	0.333333	33.3333	0.0166667	1.98667	6.89724	1.58452e-19	1.06683e-18	-	-
XLOC_039858	0.333333	12.6667	0.01	0.466667	5.54432	3.68222e-08	1.30732e-07	At5g41680	XP_013750255.1 PREDICTED: putative inactive receptor-like protein kinase At1g64210 [Brassica napus]
XLOC_039939	15	0	0.72	0.001	-9.49185	2.86276e-09	1.10615e-08	At5g39020	XP_018435200.1 PREDICTED: probable receptor-like protein kinase At5g39030 [Raphanus sativus]
XLOC_039941	108.667	18.3333	4.20333	0.8	-2.39346	4.81902e-20	3.30768e-19	-	CDY26338.1 BnaA03g60140D [Brassica napus]
XLOC_040125	55	1	1.53667	0.03	-5.6787	3.68093e-24	2.93271e-23	gatB	CDY48906.1 BnaA09g22890D [Brassica napus]
XLOC_040216	94	20	5.26	1.26333	-2.05783	3.264e-16	1.89732e-15	-	CDY27604.1 BnaA09g28030D [Brassica napus]
XLOC_040256	14.6667	2.33333	0.81	0.14	-2.5325	6.25341e-05	0.000163746	-	XP_009139393.1 PREDICTED: uncharacterized protein LOC103863399 isoform X1 [Brassica rapa]
XLOC_040257	107.667	18.3333	3.38333	0.67	-2.33621	2.80627e-23	2.17048e-22	-	XP_002880934.1 hypothetical protein ARALYDRAFT_901677 [Arabidopsis lyrata subsp. lyrata] [Arabidopsis lyrata]
XLOC_040288	1155.94	252.707	16.9933	4.17	-2.02685	3.03475e-179	1.41157e-177	HSL1	CDY34098.1 BnaA09g27240D [Brassica napus]
XLOC_040295	0.333333	15.6667	0.02	0.91	5.50779	3.69434e-09	1.4162e-08	-	-
XLOC_040303	8.66667	41	0.316667	1.51667	2.25987	1.69959e-10	7.14256e-10	TAO1	CDY32925.1 BnaA09g16680D [Brassica napus]
XLOC_040410	469.333	87	16.4433	3.44333	-2.25563	7.66269e-102	2.08088e-100	-	CDY17428.1 BnaC09g21090D [Brassica napus]
XLOC_040463	14.6667	1.66667	0.58	0.0766667	-2.91938	6.31562e-05	0.000165285	ppt3	CDY41045.1 BnaA09g18240D [Brassica napus]
XLOC_040477	81.3333	595	1.48667	13.1433	3.14418	2.84678e-181	1.33539e-179	JMJ706	XP_013661956.1 PREDICTED: lysine-specific demethylase JMJ706-like isoform X1 [Brassica napus]
XLOC_040525	52	6	1.43667	0.186667	-2.94419	1.97026e-14	1.04475e-13	-	CDY25107.1 BnaC06g18490D [Brassica napus]
XLOC_040539	28	0.666667	1.29	0.0366667	-5.13676	2.70609e-13	1.34805e-12	-	CDX94589.1 BnaC09g22470D [Brassica napus]
XLOC_040816	240.943	25.7567	9.59	1.14	-3.0725	9.04142e-66	1.67433e-64	-	CDY14170.1 BnaC02g02870D [Brassica napus]
XLOC_040818	209	38.3333	12.1667	2.65	-2.19887	8.28946e-39	9.8136e-38	-	XP_018448310.1 PREDICTED: symplekin-like, partial [Raphanus sativus]
XLOC_040852	12.3333	112.667	0.42	4.38667	3.38466	5.02429e-37	5.70756e-36	HOP1	XP_013687164.1 PREDICTED: uncharacterized protein LOC106391139 [Brassica napus]
XLOC_040880	29.69	4.75667	1.69	0.316667	-2.41599	1.7589e-06	5.40149e-06	-	XP_013725957.1 PREDICTED: uncharacterized protein LOC106429750 [Brassica napus]
XLOC_041005	18	1.66667	0.823333	0.0866667	-3.24793	5.99911e-07	1.92629e-06	-	-
XLOC_041093	66.2033	7.45	2.84667	0.4	-2.8312	1.22119e-16	7.2514e-16	-	XP_018479218.1 PREDICTED: uncharacterized protein LOC108850140 [Raphanus sativus]
XLOC_041125	363.61	45.6667	23.28	3.29333	-2.82147	8.75063e-104	2.4085e-102	-	XP_013658583.1 PREDICTED: uncharacterized protein LOC106363380 [Brassica napus]
XLOC_041131	230.117	31.3733	8.67333	1.33	-2.70516	2.67116e-58	4.45725e-57	-	XP_013594248.1 PREDICTED: uncharacterized protein LOC106302251 [Brassica oleracea var. oleracea] [Brassica oleracea]
XLOC_041242	8.32	0.333333	0.643333	0.03	-4.42253	7.05125e-05	0.000183487	-	-
XLOC_041347	40.6667	5.66667	3.95333	0.6	-2.72004	1.39806e-10	5.90718e-10	PDCB5	XP_018444208.1 PREDICTED: PLASMODESMATA CALLOSE-BINDING PROTEIN 5-like [Raphanus sativus]
XLOC_041390	15.6667	2.33333	0.86	0.146667	-2.5518	4.27745e-05	0.000113869	-	XP_013589524.1 PREDICTED: uncharacterized protein LOC106297942 [Brassica oleracea var. oleracea] [Brassica oleracea]
XLOC_041433	58.6667	1	2.09333	0.0433333	-5.59418	9.94228e-25	8.06521e-24	HDG11	XP_009116759.1 PREDICTED: homeobox-leucine zipper protein HDG11-like [Brassica rapa]
XLOC_041466	55.2267	8.37667	2.00667	0.336667	-2.57541	4.3107e-14	2.24618e-13	At3g61750	XP_013663911.1 PREDICTED: cytochrome b561 and DOMON domain-containing protein At3g61750-like [Brassica napus]
XLOC_041641	17.6667	3.66667	1.28333	0.296667	-2.11298	0.000108192	0.000275122	-	XP_009129339.1 PREDICTED: uncharacterized protein LOC103854167 isoform X1 [Brassica rapa]
XLOC_041749	9.33333	47	0.34	1.98667	2.54674	1.34591e-12	6.44422e-12	OPR2	CDY21723.1 BnaA09g44740D [Brassica napus]
XLOC_041919	18.3333	3.89333	0.806667	0.196667	-2.03622	0.000173238	0.000430458	HPR3	XP_013602270.1 PREDICTED: glyoxylate/hydroxypyruvate reductase HPR3-like isoform X2 [Brassica oleracea var. oleracea] [Brassica oleracea]
XLOC_041990	171.667	20.3333	7.03333	0.92	-2.9345	1.53834e-46	2.14261e-45	Znhit6	XP_013694626.1 PREDICTED: uncharacterized protein LOC106398647 [Brassica napus]
XLOC_042418	13.02	1.66667	1.16	0.17	-2.77052	0.000525501	0.00122817	-	CDX82161.1 BnaC02g21290D [Brassica napus]
XLOC_042463	369.033	68	16.48	3.73	-2.14347	1.21746e-83	2.75593e-82	UGT74E2	XP_013666656.1 PREDICTED: UDP-glycosyltransferase 74E2-like [Brassica napus]
XLOC_042504	63.6667	12	2.52333	0.526667	-2.26037	2.44172e-10	1.01706e-09	-	XP_013681039.1 PREDICTED: uncharacterized protein LOC106385678 [Brassica napus]
XLOC_042617	28.17	1.66667	2.07333	0.143333	-3.85451	1.85966e-11	8.31022e-11	At1g06020	XP_013660627.1 PREDICTED: probable fructokinase-2 [Brassica napus]
XLOC_042712	48.9233	2351.18	1.56	83.93	5.74957	0	0	NAC002	XP_009119728.1 PREDICTED: NAC domain-containing protein 2 [Brassica rapa]
XLOC_042801	0	11.6667	0.001	0.573333	9.16323	1.44141e-08	5.28431e-08	REV	BAJ34255.1 unnamed protein product [Eutrema halophilum]
XLOC_042807	1013.24	103.943	35.1567	4.1	-3.1001	9.21812e-267	6.73777e-265	ANL2	XP_013730835.1 PREDICTED: uncharacterized protein LOC106434509 [Brassica napus]
XLOC_042817	75.4033	3.30333	2.60667	0.126667	-4.3631	2.70557e-26	2.31972e-25	-	XP_013639215.1 PREDICTED: mRNA turnover protein 4 homolog [Brassica oleracea var. oleracea] [Brassica oleracea]
XLOC_042873	6.53667	0	0.21	0.001	-7.71425	6.28488e-05	0.000164503	At5g10900	CDY15343.1 BnaC04g42800D [Brassica napus]
XLOC_042925	10.3333	1	0.9	0.0966667	-3.21883	8.77308e-05	0.000225512	-	XP_010480092.1 PREDICTED: uncharacterized protein LOC104758835 [Camelina sativa]
XLOC_043004	2	15.6667	0.116667	1.04667	3.16534	2.82321e-07	9.31295e-07	-	-
XLOC_043036	13.6667	1	0.256667	0.02	-3.68182	1.56333e-06	4.82672e-06	OVA6	XP_013677417.1 PREDICTED: proline--tRNA ligase, chloroplastic/mitochondrial-like isoform X2 [Brassica napus]
XLOC_043370	76.3567	15.6667	2.69333	0.616667	-2.12683	7.39e-15	4.01056e-14	-	CDY31413.1 BnaA07g03480D [Brassica napus]
XLOC_043835	770.667	158.667	54.1167	12.3467	-2.13195	1.26683e-124	4.14545e-123	TATB	CDY64878.1 BnaCnng45490D [Brassica napus]
XLOC_044090	10.4267	1	0.51	0.0633333	-3.00946	0.000258669	0.000628779	BARD1	CDY68257.1 BnaCnng58240D [Brassica napus]
XLOC_044092	116	23	4.93667	1.11667	-2.14434	2.99339e-22	2.23618e-21	-	CDY40464.1 BnaA04g20530D [Brassica napus]
XLOC_044166	15.6767	1.72	1.29667	0.173333	-2.90319	0.000889054	0.00202272	-	-
XLOC_044199	19	1.33333	1.07667	0.0833333	-3.69153	5.34998e-08	1.87241e-07	-	-
XLOC_044265	17.2133	3.59333	2.92667	0.683333	-2.0986	0.000165328	0.000411703	AtMg00300	XP_013728870.1 PREDICTED: uncharacterized mitochondrial protein AtMg00300-like [Brassica napus]
XLOC_044500	6.56333	0	0.303333	0.001	-8.24476	8.4524e-05	0.000217697	CXIP4	CDY47886.1 BnaA07g14310D [Brassica napus]
XLOC_044514	1.33333	64	0.106667	5.86333	5.78054	2.52166e-36	2.81574e-35	-	XP_009120196.1 PREDICTED: uncharacterized protein LOC103845115 [Brassica rapa]
XLOC_044543	17.6667	2	1.02333	0.13	-2.97669	9.98439e-06	2.84654e-05	-	CDY72599.1 BnaAnng41620D, partial [Brassica napus]
XLOC_044549	8	0	0.256667	0.001	-8.00375	7.06085e-05	0.000183724	PP7	XP_009112109.1 PREDICTED: serine/threonine-protein phosphatase 7 [Brassica rapa]
XLOC_044919	20.6667	4	0.85	0.186667	-2.187	1.14397e-05	3.24016e-05	-	KFK25987.1 hypothetical protein AALP_AA8G188300 [Arabis alpina]
XLOC_045134	72	15.6667	3.18333	0.776667	-2.03517	2.08929e-09	8.15894e-09	PYR4	XP_013737861.1 PREDICTED: LOW QUALITY PROTEIN: dihydroorotase, mitochondrial-like [Brassica napus]
XLOC_045146	54.79	140.667	0.773333	4.68	2.59735	1.85175e-20	1.2919e-19	PCMP-E6	XP_009136179.1 PREDICTED: LOW QUALITY PROTEIN: pentatricopeptide repeat-containing protein At4g22760 [Brassica rapa]
XLOC_045630	6	0	0.573333	0.001	-9.16323	0.000282301	0.000683195	GIP	XP_013658707.1 PREDICTED: uncharacterized mitochondrial protein AtMg00810-like [Brassica napus]
XLOC_045781	0.333333	6.33333	0.0633333	1.17	4.2074	0.000418052	0.000989408	At5g59870	-
XLOC_045803	54.32	11.8767	4.30667	1.05333	-2.03161	2.79406e-10	1.15852e-09	UBC2	XP_013584721.1 PREDICTED: ubiquitin-conjugating enzyme E2 2-like [Brassica oleracea var. oleracea] [Brassica oleracea]
XLOC_045872	3.33333	26.6467	0.15	1.54333	3.36302	3.81621e-10	1.56828e-09	ROT3	XP_009144986.1 PREDICTED: 3-epi-6-deoxocathasterone 23-monooxygenase isoform X1 [Brassica rapa]
XLOC_045874	14.72	2.12	0.5	0.0866667	-2.52838	0.000111191	0.000282395	-	CDX88947.1 BnaA04g02390D [Brassica napus]
XLOC_045968	191.98	10.6667	11.01	0.68	-4.01714	1.95932e-74	4.02915e-73	At4g34220	CDY69287.1 BnaCnng62860D, partial [Brassica napus]
XLOC_045989	13.8533	1.87	1.51	0.23	-2.71484	0.000163387	0.000407093	-	-
XLOC_046007	64.6667	13.3333	1.62	0.38	-2.09192	8.34951e-13	4.04309e-12	At4g33300	XP_018471053.1 PREDICTED: probable disease resistance protein At4g33300 [Raphanus sativus]
XLOC_046114	58.3333	605.667	0.973333	11.1733	3.52098	3.21884e-214	1.80076e-212	JMJ706	XP_013712857.1 PREDICTED: lysine-specific demethylase JMJ706-like isoform X1 [Brassica napus]
XLOC_046117	22.3333	5	0.606667	0.15	-2.01594	0.000980023	0.00221546	Upf1	AAL92018.1 UPF1, partial [Arabidopsis thaliana]
XLOC_046141	33	6.66667	0.933333	0.22	-2.08489	1.6405e-07	5.51417e-07	HEMA2	CDX68482.1 BnaC01g25600D [Brassica napus]
XLOC_046163	197.667	19.3333	6.33333	0.706667	-3.16386	7.04214e-62	1.23962e-60	-	CDY13932.1 BnaC09g38940D [Brassica napus]
XLOC_046170	56.15	8.91333	2.73333	0.503333	-2.44108	4.45539e-10	1.82223e-09	-	XP_013673194.1 PREDICTED: uncharacterized protein LOC106377492 isoform X2 [Brassica napus]
XLOC_046312	18.6667	3.33333	2.18667	0.456667	-2.25952	7.06619e-05	0.000183845	-	CDY70130.1 BnaCnng66870D [Brassica napus]
XLOC_046500	0	6	0.001	0.43	8.74819	0.000237744	0.000580562	-	XP_018445433.1 PREDICTED: uncharacterized protein LOC108817272 isoform X2 [Raphanus sativus]
XLOC_046502	64.5767	7.66667	3.12333	0.416667	-2.90612	3.55138e-19	2.35921e-18	STR1	XP_013685689.1 PREDICTED: thiosulfate/3-mercaptopyruvate sulfurtransferase 2-like [Brassica napus]
XLOC_046633	15.6667	3.33333	0.96	0.223333	-2.10384	0.000395586	0.000939375	ANNAT8	CDY03391.1 BnaC01g16910D [Brassica napus]
XLOC_046663	904.167	7383.82	45.9933	420.117	3.19129	0	0	At5g39570	CDY30254.1 BnaC04g31650D [Brassica napus]
XLOC_046759	42.3333	4	2.57333	0.236667	-3.44271	3.62131e-15	1.99585e-14	JMJ703	XP_013678695.1 PREDICTED: putative lysine-specific demethylase JMJ16 [Brassica napus]
XLOC_046773	74.6667	10.3333	1.52	0.326667	-2.21818	1.29078e-18	8.36123e-18	-	CDY29283.1 BnaC01g19350D [Brassica napus]
XLOC_046808	9.33333	0.333333	1.69	0.0633333	-4.73791	2.7172e-05	7.39393e-05	-	XP_009110371.1 PREDICTED: uncharacterized protein LOC103835929 isoform X1 [Brassica rapa]
XLOC_046859	31.3333	6.33333	2.11333	0.393333	-2.4257	5.99817e-07	1.92607e-06	SCRM	ACB70963.1 ICE1 [Brassica rapa subsp. chinensis] [Brassica rapa]
XLOC_046939	72.3333	13.6667	2.57	0.54	-2.25074	1.34102e-16	7.94644e-16	-	XP_013588999.1 PREDICTED: uncharacterized protein LOC106297268 [Brassica oleracea var. oleracea] [Brassica oleracea]
XLOC_046976	58	5.33333	2.34667	0.246667	-3.24998	1.95735e-13	9.83244e-13	-	XP_018451419.1 PREDICTED: uncharacterized protein LOC108822758 [Raphanus sativus]
XLOC_047171	17	1.33333	1.92	0.176667	-3.442	4.56552e-07	1.48031e-06	-	-
XLOC_047183	9.54333	0.59	0.386667	0.0333333	-3.53605	8.17705e-05	0.000211055	GATB	CDY59443.1 BnaC03g76510D [Brassica napus]
XLOC_047195	163.667	33.3333	12.3967	2.87	-2.11083	6.3526e-28	5.72691e-27	-	-
XLOC_047202	177.157	35.9767	10.7667	2.57667	-2.06299	4.28811e-37	4.87773e-36	-	XP_013609813.1 PREDICTED: uncharacterized protein LOC106316470 isoform X2 [Brassica oleracea var. oleracea] [Brassica oleracea]
XLOC_047308	3.32333	12.2767	0.15	0.62	2.04731	0.000994677	0.00224622	-	-
XLOC_047366	40.3333	3	1.22667	0.0966667	-3.66558	5.30108e-15	2.89951e-14	RZ1B	XP_013620001.1 PREDICTED: LOW QUALITY PROTEIN: glycine-rich RNA-binding protein RZ1B [Brassica oleracea var. oleracea] [Brassica oleracea]
XLOC_047382	45.2333	3.69667	2.34	0.21	-3.47805	3.54178e-16	2.054e-15	PROC1	KMZ74886.1 Alanine aminotransferase 2, mitochondrial [Zostera marina]
XLOC_047396	76.8133	13.5567	2.79667	0.56	-2.32021	2.17528e-17	1.33816e-16	NAP1;1	CDY52429.1 BnaC03g72530D [Brassica napus]
XLOC_047404	24.6667	5	0.446667	0.103333	-2.11189	3.14775e-06	9.43154e-06	B120	CDY48827.1 BnaC01g43350D [Brassica napus]
XLOC_047424	78.3333	13.6667	3.06333	0.62	-2.30476	7.74351e-15	4.19593e-14	At1g29880	CDY52539.1 BnaC02g43900D [Brassica napus]
XLOC_047439	103.333	6.33333	3.25333	0.223333	-3.86465	3.44518e-35	3.75629e-34	-	-
XLOC_047472	18.3333	1	0.633333	0.04	-3.98489	2.51512e-08	9.05056e-08	-	XP_013673497.1 PREDICTED: uncharacterized protein LOC106377805 [Brassica napus]
XLOC_047481	119.333	23.3333	3.85667	0.863333	-2.15936	1.01992e-22	7.75192e-22	-	CDY19268.1 BnaC01g32120D [Brassica napus]
XLOC_047496	78	3.33333	2.12333	0.0966667	-4.45717	1.55896e-15	8.74493e-15	-	CDY27543.1 BnaC01g32260D [Brassica napus]
XLOC_047594	72.3333	14	6.76667	1.49	-2.18313	1.92433e-15	1.07414e-14	SURF1	XP_009132643.1 PREDICTED: uncharacterized protein LOC103857215, partial [Brassica rapa]
XLOC_047635	45.6667	271	1.14333	7.63333	2.73907	9.75081e-75	2.01266e-73	-	CDY07416.1 BnaA07g24950D [Brassica napus]
XLOC_047858	115	13	5.59333	0.963333	-2.5376	2.90509e-27	2.56478e-26	-	KFK25853.1 hypothetical protein AALP_AA8G170900 [Arabis alpina]
XLOC_047871	77	9.66667	3.12333	0.45	-2.79509	5.31339e-19	3.50262e-18	At4g38730	CDY66797.1 BnaCnng52400D [Brassica napus]
XLOC_047930	39.6667	4	1.29333	0.14	-3.2076	3.31886e-12	1.5526e-11	XCP2	CDX69329.1 BnaC01g01240D [Brassica napus]
XLOC_048007	4.33333	19	0.293333	1.38	2.23406	1.02597e-05	2.92039e-05	BHLH11	XP_013596284.1 PREDICTED: transcription factor bHLH11 [Brassica oleracea var. oleracea] [Brassica oleracea]
XLOC_048081	7.66667	26.3333	0.35	1.42333	2.02385	2.9041e-06	8.73569e-06	-	CDY42665.1 BnaC04g22410D [Brassica napus]
XLOC_048109	6.33333	24.6667	0.41	1.77	2.11005	7.03535e-06	2.03765e-05	CBSX2	XP_013638704.1 PREDICTED: LOW QUALITY PROTEIN: CBS domain-containing protein CBSX2, chloroplastic [Brassica oleracea var. oleracea] [Brassica oleracea]
XLOC_048223	10	0.333333	0.456667	0.0233333	-4.29068	6.76749e-05	0.000176424	At3g47300	JAU47048.1 SelT-like protein, partial [Noccaea caerulescens]
XLOC_048268	78	14	8.41667	1.68333	-2.32193	1.97804e-15	1.10357e-14	PAE12	CDY49986.1 BnaC03g34430D [Brassica napus]
XLOC_048637	16.55	2.71333	0.596667	0.11	-2.43942	3.89858e-05	0.000104269	-	CDX82972.1 BnaC01g14220D [Brassica napus]
XLOC_048703	0	6.66667	0.001	0.626667	9.29155	1.42348e-05	3.9903e-05	-	XP_013628094.1 PREDICTED: uncharacterized protein LOC106334340 [Brassica oleracea var. oleracea] [Brassica oleracea]
XLOC_048704	0	12.6067	0.001	0.306667	8.26053	1.46311e-08	5.36081e-08	SMC5	XP_009131510.1 PREDICTED: structural maintenance of chromosomes protein 5 [Brassica rapa]
XLOC_048911	13.6667	1.33333	0.63	0.0633333	-3.31431	1.04624e-05	2.97525e-05	RH9	CDY18991.1 BnaC01g20770D [Brassica napus]
XLOC_048947	223.693	37.8233	4.57	0.88	-2.37662	7.29942e-43	9.45742e-42	-	XP_010445155.1 PREDICTED: zinc finger MYM-type protein 1 [Camelina sativa]
XLOC_048956	51.6667	3.33333	2.01333	0.146667	-3.77897	1.87246e-19	1.2573e-18	-	-
XLOC_048968	13.3333	2.33333	0.636667	0.123333	-2.36798	0.000966981	0.00218822	At1g67000	XP_013616106.1 PREDICTED: probable receptor-like protein kinase At1g67000 isoform X1 [Brassica oleracea var. oleracea] [Brassica oleracea]
XLOC_048971	22.6667	4.66667	1.81667	0.413333	-2.13592	7.71375e-06	2.22546e-05	-	-
XLOC_048993	2.66667	11	0.0966667	0.44	2.18641	0.000905386	0.00205818	MLP328	JAU67388.1 hypothetical protein LE_TR20129_c0_g1_i1_g.64330, partial [Noccaea caerulescens]
XLOC_049075	14.6667	1.66667	0.84	0.106667	-2.97728	8.99833e-06	2.57654e-05	-	CDY31021.1 BnaC03g55140D [Brassica napus]
XLOC_049104	47.3333	2.66667	1.74667	0.11	-3.98903	4.9399e-17	2.98632e-16	CDF2	XP_002870770.1 hypothetical protein ARALYDRAFT_916337 [Arabidopsis lyrata subsp. lyrata] [Arabidopsis lyrata]
XLOC_049132	114	15.6667	5.31667	0.836667	-2.6678	8.33529e-27	7.26753e-26	-	-
XLOC_049320	26	0.666667	1.21	0.0366667	-5.04439	1.27314e-13	6.46647e-13	-	CDX68471.1 BnaC01g25490D [Brassica napus]
XLOC_049398	626.16	6270.42	12.69	142.123	3.48538	0	0	HSP70	XP_009102555.1 PREDICTED: probable mediator of RNA polymerase II transcription subunit 37e [Brassica rapa]
XLOC_049413	25	3.66667	1.03333	0.176667	-2.5482	1.90129e-06	5.81842e-06	utp25	CDY52636.1 BnaCnng23040D [Brassica napus]
XLOC_049466	91.6667	11.3333	3.31	0.463333	-2.83671	3.58563e-25	2.95585e-24	At4g26100	CDY00106.1 BnaC09g01950D [Brassica napus]
XLOC_049501	0.333333	6	0.00666667	0.13	4.2854	0.000271148	0.00065744	-	XP_013624764.1 PREDICTED: uncharacterized protein LOC106330921 [Brassica oleracea var. oleracea] [Brassica oleracea]
XLOC_049736	89.3333	11.6667	4.29333	0.603333	-2.83107	4.89575e-19	3.232e-18	-	-
XLOC_049754	219.667	20.6667	11.4533	1.23333	-3.21513	2.03166e-63	3.65203e-62	CAT4	CDY32332.1 BnaC01g36510D [Brassica napus]
XLOC_049776	8.66667	0	0.893333	0.001	-9.80305	4.76556e-06	1.40324e-05	-	CDY26995.1 BnaC06g12110D [Brassica napus]
XLOC_049814	55.3333	7.33333	1.67333	0.246667	-2.76209	2.81098e-16	1.63979e-15	ahsa	XP_013587465.1 PREDICTED: activator of 90 kDa heat shock protein ATPase homolog [Brassica oleracea var. oleracea] [Brassica oleracea]
XLOC_049838	842.667	56	36.2633	2.81667	-3.68645	1.35799e-282	1.06407e-280	IRX9H	XP_013674807.1 PREDICTED: BTB/POZ domain-containing protein At2g30600-like [Brassica napus]
XLOC_050166	89.3333	8.66667	1.84	0.2	-3.20163	2.03825e-28	1.86447e-27	ENGASE2	XP_013619045.1 PREDICTED: cytosolic endo-beta-N-acetylglucosaminidase 2-like isoform X1 [Brassica oleracea var. oleracea] [Brassica oleracea]
XLOC_050172	54.07	11	1.08333	0.24	-2.17437	1.69012e-10	7.10313e-10	RLP12	XP_018508728.1 PREDICTED: receptor-like protein 12 isoform X1 [Brassica rapa]
XLOC_050372	17.6667	2	1.40667	0.186667	-2.91374	1.06657e-05	3.03118e-05	-	XP_009125968.1 PREDICTED: ribulose-1,5 bisphosphate carboxylase/oxygenase large subunit N-methyltransferase, chloroplastic-like [Brassica rapa]
XLOC_050404	46.19	8	1.7	0.333333	-2.3505	3.10491e-11	1.36943e-10	TUBA5	CDY06777.1 BnaC01g08760D [Brassica napus]
XLOC_050419	12.3333	0.666667	0.963333	0.0533333	-4.17493	1.05374e-06	3.30804e-06	-	XP_013643683.1 PREDICTED: kinesin-13A-like isoform X2 [Brassica napus]
XLOC_050449	98.3333	3790.98	9.53667	415.48	5.44515	0	0	KIN2	CDY71571.1 BnaAnng37980D [Brassica napus]
XLOC_050527	45.44	0	2.67	0.001	-11.3826	9.22228e-25	7.49058e-24	-	XP_013672957.1 PREDICTED: uncharacterized protein LOC106377300 [Brassica napus]
XLOC_050851	34	5.33333	3.63	0.646667	-2.48888	7.58823e-09	2.84399e-08	-	CDY31489.1 BnaC05g15980D [Brassica napus]
XLOC_050902	31	3.33333	0.82	0.1	-3.03562	2.66751e-08	9.57973e-08	MAKR5	CDX96164.1 BnaC02g14870D [Brassica napus]
XLOC_050904	27.6667	5.66667	0.686667	0.153333	-2.16294	5.33096e-06	1.56305e-05	-	-
XLOC_051009	0.666667	10.6667	0.03	0.496667	4.04924	2.18755e-06	6.65568e-06	-	CDY50598.1 BnaC02g16950D [Brassica napus]
XLOC_051128	425.737	80.23	12.71	2.63	-2.27283	1.20966e-42	1.56152e-41	ABCB11	XP_013694092.1 PREDICTED: ABC transporter B family member 11-like [Brassica napus]
XLOC_051141	0	4.66667	0.001	0.3	8.22882	0.000351472	0.000839989	ROPGEF6	JAU24010.1 Rop guanine nucleotide exchange factor 6, partial [Noccaea caerulescens]
XLOC_051178	827.667	82.6667	15.68	2.00667	-2.96605	1.40049e-224	8.31674e-223	PIN3	CDY09501.1 BnaC02g20430D [Brassica napus]
XLOC_051209	25	4.66667	1.30667	0.273333	-2.25716	1.94663e-06	5.9522e-06	-	-
XLOC_051224	11.3333	0.666667	0.803333	0.0533333	-3.91289	3.2981e-06	9.8648e-06	-	XP_013670734.1 PREDICTED: uncharacterized protein LOC106375391 [Brassica napus]
XLOC_051329	14.9267	653	0.406667	19.7733	5.60357	0	0	PEX3	XP_013629245.1 PREDICTED: pollen-specific leucine-rich repeat extensin-like protein 3 [Brassica oleracea var. oleracea] [Brassica oleracea]
XLOC_051379	50.55	10.6667	4.25667	0.993333	-2.09937	1.70549e-09	6.69638e-09	HRD3B	XP_013619065.1 PREDICTED: ERAD-associated E3 ubiquitin-protein ligase component HRD3A [Brassica oleracea var. oleracea] [Brassica oleracea]
XLOC_051388	10.46	1.13333	0.4	0.0466667	-3.09954	0.000691297	0.00159373	-	XP_013669476.1 PREDICTED: uncharacterized protein LOC106373910 [Brassica napus]
XLOC_051399	45.3333	5	2.53667	0.346667	-2.87131	5.09325e-13	2.49841e-12	GDI1	XP_013617266.1 PREDICTED: uncharacterized protein LOC106323735 [Brassica oleracea var. oleracea] [Brassica oleracea]
XLOC_051440	65	7.33333	2.77333	0.35	-2.98619	6.97724e-19	4.57407e-18	NRT2.5	XP_018487395.1 PREDICTED: uncharacterized protein LOC108857881 [Raphanus sativus]
XLOC_051558	0	6.66667	0.001	0.243333	7.92679	1.67979e-05	4.67218e-05	Os03g0733400	AAG50652.1 transposase, putative [Arabidopsis thaliana]
XLOC_051671	48	3.33333	2.45	0.196667	-3.63896	1.13318e-12	5.4493e-12	-	XP_010528370.1 PREDICTED: uncharacterized protein LOC104805488 isoform X1 [Tarenaya hassleriana]
XLOC_051711	0.333333	6.45667	0.01	0.236667	4.56478	0.00049386	0.0011578	-	CDY70298.1 BnaAnng33250D [Brassica napus]
XLOC_051714	38.3333	6.66667	1.63	0.323333	-2.33378	1.48279e-08	5.43089e-08	BAG4	CDY37860.1 BnaC04g31460D [Brassica napus]
XLOC_051730	110.667	13.6667	4.49	0.616667	-2.86415	4.19793e-31	4.12946e-30	-	CDY07294.1 BnaC05g26560D [Brassica napus]
XLOC_051786	61.6667	12.6667	5.91	1.35333	-2.12664	7.26636e-11	3.12753e-10	-	CDY08635.1 BnaC04g19440D [Brassica napus]
XLOC_051827	24.6667	4.66667	0.683333	0.146667	-2.22005	1.39719e-06	4.33759e-06	At1g04770	XP_013585479.1 PREDICTED: uncharacterized protein At1g32220, chloroplastic-like isoform X2 [Brassica oleracea var. oleracea] [Brassica oleracea]
XLOC_051833	0	4.33333	0.001	0.266667	8.05889	0.00099533	0.0022475	AGO7	CDY35619.1 BnaC01g21410D [Brassica napus]
XLOC_051904	0	11.3333	0.001	0.456667	8.835	1.38044e-08	5.06682e-08	RPP5	ACP30601.1 disease resistance protein [Brassica rapa subsp. pekinensis] [Brassica rapa]
XLOC_051935	68.3767	12.6667	3.73	0.77	-2.27625	2.26759e-15	1.26037e-14	PSAF	CDX99129.1 BnaA06g18200D [Brassica napus]
XLOC_051964	23.6667	295.333	1.18333	15.8433	3.74295	2.7128e-84	6.18071e-83	AGP20	XP_013634281.1 PREDICTED: uncharacterized protein LOC106339969 [Brassica oleracea var. oleracea] [Brassica oleracea]
XLOC_051966	32	129.333	1.48333	6.89333	2.21636	2.73622e-24	2.18997e-23	-	CDY05865.1 BnaC08g20420D [Brassica napus]
XLOC_051971	1.66667	23	0.0166667	0.253333	3.926	1.08622e-11	4.92113e-11	-	XP_013605438.1 PREDICTED: uncharacterized protein LOC106312452 isoform X1 [Brassica oleracea var. oleracea] [Brassica oleracea]
XLOC_052019	102.69	17	2.70333	0.506667	-2.41563	4.55613e-19	3.01217e-18	PUB56	XP_013751840.1 PREDICTED: U-box domain-containing protein 56-like [Brassica napus]
XLOC_052042	164.707	29.3967	13.5533	2.74667	-2.30289	9.22856e-37	1.04116e-35	-	XP_013642619.1 PREDICTED: uncharacterized protein LOC106347594 [Brassica napus]
XLOC_052143	129.067	21.7367	3.10667	0.6	-2.37233	1.44045e-27	1.28389e-26	CYP72A13	XP_009146340.1 PREDICTED: cytochrome P450 72A13 [Brassica rapa]
XLOC_052160	447.333	63	8.30667	1.32333	-2.65009	5.80286e-114	1.72898e-112	-	CDY31622.1 BnaA06g20410D [Brassica napus]
XLOC_052221	83.6667	18.3333	1.59	0.386667	-2.03986	2.17766e-14	1.1518e-13	SUD1	XP_013637827.1 PREDICTED: probable E3 ubiquitin ligase SUD1 [Brassica oleracea var. oleracea] [Brassica oleracea]
XLOC_052251	37.6667	4.66667	2.04	0.29	-2.81444	4.30199e-10	1.76247e-09	AL6	CDY15836.1 BnaC02g34550D [Brassica napus]
XLOC_052253	11	0.333333	1.19	0.0433333	-4.77934	2.19475e-05	6.02895e-05	JAC1	JAU12841.1 J domain-containing protein required for chloroplast accumulation response 1 [Noccaea caerulescens]
XLOC_052260	435.98	29.7433	13.7233	1.12	-3.61506	1.55841e-156	6.35698e-155	SCRM	XP_018453034.1 PREDICTED: transcription factor ICE1-like [Raphanus sativus]
XLOC_052281	209.333	45	7.50333	1.83667	-2.03044	6.82897e-35	7.40594e-34	IP5P7	JAU15638.1 Type I inositol 1,4,5-trisphosphate 5-phosphatase CVP2 [Noccaea caerulescens]
XLOC_052288	0	27	0.001	3.58667	11.8084	2.72e-18	1.73874e-17	-	CDY31505.1 BnaC05g16140D [Brassica napus]
XLOC_052310	13.1233	0.756667	0.67	0.0466667	-3.8437	2.14281e-06	6.5265e-06	CLF1	XP_002863433.1 hypothetical protein ARALYDRAFT_330810 [Arabidopsis lyrata subsp. lyrata] [Arabidopsis lyrata]
XLOC_052322	83.6667	12.3333	7.43333	1.22667	-2.59927	2.40824e-19	1.61075e-18	-	CDY14699.1 BnaC05g19560D [Brassica napus]
XLOC_052327	17.0533	0.666667	1.33	0.0533333	-4.64024	3.48541e-08	1.23983e-07	-	-
XLOC_052330	21	0.666667	1.03	0.0366667	-4.81203	4.45162e-11	1.94287e-10	-	XP_013632609.1 PREDICTED: uncharacterized protein LOC106338101 [Brassica oleracea var. oleracea] [Brassica oleracea]
XLOC_052339	18.3333	2	0.993333	0.12	-3.04924	1.36009e-06	4.22785e-06	-	-
XLOC_052346	208.667	29.3333	9.96333	1.57333	-2.6628	7.52169e-55	1.19326e-53	At1g67300	CDY43094.1 BnaC05g36830D [Brassica napus]
XLOC_052352	1413.51	190.89	44.72	6.87333	-2.70184	2.04803e-185	9.85849e-184	SBE3	XP_013621184.1 PREDICTED: uncharacterized protein LOC106327562 isoform X1 [Brassica oleracea var. oleracea] [Brassica oleracea]
XLOC_052412	59	4.33333	2.89333	0.236667	-3.6118	1.42389e-19	9.60267e-19	-	XP_018436087.1 PREDICTED: uncharacterized protein LOC108808437 [Raphanus sativus]
XLOC_052489	7.33333	0.333333	0.513333	0.0266667	-4.26679	0.000106209	0.000270393	-	XP_013587082.1 PREDICTED: uncharacterized protein LOC106295661 [Brassica oleracea var. oleracea] [Brassica oleracea]
XLOC_052493	33.0533	6.36667	0.553333	0.116667	-2.24576	1.08953e-06	3.41498e-06	GC6	CDY04049.1 BnaC02g37640D [Brassica napus]
XLOC_052571	32.3333	5.66667	1.45333	0.286667	-2.34192	2.60008e-08	9.34714e-08	NOP2	XP_009142532.1 PREDICTED: 25S rRNA (cytosine-C(5))-methyltransferase nop2 [Brassica rapa]
XLOC_052804	198.637	15.7967	17.0867	1.52	-3.49073	1.56764e-58	2.6272e-57	MYB28	XP_013665458.1 PREDICTED: transcription factor MYB28-like [Brassica napus]
XLOC_052949	19.6667	4	0.976667	0.223333	-2.12867	1.81307e-05	5.02388e-05	At5g08530	CDX81109.1 BnaC03g03630D [Brassica napus]
XLOC_053116	21	2.33333	2.35	0.276667	-3.08644	0.000132537	0.000333703	-	-
XLOC_053121	62.3333	10	3.21333	0.573333	-2.48662	3.7071e-15	2.04168e-14	-	-
XLOC_053126	702.893	103.153	32.2333	5.31333	-2.60086	2.2737e-148	8.84509e-147	rpmA	CDX91002.1 BnaC02g05950D [Brassica napus]
XLOC_053430	13	2	2.07667	0.37	-2.48867	0.000159947	0.000398998	At4g02000	XP_013614874.1 PREDICTED: uncharacterized protein LOC106321104 [Brassica oleracea var. oleracea] [Brassica oleracea]
XLOC_053504	70.6667	4.33333	2.42667	0.163333	-3.89308	7.97307e-26	6.72039e-25	XYLA	XP_013656867.1 PREDICTED: xylose isomerase [Brassica napus]
XLOC_053548	29.26	116	1.76667	7.87667	2.15656	1.23661e-20	8.68617e-20	-	CDX67627.1 BnaA07g16670D [Brassica napus]
XLOC_053558	14.6667	1.33333	1.00333	0.0933333	-3.42626	8.5357e-06	2.45034e-05	-	-
XLOC_053560	433.123	97.1567	19.5567	4.87667	-2.00369	6.53877e-30	6.21759e-29	-	CDY01932.1 BnaC02g27950D [Brassica napus]
XLOC_053592	11.6667	1.33333	0.756667	0.1	-2.91966	9.28969e-05	0.000238197	GSTT3	XP_013717197.1 PREDICTED: glutathione S-transferase T3-like [Brassica napus]
XLOC_053632	35.3333	4.66667	0.986667	0.146667	-2.75002	4.7498e-11	2.06904e-10	VHA-a2	CDY41791.1 BnaC02g13650D [Brassica napus]
XLOC_053758	30.3333	6.33333	0.926667	0.223333	-2.05285	1.01078e-05	2.88034e-05	-	CDX91628.1 BnaC02g15320D [Brassica napus]
XLOC_053790	21	4	0.54	0.12	-2.16993	6.70799e-06	1.94664e-05	GDPDL2	XP_018461774.1 PREDICTED: LEAF RUST 10 DISEASE-RESISTANCE LOCUS RECEPTOR-LIKE PROTEIN KINASE-like 2.4 [Raphanus sativus]
XLOC_053794	42.0033	7.34333	2.41667	0.476667	-2.34197	2.33335e-08	8.41999e-08	At1g67000	CDY60414.1 BnaC02g45330D [Brassica napus]
XLOC_053814	20	4.33333	0.353333	0.0866667	-2.02748	5.35861e-05	0.000141283	At1g67000	XP_013613580.1 PREDICTED: probable receptor-like protein kinase At1g67000 [Brassica oleracea var. oleracea] [Brassica oleracea]
XLOC_053898	40.3333	7	1.89667	0.37	-2.35787	1.9005e-10	7.96779e-10	-	CDY54531.1 BnaCnng27140D [Brassica napus]
XLOC_053968	33.2267	0	1.14667	0.001	-10.1632	2.68129e-19	1.79013e-18	NRPB4	CDY28555.1 BnaC02g19240D [Brassica napus]
XLOC_053972	27.6667	5.66667	1.73	0.39	-2.14923	6.97484e-07	2.22563e-06	-	-
XLOC_054129	0	9.66667	0.001	0.53	9.04985	5.79451e-07	1.86284e-06	CEL3	CDY37936.1 BnaC02g20750D [Brassica napus]
XLOC_054130	720.333	136.333	22.0467	4.51333	-2.2883	3.61072e-94	9.11636e-93	At2g39360	CDY10501.1 BnaC03g71130D [Brassica napus]
XLOC_054171	23	4.66667	0.736667	0.166667	-2.14405	4.54696e-05	0.000120728	AZF1	CDY38985.1 BnaC07g18350D [Brassica napus]
XLOC_054199	0.746667	21.8933	0.03	1.07667	5.16547	2.73313e-10	1.1338e-09	cirbp	XP_013617250.1 PREDICTED: LOW QUALITY PROTEIN: cold-inducible RNA-binding protein, partial [Brassica oleracea var. oleracea] [Brassica oleracea]
XLOC_054313	35.93	3.74333	1.99333	0.23	-3.11548	1.10602e-11	5.00791e-11	-	CDY51788.1 BnaC02g44750D [Brassica napus]
XLOC_054336	55.3033	10	2.32333	0.42	-2.46773	2.30215e-10	9.60376e-10	EMB2731	XP_013588332.1 PREDICTED: uncharacterized protein LOC106296686 isoform X2 [Brassica oleracea var. oleracea] [Brassica oleracea]
XLOC_054350	61.6667	8	1.72333	0.26	-2.72862	1.58149e-16	9.33916e-16	GATB	CDY01134.1 BnaA04g06850D [Brassica napus]
XLOC_054404	90.6667	16	1.82667	0.36	-2.34314	1.50513e-18	9.72202e-18	-	XP_013722700.1 PREDICTED: uncharacterized protein LOC106426530 [Brassica napus]
XLOC_054410	22.35	4.33333	0.886667	0.193333	-2.1973	3.29125e-05	8.88186e-05	-	CDY20728.1 BnaA02g08680D [Brassica napus]
XLOC_054420	26	3.33333	1.41667	0.21	-2.75404	2.38374e-08	8.59782e-08	CTSB	CDY64824.1 BnaCnng45130D [Brassica napus]
XLOC_054432	70.9467	13.47	3.14333	0.683333	-2.20163	8.47181e-13	4.10077e-12	CYT1	CDX85137.1 BnaC07g07690D [Brassica napus]
XLOC_054468	188.667	18.6667	3.33667	0.376667	-3.14705	9.881e-51	1.47974e-49	CDC48C	CDX89698.1 BnaC03g46120D [Brassica napus]
XLOC_054495	18	1.33333	0.663333	0.0533333	-3.63662	7.86166e-08	2.71335e-07	HAP2	CDY60304.1 BnaUnng00650D [Brassica napus]
XLOC_054501	40.6667	4.33333	1.61	0.196667	-3.03324	1.89915e-13	9.55002e-13	-	CDY12984.1 BnaC02g29910D [Brassica napus]
XLOC_054541	344.667	38.6667	6.7	0.843333	-2.98999	2.05703e-60	3.54109e-59	Os03g0733400	AAD48963.1 contains similarity to transposases [Arabidopsis thaliana]
XLOC_054568	283.03	59.0333	9.24333	2.15	-2.10408	3.76121e-49	5.48382e-48	GSVIVT00026920001	CDY12962.1 BnaC02g29690D [Brassica napus]
XLOC_054603	26	4	1.76667	0.313333	-2.49526	2.90994e-07	9.59043e-07	IAA9	XP_018434244.1 PREDICTED: ribulose-1,5 bisphosphate carboxylase/oxygenase large subunit N-methyltransferase, chloroplastic [Raphanus sativus]
XLOC_054677	14.6667	2	0.623333	0.103333	-2.5927	0.000170932	0.000424945	BHLH60	BAJ33814.1 unnamed protein product [Eutrema halophilum]
XLOC_054711	84	5.33333	2.78	0.193333	-3.84592	8.68547e-27	7.56602e-26	-	XP_013595069.1 PREDICTED: uncharacterized protein LOC106303309 [Brassica oleracea var. oleracea] [Brassica oleracea]
XLOC_054722	56.6667	8	2.08667	0.303333	-2.78222	1.66664e-12	7.93757e-12	-	CDY19285.1 BnaC01g31950D [Brassica napus]
XLOC_054746	59.45	12.53	2.03	0.473333	-2.10055	1.94146e-11	8.66672e-11	-	CDX71274.1 BnaC07g05530D [Brassica napus]
XLOC_054768	86	8.66667	5.96	0.69	-3.11064	5.33559e-19	3.51666e-18	At5g65687	CDY43933.1 BnaC04g21770D [Brassica napus]
XLOC_054795	70.6667	11	3.82	0.663333	-2.52577	5.02172e-18	3.17439e-17	-	-
XLOC_054802	131.667	24.6667	3.74	0.773333	-2.27388	1.79359e-28	1.64301e-27	-	CDY37632.1 BnaCnng08470D [Brassica napus]
XLOC_054812	13.7533	1.32667	0.576667	0.06	-3.2647	7.72659e-06	2.229e-05	-	CDY17150.1 BnaA05g10380D [Brassica napus]
XLOC_054846	60.9867	2.76667	1.97	0.103333	-4.25282	6.78917e-16	3.8779e-15	tkt	CDY56721.1 BnaCnng31080D [Brassica napus]
XLOC_054926	133	21	2.66333	0.48	-2.47213	5.72043e-33	5.91956e-32	VICTR	XP_018440462.1 PREDICTED: LOW QUALITY PROTEIN: disease resistance protein RPS6-like [Raphanus sativus]
XLOC_054929	0	10.6667	0.001	1.10333	10.1077	0.0001008	0.00025741	-	-
XLOC_054938	197.303	42.0433	6.34333	1.51667	-2.06434	3.48971e-31	3.43892e-30	LSG1-2	XP_013677280.1 PREDICTED: uncharacterized protein LOC106381884 [Brassica napus]
XLOC_055033	8	0.666667	0.633333	0.0633333	-3.32193	0.000436295	0.00103	-	XP_013715857.1 PREDICTED: uncharacterized protein LOC106419587 [Brassica napus]
XLOC_055063	31.6667	2	3.8	0.3	-3.66297	2.93304e-09	1.1324e-08	-	-
XLOC_055083	52	4.66667	1.69	0.17	-3.31342	4.03321e-16	2.3327e-15	-	CDY45728.1 BnaC02g35300D [Brassica napus]
XLOC_055101	31.6667	5.66667	1.48667	0.346667	-2.10046	3.46864e-07	1.13663e-06	-	XP_018458514.1 PREDICTED: uncharacterized protein LOC108829351 [Raphanus sativus]
XLOC_055138	887.2	162.093	37.8567	7.81	-2.27715	9.52655e-140	3.49649e-138	JAL35	XP_013586356.1 PREDICTED: jacalin-related lectin 35 [Brassica oleracea var. oleracea] [Brassica oleracea]
XLOC_055196	21.3333	4.33333	0.75	0.186667	-2.00643	2.51298e-05	6.86262e-05	ABCF5	CDY00604.1 BnaC04g23210D [Brassica napus]
XLOC_055338	6	0	0.43	0.001	-8.74819	0.000142112	0.000356545	-	CDX91462.1 BnaC04g06880D [Brassica napus]
XLOC_055359	33.3333	3.33333	2.61	0.3	-3.12102	1.01742e-09	4.05997e-09	-	XP_013673899.1 PREDICTED: uncharacterized protein LOC106378292 [Brassica napus]
XLOC_055363	0	18.6667	0.001	0.993333	9.95613	4.71926e-12	2.18745e-11	FZR2	CDY04804.1 BnaC05g17850D [Brassica napus]
XLOC_055389	413	79	12.9767	2.78333	-2.22103	1.09758e-65	2.02769e-64	-	CDY60424.1 BnaCnng36270D [Brassica napus]
XLOC_055438	59.6667	11	2.26333	0.48	-2.23734	1.15426e-12	5.54719e-12	-	CDY08341.1 BnaC09g12550D [Brassica napus]
XLOC_055481	50.6667	6.66667	1.93	0.286667	-2.75115	2.20588e-12	1.04178e-11	-	CDY30318.1 BnaA09g09590D [Brassica napus]
XLOC_055586	11.3333	0.666667	0.44	0.03	-3.87447	1.14053e-05	3.23126e-05	At1g02770	XP_009129754.1 PREDICTED: UPF0725 protein At3g19520-like [Brassica rapa]
XLOC_055587	0	7.31	0.001	0.396667	8.63178	4.27917e-06	1.26542e-05	-	CDX99199.1 BnaC05g33140D [Brassica napus]
XLOC_055600	65.03	4	2.64667	0.313333	-3.07841	1.3533e-21	9.85713e-21	NRPB4	CDY28555.1 BnaC02g19240D [Brassica napus]
XLOC_055627	45.3333	7	1.12667	0.2	-2.49399	4.38881e-11	1.91633e-10	-	XP_009142130.1 PREDICTED: uncharacterized protein LOC103866013 [Brassica rapa]
XLOC_055649	119.12	20.3567	9.48	1.77667	-2.41571	4.89254e-16	2.81538e-15	-	-
XLOC_056038	10.3333	1	0.52	0.0533333	-3.2854	0.000252813	0.000615436	-	CDY17968.1 BnaC03g30400D [Brassica napus]
XLOC_056069	0.333333	14.6667	0.01	0.533333	5.73697	1.07771e-09	4.29278e-09	-	XP_013632522.1 PREDICTED: LOW QUALITY PROTEIN: embryonic protein DC-8 [Brassica oleracea var. oleracea] [Brassica oleracea]
XLOC_056136	19.3333	0.666667	0.766667	0.03	-4.67557	1.66743e-09	6.55024e-09	At5g02760	CDX80837.1 BnaC03g00910D [Brassica napus]
XLOC_056315	0	4.66667	0.001	0.243333	7.92679	0.000351369	0.000839771	-	XP_002873288.1 hypothetical protein ARALYDRAFT_487516 [Arabidopsis lyrata subsp. lyrata] [Arabidopsis lyrata]
XLOC_056700	21.57	2.33333	1.16667	0.15	-2.95936	8.93424e-07	2.82253e-06	-	XP_013679042.1 PREDICTED: TVP38/TMEM64 family membrane protein slr0305-like, partial [Brassica napus]
XLOC_056786	77	11.6667	4.4	0.756667	-2.53977	5.04031e-17	3.04559e-16	-	XP_013715847.1 PREDICTED: uncharacterized protein LOC106419577 [Brassica napus]
XLOC_056796	21.3333	2	1.06333	0.116667	-3.18813	9.98753e-06	2.84702e-05	-	CDX71112.1 BnaC03g11960D [Brassica napus]
XLOC_057082	11.3333	0	0.703333	0.001	-9.45806	4.52387e-07	1.46736e-06	-	-
XLOC_057096	20.6967	1.33333	1.53	0.103333	-3.88815	7.84879e-08	2.70915e-07	RMA3	XP_013655585.1 PREDICTED: E3 ubiquitin-protein ligase RMA3-like [Brassica napus]
XLOC_057123	17.26	2.51	0.786667	0.14	-2.49033	0.000198988	0.000490871	At1g06020	XP_013660627.1 PREDICTED: probable fructokinase-2 [Brassica napus]
XLOC_057173	16.96	2.31	1.42333	0.23	-2.62957	1.93915e-05	5.35786e-05	-	-
XLOC_057177	166.87	2507.16	5.26667	88.7167	4.07424	0	0	At2g30020	XP_013622508.1 PREDICTED: probable protein phosphatase 2C 25 [Brassica oleracea var. oleracea] [Brassica oleracea]
XLOC_057178	508	59.3333	14.3333	1.88667	-2.92546	1.75487e-137	6.3414e-136	mkkA	XP_013623494.1 PREDICTED: mitogen-activated protein kinase kinase kinase NPK1-like [Brassica oleracea var. oleracea] [Brassica oleracea]
XLOC_057196	14.6667	2	1.08667	0.16	-2.76377	0.000139928	0.000351327	-	-
XLOC_057311	18.66	3.33333	1.03	0.203333	-2.34073	5.726e-05	0.000150568	At2g03410	XP_013672261.1 PREDICTED: uncharacterized protein LOC106376699 [Brassica napus]
XLOC_057316	9.14	1	0.61	0.08	-2.93074	0.00075586	0.00173398	-	-
XLOC_057527	0.333333	14.3333	0.0133333	0.606667	5.50779	2.10222e-07	7.00912e-07	PP2C5	CDY24922.1 BnaC03g22500D [Brassica napus]
XLOC_057564	23.2167	1.41333	2.01333	0.106667	-4.2384	1.00866e-09	4.02647e-09	-	CDY22508.1 BnaC03g23180D [Brassica napus]
XLOC_057630	309.333	7.33333	13.9233	0.343333	-5.34175	5.39715e-139	1.9706e-137	UGT74F1	XP_013623541.1 PREDICTED: UDP-glycosyltransferase 74F2-like [Brassica oleracea var. oleracea] [Brassica oleracea]
XLOC_057706	24.2633	1.16333	0.716667	0.0366667	-4.28876	6.38367e-11	2.75775e-10	fahd1	CDY65164.1 BnaC03g73960D [Brassica napus]
XLOC_057747	2	12.3333	0.13	0.893333	2.78069	4.18094e-05	0.000111399	-	CDY38517.1 BnaC03g26800D [Brassica napus]
XLOC_057767	12.3333	0.333333	1.22	0.04	-4.93074	1.42147e-06	4.40962e-06	-	XP_013657323.1 PREDICTED: uncharacterized protein LOC106362051 [Brassica napus]
XLOC_057838	35.3333	6.33333	1.04333	0.153333	-2.76646	1.20129e-06	3.75045e-06	At3g44820	XP_013669112.1 PREDICTED: uncharacterized protein LOC106373492 [Brassica napus]
XLOC_057842	41.3333	4	0.62	0.0666667	-3.21723	1.9518e-14	1.03539e-13	-	XP_013617076.1 PREDICTED: RNA pseudouridine synthase 7-like [Brassica oleracea var. oleracea] [Brassica oleracea]
XLOC_057887	2594.01	386.223	22.2033	3.56333	-2.63948	3.18409e-214	1.7826e-212	-	XP_013615066.1 PREDICTED: uncharacterized protein LOC106321321, partial [Brassica oleracea var. oleracea] [Brassica oleracea]
XLOC_057891	48	9	3.43667	0.736667	-2.22193	6.95079e-10	2.80497e-09	-	-
XLOC_057896	29.7733	6.14667	0.753333	0.183333	-2.03882	3.11404e-06	9.33558e-06	At4g04430	XP_013742731.1 PREDICTED: uncharacterized protein LOC106445682 [Brassica napus]
XLOC_057904	44.6667	8	0.743333	0.153333	-2.27734	7.42062e-08	2.56652e-07	GSO1	CDY11072.1 BnaC06g23240D [Brassica napus]
XLOC_057928	17.3333	2.66667	1.37	0.243333	-2.49317	1.60898e-05	4.48603e-05	At4g34450	CDY05110.1 BnaC03g29080D [Brassica napus]
XLOC_058000	1.33333	17.31	0.233333	3.14	3.7503	3.80093e-08	1.3476e-07	GH3.12	XP_013610407.1 PREDICTED: 4-substituted benzoates-glutamate ligase GH3.12-like [Brassica oleracea var. oleracea] [Brassica oleracea]
XLOC_058007	18.6133	3.35	0.93	0.186667	-2.31677	1.74131e-05	4.83614e-05	RPL19B	XP_018476238.1 PREDICTED: 60S ribosomal protein L19-3-like [Raphanus sativus]
XLOC_058011	49.4033	8.07333	1.75	0.323333	-2.43626	1.25807e-11	5.67873e-11	CALS1	XP_013601873.1 PREDICTED: protein PAT1 homolog 1 [Brassica oleracea var. oleracea] [Brassica oleracea]
XLOC_058128	27	2.33333	1.46333	0.14	-3.38576	2.44428e-10	1.01797e-09	-	XP_013634482.1 PREDICTED: uncharacterized protein LOC106340166 [Brassica oleracea var. oleracea] [Brassica oleracea]
XLOC_058260	170.333	20	6.60667	0.873333	-2.91932	5.80231e-50	8.5894e-49	-	XP_009135117.1 PREDICTED: uncharacterized protein LOC103859352 isoform X1 [Brassica rapa]
XLOC_058274	12	97.3333	0.523333	4.82333	3.20423	1.87956e-33	1.96792e-32	PRA1A3	CDY53323.1 BnaCnng24850D [Brassica napus]
XLOC_058315	58	4.33333	2.43333	0.213333	-3.51175	9.67181e-19	6.30046e-18	CPA	XP_013694220.1 PREDICTED: N-carbamoylputrescine amidase-like, partial [Brassica napus]
XLOC_058434	71.88	10.4867	4.95333	0.746667	-2.72986	6.17956e-16	3.53671e-15	-	CDY27818.1 BnaC09g28450D [Brassica napus]
XLOC_058500	37.6667	8.33333	0.653333	0.163333	-2	1.62528e-07	5.46469e-07	RLP12	XP_013623209.1 PREDICTED: receptor-like protein 12 [Brassica oleracea var. oleracea] [Brassica oleracea]
XLOC_058534	0	4.66667	0.001	0.46	8.84549	0.000324503	0.00077879	MUR1	XP_013737156.1 PREDICTED: GDP-mannose 4,6 dehydratase 1-like [Brassica napus]
XLOC_058590	14.5467	2.18667	0.953333	0.166667	-2.51602	0.000469107	0.00110351	rhp16	CDY15535.1 BnaA08g28190D [Brassica napus]
XLOC_058616	21.6667	2.33333	1.51667	0.186667	-3.02237	1.6404e-06	5.05304e-06	-	-
XLOC_058666	19.32	2.45333	1.04667	0.16	-2.70966	8.58193e-07	2.71534e-06	-	CDY49750.1 BnaA02g19220D [Brassica napus]
XLOC_058725	44	7.66667	1.93667	0.403333	-2.26353	1.77293e-10	7.44309e-10	-	CDY11880.1 BnaC03g13060D [Brassica napus]
XLOC_058772	240.617	53.6667	33.5733	6.95	-2.27223	4.38371e-41	5.47231e-40	-	CDY61738.1 BnaCnng38400D [Brassica napus]
XLOC_058775	0	17	0.001	0.663333	9.37359	2.34695e-09	9.13098e-09	-	XP_013617226.1 PREDICTED: uncharacterized protein LOC106323686 [Brassica oleracea var. oleracea] [Brassica oleracea]
XLOC_058898	51.07	2.68667	1.29333	0.08	-4.01495	3.31517e-18	2.11047e-17	PP7	XP_013606364.1 PREDICTED: serine/threonine-protein phosphatase 7 [Brassica oleracea var. oleracea] [Brassica oleracea]
XLOC_058960	439.923	4573.57	13.2067	155.163	3.55445	0	0	NAC062	CDX86970.1 BnaC03g52400D [Brassica napus]
XLOC_058977	0	9	0.001	1.28667	10.3294	7.46816e-07	2.37705e-06	ABCG18	XP_013588671.1 PREDICTED: ABC transporter G family member 18-like [Brassica oleracea var. oleracea] [Brassica oleracea]
XLOC_059025	19	3	1.69	0.3	-2.49399	3.8496e-06	1.14342e-05	LYM3	XP_013618012.1 PREDICTED: lysM domain-containing GPI-anchored protein 2 [Brassica oleracea var. oleracea] [Brassica oleracea]
XLOC_059038	74.02	12.15	5.43	0.996667	-2.44577	7.9379e-13	3.8486e-12	TERT	CDX87971.1 BnaC03g54250D [Brassica napus]
XLOC_059054	39.3333	4.33333	3.45667	0.443333	-2.96292	3.56086e-13	1.76137e-12	-	CDX87981.1 BnaC03g54150D [Brassica napus]
XLOC_059151	152.863	8.55	11.1533	0.693333	-4.00778	1.32124e-46	1.84389e-45	-	XP_013642619.1 PREDICTED: uncharacterized protein LOC106347594 [Brassica napus]
XLOC_059171	34.6667	4	2.07333	0.27	-2.94092	2.27508e-06	6.91221e-06	-	-
XLOC_059241	24	1.66667	0.93	0.07	-3.7318	3.91176e-10	1.60644e-09	APL2	XP_009113743.1 PREDICTED: glucose-1-phosphate adenylyltransferase large subunit 2, chloroplastic isoform X2 [Brassica rapa]
XLOC_059277	10.3333	1	0.483333	0.0533333	-3.17991	0.000264593	0.000642372	-	CDY61352.1 BnaC03g74790D [Brassica napus]
XLOC_059315	1.33333	10.6667	0.183333	1.11	2.59802	0.000194291	0.000479944	-	XP_018461372.1 PREDICTED: uncharacterized protein LOC108832383, partial [Raphanus sativus]
XLOC_059344	3	415.157	0.0633333	9.90667	7.28929	2.86486e-253	1.97445e-251	ADO2	XP_013593058.1 PREDICTED: adagio protein 2-like [Brassica oleracea var. oleracea] [Brassica oleracea]
XLOC_059384	32	2.33333	1.63333	0.143333	-3.51037	6.95189e-13	3.382e-12	-	XP_002876133.1 hypothetical protein ARALYDRAFT_485594 [Arabidopsis lyrata subsp. lyrata] [Arabidopsis lyrata]
XLOC_059488	151	32.3333	4.45667	1.08667	-2.03606	1.71355e-22	1.29133e-21	HOP2	CDY33021.1 BnaA10g12270D [Brassica napus]
XLOC_059523	220.333	7493	6.73667	258.48	5.26187	0	0	GLC1	XP_013604632.1 PREDICTED: glucan endo-1,3-beta-glucosidase-like isoform X1 [Brassica oleracea var. oleracea] [Brassica oleracea]
XLOC_059694	0	4.82667	0.001	0.47	8.87652	0.000305229	0.000735341	-	-
XLOC_059789	20.61	0	0.766667	0.001	-9.58246	8.72596e-08	3e-07	-	CDY36395.1 BnaC05g09960D [Brassica napus]
XLOC_059850	19.3333	1.33333	0.52	0.04	-3.70044	1.04573e-07	3.57312e-07	-	CDY51487.1 BnaC03g77430D [Brassica napus]
XLOC_059865	19.3333	4	0.553333	0.13	-2.08964	2.79571e-05	7.59791e-05	KPNB1	XP_013638831.1 PREDICTED: importin subunit beta-1-like isoform X1 [Brassica oleracea var. oleracea] [Brassica oleracea]
XLOC_059949	269	44	21.66	4.12667	-2.39198	5.68874e-54	8.91312e-53	CYP18-2	CDY32693.1 BnaA02g07550D [Brassica napus]
XLOC_059986	0	22	0.001	0.803333	9.64985	2.09822e-14	1.11055e-13	-	CDY24727.1 BnaC04g13320D [Brassica napus]
XLOC_060064	19.6667	1.33333	0.42	0.0333333	-3.65535	7.92096e-07	2.51496e-06	-	XP_009102113.1 PREDICTED: uncharacterized protein LOC103828250 [Brassica rapa]
XLOC_060114	138.667	2.33333	7.02	0.14	-5.64797	5.30624e-59	8.94902e-58	HFR1	CDY55316.1 BnaC08g49690D [Brassica napus]
XLOC_060165	90.3333	13.3333	2.81667	0.46	-2.61428	3.51057e-21	2.51556e-20	TIF4A-3	CDY54037.1 BnaC08g47550D [Brassica napus]
XLOC_060174	26.2933	4.75	1.43333	0.293333	-2.28876	9.62193e-07	3.03025e-06	ECM16	CDX84077.1 BnaC08g07540D [Brassica napus]
XLOC_060178	12.3333	1.33333	0.713333	0.0766667	-3.21791	0.000358961	0.000857041	-	XP_018470517.1 PREDICTED: uncharacterized protein LOC108842180 isoform X1 [Raphanus sativus]
XLOC_060186	50.3333	8	2.60667	0.466667	-2.48174	1.54101e-13	7.78653e-13	At1g50280	XP_013735834.1 PREDICTED: BTB/POZ domain-containing protein At1g50280-like [Brassica napus]
XLOC_060480	21.5833	4.33333	0.603333	0.136667	-2.14229	6.6827e-05	0.000174296	-	-
XLOC_060631	43.6667	8.66667	2.10333	0.463333	-2.18256	4.27237e-10	1.75062e-09	fray2	CDX70576.1 BnaC03g06600D [Brassica napus]
XLOC_060851	226.773	34.4	9.99	1.53667	-2.70068	9.36898e-44	1.23627e-42	STR4A	XP_013623712.1 PREDICTED: uncharacterized protein LOC106329569 [Brassica oleracea var. oleracea] [Brassica oleracea]
XLOC_060961	22.3333	2.66667	2.06667	0.28	-2.88381	1.11775e-07	3.81197e-07	-	CDY11852.1 BnaC03g12780D [Brassica napus]
XLOC_060992	229.333	23	15.05	1.69	-3.15467	1.98983e-49	2.91325e-48	-	-
XLOC_061148	14.3333	0	1.42667	0.001	-10.4784	1.94789e-07	6.5117e-07	-	-
XLOC_061180	32.3333	2.66667	0.903333	0.0766667	-3.55859	1.82254e-09	7.1418e-09	GLC1	XP_006391444.1 hypothetical protein EUTSA_v10019456mg [Eutrema salsugineum]
XLOC_061283	5	0	0.366667	0.001	-8.51833	0.000493596	0.00115725	-	XP_013669300.1 PREDICTED: uncharacterized protein LOC106373707 [Brassica napus]
XLOC_061366	42.3333	8.66667	1.89333	0.446667	-2.08366	3.17132e-08	1.13207e-07	-	XP_013614501.1 PREDICTED: uncharacterized protein LOC106320679 [Brassica oleracea var. oleracea] [Brassica oleracea]
XLOC_061404	70.67	7.35333	2.05	0.246667	-3.05499	2.13592e-20	1.48625e-19	-	-
XLOC_061443	21.19	3.53333	0.803333	0.15	-2.42104	5.07114e-06	1.48987e-05	ACT3	CDY36724.1 BnaC02g31450D [Brassica napus]
XLOC_061461	80.6233	17.3333	2.89333	0.71	-2.02684	1.54551e-14	8.24162e-14	URH1	CDX79557.1 BnaC03g18930D [Brassica napus]
XLOC_061623	9.66667	1	0.646667	0.0666667	-3.27798	0.000124593	0.000314677	RID3	CDY24947.1 BnaC03g22250D [Brassica napus]
XLOC_061626	20.67	0.99	1.15333	0.06	-4.2647	8.49066e-07	2.68822e-06	-	XP_013613848.1 PREDICTED: uncharacterized protein LOC106320025 isoform X1 [Brassica oleracea var. oleracea] [Brassica oleracea]
XLOC_061638	7	24.3333	0.52	2.08	2	4.36594e-06	1.29004e-05	-	CDY60340.1 BnaC03g72330D [Brassica napus]
XLOC_061858	69.6667	13	4.08333	0.86	-2.24734	3.17895e-12	1.48832e-11	ATC401	XP_018513397.1 PREDICTED: 65-kDa microtubule-associated protein 3-like isoform X1 [Brassica rapa]
XLOC_061878	10.3333	1	0.65	0.0733333	-3.1479	0.000379745	0.00090398	-	-
XLOC_061947	294	47.6667	10.76	2.09333	-2.3618	1.77391e-58	2.97097e-57	FBP	CDY05091.1 BnaC03g28890D [Brassica napus]
XLOC_061966	77.6667	13.3333	3.26667	0.623333	-2.38974	3.01751e-15	1.66879e-14	At1g79710	XP_013716061.1 PREDICTED: apoptosis-inducing factor 2-like [Brassica napus]
XLOC_061968	22.6667	3	1.14667	0.166667	-2.78241	2.64925e-07	8.76229e-07	FPA	XP_002889072.1 hypothetical protein ARALYDRAFT_476779 [Arabidopsis lyrata subsp. lyrata] [Arabidopsis lyrata]
XLOC_061980	4.33333	48.6667	0.27	8.94667	5.05032	2.54634e-19	1.70165e-18	COX5B-1	XP_013587532.1 PREDICTED: cytochrome c oxidase subunit 5b-1, mitochondrial-like [Brassica oleracea var. oleracea] [Brassica oleracea]
XLOC_061990	23.6667	1.66667	2.36667	0.19	-3.63879	4.60681e-09	1.75277e-08	CDC48E	OAO95421.1 AtCDC48C [Arabidopsis thaliana]
XLOC_062107	840.98	96.6667	56.4167	7.25667	-2.95874	1.65616e-153	6.61942e-152	-	XP_018513414.1 PREDICTED: dormancy-associated protein homolog 3 isoform X1 [Brassica rapa]
XLOC_062145	68	13.3333	4.56333	0.996667	-2.19491	2.62286e-14	1.3817e-13	-	CDX91869.1 BnaC03g31710D [Brassica napus]
XLOC_062196	106	781	7.12333	58.44	3.03633	8.18169e-164	3.49039e-162	AFP1	XP_013686996.1 PREDICTED: defensin-like protein 3 [Brassica napus]
XLOC_062264	0.666667	14.6667	0.0366667	0.9	4.61738	6.89704e-09	2.59273e-08	UGT80A2	CDY08021.1 BnaC03g35020D [Brassica napus]
XLOC_062347	38.6667	13.7967	2.45667	0.566667	-2.11613	0.000389718	0.000926125	-	XP_013594815.1 PREDICTED: uncharacterized protein LOC106302973 [Brassica oleracea var. oleracea] [Brassica oleracea]
XLOC_062391	9.23667	0	0.333333	0.001	-8.38082	8.63603e-07	2.7319e-06	-	CDY51895.1 BnaC03g73580D [Brassica napus]
XLOC_062420	35.6667	7.66667	2.04667	0.49	-2.06242	3.46121e-08	1.23151e-07	-	-
XLOC_062563	2	18	0.1	1.01	3.33628	4.65196e-07	1.50726e-06	At3g20160	XP_013626262.1 PREDICTED: geranylgeranyl pyrophosphate synthase 10, mitochondrial-like [Brassica oleracea var. oleracea] [Brassica oleracea]
XLOC_062608	0	7.66667	0.001	0.333333	8.38082	1.39606e-05	3.91684e-05	-	XP_013622553.1 PREDICTED: uncharacterized protein At3g43530-like [Brassica oleracea var. oleracea] [Brassica oleracea]
XLOC_062609	1.66667	101.813	0.0533333	3.20333	5.90839	3.60897e-56	5.84663e-55	ELF3	XP_013736603.1 PREDICTED: protein EARLY FLOWERING 3-like [Brassica napus]
XLOC_062632	8.33333	174.333	0.146667	3.38	4.52641	9.57223e-85	2.18929e-83	-	JAU22978.1 LINE-1 retrotransposable element ORF2 protein, partial [Noccaea caerulescens]
XLOC_062638	3.44333	16.8333	0.0966667	0.53	2.4549	2.87009e-05	7.79265e-05	MYOB1	CDX77896.1 BnaC03g53230D [Brassica napus]
XLOC_062705	7.66667	40.6533	0.573333	3.13667	2.45179	1.30904e-11	5.90302e-11	BGLU11	XP_013744774.1 PREDICTED: beta-glucosidase 4-like [Brassica napus]
XLOC_062770	534	91.6667	20.71	4.24333	-2.28706	3.92568e-91	9.59488e-90	ATG10	CDY31011.1 BnaC04g24130D [Brassica napus]
XLOC_062844	38.6667	4.33333	2.03667	0.25	-3.02621	6.15524e-12	2.83249e-11	PFK7	CDY07887.1 BnaC03g47350D [Brassica napus]
XLOC_062852	81.84	13.7267	4.10333	0.776667	-2.40143	4.7939e-15	2.62601e-14	At3g03630	XP_013729352.1 PREDICTED: probable S-sulfocysteine synthase, chloroplastic [Brassica napus]
XLOC_062883	268.59	1242.17	6.74	34.8767	2.37144	6.07726e-251	4.16613e-249	At1g04910	XP_013630548.1 PREDICTED: uncharacterized protein At1g04910 [Brassica oleracea var. oleracea] [Brassica oleracea]
XLOC_062900	157.187	30.6967	4.45	1.02	-2.12524	5.90503e-32	5.93723e-31	TGA1	CDY14552.1 BnaC03g49070D [Brassica napus]
XLOC_062936	83.2633	7.64667	2.61333	0.27	-3.27486	4.4155e-28	3.99505e-27	PP7	XP_013606364.1 PREDICTED: serine/threonine-protein phosphatase 7 [Brassica oleracea var. oleracea] [Brassica oleracea]
XLOC_063096	14	0.666667	2.3	0.12	-4.26053	2.20231e-06	6.69929e-06	-	XP_018491309.1 PREDICTED: uncharacterized protein LOC108861839 isoform X1 [Raphanus sativus]
XLOC_063137	15.3333	2	1.45333	0.203333	-2.83745	0.000167334	0.00041651	-	CDY64662.1 BnaAnng19610D [Brassica napus]
XLOC_063173	9.35667	0	0.416667	0.001	-8.70275	0.000256206	0.000623008	UBC32	XP_018434248.1 PREDICTED: ubiquitin-conjugating enzyme E2 32 [Raphanus sativus]
XLOC_063218	739.333	125.333	20.21	3.85667	-2.38964	6.29188e-136	2.25048e-134	AtMg01250	XP_018474183.1 PREDICTED: uncharacterized protein LOC108845474 [Raphanus sativus]
XLOC_063242	101.333	20.3333	2.06667	0.48	-2.1062	2.33613e-16	1.36868e-15	At3g49055	JAU26203.1 Uncharacterized protein GA_TR7886_c0_g1_i1_g.25499 [Noccaea caerulescens]
XLOC_063251	26.6967	5.35	0.996667	0.233333	-2.09472	8.19022e-06	2.35642e-05	RBL2	-
XLOC_063299	0	5.38667	0.001	0.42	8.71425	0.000586209	0.0013621	-	XP_013679925.1 PREDICTED: uncharacterized protein LOC106384522 [Brassica napus]
XLOC_063330	160.983	11.9167	3.46667	0.283333	-3.61298	1.37576e-51	2.08657e-50	-	CDX85149.1 BnaC07g07570D [Brassica napus]
XLOC_063444	82	18	1.36667	0.313333	-2.12489	8.60599e-15	4.65023e-14	PKS3	XP_002893017.1 hypothetical protein ARALYDRAFT_889309 [Arabidopsis lyrata subsp. lyrata] [Arabidopsis lyrata]
XLOC_063468	178	39.6667	2.05667	0.513333	-2.00234	1.89803e-34	2.03554e-33	-	CAB46043.1 retrotransposon like protein [Arabidopsis thaliana]
XLOC_063491	434.667	60	25.8133	4.01667	-2.68405	1.41826e-96	3.65246e-95	-	-
XLOC_063492	56	0.333333	2.70667	0.0166667	-7.34341	6.04458e-29	5.60219e-28	At4g10400	CDX71670.1 BnaC09g27110D [Brassica napus]
XLOC_063505	80	16	3.02	0.69	-2.12988	4.00045e-15	2.19917e-14	AtMg00310	XP_018443348.1 PREDICTED: uncharacterized protein LOC108815196 [Raphanus sativus]
XLOC_063589	10.3333	1	0.8	0.0866667	-3.20645	0.000140822	0.000353479	-	CDX80495.1 BnaC07g29490D [Brassica napus]
XLOC_063636	102.667	18.3333	2.27	0.453333	-2.32405	1.37364e-18	8.88754e-18	RPN2	CDY65340.1 BnaC03g64370D [Brassica napus]
XLOC_063748	48.6667	3.66667	1.45333	0.13	-3.48278	1.64444e-16	9.70199e-16	SAMDC1	AAL06846.1 AT3g02470/F16B3_10 [Arabidopsis thaliana]
XLOC_063883	80.3333	6.66667	1.99	0.18	-3.4667	1.30256e-27	1.1626e-26	At5g56420	XP_013722606.1 PREDICTED: F-box/FBD/LRR-repeat protein At5g56420-like [Brassica napus]
XLOC_063913	19	3.33333	0.64	0.123333	-2.37551	0.000228252	0.000558531	At5g56570	CDY03616.1 BnaC03g68750D [Brassica napus]
XLOC_063955	71.3333	9	2.45	0.353333	-2.79368	2.35412e-18	1.5091e-17	At5g38590	XP_013723674.1 PREDICTED: FBD-associated F-box protein At5g38590-like isoform X1 [Brassica napus]
XLOC_064020	11.6667	1	0.72	0.07	-3.36257	1.60506e-05	4.47575e-05	OXA1L	ABD65074.1 inner membrane protein oxa1-related [Brassica oleracea]
XLOC_064420	33	6	1.71333	0.36	-2.25074	9.64726e-08	3.30468e-07	RLM1A	NP_176572.1 Disease resistance protein (TIR-NBS-LRR class) family [Arabidopsis thaliana]
XLOC_064437	5.37333	51.9233	0.42	4.96	3.56188	5.11263e-19	3.37344e-18	bVPE	XP_013632061.1 PREDICTED: LOW QUALITY PROTEIN: vacuolar-processing enzyme beta-isozyme-like [Brassica oleracea var. oleracea] [Brassica oleracea]
XLOC_064444	9.33333	0.666667	0.826667	0.08	-3.36923	6.48e-05	0.000169352	-	-
XLOC_064573	62.6667	6.66667	2.72333	0.336667	-3.01598	3.38806e-16	1.96751e-15	clpC	CDY71658.1 BnaCnng73820D, partial [Brassica napus]
XLOC_064706	490.933	74.3333	16.7867	3.08333	-2.44475	2.78875e-116	8.51605e-115	-	XP_010480897.2 PREDICTED: uncharacterized protein LOC104759696 [Camelina sativa]
XLOC_064710	7.66667	0	0.61	0.001	-9.25267	3.72342e-05	9.97739e-05	CPN60B1	CDY10302.1 BnaC05g29770D [Brassica napus]
XLOC_064773	65.9433	11.5267	3.35333	0.68	-2.30199	2.16137e-12	1.02182e-11	-	CDX68171.1 BnaA07g22110D [Brassica napus]
XLOC_064879	47	8.66667	1.24	0.26	-2.25376	1.50181e-11	6.74895e-11	MIP1	CDX91265.1 BnaC02g26760D [Brassica napus]
XLOC_064954	131	28.6667	4.29667	1.06	-2.01915	1.67615e-18	1.08095e-17	XLG1	CDY30833.1 BnaC05g22090D [Brassica napus]
XLOC_064964	63.24	12.6667	2.39	0.546667	-2.12828	6.23133e-08	2.16868e-07	UGLYAH	XP_013639642.1 PREDICTED: (S)-ureidoglycine aminohydrolase-like [Brassica oleracea var. oleracea] [Brassica oleracea]
XLOC_064980	12.3333	2.33333	0.656667	0.133333	-2.30012	0.000699551	0.00161141	AGO9	XP_013668827.1 PREDICTED: uncharacterized protein LOC106373156 [Brassica napus]
XLOC_064982	47.64	2.33333	2.15667	0.12	-4.1677	9.89379e-20	6.71337e-19	NAC041	XP_013634266.1 PREDICTED: NAC domain-containing protein 41-like [Brassica oleracea var. oleracea] [Brassica oleracea]
XLOC_065001	291.667	54.6667	10.5133	2.24667	-2.22636	1.3812e-45	1.886e-44	RPL22B	CDY22413.1 BnaA06g37350D [Brassica napus]
XLOC_065045	200.333	27	8.15667	1.23333	-2.72542	3.3256e-50	4.94387e-49	-	XP_018441791.1 PREDICTED: uncharacterized protein LOC108813663 [Raphanus sativus]
XLOC_065046	114.483	20.9067	9.55333	1.95333	-2.29007	2.60469e-24	2.08578e-23	-	XP_013642619.1 PREDICTED: uncharacterized protein LOC106347594 [Brassica napus]
XLOC_065061	12.6667	1.66667	0.383333	0.0566667	-2.75803	8.75681e-05	0.000225116	At5g55860	CDY62812.1 BnaC04g55500D [Brassica napus]
XLOC_065072	18.3333	1.33333	0.963333	0.0833333	-3.53107	9.7052e-08	3.32394e-07	VIII-A	CDY10882.1 BnaC01g14970D [Brassica napus]
XLOC_065080	16.3333	1	0.713333	0.0533333	-3.74147	2.64312e-07	8.74315e-07	-	XP_018510821.1 PREDICTED: uncharacterized protein LOC103845122 isoform X2 [Brassica rapa]
XLOC_065115	57.6233	12.7533	2.07	0.513333	-2.01166	3.92452e-08	1.38944e-07	-	XP_013689008.1 PREDICTED: uncharacterized protein LOC106392766 [Brassica napus]
XLOC_065119	0	6.33333	0.001	0.303333	8.24476	2.16046e-05	5.94024e-05	E1-BETA-2	XP_013632558.1 PREDICTED: LOW QUALITY PROTEIN: pyruvate dehydrogenase E1 component subunit beta-3, chloroplastic [Brassica oleracea var. oleracea] [Brassica oleracea]
XLOC_065135	20	3.33333	0.976667	0.166667	-2.5509	6.28452e-06	1.82897e-05	ERDJ2B	CDY69562.1 BnaCnng64200D [Brassica napus]
XLOC_065195	19.6667	3.33333	0.66	0.123333	-2.4199	4.10298e-06	1.21551e-05	MYB34	XP_018444199.1 PREDICTED: myb-related protein 308-like [Raphanus sativus]
XLOC_065322	0	4.66667	0.001	0.42	8.71425	0.000290503	0.0007019	-	-
XLOC_065515	457.333	49.6667	9.58333	1.19333	-3.00553	1.98812e-43	2.60826e-42	-	CDX71550.1 BnaC04g17850D [Brassica napus]
XLOC_065524	59.6667	8.66667	2.39	0.39	-2.61546	8.92531e-15	4.81873e-14	-	CDY06433.1 BnaC05g30970D [Brassica napus]
XLOC_065532	38.3333	3.66667	1.86667	0.21	-3.152	6.36822e-11	2.75138e-10	CPK25	XP_013623934.1 PREDICTED: LOW QUALITY PROTEIN: calcium-dependent protein kinase 25 [Brassica oleracea var. oleracea] [Brassica oleracea]
XLOC_065541	0.333333	9.33333	0.0133333	0.38	4.83289	2.36127e-05	6.46982e-05	-	-
XLOC_065559	4	73.6667	0.0933333	2.06333	4.46644	7.11859e-33	7.34377e-32	GSTU18	CDY31810.1 BnaC01g27660D [Brassica napus]
XLOC_065572	21.3333	4.33333	0.663333	0.146667	-2.17719	3.96208e-05	0.000105893	-	XP_013711768.1 PREDICTED: tricalbin-3-like [Brassica napus]
XLOC_065582	11.6667	0	0.513333	0.001	-9.00375	2.10495e-07	7.01763e-07	DDM1	CDY47001.1 BnaC09g14030D, partial [Brassica napus]
XLOC_065630	3.34	25.76	0.0866667	0.786667	3.1822	1.21033e-09	4.80272e-09	PP2AA1	CDY03849.1 BnaC07g10740D [Brassica napus]
XLOC_065669	58.17	5.97333	2.18667	0.25	-3.12873	8.28253e-13	4.01166e-12	MORF9	XP_002884187.1 transducin family protein [Arabidopsis lyrata subsp. lyrata] [Arabidopsis lyrata]
XLOC_065691	21.6133	3.72	0.883333	0.196667	-2.16721	0.000172027	0.000427544	-	CDY59197.1 BnaCnng34440D [Brassica napus]
XLOC_065713	2	43.6667	0.04	0.973333	4.60486	2.87761e-19	1.91838e-18	At1g61340	XP_013635184.1 PREDICTED: F-box protein At1g61340-like [Brassica oleracea var. oleracea] [Brassica oleracea]
XLOC_065750	35.3233	8.13333	3.64667	0.896667	-2.02393	7.04189e-07	2.2461e-06	-	-
XLOC_065753	7.33333	0	0.53	0.001	-9.04985	0.000688769	0.00158828	At1g54730	XP_013584857.1 PREDICTED: LOW QUALITY PROTEIN: sugar transporter ERD6-like 5 [Brassica oleracea var. oleracea] [Brassica oleracea]
XLOC_065774	45	8	0.87	0.173333	-2.32747	1.15976e-09	4.60963e-09	HMA5	XP_013606061.1 PREDICTED: probable copper-transporting ATPase HMA5 [Brassica oleracea var. oleracea] [Brassica oleracea]
XLOC_065810	30.7367	5.16333	1.32667	0.256667	-2.36984	9.02731e-08	3.09905e-07	-	CDY04043.1 BnaC02g37580D [Brassica napus]
XLOC_065854	2323.83	15547.5	42.9533	322.547	2.90867	0	0	MED37E	XP_013655628.1 PREDICTED: probable mediator of RNA polymerase II transcription subunit 37e [Brassica napus]
XLOC_065859	33	3	3.36333	0.35	-3.26446	2.69763e-11	1.19496e-10	RMF	XP_009138758.1 PREDICTED: probable F-box protein At3g61730 [Brassica rapa]
XLOC_065887	38	3.66667	2.79667	0.28	-3.32021	1.839e-13	9.25359e-13	-	CDY60328.1 BnaC04g55360D [Brassica napus]
XLOC_065947	22	2.66667	1.24	0.19	-2.70627	1.0281e-06	3.23055e-06	CPK17	XP_010519813.1 PREDICTED: calcium-dependent protein kinase 34 isoform X1 [Tarenaya hassleriana]
XLOC_066026	0	8	0.001	0.253333	7.98489	1.22094e-05	3.4482e-05	-	XP_013613698.1 PREDICTED: uncharacterized protein LOC106319843 [Brassica oleracea var. oleracea] [Brassica oleracea]
XLOC_066118	3.33333	18.6667	0.193333	1.39667	2.85283	4.758e-07	1.54013e-06	-	CDY31777.1 BnaC01g27330D [Brassica napus]
XLOC_066122	501.97	85.23	17.0333	3.25667	-2.38689	7.20825e-116	2.19166e-114	-	CDX94200.1 BnaC07g38340D [Brassica napus]
XLOC_066177	36	293.333	0.8	8.2	3.35755	6.95042e-98	1.81168e-96	ALB3	CDY47323.1 BnaCnng14600D [Brassica napus]
XLOC_066195	440.333	53.6667	15.5733	2.11333	-2.88149	2.85159e-112	8.37049e-111	CYS6	CDY33704.1 BnaC04g29470D [Brassica napus]
XLOC_066204	25	4	1.17333	0.22	-2.41504	1.35664e-05	3.81123e-05	-	CDY60488.1 BnaC04g55900D [Brassica napus]
XLOC_066231	10	0.333333	0.803333	0.0333333	-4.59096	3.21566e-06	9.62753e-06	-	-
XLOC_066237	47.6667	4.33333	2.55667	0.263333	-3.2793	1.63522e-15	9.16271e-15	-	XP_013649535.1 PREDICTED: kinesin KP1-like [Brassica napus]
XLOC_066238	4.33333	49.6233	0.446667	5.96333	3.73885	1.809e-20	1.26253e-19	-	CDX74610.1 BnaA04g07790D [Brassica napus]
XLOC_066249	22	3.66667	1.64333	0.306667	-2.42188	1.35347e-06	4.20932e-06	-	XP_013613952.1 PREDICTED: uncharacterized protein LOC106320131 [Brassica oleracea var. oleracea] [Brassica oleracea]
XLOC_066255	532.863	32.6667	20.9367	1.45667	-3.84529	1.11484e-201	5.84339e-200	At5g43440	XP_018478403.1 PREDICTED: 1-aminocyclopropane-1-carboxylate oxidase homolog 10-like [Raphanus sativus]
XLOC_066279	5.66667	0	0.16	0.001	-7.32193	0.000353173	0.000843742	-	XP_009117200.1 PREDICTED: uncharacterized protein LOC103842340 [Brassica rapa]
XLOC_066360	72.2833	364.04	2.67667	14.5167	2.4392	8.09004e-99	2.13466e-97	At3g27390	CDY36369.1 BnaC04g32770D [Brassica napus]
XLOC_066367	207	28	6.95333	1.03333	-2.7504	5.28248e-47	7.41765e-46	-	XP_013613644.1 PREDICTED: uncharacterized protein LOC106319794 [Brassica oleracea var. oleracea] [Brassica oleracea]
XLOC_066458	0	7	0.001	0.303333	8.24476	8.36542e-06	2.40414e-05	-	CDY27143.1 BnaA08g07810D [Brassica napus]
XLOC_066583	32	6.33333	1.70667	0.393333	-2.11736	5.81699e-05	0.000152831	TPST	XP_013703548.1 PREDICTED: uncharacterized protein LOC106407258 isoform X1 [Brassica napus]
XLOC_066584	25.6667	3.33333	1.24	0.18	-2.78427	2.06795e-08	7.49697e-08	At5g09550	CDY65664.1 BnaC09g54770D [Brassica napus]
XLOC_066585	22.3333	4.33333	1.22	0.266667	-2.19377	4.01641e-05	0.00010726	At5g09550	CDY65664.1 BnaC09g54770D [Brassica napus]
XLOC_066603	128.667	481.667	4.75333	20.1133	2.08114	3.74422e-95	9.52503e-94	At4g17486	XP_013631682.1 PREDICTED: deSI-like protein At4g17486 [Brassica oleracea var. oleracea] [Brassica oleracea]
XLOC_066619	10.6667	1.33333	0.476667	0.0666667	-2.83794	0.000322829	0.000774987	BHLH60	CDY04637.1 BnaC05g16750D [Brassica napus]
XLOC_066679	1981.67	366.667	20.38	4.18667	-2.28328	1.6209e-85	3.73818e-84	-	CDY64663.1 BnaAnng19620D [Brassica napus]
XLOC_066685	2	12.25	0.106667	0.773333	2.85798	6.07535e-05	0.000159321	-	-
XLOC_066722	25.6667	5	1.42333	0.323333	-2.13818	6.51556e-07	2.0845e-06	-	CDY03129.1 BnaC06g08440D [Brassica napus]
XLOC_066841	16	1.33333	1.00333	0.0933333	-3.42626	2.21505e-05	6.08364e-05	-	-
XLOC_066895	17.6667	3	0.826667	0.163333	-2.33949	4.44356e-05	0.000118128	-	XP_013688957.1 PREDICTED: uncharacterized protein LOC106392703 [Brassica napus]
XLOC_066976	9.88333	0.773333	0.713333	0.0666667	-3.41954	0.000174347	0.000433116	-	-
XLOC_067005	131.667	17	6.90667	1	-2.78799	1.3682e-36	1.53754e-35	-	-
XLOC_067057	10	1	0.95	0.103333	-3.20062	0.000182518	0.000452583	-	-
XLOC_067170	7.57	0.666667	0.603333	0.0366667	-4.04041	0.00035258	0.000842527	PROC1	XP_013667713.1 PREDICTED: pyrroline-5-carboxylate reductase [Brassica napus]
XLOC_067222	38	2	1.82667	0.11	-4.05364	6.35392e-16	3.63386e-15	At1g67720	CDY26667.1 BnaA06g13550D [Brassica napus]
XLOC_067512	183.333	34.3333	5.78333	1.21	-2.25689	3.71601e-31	3.66053e-30	FUM1	CDY27483.1 BnaC04g51240D [Brassica napus]
XLOC_067629	23.3333	3.66667	0.823333	0.14	-2.55605	3.3701e-06	1.00698e-05	-	CDY23831.1 BnaC04g02060D [Brassica napus]
XLOC_067728	0	12.6667	0.001	0.96	9.90689	7.32159e-09	2.74712e-08	-	CDY27289.1 BnaC04g18690D [Brassica napus]
XLOC_067951	42	5	1.36	0.183333	-2.89107	1.94724e-12	9.23476e-12	AHA8	XP_006419170.1 hypothetical protein EUTSA_v10002391mg [Eutrema salsugineum]
XLOC_068016	19.6667	4	1.14	0.263333	-2.11407	2.74243e-05	7.45863e-05	-	CDY47121.1 BnaC04g13780D [Brassica napus]
XLOC_068045	45.4067	6.66667	2.95667	0.483333	-2.61288	5.76169e-12	2.65614e-11	-	-
XLOC_068059	14	1.66667	0.63	0.0833333	-2.91839	3.32721e-05	8.97418e-05	RPL17B	CDY50459.1 BnaC04g25050D [Brassica napus]
XLOC_068271	98.8433	20.4533	6.89333	1.57	-2.13444	1.44158e-20	1.00929e-19	-	CDY66576.1 BnaUnng01530D [Brassica napus]
XLOC_068423	14.6033	0	0.376667	0.001	-8.55714	2.19364e-05	6.02634e-05	-	XP_018509600.1 PREDICTED: uncharacterized protein LOC108869592 [Brassica rapa]
XLOC_068616	6.66667	0.333333	0.153333	0.01	-3.9386	0.000388651	0.00092373	ABCE2	CDY53120.1 BnaCnng24480D [Brassica napus]
XLOC_068632	1.01	12.2	0.09	0.936667	3.37954	1.40637e-06	4.36487e-06	-	-
XLOC_068662	21.6667	2.66667	1.46333	0.2	-2.87119	2.57115e-07	8.51493e-07	NAP1;1	XP_010433549.1 PREDICTED: nucleosome assembly protein 1;1 isoform X1 [Camelina sativa]
XLOC_068664	69.47	11.53	2.21667	0.416667	-2.41143	7.96501e-16	4.53277e-15	CALS3	XP_013601873.1 PREDICTED: protein PAT1 homolog 1 [Brassica oleracea var. oleracea] [Brassica oleracea]
XLOC_068680	214.29	23.9133	13.4533	1.68	-3.00143	1.35482e-46	1.88938e-45	-	-
XLOC_068697	55	9.33333	2.32	0.453333	-2.35548	2.73317e-12	1.28436e-11	PPR336	CDY07260.1 BnaC04g19110D [Brassica napus]
XLOC_068819	9.66667	0.333333	0.833333	0.03	-4.79586	0.000733551	0.00168571	ERDJ3B	XP_013632112.1 PREDICTED: dnaJ protein ERDJ3B-like [Brassica oleracea var. oleracea] [Brassica oleracea]
XLOC_068820	760	103	7.69333	1.17333	-2.713	1.76892e-157	7.25785e-156	TY3B-I	JAU83640.1 Transposon Ty3-I Gag-Pol polyprotein [Noccaea caerulescens]
XLOC_068873	11.5667	0	0.326667	0.001	-8.35168	4.81511e-05	0.000127528	CDG1	XP_013712461.1 PREDICTED: IRK-interacting protein-like [Brassica napus]
XLOC_068934	9	0.333333	1.39333	0.0233333	-5.9	0.000144619	0.000362646	ERD3	XP_013704821.1 PREDICTED: uncharacterized protein LOC106408631 [Brassica napus]
XLOC_068975	46.3333	5	1.66333	0.21	-2.98562	7.36896e-15	3.99971e-14	NUP85	XP_018471700.1 PREDICTED: nuclear pore complex protein NUP85 isoform X1 [Raphanus sativus]
XLOC_068979	116.2	19.4133	3.66333	0.683333	-2.4225	3.95753e-25	3.25583e-24	-	CDX94517.1 BnaC09g23190D [Brassica napus]
XLOC_068987	23	5	0.55	0.133333	-2.04439	6.45523e-06	1.87639e-05	At1g11280	XP_013666980.1 PREDICTED: G-type lectin S-receptor-like serine/threonine-protein kinase At1g11280 isoform X3 [Brassica napus]
XLOC_068995	164.333	17.3333	5.35667	0.66	-3.0208	2.64889e-47	3.73314e-46	CLPC2	XP_018472027.1 PREDICTED: chaperone protein ClpC2, chloroplastic-like [Raphanus sativus]
XLOC_069032	77.6667	14.6667	5.13667	1.08	-2.2498	2.20363e-16	1.2934e-15	-	-
XLOC_069069	21.6667	4	1.29667	0.263333	-2.29985	3.78702e-05	0.000101422	MED33A	XP_013750550.1 PREDICTED: mediator of RNA polymerase II transcription subunit 33A-like isoform X1 [Brassica napus]
XLOC_069190	96.59	19.3333	3.99	0.926667	-2.10627	1.07222e-18	6.9677e-18	XBAT32	JAU22407.1 E3 ubiquitin-protein ligase XBAT32 [Noccaea caerulescens]
XLOC_069251	82.1067	10.0433	4.59333	0.64	-2.8434	5.62778e-17	3.39261e-16	ACBP3	XP_013601844.1 PREDICTED: acyl-CoA-binding domain-containing protein 3 isoform X1 [Brassica oleracea var. oleracea] [Brassica oleracea]
XLOC_069295	19.8367	1	1.32	0.0766667	-4.10579	4.20775e-09	1.60655e-08	At5g15980	CAC01797.1 putative protein [Arabidopsis thaliana]
XLOC_069347	21.3667	581.177	0.6	18.11	4.91568	1.28507e-194	6.5104e-193	-	CDY72366.1 BnaUnng05060D [Brassica napus]
XLOC_069480	102.867	17.5867	3.74667	0.716667	-2.38623	3.0736e-22	2.29566e-21	-	XP_013642505.1 PREDICTED: uncharacterized protein LOC106347499 isoform X3 [Brassica napus]
XLOC_069502	44.65	4.33333	3.37333	0.363333	-3.21481	4.22436e-14	2.20238e-13	-	XP_013697668.1 PREDICTED: protein SIEL-like [Brassica napus]
XLOC_069602	57.6667	5.33333	5.93333	0.603333	-3.29782	5.64759e-18	3.56127e-17	-	XP_013688420.1 PREDICTED: protein YLS9-like isoform X1 [Brassica napus]
XLOC_069787	0	9.66667	0.001	0.373333	8.54432	3.87527e-06	1.15074e-05	AIP1	CDY36606.1 BnaC06g06590D [Brassica napus]
XLOC_070076	75.3333	9.66667	4.70667	0.713333	-2.72206	6.74961e-19	4.4286e-18	At3g58180	CDX68033.1 BnaA07g20730D [Brassica napus]
XLOC_070105	22.8967	3.33333	0.966667	0.16	-2.59495	1.57016e-06	4.84655e-06	-	XP_018452082.1 PREDICTED: uncharacterized protein LOC108823391 [Raphanus sativus]
XLOC_070232	0.333333	18.3333	0.0133333	0.683333	5.67948	1.69475e-11	7.59307e-11	SINAT2	CDY14808.1 BnaC04g48050D [Brassica napus]
XLOC_070274	36.6667	4.33333	0.993333	0.136667	-2.86162	6.88691e-10	2.78035e-09	APUM11	CDY00440.1 BnaC07g13860D [Brassica napus]
XLOC_070342	0	7	0.001	0.24	7.90689	1.30608e-05	3.67573e-05	spast	XP_009142343.1 PREDICTED: spastin-like [Brassica rapa]
XLOC_070734	6.17	41.7533	0.113333	0.916667	3.01582	2.51109e-14	1.32363e-13	SKIP6	XP_013584343.1 PREDICTED: F-box/kelch-repeat protein SKIP6-like [Brassica oleracea var. oleracea] [Brassica oleracea]
XLOC_070968	43.37	3.70667	2.93667	0.28	-3.39068	6.57071e-13	3.2006e-12	-	XP_013672869.1 PREDICTED: transcription factor BPE-like [Brassica napus]
XLOC_071034	23	5	1.52667	0.366667	-2.05784	9.2396e-06	2.64161e-05	-	CDX93532.1 BnaA06g05160D [Brassica napus]
XLOC_071132	49.6667	6.66667	1.68667	0.256667	-2.71621	1.65919e-12	7.90353e-12	BAM9	CDX93422.1 BnaA06g06260D [Brassica napus]
XLOC_071159	12.0033	1.33333	1.02	0.126667	-3.00946	4.12279e-05	0.000109919	GGAT1	XP_009115544.1 PREDICTED: glutamate--glyoxylate aminotransferase 1-like [Brassica rapa]
XLOC_071192	175.667	34.3333	5.28333	1.15667	-2.19148	9.31551e-37	1.05067e-35	TSB	XP_013587315.1 PREDICTED: tryptophan synthase beta chain 1-like [Brassica oleracea var. oleracea] [Brassica oleracea]
XLOC_071218	0	6	0.001	0.29	8.17991	0.000139516	0.000350351	-	CDY08662.1 BnaC04g19710D [Brassica napus]
XLOC_071273	0	5.33333	0.001	0.166667	7.38082	0.000199394	0.000491795	At1g04910	XP_013638543.1 PREDICTED: uncharacterized protein At1g04910 [Brassica oleracea var. oleracea] [Brassica oleracea]
XLOC_071379	64.2033	12.2367	8.99	1.88	-2.25759	2.39308e-13	1.19614e-12	-	CDY45991.1 BnaA02g18050D [Brassica napus]
XLOC_071385	25	4.66667	2.18667	0.403333	-2.43869	8.86129e-05	0.000227689	-	-
XLOC_071406	0.333333	8.66667	0.01	0.293333	4.87447	3.48632e-05	9.38109e-05	AHK3	XP_002890721.1 hypothetical protein ARALYDRAFT_472928 [Arabidopsis lyrata subsp. lyrata] [Arabidopsis lyrata]
XLOC_071514	119	24.3333	2.05	0.47	-2.12489	4.77145e-24	3.78711e-23	At1g16930	XP_018468864.1 PREDICTED: F-box/FBD/LRR-repeat protein At1g16930-like [Raphanus sativus]
XLOC_071607	15.4	2.00333	1.17	0.17	-2.7829	1.09324e-05	3.10307e-05	-	XP_013723324.1 PREDICTED: LON peptidase N-terminal domain and RING finger protein 1-like [Brassica napus]
XLOC_071689	142.22	30.07	4.03333	0.956667	-2.07588	1.83663e-28	1.68183e-27	Snrnp200	XP_013583480.1 PREDICTED: putative transmembrane protein At3g54730 [Brassica oleracea var. oleracea] [Brassica oleracea]
XLOC_071784	4	17	0.223333	1.09	2.28706	8.33633e-05	0.000214908	-	CDY04671.1 BnaC05g17090D [Brassica napus]
XLOC_071799	257	50	5.36667	0.846667	-2.66416	2.41804e-21	1.74479e-20	-	XP_013583292.1 PREDICTED: uncharacterized protein LOC106292233 [Brassica oleracea var. oleracea] [Brassica oleracea]
XLOC_071914	57	5	2.15667	0.22	-3.29323	1.60733e-19	1.0819e-18	DCP5	CDX85003.1 BnaC05g20520D [Brassica napus]
XLOC_072005	35	6.66667	1.56667	0.33	-2.24716	4.39953e-07	1.4284e-06	-	-
XLOC_072088	0	10.6667	0.001	0.403333	8.65583	7.73881e-08	2.67239e-07	-	XP_013620987.1 PREDICTED: disease resistance RPP13-like protein 4 [Brassica oleracea var. oleracea] [Brassica oleracea]
XLOC_072089	46	3.66667	1.94	0.173333	-3.48444	6.61151e-17	3.972e-16	-	XP_009113267.1 PREDICTED: non-functional NADPH-dependent codeinone reductase 2-like [Brassica rapa]
XLOC_072091	140.333	13.6667	5.16667	0.573333	-3.17179	8.68413e-45	1.1648e-43	-	XP_013638901.1 PREDICTED: LOW QUALITY PROTEIN: transmembrane protein 56 [Brassica oleracea var. oleracea] [Brassica oleracea]
XLOC_072121	29.45	6.56	1.42333	0.343333	-2.05159	1.73405e-05	4.81738e-05	-	-
XLOC_072132	29	2.66667	0.956667	0.1	-3.25802	1.71744e-10	7.21679e-10	-	XP_013691961.1 PREDICTED: uncharacterized protein LOC106396182 [Brassica napus]
XLOC_072142	14.5133	1.54667	0.91	0.0833333	-3.4489	4.80984e-05	0.000127397	DLD	CDY20850.1 BnaC05g26420D [Brassica napus]
XLOC_072202	100.667	19	2.76333	0.59	-2.22762	3.26831e-21	2.34475e-20	At5g55860	CDY62812.1 BnaC04g55500D [Brassica napus]
XLOC_072228	8	0.333333	0.23	0.0133333	-4.10852	0.000644461	0.00149024	-	-
XLOC_072231	107.893	17.1567	3.76333	0.656667	-2.51878	2.04616e-20	1.42508e-19	At2g44050	XP_013687979.1 PREDICTED: 6,7-dimethyl-8-ribityllumazine synthase, chloroplastic-like [Brassica napus]
XLOC_072288	72.6667	3.66667	2.84333	0.16	-4.15144	6.71745e-29	6.21835e-28	-	XP_002886471.1 hypothetical protein ARALYDRAFT_475102 [Arabidopsis lyrata subsp. lyrata] [Arabidopsis lyrata]
XLOC_072365	34	7	2.7	0.596667	-2.17796	2.43078e-07	8.06525e-07	At1g28150	XP_013584196.1 PREDICTED: UPF0426 protein At1g28150, chloroplastic [Brassica oleracea var. oleracea] [Brassica oleracea]
XLOC_072377	27.3667	1.33333	1.60333	0.1	-4.003	3.67006e-11	1.61023e-10	-	XP_013630054.1 PREDICTED: uncharacterized protein LOC106335920 isoform X1 [Brassica oleracea var. oleracea] [Brassica oleracea]
XLOC_072405	86.3333	16.6667	2.81333	0.703333	-2	1.7941e-18	1.15576e-17	At5g05820	CDY14722.1 BnaC05g19790D [Brassica napus]
XLOC_072422	100.333	16	3.06333	0.586667	-2.38449	1.28418e-18	8.31984e-18	RBL6	NP_193319.6 BTB/POZ domain-containing protein [Arabidopsis thaliana]
XLOC_072580	92	20	3.68333	0.92	-2.00131	4.32971e-17	2.62422e-16	-	CDY23619.1 BnaC05g39750D [Brassica napus]
XLOC_072657	79.3333	5.66667	2.45	0.203333	-3.59086	6.71452e-28	6.04612e-27	anks1b	XP_013616967.1 PREDICTED: uncharacterized protein LOC106323376 [Brassica oleracea var. oleracea] [Brassica oleracea]
XLOC_072665	123.333	37.3333	2.49	0.553333	-2.16993	8.69143e-15	4.69607e-14	Tf2-6	XP_009121265.1 PREDICTED: uncharacterized protein LOC103846099 [Brassica rapa]
XLOC_072693	18.6667	2.66667	0.966667	0.16	-2.59495	4.14e-06	1.22615e-05	RFC3	XP_018436694.1 PREDICTED: replication factor C subunit 3 [Raphanus sativus]
XLOC_072798	212.183	36.5	13.9067	3.11333	-2.15924	5.30322e-40	6.44926e-39	DJ1B	XP_006307524.1 hypothetical protein CARUB_v10009147mg [Capsella rubella]
XLOC_072963	21.23	107.94	0.6	3.45667	2.52635	7.98284e-31	7.77836e-30	RVE3	XP_013586129.1 PREDICTED: protein REVEILLE 3 isoform X1 [Brassica oleracea var. oleracea] [Brassica oleracea]
XLOC_073010	25.7767	0	1.36667	0.001	-10.4164	7.17865e-16	4.09582e-15	ETN8	XP_006418322.1 hypothetical protein EUTSA_v10007870mg [Eutrema salsugineum]
XLOC_073101	12	1.66667	0.476667	0.0733333	-2.70044	9.07559e-05	0.000232885	At1g80960	XP_013666442.1 PREDICTED: F-box protein At1g80960-like [Brassica napus]
XLOC_073244	8.09	0	0.386667	0.001	-8.59495	2.79236e-05	7.58936e-05	CDC6B	CDY10263.1 BnaC05g05060D [Brassica napus]
XLOC_073419	141.333	13	2.97667	0.31	-3.26336	9.5392e-45	1.27839e-43	Stk36	XP_009131686.1 PREDICTED: serine/threonine-protein kinase RUNKEL-like [Brassica rapa]
XLOC_073505	34.9667	7.71	1.67333	0.406667	-2.04081	5.70389e-07	1.83486e-06	-	-
XLOC_073541	141.05	11.2567	5.88	0.576667	-3.35001	3.56478e-34	3.79668e-33	-	XP_013673194.1 PREDICTED: uncharacterized protein LOC106377492 isoform X2 [Brassica napus]
XLOC_073543	221.163	51.6467	10	2.30667	-2.11612	6.22879e-34	6.5949e-33	At2g34160	CDY30047.1 BnaC05g09730D [Brassica napus]
XLOC_073704	13.6667	1.66667	0.933333	0.136667	-2.77173	7.77509e-05	0.000201231	GDU4	CDX84170.1 BnaC04g09320D [Brassica napus]
XLOC_073719	3	82.1867	0.0666667	2.25667	5.08108	9.77916e-34	1.03102e-32	ABI5	AFZ45968.1 ABA insensitve 5-like protein [Brassica oleracea var. capitata] [Brassica oleracea]
XLOC_073908	102.447	14.2633	3.17667	0.5	-2.66751	2.80046e-18	1.78944e-17	Snrnp200	XP_013583480.1 PREDICTED: putative transmembrane protein At3g54730 [Brassica oleracea var. oleracea] [Brassica oleracea]
XLOC_073920	32.22	3.84667	1.15333	0.163333	-2.81992	2.18432e-08	7.90251e-08	CYP71B10	XP_010483230.1 PREDICTED: cytochrome P450 71B10-like [Camelina sativa]
XLOC_074010	67.1667	10.1367	0.776667	0.13	-2.57878	8.07342e-17	4.83223e-16	ARF	XP_013745555.1 PREDICTED: uncharacterized protein LOC106448177 [Brassica napus]
XLOC_074034	1	9	0.07	0.63	3.16993	0.000168678	0.000419639	PAB3	AAN15424.1 Strong similarity to poly(A)-binding protein (PABP5) [Arabidopsis thaliana]
XLOC_074214	2.66667	18.6667	0.163333	1.21333	2.89308	3.52885e-07	1.15582e-06	-	-
XLOC_074243	192.667	14	8.70333	0.71	-3.61568	1.66609e-62	2.95976e-61	-	CDX80721.1 BnaC08g05550D [Brassica napus]
XLOC_074331	63.6667	8	2.67	0.373333	-2.8383	5.41834e-17	3.26992e-16	ALDH3F1	CDY20864.1 BnaC05g26280D [Brassica napus]
XLOC_074341	61.3333	12	2.75333	0.603333	-2.19015	5.83475e-10	2.36671e-09	GABA-TP1	CDY25006.1 BnaC02g40020D [Brassica napus]
XLOC_074477	22.6667	4.33333	0.716667	0.16	-2.16323	7.59474e-05	0.000196827	MYOB7	CDX67607.1 BnaA07g16470D [Brassica napus]
XLOC_074483	138.333	27.6667	3.81333	0.87	-2.13197	9.71178e-21	6.84913e-20	XCP2	CDX68580.1 BnaC01g26580D [Brassica napus]
XLOC_074508	3.66667	19.3333	0.16	0.94	2.55459	2.47897e-06	7.5051e-06	At1g12775	CDY06383.1 BnaC05g31470D [Brassica napus]
XLOC_074533	61.3333	7	1.59667	0.183333	-3.12252	1.59838e-16	9.43605e-16	-	CDY24891.1 BnaA03g59950D [Brassica napus]
XLOC_074559	57.4833	10.6667	4.46667	0.913333	-2.28999	1.73349e-10	7.28263e-10	-	-
XLOC_074571	27	2.33333	2.22667	0.216667	-3.36134	6.9444e-10	2.80253e-09	-	-
XLOC_074607	14.7267	3	1.11	0.233333	-2.2501	0.00035719	0.000852944	Snd1	XP_013678960.1 PREDICTED: staphylococcal nuclease domain-containing protein 1-like [Brassica napus]
XLOC_074697	94.2767	20.3067	2.64	0.656667	-2.0073	1.39483e-15	7.84129e-15	At1g67520	CDX97717.1 BnaA05g23620D [Brassica napus]
XLOC_074705	0	7.33333	0.001	1.35	10.3987	1.31353e-05	3.69537e-05	MBD11	CDX97707.1 BnaA05g23720D [Brassica napus]
XLOC_074750	42	8	2.31667	0.483333	-2.26096	6.73133e-08	2.33555e-07	FIT	CDX98543.1 BnaC05g38320D [Brassica napus]
XLOC_074802	39.6667	7	2.33333	0.456667	-2.35318	1.42226e-09	5.61685e-09	RPL17B	KMZ60844.1 60S ribosomal protein L17 [Zostera marina]
XLOC_074869	7	0.333333	0.38	0.02	-4.24793	0.000537617	0.00125508	-	XP_013583405.1 PREDICTED: uncharacterized protein LOC106292357 [Brassica oleracea var. oleracea] [Brassica oleracea]
XLOC_074876	32.3333	210.687	0.73	5.25	2.84635	9.55892e-61	1.65772e-59	-	XP_013750133.1 PREDICTED: uncharacterized protein LOC106452530 isoform X1 [Brassica napus]
XLOC_074900	17.6667	3.66667	0.616667	0.143333	-2.10512	0.000214485	0.00052703	COQ5	CDY42252.1 BnaC02g11630D [Brassica napus]
XLOC_075037	12	0	0.476667	0.001	-8.89684	6.50452e-07	2.08131e-06	-	XP_013657885.1 PREDICTED: uncharacterized protein LOC106362546 [Brassica napus]
XLOC_075087	0.333333	11	0.07	2.59333	5.21131	2.93277e-07	9.6624e-07	BHLH150	CDY05200.1 BnaC05g46030D [Brassica napus]
XLOC_075091	0.333333	12.3333	0.0333333	1.23333	5.20945	2.66204e-08	9.56057e-08	At3g05727	XP_009147214.1 PREDICTED: defensin-like protein 205 [Brassica rapa]
XLOC_075390	708.667	134	18.2633	3.86667	-2.23979	1.87326e-134	6.61152e-133	-	XP_013738976.1 PREDICTED: uncharacterized protein LOC106441753 [Brassica napus]
XLOC_075406	69	6	4.44333	0.453333	-3.293	1.12492e-21	8.21224e-21	abhd17c	CDY53272.1 BnaCnng24740D [Brassica napus]
XLOC_075449	27.1033	3.64333	1.77333	0.28	-2.66297	2.81988e-07	9.30236e-07	-	-
XLOC_075495	22	5	1.65667	0.41	-2.01459	0.000822644	0.00187882	ADF1	CDY43304.1 BnaC06g01640D [Brassica napus]
XLOC_075620	24.6667	0.666667	1.21	0.04	-4.91886	2.18844e-10	9.14174e-10	At5g40230	CDX81893.1 BnaC08g37080D [Brassica napus]
XLOC_075713	19.3333	3	0.97	0.19	-2.35199	7.93536e-05	0.000205187	TKPR1	XP_010479624.1 PREDICTED: cinnamoyl-CoA reductase 1-like [Camelina sativa]
XLOC_075908	41	8	1.83333	0.406667	-2.17255	4.53651e-09	1.72722e-08	-	CDY07735.1 BnaA03g17760D [Brassica napus]
XLOC_075937	54	7	3.07667	0.446667	-2.7841	1.38916e-14	7.42682e-14	-	-
XLOC_075969	23	3	1.51	0.22	-2.77897	7.53889e-08	2.60649e-07	-	CDY27210.1 BnaA09g35920D [Brassica napus]
XLOC_076074	45.6667	1.66667	2.69667	0.11	-4.6156	7.06355e-19	4.62909e-18	-	-
XLOC_076100	43.03	5.26667	1.7	0.236667	-2.84461	5.18502e-08	1.81649e-07	GSH1	CDY41369.1 BnaC03g65140D [Brassica napus]
XLOC_076137	31.6667	5.33333	2.80333	0.523333	-2.42134	9.22389e-08	3.16443e-07	-	CDY43426.1 BnaC07g14930D [Brassica napus]
XLOC_076174	9.66667	1	0.953333	0.116667	-3.03059	0.000406944	0.00096445	EX2	XP_013705297.1 PREDICTED: protein EXECUTER 1, chloroplastic-like [Brassica napus]
XLOC_076221	14.69	1.33333	1.11333	0.11	-3.33931	5.24943e-06	1.54038e-05	At5g15980	-
XLOC_076416	8.33333	35.3333	0.496667	2.39333	2.26867	9.88191e-09	3.66734e-08	-	-
XLOC_076483	62.3333	10	2.08	0.373333	-2.47805	4.8795e-16	2.80871e-15	-	CDX85961.1 BnaC06g21730D [Brassica napus]
XLOC_076496	11.6667	1	0.703333	0.0666667	-3.39917	9.32023e-06	2.66377e-05	-	CDX85950.1 BnaC06g21840D [Brassica napus]
XLOC_076506	17.4433	2.33333	1	0.146667	-2.76939	7.9532e-06	2.29164e-05	ychF	CDY62205.1 BnaA06g01450D [Brassica napus]
XLOC_076585	4.33333	17.6667	0.263333	1.20333	2.19207	6.7691e-05	0.00017646	GSTU12	CDY23534.1 BnaC06g25030D [Brassica napus]
XLOC_076631	9.66667	35.5	0.456667	1.86333	2.02867	1.17026e-06	3.65824e-06	RLP12	XP_013678470.1 PREDICTED: receptor-like protein 12 [Brassica napus]
XLOC_076733	41.3333	8	2.69333	0.583333	-2.207	5.15295e-08	1.80558e-07	DRM1	XP_013588677.1 PREDICTED: LOW QUALITY PROTEIN: DNA (cytosine-5)-methyltransferase DRM1-like [Brassica oleracea var. oleracea] [Brassica oleracea]
XLOC_076758	103.127	19.1267	5.43333	1.15	-2.2402	2.36762e-19	1.58427e-18	TPR2	XP_018463942.1 PREDICTED: topless-related protein 2-like [Raphanus sativus]
XLOC_076904	106.667	8.33333	3.53333	0.393333	-3.16721	6.50815e-30	6.18923e-29	QWRF2	XP_002891540.1 hypothetical protein ARALYDRAFT_891910 [Arabidopsis lyrata subsp. lyrata] [Arabidopsis lyrata]
XLOC_077013	0.333333	9.66667	0.02	0.306667	3.9386	3.378e-06	1.00928e-05	-	XP_018826275.1 PREDICTED: uncharacterized protein LOC108995215 [Juglans regia]
XLOC_077021	36.5667	384.313	0.416667	4.89667	3.55483	9.03358e-131	3.10465e-129	ALA5	CDX72937.1 BnaC06g33850D [Brassica napus]
XLOC_077451	0	4.67	0.001	0.35	8.45121	0.000351368	0.000839771	-	CDY22457.1 BnaC03g61700D [Brassica napus]
XLOC_077485	6	0	0.61	0.001	-9.25267	0.000349684	0.000835923	-	-
XLOC_077543	157.667	19	4.38	0.59	-2.89214	7.35298e-40	8.91252e-39	PCMP-E75	CDY51175.1 BnaC06g02410D [Brassica napus]
XLOC_077544	264	60.3333	10.5267	2.60667	-2.01377	3.71696e-44	4.93841e-43	CYCA3-4	CDY51174.1 BnaC06g02420D [Brassica napus]
XLOC_077609	47.3333	4	1.77333	0.193333	-3.1973	1.49531e-16	8.8423e-16	rnf217	XP_009102480.1 PREDICTED: probable E3 ubiquitin-protein ligase RNF217 [Brassica rapa]
XLOC_077747	51.3333	8.33333	1.18	0.213333	-2.46761	1.86231e-13	9.36905e-13	-	XP_013699369.1 PREDICTED: uncharacterized protein LOC106403067 [Brassica napus]
XLOC_077764	52.7333	8.66667	1.98667	0.37	-2.42475	9.53995e-12	4.3371e-11	SCRM	XP_018453034.1 PREDICTED: transcription factor ICE1-like [Raphanus sativus]
XLOC_077854	41	3.33333	1.15667	0.11	-3.3944	7.30868e-13	3.55088e-12	-	CDY03110.1 BnaC06g08630D [Brassica napus]
XLOC_077875	29.6667	5.33333	1.17667	0.24	-2.2936	9.27554e-08	3.18144e-07	-	CDY51801.1 BnaC06g41970D [Brassica napus]
XLOC_077891	22	4.33333	2.32667	0.506667	-2.19916	1.90189e-05	5.26056e-05	At1g29970	XP_013590674.1 PREDICTED: 60S ribosomal protein L18a-like protein [Brassica oleracea var. oleracea] [Brassica oleracea]
XLOC_077892	78.3333	10	3.43667	0.5	-2.78101	5.85406e-21	4.16386e-20	At1g54220	CDY33075.1 BnaC06g07040D [Brassica napus]
XLOC_077998	180.667	27.6667	4.18667	0.72	-2.53973	8.1803e-46	1.12216e-44	Eif2b4	CDY49077.1 BnaC06g12410D [Brassica napus]
XLOC_078007	6.33333	47.3333	0.33	2.68667	3.02528	1.76976e-17	1.09366e-16	-	CDY54066.1 BnaCnng26140D [Brassica napus]
XLOC_078070	53	8.33333	2.78333	0.49	-2.50596	1.30363e-12	6.24756e-12	GRXS14	XP_013605312.1 PREDICTED: LOW QUALITY PROTEIN: monothiol glutaredoxin-S14, chloroplastic [Brassica oleracea var. oleracea] [Brassica oleracea]
XLOC_078115	50.6667	8.33333	0.903333	0.166667	-2.43829	7.93412e-11	3.40773e-10	HAT	XP_018460716.1 PREDICTED: zinc finger BED domain-containing protein DAYSLEEPER-like [Raphanus sativus]
XLOC_078132	49.6667	7	1.56333	0.246667	-2.66399	6.21902e-09	2.34493e-08	FPP6	NP_001185167.1 filament-like protein (DUF869) [Arabidopsis thaliana]
XLOC_078167	310	38.3333	10.0333	1.4	-2.8413	2.32004e-81	5.12712e-80	SRO3	CDY69658.1 BnaAnng31130D [Brassica napus]
XLOC_078250	8.33333	0.666667	0.863333	0.08	-3.43185	0.00069378	0.00159902	CYP71B34	XP_002866197.1 CYP71B10 [Arabidopsis lyrata subsp. lyrata] [Arabidopsis lyrata]
XLOC_078395	185.137	38.89	3.68	0.866667	-2.08616	9.86131e-36	1.08886e-34	TAO1	XP_018448403.1 PREDICTED: disease resistance protein TAO1-like, partial [Raphanus sativus]
XLOC_078427	56	4	1.23333	0.1	-3.62449	2.74512e-16	1.60173e-15	LRR-RLK	CDX79313.1 BnaC06g19900D [Brassica napus]
XLOC_078456	165.34	29.5033	4.91333	0.94	-2.38597	2.04686e-33	2.14106e-32	ARALYDRAFT_919556	CDX79248.1 BnaC06g20550D [Brassica napus]
XLOC_078491	379.883	48.4033	11.6133	1.65667	-2.80943	7.00271e-87	1.64195e-85	-	CDX85953.1 BnaC06g21810D [Brassica napus]
XLOC_078501	27.6667	1.33333	0.893333	0.0466667	-4.25873	3.67717e-13	1.81727e-12	At1g66830	CDX85940.1 BnaC06g21940D [Brassica napus]
XLOC_078548	250.45	48.4333	3.45667	0.763333	-2.179	5.57385e-44	7.39025e-43	TRP6	CDY11162.1 BnaC06g24140D [Brassica napus]
XLOC_078601	0.333333	6.75	0.0133333	0.32	4.58496	0.000562425	0.00130952	-	-
XLOC_078828	0.333333	7	0.0166667	0.323333	4.27798	0.000148556	0.000372066	At5g66660	XP_013590976.1 PREDICTED: UPF0496 protein At5g66660-like [Brassica oleracea var. oleracea] [Brassica oleracea]
XLOC_078900	267.333	45.6667	8.82333	1.72333	-2.35612	3.34278e-60	5.73274e-59	RNP1	XP_013658287.1 PREDICTED: uncharacterized protein LOC106363023 [Brassica napus]
XLOC_078990	1451.67	173	53.9667	7.24333	-2.89734	3.41799e-292	2.76804e-290	dnaJ	XP_013590047.1 PREDICTED: chaperone protein DnaJ isoform X1 [Brassica oleracea var. oleracea] [Brassica oleracea]
XLOC_078999	11	0.666667	0.43	0.03	-3.8413	5.54756e-06	1.62391e-05	LACS1	CDY47342.1 BnaCnng14790D [Brassica napus]
XLOC_079097	84	13.6667	6.28333	1.15333	-2.44572	4.59181e-20	3.15397e-19	-	-
XLOC_079098	88	16	3.10333	0.636667	-2.28521	1.17893e-20	8.29157e-20	-	XP_006284250.1 hypothetical protein CARUB_v10005416mg [Capsella rubella]
XLOC_079104	24.3333	4	1.56667	0.28	-2.4842	9.28624e-07	2.92811e-06	DIVARICATA	XP_013589742.1 PREDICTED: transcription factor MYB1R1 [Brassica oleracea var. oleracea] [Brassica oleracea]
XLOC_079107	6	39.6767	0.35	2.53667	2.85751	3.13318e-13	1.5538e-12	ARR15	CDX73122.1 BnaC06g35700D [Brassica napus]
XLOC_079210	23.6667	3	0.616667	0.0866667	-2.83094	1.74763e-06	5.36902e-06	At5g05010	CDY14133.1 BnaC02g02500D [Brassica napus]
XLOC_079247	53.3333	7.33333	0.693333	0.106667	-2.70044	1.5155e-14	8.08324e-14	Pol	XP_013589254.1 PREDICTED: uncharacterized protein LOC106297591 [Brassica oleracea var. oleracea] [Brassica oleracea]
XLOC_079601	47.7867	669.95	0.576667	9.24	4.00208	5.3053e-207	2.85234e-205	Slc35f5	XP_013743559.1 PREDICTED: thiamine-repressible mitochondrial transport protein THI74-like [Brassica napus]
XLOC_079618	0.666667	100.333	0.0166667	3	7.49185	4.16817e-55	6.64662e-54	At5g02910	XP_018512794.1 PREDICTED: putative F-box/LRR-repeat protein At5g02700 [Brassica rapa]
XLOC_079646	68.68	3	5.06333	0.296667	-4.09317	6.99885e-23	5.34365e-22	-	-
XLOC_079733	204.667	29.3333	6.68333	1.00667	-2.73098	1.80003e-46	2.50168e-45	XI-J	CDY52100.1 BnaC04g55490D [Brassica napus]
XLOC_079751	52	3.66667	2.15333	0.193333	-3.47741	2.33233e-16	1.36666e-15	MVP1	XP_009147559.1 PREDICTED: inactive GDSL esterase/lipase-like protein 25 [Brassica rapa]
XLOC_079763	180.65	28.6667	6.07	1.09	-2.47737	1.97985e-37	2.27047e-36	-	CDY48211.1 BnaCnng16020D [Brassica napus]
XLOC_079837	44.6667	7.33333	3.62667	0.723333	-2.32591	2.51549e-09	9.76557e-09	-	XP_018459521.1 PREDICTED: LRR receptor-like serine/threonine-protein kinase GSO2 [Raphanus sativus]
XLOC_079849	14.6667	3	0.236667	0.0566667	-2.06228	0.000987165	0.00223011	pol	XP_010657629.1 PREDICTED: uncharacterized protein LOC104880969 [Vitis vinifera]
XLOC_079904	29.8133	2.38	1.84333	0.163333	-3.49643	3.08429e-08	1.10217e-07	-	XP_013672957.1 PREDICTED: uncharacterized protein LOC106377300 [Brassica napus]
XLOC_079916	16.3333	0.666667	0.663333	0.03	-4.4667	9.04359e-09	3.36901e-08	HDG12	CDY69771.1 BnaCnng65280D [Brassica napus]
XLOC_079943	0	7.33333	0.001	0.4	8.64386	1.72964e-05	4.80581e-05	CPK15	CDY00808.1 BnaCnng00080D [Brassica napus]
XLOC_079974	91.4833	13.9067	3.87	0.656667	-2.5591	4.70221e-18	2.97509e-17	CYT1	XP_013703707.1 PREDICTED: mannose-1-phosphate guanylyltransferase 1-like [Brassica napus]
XLOC_080027	11.6667	1.66667	0.64	0.1	-2.67807	0.00035669	0.000851828	-	CDY49159.1 BnaA09g25200D [Brassica napus]
XLOC_080083	48.6667	2.66667	1.84667	0.11	-4.06935	4.55431e-18	2.88293e-17	-	-
XLOC_080170	27.31	2.66	0.966667	0.103333	-3.22571	2.15562e-10	9.00856e-10	-	CDY28430.1 BnaC07g12580D [Brassica napus]
XLOC_080186	66.2833	14	1.92667	0.463333	-2.05598	9.39534e-12	4.27287e-11	CSLA10	XP_013593431.1 PREDICTED: probable mannan synthase 10 [Brassica oleracea var. oleracea] [Brassica oleracea]
XLOC_080200	60	8.33333	0.773333	0.12	-2.68806	6.20448e-15	3.38119e-14	-	JAU63981.1 Copia protein, partial [Noccaea caerulescens]
XLOC_080201	36	5.66667	2.55667	0.466667	-2.4538	9.58214e-07	3.01809e-06	-	XP_013731422.1 PREDICTED: uncharacterized protein LOC106435116 isoform X1 [Brassica napus]
XLOC_080203	34.3333	2	2.45333	0.163333	-3.90885	1.84734e-14	9.81393e-14	-	CDY12488.1 BnaC07g13280D [Brassica napus]
XLOC_080269	24.01	3.33333	0.91	0.146667	-2.63333	1.62334e-06	5.0023e-06	PBS1	XP_009110218.1 PREDICTED: serine/threonine-protein kinase PBS1 [Brassica rapa]
XLOC_080270	66.6667	6.60667	1.43667	0.166667	-3.10769	8.66432e-16	4.9242e-15	GONST3	CDY31879.1 BnaC07g15290D [Brassica napus]
XLOC_080410	9.66667	0.333333	0.64	0.0266667	-4.58496	3.65866e-06	1.08859e-05	-	CDX94776.1 BnaC07g17850D [Brassica napus]
XLOC_080563	54.6633	9	2.10333	0.416667	-2.33571	1.0822e-11	4.9038e-11	GLB3	CDY50505.1 BnaC01g44430D [Brassica napus]
XLOC_080590	86.3	14.9	3.45333	0.67	-2.36576	1.40792e-12	6.73274e-12	IAA9	XP_010463453.1 PREDICTED: auxin-responsive protein IAA9-like isoform X2 [Camelina sativa]
XLOC_080602	35.9033	7.82	2.4	0.59	-2.02425	1.00344e-05	2.86017e-05	CYP71B10	XP_010483230.1 PREDICTED: cytochrome P450 71B10-like [Camelina sativa]
XLOC_080666	0	17.3333	0.001	0.996667	9.96097	8.40119e-11	3.60113e-10	RPP1	XP_013637140.1 PREDICTED: probable disease resistance protein RPP1 [Brassica oleracea var. oleracea] [Brassica oleracea]
XLOC_080898	32.6667	4.66667	2.77333	0.456667	-2.60241	4.33023e-08	1.52748e-07	-	-
XLOC_080900	26	4	2.61	0.46	-2.50434	4.9705e-07	1.60629e-06	CDC48A	CDY07941.1 BnaC03g35820D [Brassica napus]
XLOC_081019	4.66667	168	0.106667	4.15667	5.28425	6.98894e-86	1.61761e-84	WRKY33	CDY48650.1 BnaC07g27590D [Brassica napus]
XLOC_081065	65.6667	13.6667	2.33	0.54	-2.1093	1.23436e-09	4.89428e-09	POT9	CDY71323.1 BnaUnng04310D [Brassica napus]
XLOC_081223	51.2167	6.84667	1.76333	0.263333	-2.74334	2.34763e-13	1.17403e-12	PPC2	CDY53032.1 BnaCnng24040D [Brassica napus]
XLOC_081293	87.4667	10.54	2.88667	0.42	-2.78094	1.5596e-16	9.21202e-16	-	XP_006400043.1 hypothetical protein EUTSA_v10015333mg [Eutrema salsugineum]
XLOC_081547	36	8	1.43333	0.34	-2.07577	3.4194e-07	1.12102e-06	-	XP_013730329.1 PREDICTED: uncharacterized protein LOC106434036 [Brassica napus]
XLOC_081691	13.7833	2.33333	0.713333	0.14	-2.34915	0.000328506	0.000787687	GATA25	CDX92633.1 BnaC07g38910D [Brassica napus]
XLOC_081723	11.6667	262.333	0.373333	8.45	4.50042	1.67873e-108	4.7753e-107	RS40	XP_013593506.1 PREDICTED: serine/arginine-rich splicing factor RS40-like [Brassica oleracea var. oleracea] [Brassica oleracea]
XLOC_082062	93.3333	12	5.20667	0.733333	-2.82782	1.02858e-18	6.68861e-18	GATB	KFK39734.1 hypothetical protein AALP_AA3G281100 [Arabis alpina]
XLOC_082084	32	2	2.72	0.18	-3.91754	3.88842e-13	1.91897e-12	-	-
XLOC_082153	6.66667	341.333	0.423333	23.66	5.80451	1.13597e-175	5.17782e-174	At4g36820	CDY70257.1 BnaCnng67450D [Brassica napus]
XLOC_082188	13	1	0.53	0.0466667	-3.50553	3.01564e-06	9.05465e-06	At2g21390	CDX72675.1 BnaC07g46970D [Brassica napus]
XLOC_082256	14.3333	3	0.9	0.213333	-2.07682	0.00036232	0.000864525	-	CDY04412.1 BnaC02g28360D [Brassica napus]
XLOC_082318	270	57.3333	11.1633	2.59333	-2.10589	4.15198e-43	5.40031e-42	NIFU4	XP_013743562.1 PREDICTED: uncharacterized protein LOC106446394 isoform X2 [Brassica napus]
XLOC_082319	156.96	3652.08	2.07	55.33	4.74036	0	0	Slc35f5	XP_013743559.1 PREDICTED: thiamine-repressible mitochondrial transport protein THI74-like [Brassica napus]
XLOC_082385	59.6667	10.3333	2.78333	0.546667	-2.34808	2.46283e-13	1.23005e-12	CDC6	XP_013699038.1 PREDICTED: uncharacterized protein LOC106402794 [Brassica napus]
XLOC_082497	0.666667	8.33333	0.0166667	0.23	3.7866	0.000116864	0.000296114	ABCE2	CDY40520.1 BnaC01g19920D [Brassica napus]
XLOC_082526	608	127	19.5267	4.58	-2.09203	6.80211e-121	2.16265e-119	Os03g0733400	XP_009145546.1 PREDICTED: zinc finger BED domain-containing protein RICESLEEPER 2-like [Brassica rapa]
XLOC_082580	37.1833	5.25333	3.17333	0.543333	-2.54609	1.83069e-07	6.1316e-07	BARD1	XP_009118675.1 PREDICTED: BRCA1-associated RING domain protein 1 [Brassica rapa]
XLOC_082590	96.35	8.75	12.2267	1.23667	-3.3055	1.50009e-29	1.41353e-28	-	-
XLOC_082597	19.9333	2.33333	0.57	0.0766667	-2.89429	3.90244e-07	1.27306e-06	-	XP_013642619.1 PREDICTED: uncharacterized protein LOC106347594 [Brassica napus]
XLOC_082770	34.3333	4	2.14	0.226667	-3.23897	1.81758e-07	6.08927e-07	-	JAU66526.1 hypothetical protein LE_TR2441_c0_g1_i1_g.6870, partial [Noccaea caerulescens]
XLOC_082779	20	3.66667	0.556667	0.116667	-2.25442	4.40817e-05	0.00011722	RFK1	XP_018464248.1 PREDICTED: probable LRR receptor-like serine/threonine-protein kinase At1g29720, partial [Raphanus sativus]
XLOC_082794	26.3333	5.66667	1.67333	0.396667	-2.07673	5.95185e-06	1.73667e-05	MPK2	CDY61416.1 BnaCnng37800D [Brassica napus]
XLOC_082810	36.6667	8	2.49667	0.623333	-2.00193	1.62958e-05	4.5407e-05	-	-
XLOC_082831	115	1	5.41333	0.06	-6.49541	1.63529e-47	2.31775e-46	-	XP_009109784.1 PREDICTED: uncharacterized protein LOC103835379 [Brassica rapa]
XLOC_082900	63.38	6.41	3.88	0.443333	-3.12959	3.32211e-16	1.93052e-15	VEP1	XP_002869731.1 hypothetical protein ARALYDRAFT_914168 [Arabidopsis lyrata subsp. lyrata] [Arabidopsis lyrata]
XLOC_082902	21.69	4.34	0.666667	0.153333	-2.12029	0.000321346	0.000771668	-	CDY28430.1 BnaC07g12580D [Brassica napus]
XLOC_082946	88.3333	326.333	2.29667	9.55667	2.05697	5.4327e-69	1.04774e-67	Pdcd4	JAU19268.1 Programmed cell death protein 4 [Noccaea caerulescens]
XLOC_083140	11.6667	0.666667	0.796667	0.0466667	-4.09351	7.77896e-05	0.000201325	CSY4	XP_019100623.1 PREDICTED: citrate synthase 4, mitochondrial [Camelina sativa]
XLOC_083153	8.47	0	0.293333	0.001	-8.1964	0.000770035	0.00176461	At5g43440	XP_018478403.1 PREDICTED: 1-aminocyclopropane-1-carboxylate oxidase homolog 10-like [Raphanus sativus]
XLOC_083218	20.5633	2.53667	0.856667	0.193333	-2.14764	0.000176152	0.000437346	-	XP_013688277.1 PREDICTED: tRNA (adenine(58)-N(1))-methyltransferase non-catalytic subunit trm6-like [Brassica napus]
XLOC_083229	64.36	12.3333	2.59333	0.556667	-2.21992	1.79147e-13	9.01971e-13	ARP2	XP_009124633.1 PREDICTED: 60S ribosomal protein L3-2-like [Brassica rapa]
XLOC_083285	174	33	3.67667	0.78	-2.23685	8.53153e-34	9.00215e-33	RPS6	CDY33477.1 BnaA06g35960D [Brassica napus]
XLOC_083380	2.24	16.13	0.536667	4.30333	3.00336	8.73996e-07	2.76364e-06	-	CDY64688.1 BnaA07g37170D [Brassica napus]
XLOC_083446	8.66667	44.6667	0.193333	1.12	2.53434	8.62753e-13	4.17301e-12	PP2B10	XP_013596011.1 PREDICTED: F-box protein PP2-B10-like [Brassica oleracea var. oleracea] [Brassica oleracea]
XLOC_083561	48.0433	3.19	1.72	0.13	-3.72583	1.25727e-16	7.45991e-16	CYP71B19	CDX83598.1 BnaC07g23380D [Brassica napus]
XLOC_083579	8.44667	56.0833	0.403333	3.02333	2.9061	3.37202e-18	2.14631e-17	NUDT13	XP_013595816.1 PREDICTED: nudix hydrolase 13, mitochondrial isoform X2 [Brassica oleracea var. oleracea] [Brassica oleracea]
XLOC_083600	22	4.66667	0.766667	0.18	-2.0906	7.63686e-05	0.000197846	RBOHC	XP_013607328.1 PREDICTED: LOW QUALITY PROTEIN: uncharacterized protein LOC106313937 [Brassica oleracea var. oleracea] [Brassica oleracea]
XLOC_083635	19.3333	1	0.84	0.0466667	-4.16993	5.11119e-09	1.93914e-08	-	XP_013676372.1 PREDICTED: LOW QUALITY PROTEIN: midasin-like [Brassica napus]
XLOC_083650	75.3333	12.3333	3.84333	0.716667	-2.42298	1.71002e-16	1.00827e-15	OFP5	XP_002870022.1 ATOFP5/OFP5 [Arabidopsis lyrata subsp. lyrata] [Arabidopsis lyrata]
XLOC_083802	29.3333	5.33333	1.08	0.216667	-2.31748	8.79669e-07	2.78101e-06	acly	CDY68764.1 BnaAnng28310D, partial [Brassica napus]
XLOC_083875	58.3333	7	2.68667	0.366667	-2.87328	2.32118e-15	1.2896e-14	-	CDX80582.1 BnaC07g28620D [Brassica napus]
XLOC_083954	0	25.3333	0.001	0.886667	9.79225	1.20628e-17	7.51093e-17	-	XP_013628241.1 PREDICTED: B3 domain-containing protein At5g06250-like isoform X1 [Brassica oleracea var. oleracea] [Brassica oleracea]
XLOC_084075	40.2	3.12667	1.28	0.106667	-3.58496	6.20773e-08	2.16115e-07	-	CDY18342.1 BnaC09g30920D [Brassica napus]
XLOC_084146	18.6667	4	2.54667	0.6	-2.08558	0.000842655	0.00192202	-	CDY52429.1 BnaC03g72530D [Brassica napus]
XLOC_084202	30.3333	5	0.923333	0.173333	-2.4133	4.67701e-07	1.51474e-06	-	XP_013596259.1 PREDICTED: LOW QUALITY PROTEIN: uncharacterized protein LOC106304397 [Brassica oleracea var. oleracea] [Brassica oleracea]
XLOC_084218	31	3	0.666667	0.0733333	-3.18442	8.90382e-11	3.81171e-10	-	XP_013688812.1 PREDICTED: uncharacterized protein LOC106392550 [Brassica napus]
XLOC_084368	2.66667	16.3333	0.116667	0.676667	2.53605	2.43279e-06	7.37194e-06	SBT3.3	XP_013593016.1 PREDICTED: subtilisin-like protease SBT3.3 isoform X1 [Brassica oleracea var. oleracea] [Brassica oleracea]
XLOC_084379	174.657	31.5633	3.66333	0.75	-2.28819	7.2955e-38	8.46183e-37	TAO1	CDX94066.1 BnaC07g37000D [Brassica napus]
XLOC_084391	0	49.6667	0.001	1.48333	10.5346	1.81359e-31	1.79959e-30	CRK14	XP_013599937.1 PREDICTED: cysteine-rich receptor-like protein kinase 11 isoform X1 [Brassica oleracea var. oleracea] [Brassica oleracea]
XLOC_084413	16.3333	1	0.373333	0.0266667	-3.80735	2.21999e-07	7.38807e-07	CRK18	XP_013694280.1 PREDICTED: cysteine-rich receptor-like protein kinase 24 isoform X1 [Brassica napus]
XLOC_084414	32	1.66667	0.71	0.0433333	-4.03427	1.37572e-13	6.97558e-13	CRK14	XP_013595244.1 PREDICTED: LOW QUALITY PROTEIN: putative cysteine-rich receptor-like protein kinase 12 [Brassica oleracea var. oleracea] [Brassica oleracea]
XLOC_084420	21	2	1.22667	0.126667	-3.27563	3.83741e-08	1.35991e-07	-	XP_018481588.1 PREDICTED: uncharacterized protein LOC108852588 [Raphanus sativus]
XLOC_084429	106.323	7.05667	8.88667	0.656667	-3.75841	1.08644e-32	1.1147e-31	CIP8	XP_006394096.1 hypothetical protein EUTSA_v10005668mg [Eutrema salsugineum]
XLOC_084656	33.5767	5.03667	1.98333	0.346667	-2.51631	2.0545e-07	6.85593e-07	-	CDY14723.1 BnaC05g19800D [Brassica napus]
XLOC_084685	0	7.33333	0.001	0.346667	8.43741	9.5174e-06	2.71801e-05	SGS3	XP_018464961.1 PREDICTED: protein SUPPRESSOR OF GENE SILENCING 3 [Raphanus sativus]
XLOC_084720	3057.7	674.58	125.517	31.32	-2.00272	3.05449e-152	1.21455e-150	XTH24	CDX72228.1 BnaC07g42500D [Brassica napus]
XLOC_084724	828.333	131	31.8233	5.51667	-2.52822	1.07559e-171	4.77306e-170	ASP5	CDX72238.1 BnaC07g42600D [Brassica napus]
XLOC_084798	32.6667	6	1.19	0.24	-2.30986	6.89624e-08	2.39137e-07	frc	CDX72350.1 BnaC07g43720D [Brassica napus]
XLOC_084815	1.66667	10	0.08	0.586667	2.87447	0.000686804	0.00158389	LKR/SDH	CDY13519.1 BnaA03g52370D [Brassica napus]
XLOC_084882	94	19.6667	2.73	0.633333	-2.10786	2.24321e-15	1.24781e-14	At4g39580	XP_013594067.1 PREDICTED: putative F-box/kelch-repeat protein At3g24610 [Brassica oleracea var. oleracea] [Brassica oleracea]
XLOC_084915	176.333	663.333	3.48	14.7767	2.08616	3.35646e-131	1.15818e-129	BGAL3	CDY59693.1 BnaC07g51120D [Brassica napus]
XLOC_084972	0	25.3333	0.001	3.29333	11.6853	7.14681e-14	3.67785e-13	-	CDX72666.1 BnaC07g46880D [Brassica napus]
XLOC_084974	0	8.66667	0.001	1.06	10.0498	2.16548e-06	6.59139e-06	-	CDX72666.1 BnaC07g46880D [Brassica napus]
XLOC_084999	0	10.0233	0.001	0.433333	8.75933	1.83539e-06	5.6252e-06	-	CDY22457.1 BnaC03g61700D [Brassica napus]
XLOC_085013	218.333	40.3333	6.05	1.25333	-2.27116	8.28597e-48	1.18177e-46	ARR10	CDX72337.1 BnaC07g43590D [Brassica napus]
XLOC_085050	90.3333	13.6667	1.14333	0.146667	-2.96263	5.85237e-18	3.68619e-17	-	BAA97287.1 retroelement pol polyprotein-like [Arabidopsis thaliana]
XLOC_085056	62.6667	12.6667	3.73667	0.86	-2.11934	9.85727e-12	4.47873e-11	-	XP_013699769.1 PREDICTED: uncharacterized protein LOC106403493 [Brassica napus]
XLOC_085337	40.8333	8.33333	1.59	0.32	-2.31288	1.41638e-08	5.19503e-08	At3g12800	XP_013694421.1 PREDICTED: LOW QUALITY PROTEIN: uncharacterized protein LOC106398405 [Brassica napus]
XLOC_085353	67.4733	10.8267	2.6	0.48	-2.43741	8.45112e-05	0.000217678	-	CDY30062.1 BnaC05g09580D [Brassica napus]
XLOC_085365	72.8333	2.14667	2.75667	0.0833333	-5.04789	4.44596e-12	2.06313e-11	SDH	CDY00508.1 BnaA10g07650D [Brassica napus]
XLOC_085414	113	13.3333	4.64	0.876667	-2.40402	6.3508e-32	6.37713e-31	UBP23	XP_013618526.1 PREDICTED: probable serine/threonine-protein kinase cdc7 [Brassica oleracea var. oleracea] [Brassica oleracea]
XLOC_085434	15.6667	1.66667	1.06667	0.146667	-2.8625	3.36715e-05	9.07938e-05	4CLL3	XP_013609388.1 PREDICTED: uncharacterized protein LOC106316072 [Brassica oleracea var. oleracea] [Brassica oleracea]
XLOC_085508	137.333	14	7.65667	0.903333	-3.08339	4.01286e-40	4.89237e-39	-	-
XLOC_085525	6.56333	0.333333	0.856667	0.05	-4.09873	0.000444698	0.00104891	HAP2	XP_006289435.1 hypothetical protein CARUB_v10002940mg [Capsella rubella]
XLOC_085545	5.33333	0	0.426667	0.001	-8.73697	0.000952174	0.00215616	-	XP_018451451.1 PREDICTED: uncharacterized protein LOC108822786 isoform X1 [Raphanus sativus]
XLOC_085548	168.667	28	5.45	1.01	-2.4319	1.69264e-41	2.134e-40	-	CDY62147.1 BnaCnng39350D [Brassica napus]
XLOC_085583	9.33333	1	0.49	0.06	-3.02975	0.000295081	0.000712424	-	-
XLOC_085609	0	49	0.001	2.3	11.1674	8.59988e-23	6.54986e-22	-	NP_001154232.2 Regulator of chromosome condensation (RCC1) family protein [Arabidopsis thaliana]
XLOC_085640	19	4.13333	1.23333	0.296667	-2.05565	0.000116557	0.000295375	ATR1	CDX99962.1 BnaC09g27430D [Brassica napus]
XLOC_085653	57.5867	11.0633	1.97	0.43	-2.19579	1.06457e-09	4.24262e-09	-	-
XLOC_085654	35	5.66667	1.25333	0.226667	-2.46713	5.16671e-10	2.10391e-09	-	CDY53726.1 BnaC08g47520D [Brassica napus]
XLOC_085689	13.6667	2	0.846667	0.143333	-2.56242	0.000135056	0.000339669	LIGB	CDY09056.1 BnaC08g10100D [Brassica napus]
XLOC_085703	12.3333	1	0.42	0.04	-3.39232	4.69542e-06	1.38312e-05	-	XP_013617076.1 PREDICTED: RNA pseudouridine synthase 7-like [Brassica oleracea var. oleracea] [Brassica oleracea]
XLOC_085719	1.48	59.0233	0.05	2.12	5.40599	8.43282e-32	8.4338e-31	-	XP_002867925.1 zinc finger family protein [Arabidopsis lyrata subsp. lyrata] [Arabidopsis lyrata]
XLOC_085756	87.14	16.53	3.11667	0.693333	-2.16838	1.90929e-14	1.01339e-13	SDH	CDY00508.1 BnaA10g07650D [Brassica napus]
XLOC_085805	115.83	24.44	3.55333	0.85	-2.06364	1.11668e-18	7.25172e-18	AHA5	XP_013723973.1 PREDICTED: ATPase 5, plasma membrane-type-like isoform X3 [Brassica napus]
XLOC_085806	24.9967	4.15	3.16	0.613333	-2.36518	1.11317e-05	3.15652e-05	AHA5	XP_013736418.1 PREDICTED: ATPase 5, plasma membrane-type-like [Brassica napus]
XLOC_085891	18.79	1.33333	0.806667	0.0666667	-3.59694	4.52175e-07	1.46673e-06	At4g31790	XP_013602639.1 PREDICTED: probable diphthine methyl ester synthase isoform X1 [Brassica oleracea var. oleracea] [Brassica oleracea]
XLOC_086059	17.3333	2	0.67	0.0866667	-2.95061	1.63238e-05	4.54783e-05	LOX3	CDX96769.1 BnaA08g23120D [Brassica napus]
XLOC_086144	19.6633	0	0.91	0.001	-9.82972	1.72042e-08	6.27387e-08	-	CDY25785.1 BnaA07g09970D [Brassica napus]
XLOC_086162	56	5.66667	1.30333	0.153333	-3.08746	4.34139e-18	2.75063e-17	HEMC	CDX82724.1 BnaC07g01420D [Brassica napus]
XLOC_086296	175	32	10.35	2.11	-2.29432	9.71885e-34	1.0248e-32	FEN1	XP_009151146.1 PREDICTED: flap endonuclease 1 isoform X1 [Brassica rapa]
XLOC_086297	286	56	20.7433	4.53333	-2.194	1.87845e-60	3.23801e-59	-	-
XLOC_086305	15.3333	2	0.56	0.0733333	-2.93289	0.000998743	0.00225475	RPT2B	XP_013594152.1 PREDICTED: ATPase family AAA domain-containing protein 1-like isoform X1 [Brassica oleracea var. oleracea] [Brassica oleracea]
XLOC_086399	9.66667	1.33333	1	0.15	-2.73697	0.000650747	0.00150428	At5g62510	XP_018461912.1 PREDICTED: putative F-box protein At3g52320 [Raphanus sativus]
XLOC_086400	121.333	9	3.39	0.29	-3.54716	5.65495e-40	6.87051e-39	-	CDX78090.1 BnaA09g32850D [Brassica napus]
XLOC_086415	18.3333	4	0.74	0.18	-2.03953	8.33408e-05	0.000214864	-	CDX78115.1 BnaA09g33100D [Brassica napus]
XLOC_086430	41.3333	5.33333	1.73667	0.25	-2.79632	4.49537e-12	2.08556e-11	-	XP_018448666.1 PREDICTED: uncharacterized protein LOC108820188 [Raphanus sativus]
XLOC_086454	4.33333	53	0.33	4.60667	3.80319	2.87019e-23	2.2197e-22	-	-
XLOC_086538	110.11	6.66667	8.46333	0.583333	-3.85883	4.63299e-34	4.92082e-33	-	XP_013594636.1 PREDICTED: uncharacterized protein LOC106302728 [Brassica oleracea var. oleracea] [Brassica oleracea]
XLOC_086592	16.6667	1	0.696667	0.0466667	-3.9	2.6261e-06	7.93253e-06	-	CDY02018.1 BnaC04g14830D [Brassica napus]
XLOC_086607	72	18.3333	5.35	1.31	-2.02997	6.70091e-12	3.07655e-11	SRP19	CDY16200.1 BnaA09g29340D [Brassica napus]
XLOC_086659	8	0.333333	0.89	0.0366667	-4.60126	0.000279281	0.000676203	ESP1	XP_013609490.1 PREDICTED: separase-like [Brassica oleracea var. oleracea] [Brassica oleracea]
XLOC_086705	19.6667	4	1.37	0.333333	-2.03914	3.17678e-05	8.58674e-05	NDPK2	CDX67824.1 BnaA07g18640D [Brassica napus]
XLOC_086797	9.33333	0.666667	0.766667	0.0666667	-3.52356	0.000393913	0.000935605	-	CDX71715.1 BnaC08g31590D [Brassica napus]
XLOC_086809	8	52.3333	0.423333	3.21667	2.9257	3.01618e-13	1.49751e-12	PME64	JAU46593.1 putative pectinesterase/pectinesterase inhibitor 64 [Noccaea caerulescens]
XLOC_086839	45.0033	3.33333	3.58333	0.31	-3.53096	4.33658e-16	2.50272e-15	At3g01520	XP_013602667.1 PREDICTED: universal stress protein A-like protein [Brassica oleracea var. oleracea] [Brassica oleracea]
XLOC_086884	26.6667	3.66667	0.726667	0.116667	-2.6389	4.00131e-08	1.41579e-07	-	CDY41686.1 BnaC02g34680D [Brassica napus]
XLOC_087128	2	22.43	0.0366667	0.48	3.71049	3.75424e-11	1.6466e-10	WAKL17	XP_013664649.1 PREDICTED: putative wall-associated receptor kinase-like 11 [Brassica napus]
XLOC_087248	24.6667	4.66667	1.44333	0.32	-2.17326	2.65787e-05	7.24037e-05	At3g58180	XP_006283959.1 hypothetical protein CARUB_v10005082mg [Capsella rubella]
XLOC_087261	8	0.666667	0.503333	0.0466667	-3.43105	0.000316877	0.000761624	-	XP_013722017.1 PREDICTED: uncharacterized protein LOC106425841 [Brassica napus]
XLOC_087551	35.5067	4.33333	1.54333	0.21	-2.87759	1.14139e-09	4.53963e-09	AXR1	XP_013601998.1 PREDICTED: NEDD8-activating enzyme E1 regulatory subunit-like isoform X1 [Brassica oleracea var. oleracea] [Brassica oleracea]
XLOC_087570	0	32.15	0.001	0.626667	9.29155	2.14398e-19	1.43674e-18	-	AAZ66952.1 117M18_33, partial [Brassica rapa]
XLOC_087690	57.3333	5.66667	0.766667	0.0866667	-3.14505	2.40336e-10	1.00152e-09	RPS6	XP_018483323.1 PREDICTED: disease resistance protein RPS6-like [Raphanus sativus]
XLOC_087692	190.783	44.6333	10.3033	2.46667	-2.06248	1.04583e-21	7.64643e-21	ALA12	CDY43941.1 BnaC04g21690D [Brassica napus]
XLOC_087716	7.22333	0	0.97	0.001	-9.92184	0.000756428	0.00173513	-	-
XLOC_087760	24.94	106.65	0.803333	3.95	2.29778	9.92872e-21	7.00085e-20	CXE2	XP_013749319.1 PREDICTED: LOW QUALITY PROTEIN: probable carboxylesterase 2 [Brassica napus]
XLOC_087773	0.333333	22.6667	0.0133333	1.06	6.31288	8.42776e-16	4.79117e-15	-	CDY50048.1 BnaC03g44880D [Brassica napus]
XLOC_087804	6.66667	0	0.623333	0.001	-9.28386	7.61912e-05	0.000197406	-	CDX91756.1 BnaC08g06750D [Brassica napus]
XLOC_087817	35	7.33333	1.93	0.46	-2.0689	1.88686e-07	6.31534e-07	-	-
XLOC_087829	94.2767	13.8467	5.64333	0.91	-2.63261	1.83067e-24	1.47206e-23	-	CDY54946.1 BnaA03g60750D [Brassica napus]
XLOC_087831	188.593	17.0933	4.63667	0.47	-3.30236	1.25507e-57	2.07858e-56	-	CDY62152.1 BnaCnng39390D [Brassica napus]
XLOC_087841	25.03	3.01	0.696667	0.0966667	-2.84938	9.15001e-07	2.88692e-06	CSLB3	XP_018509172.1 PREDICTED: cellulose synthase-like protein B6 isoform X1 [Brassica rapa]
XLOC_087871	16.7533	3.66667	0.83	0.193333	-2.10202	0.000674362	0.00155654	-	-
XLOC_087873	1242.67	107	19.9533	1.93	-3.36996	2.69783e-101	7.29802e-100	-	XP_013690453.1 PREDICTED: uncharacterized protein LOC106394425 isoform X1 [Brassica napus]
XLOC_087887	23	2.33333	0.93	0.103333	-3.16993	8.75979e-07	2.7698e-06	BAS	CDY65679.1 BnaCnng48200D [Brassica napus]
XLOC_087892	550.49	63.6467	20.8867	2.72	-2.9409	3.42384e-144	1.3005e-142	-	CDX94200.1 BnaC07g38340D [Brassica napus]
XLOC_087897	61	0.666667	4.46	0.05	-6.47897	4.31512e-10	1.76729e-09	-	-
XLOC_087900	13.3333	0.666667	0.92	0.05	-4.20163	1.81342e-06	5.56164e-06	-	CDY12402.1 BnaC08g08030D [Brassica napus]
XLOC_088000	6.33333	29.3333	0.116667	0.603333	2.37056	3.1454e-06	9.42522e-06	-	XP_009118828.1 PREDICTED: uncharacterized protein LOC103843804 isoform X2 [Brassica rapa]
XLOC_088030	34	5	0.336667	0.0533333	-2.65821	6.71646e-09	2.52731e-08	pol	XP_013746251.1 PREDICTED: uncharacterized protein LOC106448988 [Brassica napus]
XLOC_088077	53.6667	6.66667	0.596667	0.0866667	-2.78338	1.56019e-13	7.88197e-13	RPP5	XP_010434749.1 PREDICTED: disease resistance protein RPP4-like isoform X1 [Camelina sativa]
XLOC_088113	63.2667	7.73667	2.71667	0.383333	-2.82517	5.0726e-07	1.63778e-06	CIPK8	CDY57368.1 BnaCnng31820D [Brassica napus]
XLOC_088128	27	5.66667	1.16333	0.243333	-2.25726	8.86849e-06	2.54059e-05	BHLH60	CDY25141.1 BnaC07g03660D [Brassica napus]
XLOC_088136	55.9767	8.8	2.22	0.366667	-2.59802	1.71788e-07	5.767e-07	-	CDY27914.1 BnaCnng04990D [Brassica napus]
XLOC_088150	11.27	1.16	1.43667	0.163333	-3.13683	9.00398e-05	0.000231178	At1g62020	XP_006411687.1 hypothetical protein EUTSA_v10024239mg [Eutrema salsugineum]
XLOC_088165	56.3333	11.37	1.44333	0.326667	-2.14351	9.59656e-09	3.56595e-08	EMB1027	CDY50010.1 BnaC08g12170D [Brassica napus]
XLOC_088318	129.93	23.7233	8.66333	1.79	-2.27496	5.58218e-28	5.03824e-27	TPS7	CDY15577.1 BnaA08g28610D [Brassica napus]
XLOC_088335	36.3333	6	1.35667	0.256667	-2.4021	3.00484e-09	1.15907e-08	At5g64460	CDY62216.1 BnaCnng39630D [Brassica napus]
XLOC_088389	350.22	40.5567	17.6533	2.32	-2.92774	4.56623e-98	1.19304e-96	CAP10B	CDX83966.1 BnaC08g16790D [Brassica napus]
XLOC_088417	44.2867	6.12	1.30667	0.203333	-2.68397	1.40107e-09	5.5357e-09	-	XP_009110421.1 PREDICTED: uncharacterized protein LOC103835967 isoform X1 [Brassica rapa]
XLOC_088462	183.973	19.3333	15.19	1.89	-3.00666	6.86748e-47	9.62058e-46	-	CDX83870.1 BnaC08g17750D [Brassica napus]
XLOC_088465	58.51	11.6467	1.21333	0.253333	-2.25987	0.000266225	0.00064609	GC2	CDX83863.1 BnaC08g17820D [Brassica napus]
XLOC_088544	1.76333	195.893	0.0933333	11.9533	7.0008	3.80882e-102	1.03505e-100	BT2	CDY39576.1 BnaCnng09450D [Brassica napus]
XLOC_088690	82.6667	19.6667	2.50333	0.62	-2.01351	1.47327e-11	6.62341e-11	-	XP_009114416.1 PREDICTED: uncharacterized protein LOC103839673 [Brassica rapa]
XLOC_088738	27.3333	0	0.896667	0.001	-9.80843	4.25308e-15	2.33538e-14	-	XP_018453653.1 PREDICTED: uncharacterized protein LOC108824759 [Raphanus sativus]
XLOC_088752	152	28	4.63333	1.02667	-2.17408	7.66765e-30	7.27489e-29	-	XP_018474345.1 PREDICTED: uncharacterized protein LOC108845678 [Raphanus sativus]
XLOC_088777	6.66667	0	0.743333	0.001	-9.53787	8.09378e-05	0.000209017	CML9	XP_013603776.1 PREDICTED: calmodulin-like protein 9 isoform X1 [Brassica oleracea var. oleracea] [Brassica oleracea]
XLOC_088936	49.11	10.1533	2.18	0.52	-2.06774	1.90905e-08	6.93653e-08	-	XP_013633225.1 PREDICTED: uncharacterized protein LOC106338904 [Brassica oleracea var. oleracea] [Brassica oleracea]
XLOC_088963	0	8.66667	0.001	0.4	8.64386	2.92188e-06	8.7868e-06	-	XP_013745260.1 PREDICTED: zinc finger BED domain-containing protein RICESLEEPER 2-like [Brassica napus]
XLOC_088964	191.91	1209.7	18.0733	127.777	2.82169	2.74006e-257	1.91579e-255	FER3	NP_001146869.1 ferritin-1 [Zea mays]
XLOC_088974	72.6133	282.557	1.69333	7.5	2.14702	5.16845e-53	8.01503e-52	-	CDX72147.1 BnaC08g27270D [Brassica napus]
XLOC_089014	36.3333	3.66667	1.13667	0.126667	-3.1657	3.07381e-10	1.27049e-09	Y45G12B.2	XP_013736696.1 PREDICTED: zinc finger protein-like 1 homolog [Brassica napus]
XLOC_089079	9.6	0.666667	0.416667	0.03	-3.79586	0.000100776	0.000257393	ychF	CDY26887.1 BnaA02g19120D [Brassica napus]
XLOC_089200	22.6667	2	0.866667	0.09	-3.26748	2.95884e-08	1.05842e-07	Alkbh6	XP_013599155.1 PREDICTED: alpha-ketoglutarate-dependent dioxygenase alkB homolog 6 isoform X1 [Brassica oleracea var. oleracea] [Brassica oleracea]
XLOC_089289	31.81	4	1.37333	0.19	-2.85361	2.60417e-09	1.00951e-08	TUBA5	CDX76669.1 BnaC08g32550D [Brassica napus]
XLOC_089433	9.66667	212.667	0.193333	4.61	4.5756	2.22325e-106	6.24832e-105	RLM1B	XP_018448526.1 PREDICTED: disease resistance protein RML1B-like [Raphanus sativus]
XLOC_089558	103.333	1505	4.1	66.88	4.02788	0	0	ERF017	CDY21678.1 BnaA09g44290D [Brassica napus]
XLOC_089594	55.6667	10	1.96667	0.4	-2.29768	6.4238e-13	3.1316e-12	-	CDY17968.1 BnaC03g30400D [Brassica napus]
XLOC_089595	93.3867	15.8267	3.94667	0.843333	-2.22646	2.85462e-13	1.41985e-12	CSTF77	CDX80179.1 BnaC09g35630D [Brassica napus]
XLOC_089742	15	2.33333	1.17	0.186667	-2.64797	0.000418659	0.000990724	At4g31790	CDY16127.1 BnaC08g39960D [Brassica napus]
XLOC_089764	0.333333	35.6667	0.01	1.16667	6.86625	2.54173e-23	1.96844e-22	-	CDY57969.1 BnaC03g74100D [Brassica napus]
XLOC_089766	0	9.38333	0.001	0.32	8.32193	7.74569e-07	2.46093e-06	MAP1B	CDY58353.1 BnaCnng33060D [Brassica napus]
XLOC_089848	20	3.66667	1.49667	0.313333	-2.25598	8.49743e-06	2.4399e-05	At2g31400	XP_013710146.1 PREDICTED: uncharacterized protein LOC106413973 [Brassica napus]
XLOC_089865	39.6833	2.53	4.05667	0.283333	-3.83972	4.48995e-12	2.08317e-11	-	-
XLOC_089890	240	33.3333	8.64333	1.36333	-2.66445	4.22719e-62	7.46147e-61	CSP41B	XP_006417582.1 hypothetical protein EUTSA_v10007937mg [Eutrema salsugineum]
XLOC_089917	19.72	3.13	1.06	0.18	-2.558	5.56519e-06	1.62882e-05	ACBP3	XP_013601844.1 PREDICTED: acyl-CoA-binding domain-containing protein 3 isoform X1 [Brassica oleracea var. oleracea] [Brassica oleracea]
XLOC_090285	0.666667	8.92	0.02	0.31	3.9542	3.25597e-05	8.7925e-05	-	XP_009121821.1 PREDICTED: protein ACCELERATED CELL DEATH 6-like [Brassica rapa]
XLOC_090479	65.3333	14	2.75333	0.673333	-2.03179	3.40125e-08	1.21084e-07	PRA1B4	XP_006293512.1 hypothetical protein CARUB_v10024028mg [Capsella rubella]
XLOC_090566	9.66667	0.333333	0.92	0.0333333	-4.7866	4.07622e-06	1.20786e-05	-	XP_013586123.1 PREDICTED: cell division cycle-associated protein 7-like [Brassica oleracea var. oleracea] [Brassica oleracea]
XLOC_090567	73.3333	7	1.33333	0.143333	-3.21759	4.89557e-19	3.232e-18	-	XP_009152049.1 PREDICTED: uncharacterized protein LOC103875291 [Brassica rapa]
XLOC_090577	17.6667	292	0.28	5.25667	4.23065	5.26103e-115	1.58341e-113	CYTC-2	XP_018474819.1 PREDICTED: uncharacterized protein LOC108846104 [Raphanus sativus]
XLOC_090622	17.6	61.01	0.546667	2.43	2.15222	2.18967e-12	1.03463e-11	-	-
XLOC_090640	9	0.333333	0.323333	0.0133333	-4.59991	0.000228865	0.000559962	-	XP_009128594.1 PREDICTED: uncharacterized protein LOC103853436 [Brassica rapa]
XLOC_090668	5	0	0.283333	0.001	-8.14636	0.000775201	0.00177593	-	CDY65386.1 BnaCnng46870D [Brassica napus]
XLOC_090690	647.423	117.723	22.33	5.26333	-2.08493	2.25612e-112	6.62507e-111	ANL2	CDX81341.1 BnaC09g07520D [Brassica napus]
XLOC_090700	55.6667	10.3333	2.21333	0.446667	-2.30895	4.21793e-12	1.96002e-11	SRS7	CDY41000.1 BnaA02g27900D [Brassica napus]
XLOC_090716	62.3867	8.22	2.20333	0.403333	-2.44964	1.26233e-17	7.84984e-17	IMDH2	CDX81403.1 BnaC09g08140D [Brassica napus]
XLOC_090754	31.6667	7	2.09667	0.506667	-2.04899	1.7156e-06	5.27461e-06	-	CDY26755.1 BnaC09g08820D [Brassica napus]
XLOC_090875	8.66667	31.43	0.233333	0.933333	2	3.12003e-06	9.35245e-06	RLM1B	CDY08339.1 BnaC09g12570D [Brassica napus]
XLOC_090975	30.4	0.596667	1.24333	0.03	-5.37311	8.23167e-06	2.36764e-05	CIPK8	CDY57368.1 BnaCnng31820D [Brassica napus]
XLOC_090980	5.66667	24	0.14	0.61	2.12338	2.69804e-06	8.14123e-06	SD129	XP_013611551.1 PREDICTED: G-type lectin S-receptor-like serine/threonine-protein kinase SD1-29 isoform X1 [Brassica oleracea var. oleracea] [Brassica oleracea]
XLOC_090981	51.6667	225.667	1.24667	6.17333	2.30797	2.33307e-56	3.79475e-55	CDKF-4	-
XLOC_091087	13	1	0.73	0.0666667	-3.45286	1.68811e-05	4.69446e-05	At3g47570	CDY59136.1 BnaCnng34430D [Brassica napus]
XLOC_091127	86.74	1026.17	2.78667	36.7267	3.72022	0	0	MTPC4	XP_013588325.1 PREDICTED: metal tolerance protein C4-like [Brassica oleracea var. oleracea] [Brassica oleracea]
XLOC_091133	66.2033	1.22667	2.56333	0.0566667	-5.49938	2.00212e-27	1.77714e-26	PDF1.4	CDY33868.1 BnaC06g04850D [Brassica napus]
XLOC_091171	33.6667	7	2.64333	0.63	-2.06893	5.36798e-07	1.73004e-06	MLP168	XP_013609708.1 PREDICTED: MLP-like protein 165 [Brassica oleracea var. oleracea] [Brassica oleracea]
XLOC_091225	8.61333	0	0.67	0.001	-9.38802	0.000631923	0.00146296	-	CDX84975.1 BnaC05g20800D [Brassica napus]
XLOC_091254	7.33333	0	0.31	0.001	-8.27612	0.000152542	0.000381386	-	-
XLOC_091266	104.333	22.3333	2.98333	0.713333	-2.06428	9.22898e-17	5.50851e-16	CPN60B3	CDX99516.1 BnaC09g24760D [Brassica napus]
XLOC_091335	0	5.33333	0.001	0.33	8.36632	0.000388232	0.000922904	-	CDX71680.1 BnaC09g27210D [Brassica napus]
XLOC_091340	62.2067	12.57	2.66	0.61	-2.12455	1.53395e-11	6.8898e-11	TPR2	XP_018463942.1 PREDICTED: topless-related protein 2-like [Raphanus sativus]
XLOC_091413	41.6667	7.33333	1.4	0.266667	-2.39232	4.64041e-10	1.89539e-09	NLE1	CDY50395.1 BnaC09g28860D [Brassica napus]
XLOC_091460	28.65	2.56	2.32	0.296667	-2.96721	3.9224e-11	1.71889e-10	CPN60	CDY19689.1 BnaC09g29450D [Brassica napus]
XLOC_091528	96.4967	20	3.74	0.856667	-2.12623	1.25106e-11	5.64807e-11	camkmt	CDY46786.1 BnaCnng14550D [Brassica napus]
XLOC_091532	42.3333	6.33333	1.37333	0.226667	-2.59904	1.08001e-10	4.59603e-10	MAP65-3	XP_013695059.1 PREDICTED: uncharacterized protein LOC106399134 [Brassica napus]
XLOC_091582	166.413	35.57	5.34	1.28333	-2.05694	2.34322e-34	2.5074e-33	ALDH2B4	CDX77883.1 BnaC03g53360D [Brassica napus]
XLOC_091583	29.56	5.37667	1.64667	0.34	-2.27594	1.54108e-07	5.18927e-07	ALDH2B4	CDX77883.1 BnaC03g53360D [Brassica napus]
XLOC_091639	67	10.3333	3.55667	0.62	-2.52019	1.95239e-13	9.80878e-13	GC5	XP_010254060.1 PREDICTED: golgin candidate 5-like isoform X1 [Nelumbo nucifera]
XLOC_091644	22.76	2	1.59333	0.16	-3.3159	1.00332e-07	3.43322e-07	-	CDY67108.1 BnaCnng53590D [Brassica napus]
XLOC_091740	5	0	0.446667	0.001	-8.80305	0.000584883	0.00135915	MCM2	-
XLOC_091766	14.3333	1.66667	0.576667	0.1	-2.52774	3.52935e-05	9.49091e-05	TPKA	XP_010088459.1 Calcium-activated outward-rectifying potassium channel 1 [Morus notabilis]
XLOC_091866	165.31	20.3333	2.42333	0.33	-2.87645	1.43064e-38	1.68362e-37	CSA1	XP_013656445.1 PREDICTED: disease resistance-like protein CSA1 isoform X1 [Brassica napus]
XLOC_091886	36.3333	5.66667	0.766667	0.133333	-2.52356	2.94962e-10	1.22092e-09	At1g12620	CDY35831.1 BnaC09g37630D [Brassica napus]
XLOC_091907	84	13.3333	2.24333	0.39	-2.5241	5.11247e-18	3.23043e-17	RAN1	CDY26408.1 BnaA02g23620D [Brassica napus]
XLOC_091908	153	15	7.30667	0.806667	-3.17917	2.05204e-45	2.78921e-44	NAP1;3	XP_013691222.1 PREDICTED: SNF2 domain-containing protein CLASSY 1-like isoform X1 [Brassica napus]
XLOC_091937	1.33333	549.367	0.0133333	7.02667	9.04166	2.54334e-245	1.70421e-243	-	XP_009140437.1 PREDICTED: uncharacterized protein LOC103864439 [Brassica rapa]
XLOC_091948	34.5933	2	2.13	0.136667	-3.96212	2.35728e-14	1.24433e-13	-	-
XLOC_091979	16	1.66667	0.393333	0.05	-2.97575	1.07893e-05	3.06436e-05	TAO1	XP_013713730.1 PREDICTED: disease resistance protein TAO1-like [Brassica napus]
XLOC_092058	28	4.33333	1.02667	0.183333	-2.48543	3.76009e-05	0.000100715	-	JAU89648.1 hypothetical protein MP_TR5868_c0_g2_i1_g.16522, partial [Noccaea caerulescens]
XLOC_092065	25	1.33333	1.97667	0.116667	-4.08261	1.8898e-11	8.44003e-11	-	CDY16951.1 BnaC09g40780D [Brassica napus]
XLOC_092167	55.3333	7.66667	1.35	0.213333	-2.66178	3.01339e-12	1.41278e-11	-	CDY09866.1 BnaC09g42950D [Brassica napus]
XLOC_092231	13.4	1	0.666667	0.06	-3.47393	1.1179e-05	3.16911e-05	FES1	XP_018445464.1 PREDICTED: cytochrome b-c1 complex subunit Rieske-4, mitochondrial-like [Raphanus sativus]
XLOC_092233	28.6	5.33333	1.52667	0.31	-2.30004	4.04923e-05	0.000108073	FES1	XP_018445464.1 PREDICTED: cytochrome b-c1 complex subunit Rieske-4, mitochondrial-like [Raphanus sativus]
XLOC_092323	11.7	49.97	0.163333	0.76	2.21818	1.03042e-07	3.5227e-07	-	CDX97139.1 BnaC09g44860D [Brassica napus]
XLOC_092331	13.6667	1.33333	0.783333	0.09	-3.12163	1.40706e-05	3.94598e-05	GULLO3	CDX97124.1 BnaC09g45010D [Brassica napus]
XLOC_092338	285.793	51.6233	23.2633	5.09667	-2.19043	3.0781e-07	1.01252e-06	-	-
XLOC_092477	0	23.1767	0.001	2.41	11.2348	1.3323e-14	7.12975e-14	H6H	XP_013609848.1 PREDICTED: protein SRG1 [Brassica oleracea var. oleracea] [Brassica oleracea]
XLOC_092491	0.666667	10.1467	0.0433333	0.69	3.99305	2.09525e-05	5.76722e-05	-	CDY42186.1 BnaC03g65070D [Brassica napus]
XLOC_092525	0	4.66667	0.001	0.243333	7.92679	0.000343728	0.000822348	-	-
XLOC_092553	0	7.08	0.001	0.166667	7.38082	2.60334e-05	7.09935e-05	Dapk1	CDY48563.1 BnaA09g01590D [Brassica napus]
XLOC_092566	346.973	43.7133	3.03333	0.426667	-2.82972	8.26166e-97	2.13403e-95	MYOB1	CDX77896.1 BnaC03g53230D [Brassica napus]
XLOC_092603	11.3333	0.666667	0.906667	0.0566667	-4	6.62081e-06	1.92256e-05	At4g26100	CDY00106.1 BnaC09g01950D [Brassica napus]
XLOC_092755	115.333	26	10.13	2.47333	-2.03411	4.38274e-22	3.25614e-21	-	-
XLOC_092810	116.333	23.6667	3.01	0.706667	-2.09066	4.4728e-22	3.32113e-21	WRKY18	CDX87262.1 BnaC09g05770D [Brassica napus]
XLOC_093010	10.5667	0.91	0.506667	0.05	-3.34104	8.9582e-05	0.000230072	-	XP_013638524.1 PREDICTED: uncharacterized protein LOC106343771 [Brassica oleracea var. oleracea] [Brassica oleracea]
XLOC_093079	146.333	28.6667	1.89667	0.436667	-2.11886	2.37393e-20	1.6495e-19	-	XP_013599293.1 PREDICTED: uncharacterized protein LOC106307012 [Brassica oleracea var. oleracea] [Brassica oleracea]
XLOC_093115	24.6667	2.66667	1.53333	0.176667	-3.11757	5.2401e-08	1.83495e-07	-	-
XLOC_093289	18.2833	0	1.58	0.001	-10.6257	1.28036e-05	3.60703e-05	-	CDY23131.1 BnaC09g18850D [Brassica napus]
XLOC_093415	0.666667	10.6667	0.0233333	0.443333	4.24793	3.14559e-06	9.42543e-06	BGLU27	CDY17847.1 BnaC04g03720D [Brassica napus]
XLOC_093447	43	4.33333	3.82	0.43	-3.15116	2.76111e-12	1.29702e-11	-	CDY70169.1 BnaCnng67030D [Brassica napus]
XLOC_093452	49	6.66667	2.22333	0.346667	-2.6811	3.17256e-13	1.57323e-12	-	-
XLOC_093456	529.19	64.0333	23.8067	3.54	-2.74954	5.15894e-114	1.5383e-112	gatB	KFK39734.1 hypothetical protein AALP_AA3G281100 [Arabis alpina]
XLOC_093473	321.667	46.3333	15.5867	2.49	-2.64609	2.55022e-66	4.75452e-65	CYCA2-1	XP_002874258.1 CYCA2_1 [Arabidopsis lyrata subsp. lyrata] [Arabidopsis lyrata]
XLOC_093486	137.847	12.6667	5.32667	0.57	-3.2242	9.54655e-38	1.1033e-36	CRK14	XP_013718637.1 PREDICTED: putative cysteine-rich receptor-like protein kinase 34 isoform X1 [Brassica napus]
XLOC_093489	35.3333	5.33333	1.16	0.203333	-2.51221	2.10473e-08	7.62633e-08	-	JAV00236.1 Retrovirus-related Pol polyprotein from transposon TNT 1-94, partial [Noccaea caerulescens]
XLOC_093523	20.8767	3.76667	1.41	0.26	-2.43911	0.000231278	0.000565632	ARP4	XP_013713481.1 PREDICTED: uncharacterized protein LOC106417183 [Brassica napus]
XLOC_093595	186.77	20.3833	8	0.963333	-3.05389	5.14219e-41	6.40775e-40	ALAAT2	-
XLOC_093599	66.6667	4	0.943333	0.0633333	-3.89673	1.04188e-20	7.34104e-20	-	XP_018443770.1 PREDICTED: uncharacterized protein LOC108815774 [Raphanus sativus]
XLOC_093628	38	5	1.55	0.226667	-2.77362	1.3035e-10	5.5194e-10	NAC089	XP_013608112.1 PREDICTED: LOW QUALITY PROTEIN: NAC domain-containing protein 89, partial [Brassica oleracea var. oleracea] [Brassica oleracea]
XLOC_093645	45	1.66667	0.7	0.03	-4.54432	1.06412e-13	5.42983e-13	-	-
XLOC_093704	29	1.66667	2.38	0.133333	-4.15785	1.95378e-12	9.26452e-12	AtMg00310	XP_013746214.1 PREDICTED: uncharacterized protein LOC106448947 [Brassica napus]
XLOC_093735	26.5433	3.66667	1.19333	0.193333	-2.62583	1.40781e-07	4.75876e-07	At4g31790	XP_013602639.1 PREDICTED: probable diphthine methyl ester synthase isoform X1 [Brassica oleracea var. oleracea] [Brassica oleracea]
XLOC_093751	77.3333	11.6667	3.31667	0.583333	-2.50734	6.66826e-19	4.37746e-18	RST1	XP_018483722.1 PREDICTED: protein RST1 [Raphanus sativus]
XLOC_093755	41.9233	7	2.54333	0.463333	-2.4566	8.59544e-09	3.20887e-08	-	CDY19856.1 BnaC09g31220D [Brassica napus]
XLOC_093780	20.3333	2.33333	1.14667	0.163333	-2.81155	1.32819e-06	4.13435e-06	-	-
XLOC_093801	229.333	34.4233	3.24667	0.59	-2.46017	1.11077e-47	1.57839e-46	-	XP_018470929.1 PREDICTED: uncharacterized protein LOC108842502 isoform X1 [Raphanus sativus]
XLOC_093894	14.6367	1	1.77333	0.14	-3.66297	6.31755e-06	1.83809e-05	-	XP_013704352.1 PREDICTED: uncharacterized protein LOC106408070 [Brassica napus]
XLOC_094018	55.93	11.37	1.5	0.35	-2.09954	6.3252e-11	2.73356e-10	PUB5	CDY24794.1 BnaA08g15160D [Brassica napus]
XLOC_094019	47.1	8.06	1.52667	0.293333	-2.37977	4.10265e-11	1.79544e-10	PUB5	XP_009109322.1 PREDICTED: disease resistance protein RRS1-like isoform X1 [Brassica rapa]
XLOC_094020	33.78	3.80667	1.21333	0.15	-3.01594	2.32237e-10	9.68552e-10	WRKY16	ACP30632.1 disease resistance protein [Brassica rapa subsp. pekinensis] [Brassica rapa]
XLOC_094021	35	2.66667	1.54667	0.13	-3.57258	5.65929e-11	2.45332e-10	WRKY16	XP_013656447.1 PREDICTED: disease resistance protein RRS1-like isoform X1 [Brassica napus]
XLOC_094083	11.6667	0.666667	0.246667	0.0166667	-3.88753	2.43702e-06	7.38447e-06	TBL1	XP_013585008.1 PREDICTED: protein trichome birefringence-like 1 [Brassica oleracea var. oleracea] [Brassica oleracea]
XLOC_094183	6	31.3333	0.576667	3.36	2.54265	1.32094e-08	4.8551e-08	-	-
XLOC_094241	13	2.33333	0.783333	0.156667	-2.32193	0.000877278	0.00199728	COL1	XP_009126078.1 PREDICTED: TBC1 domain family member 10B [Brassica rapa]
XLOC_094402	47.6667	5.33333	1.75	0.223333	-2.97008	7.21736e-15	3.9199e-14	TBL14	XP_013678461.1 PREDICTED: protein trichome birefringence-like 14 [Brassica napus]
XLOC_094462	168.463	21.1067	6.06667	0.853333	-2.82972	3.38597e-43	4.4211e-42	PDF1.4	CDY33868.1 BnaC06g04850D [Brassica napus]
XLOC_094535	19	3.33333	0.853333	0.17	-2.32757	1.30513e-05	3.67359e-05	-	CDY02852.1 BnaC02g10370D [Brassica napus]
XLOC_094638	0.333333	74.7233	0.0133333	2.87333	7.75154	6.73972e-44	8.92533e-43	BSMT1	XP_013608540.1 PREDICTED: uncharacterized protein LOC106315356 [Brassica oleracea var. oleracea] [Brassica oleracea]
XLOC_094994	29.97	5.98	1.79	0.4	-2.16189	4.48343e-07	1.45461e-06	-	CDX80311.1 BnaC09g34310D [Brassica napus]
XLOC_095059	11	1	0.77	0.0733333	-3.39232	0.000645788	0.00149317	-	-
XLOC_095066	386	67.52	11.95	2.37333	-2.33202	1.11009e-76	2.34201e-75	PBS1	CDY31493.1 BnaC05g16020D [Brassica napus]
XLOC_095067	53.6667	9	2.17333	0.43	-2.3375	8.95923e-14	4.58611e-13	-	XP_013626297.1 PREDICTED: uncharacterized protein LOC106332375 [Brassica oleracea var. oleracea] [Brassica oleracea]
XLOC_095135	30.8733	340.797	0.503333	6.3	3.64577	2.83269e-138	1.02747e-136	AAO2	XP_009150288.1 PREDICTED: indole-3-acetaldehyde oxidase-like [Brassica rapa]
XLOC_095199	15.5633	1.94333	0.593333	0.09	-2.72085	0.000175652	0.000436188	SGR2	CDY08692.1 BnaC03g54900D [Brassica napus]
XLOC_095219	22.77	4.72333	0.913333	0.216667	-2.07566	6.5447e-05	0.000170968	FZR2	CDY08692.1 BnaC03g54900D [Brassica napus]
XLOC_095222	11.1433	0	0.873333	0.001	-9.77039	8.74055e-05	0.000224741	-	CDY66401.1 BnaCnng50700D [Brassica napus]
XLOC_095276	280.667	45.98	9.86333	1.83	-2.43023	5.49451e-67	1.03209e-65	PPC2	CDY53032.1 BnaCnng24040D [Brassica napus]
XLOC_095277	174	13.6667	9.87	0.863333	-3.51506	4.47943e-63	8.0166e-62	-	-
XLOC_095284	48.7267	8.67667	2.18	0.453333	-2.26568	7.91664e-10	3.18173e-09	PSBQ1	NP_001288977.1 oxygen-evolving enhancer protein 3-1, chloroplastic [Brassica rapa]
XLOC_095291	429	91.3333	12.3667	2.99667	-2.04503	2.24519e-80	4.91252e-79	AGD13	CDY07292.1 BnaC05g26540D [Brassica napus]
XLOC_095292	139.333	27	8.47333	2.06667	-2.03562	5.26411e-26	4.46579e-25	ACR5	CDY49687.1 BnaA02g27260D [Brassica napus]
XLOC_095297	49.6667	6.66667	2.94667	0.433333	-2.76553	2.32651e-08	8.3973e-08	SCL3	CDY72339.1 BnaCnng77190D [Brassica napus]
XLOC_095344	205.333	32	6.57667	1.15667	-2.50738	2.68132e-40	3.28714e-39	Os01g0367900	XP_006411466.1 hypothetical protein EUTSA_v10016156mg [Eutrema salsugineum]
XLOC_095368	29	2.66667	0.796667	0.08	-3.3159	3.0507e-09	1.176e-08	ypfD	CDY14222.1 BnaA08g13530D [Brassica napus]
XLOC_095371	55.3333	11.3333	2.95	0.523333	-2.49491	9.33972e-12	4.24782e-11	SCL33	XP_013588744.1 PREDICTED: serine/arginine-rich SC35-like splicing factor SCL33 isoform X1 [Brassica oleracea var. oleracea] [Brassica oleracea]
XLOC_095522	340.667	62.6667	6.19667	1.32	-2.23095	7.74045e-39	9.17629e-38	-	XP_013739571.1 PREDICTED: uncharacterized protein LOC106442429 [Brassica napus]
XLOC_095525	469.333	36.6667	12.6333	1.07	-3.56155	2.37968e-142	8.91617e-141	At5g59540	CDY71632.1 BnaA03g56220D [Brassica napus]
XLOC_095528	220	29.6667	5.91667	0.903333	-2.71145	3.78433e-56	6.12942e-55	At5g59540	XP_013682317.1 PREDICTED: 1-aminocyclopropane-1-carboxylate oxidase homolog 12-like [Brassica napus]
XLOC_095556	62	3	2.74	0.143333	-4.25673	1.88048e-23	1.46279e-22	-	CDY30831.1 BnaC05g22070D [Brassica napus]
XLOC_095586	0	24.6667	0.001	1.54333	10.5918	1.51779e-11	6.8184e-11	GH3.12	XP_009118246.1 PREDICTED: 4-substituted benzoates-glutamate ligase GH3.12-like [Brassica rapa]
XLOC_095592	0	51.6667	0.001	1.47333	10.5249	9.92091e-32	9.90796e-31	At4g26100	XP_013594320.1 PREDICTED: LOW QUALITY PROTEIN: casein kinase I isoform delta-like [Brassica oleracea var. oleracea] [Brassica oleracea]
XLOC_095595	29	2.33333	0.92	0.0833333	-3.46467	1.4707e-11	6.61379e-11	RPL37B	CDX82691.1 BnaC07g01750D [Brassica napus]
XLOC_095625	24.6667	4.33333	1.17667	0.226667	-2.37606	4.51696e-07	1.46524e-06	RTNLB2	CDY13240.1 BnaC09g24160D [Brassica napus]
XLOC_095684	535	57.6667	8.67	1.04667	-3.05023	9.39806e-145	3.58383e-143	GSTT3	XP_009123788.1 PREDICTED: putative nuclease HARBI1 [Brassica rapa]
XLOC_095702	37.8467	8	2.11667	0.516667	-2.03449	1.93297e-07	6.46407e-07	MAP65-1	XP_009132397.1 PREDICTED: 65-kDa microtubule-associated protein 1 [Brassica rapa]
XLOC_095713	62.6667	6.66667	2.12	0.343333	-2.62638	7.8641e-16	4.476e-15	NAP1;3	CDY48512.1 BnaA09g00110D [Brassica napus]
XLOC_095736	15.6667	3	0.73	0.163333	-2.16008	0.000161594	0.000402806	-	-
XLOC_095749	750.48	161.95	26.8333	6.43667	-2.05964	8.56002e-128	2.87663e-126	-	CDY57969.1 BnaC03g74100D [Brassica napus]
XLOC_095900	36.6667	4	2.31	0.316667	-2.86686	1.73478e-12	8.24937e-12	-	XP_013617287.1 PREDICTED: uncharacterized protein LOC106323759 [Brassica oleracea var. oleracea] [Brassica oleracea]
XLOC_095908	67	13.6667	2.59667	0.62	-2.06632	1.04229e-10	4.44015e-10	-	CDX71687.1 BnaC09g27280D [Brassica napus]
XLOC_095927	90.4033	11.1933	2.09667	0.296667	-2.82118	4.64031e-24	3.68454e-23	XLG1	CDX99306.1 BnaC05g34210D [Brassica napus]
XLOC_095991	29.3333	5	1.08	0.203333	-2.40911	1.00187e-06	3.15134e-06	MBP1	XP_013749022.1 PREDICTED: jacalin-related lectin 4-like [Brassica napus]
XLOC_096024	13.6667	2.33333	0.643333	0.126667	-2.34453	0.000371887	0.000886341	-	CDY69758.1 BnaUnng03400D, partial [Brassica napus]
XLOC_096053	3.66667	38	0.253333	2.89333	3.51362	1.74884e-16	1.03093e-15	-	CDY54080.1 BnaC08g47200D [Brassica napus]
XLOC_096126	35	5	1.63333	0.256667	-2.66985	7.54637e-10	3.0369e-09	-	-
XLOC_096128	57.3333	9.66667	2.15333	0.463333	-2.21645	4.65597e-14	2.42151e-13	-	CDY59330.1 BnaC05g51020D [Brassica napus]
XLOC_096185	39.6533	8.36	1.91	0.45	-2.08558	0.00018432	0.000456774	-	-
XLOC_096215	44.6667	10	2.41667	0.593333	-2.0261	5.5185e-09	2.08864e-08	RABA5A	XP_013699769.1 PREDICTED: uncharacterized protein LOC106403493 [Brassica napus]
XLOC_096227	94.3333	7.66667	6.62333	0.616667	-3.42499	2.28668e-29	2.14297e-28	IRL7	XP_013631755.1 PREDICTED: histidine protein methyltransferase 1 homolog [Brassica oleracea var. oleracea] [Brassica oleracea]
XLOC_096253	10.3333	0	0.4	0.001	-8.64386	5.85863e-07	1.88306e-06	SMO1-1	XP_018450713.1 PREDICTED: methylsterol monooxygenase 1-2 [Raphanus sativus]
XLOC_096296	25.6667	3	0.983333	0.13	-2.91917	3.51009e-08	1.24815e-07	At4g24830	-
XLOC_096343	1006.27	143.6	17.0867	3.00667	-2.50663	2.32888e-85	5.35975e-84	GATB	CDY35621.1 BnaC01g21430D [Brassica napus]
XLOC_096361	63.3333	14	1.58667	0.393333	-2.01217	2.53732e-11	1.12545e-10	XYLT	CDY45659.1 BnaC09g32010D [Brassica napus]
XLOC_096382	36	6.66667	0.973333	0.206667	-2.23563	1.28488e-07	4.36e-07	At4g39550	XP_013612750.1 PREDICTED: F-box/kelch-repeat protein SKIP6-like [Brassica oleracea var. oleracea] [Brassica oleracea]
XLOC_096391	81.16	12.7233	3.70333	0.673333	-2.45943	1.87169e-13	9.4144e-13	At3g03630	XP_013729352.1 PREDICTED: probable S-sulfocysteine synthase, chloroplastic [Brassica napus]
XLOC_096511	8.33333	38.6667	0.55	2.89667	2.39689	7.96738e-11	3.42144e-10	-	CDY07101.1 BnaCnng01160D [Brassica napus]
XLOC_096530	27.3333	0.333333	2.27667	0.03	-6.24582	6.66209e-14	3.43389e-13	At3g55450	CDY69483.1 BnaCnng63790D [Brassica napus]
XLOC_096545	19.75	1.17333	0.853333	0.0533333	-4	7.90103e-09	2.95749e-08	ALA12	CDY43941.1 BnaC04g21690D [Brassica napus]
XLOC_096560	2.33333	9.75	0.126667	0.63	2.31431	0.000553926	0.00129097	-	-
XLOC_096574	47.4967	6.44	1.63333	0.246667	-2.72718	8.98604e-08	3.08565e-07	HERK1	CDX86607.1 BnaC08g00960D [Brassica napus]
XLOC_096640	17.3367	2.11	1.70667	0.223333	-2.93391	3.27568e-05	8.8423e-05	-	-
XLOC_096669	0.333333	19.3333	0.0233333	1.32333	5.82564	2.14232e-11	9.54187e-11	-	-
XLOC_096707	50.5033	5.85333	1.91	0.266667	-2.84046	3.97821e-12	1.85097e-11	KEA6	-
XLOC_096720	45.6667	6.66667	5.44	0.903333	-2.59028	2.54597e-12	1.19792e-11	-	-
XLOC_096723	24.3333	2.33333	1.01	0.103333	-3.28898	8.33567e-08	2.87105e-07	-	XP_009110117.1 PREDICTED: uncharacterized protein At4g22758-like [Brassica rapa]
XLOC_096785	17	1.33333	1.14667	0.1	-3.51937	7.90734e-06	2.27876e-05	-	CDY20405.1 BnaC02g24110D [Brassica napus]
XLOC_096854	9.66667	179.333	0.263333	5.56	4.40012	1.45115e-78	3.1117e-77	RLP12	XP_006414117.1 hypothetical protein EUTSA_v10024473mg [Eutrema salsugineum]
XLOC_096922	60.6667	5.66667	2.68	0.273333	-3.2935	1.13624e-16	6.75579e-16	At3g57200	XP_013727300.1 PREDICTED: uncharacterized protein LOC106431048 [Brassica napus]
XLOC_096928	355.43	38.51	23.8367	2.98667	-2.99657	1.42446e-80	3.12471e-79	-	CDY40491.1 BnaC09g14490D [Brassica napus]
XLOC_096977	132.21	29.9833	9.73667	2.31333	-2.07345	7.88271e-22	5.79513e-21	ASD2	XP_013608531.1 PREDICTED: alpha-L-arabinofuranosidase 2-like [Brassica oleracea var. oleracea] [Brassica oleracea]
XLOC_097010	48.7967	246.043	0.963333	5.39	2.48418	4.10555e-52	6.2686e-51	Y-1	CDX98822.1 BnaC09g50130D [Brassica napus]
XLOC_097079	7.66667	0.666667	0.45	0.0466667	-3.26946	0.000376568	0.00089686	yuiD	CDY03160.1 BnaC06g08130D [Brassica napus]
XLOC_097288	83.6667	2	2.35667	0.0633333	-5.21764	4.4253e-31	4.3509e-30	CYP71B11	XP_018481098.1 PREDICTED: cytochrome P450 71B11-like [Raphanus sativus]
XLOC_097299	138.98	22.6667	5.81	1.09	-2.41421	6.11983e-22	4.51889e-21	-	-
XLOC_097354	0	6	0.001	0.423333	8.72565	4.29428e-05	0.000114307	-	XP_013662597.1 PREDICTED: uncharacterized protein LOC106367377 isoform X1 [Brassica napus]
XLOC_097360	5	0	0.17	0.001	-7.40939	0.000548549	0.00127914	BCK1	XP_006393906.1 hypothetical protein EUTSA_v10004510mg [Eutrema salsugineum]
XLOC_097376	30.4867	3.30667	1.43667	0.123333	-3.54209	1.11948e-05	3.17335e-05	BZIP25	XP_013727618.1 PREDICTED: basic leucine zipper 25-like [Brassica napus]
XLOC_097586	180	18.6667	7.57667	0.886667	-3.0951	8.69718e-56	1.40016e-54	VAMP727	XP_013631212.1 PREDICTED: vesicle-associated membrane protein 727-like [Brassica oleracea var. oleracea] [Brassica oleracea]
XLOC_097600	171	32.6667	14.0067	3.07	-2.1898	2.89738e-27	2.55827e-26	-	CDY69039.1 BnaUnng03090D, partial [Brassica napus]
XLOC_097673	4.33333	19.3333	0.0933333	0.47	2.3322	1.03944e-05	2.95657e-05	APK2B	XP_013654487.1 PREDICTED: uncharacterized protein LOC106359311 [Brassica napus]
XLOC_097708	85.5233	15.4467	4.77	0.986667	-2.27335	1.6354e-12	7.79356e-12	-	-
XLOC_097836	17.6667	2	1.18333	0.15	-2.97982	2.38381e-06	7.22947e-06	DELTA-ADR	CDY46056.1 BnaC01g35030D [Brassica napus]
XLOC_097840	11.6667	1.66667	0.496667	0.08	-2.63421	0.000240145	0.000586093	At2g19490	CDY53999.1 BnaC06g43010D [Brassica napus]
XLOC_097884	44.1967	7.59333	1.72	0.426667	-2.01123	8.87358e-10	3.55546e-09	WHY1	CDY66992.1 BnaAnng23380D [Brassica napus]
XLOC_097907	38.3333	8	3.05667	0.61	-2.32508	2.97079e-08	1.06254e-07	-	CDY45698.1 BnaCnng13630D [Brassica napus]
XLOC_097989	15.6667	1.66667	1.53	0.176667	-3.11443	1.11699e-06	3.49738e-06	-	-
XLOC_098346	31.6667	5.03333	1.86667	0.346667	-2.42884	4.62405e-07	1.49853e-06	RPN3B	CDX82161.1 BnaC02g21290D [Brassica napus]
XLOC_098367	5.46	0	0.3	0.001	-8.22882	0.00016612	0.000413635	PEX5	XP_013606606.1 PREDICTED: peroxisome biogenesis protein 5 [Brassica oleracea var. oleracea] [Brassica oleracea]
XLOC_098470	39	4.66667	3.17667	0.393333	-3.01369	5.08093e-12	2.3496e-11	-	XP_018491379.1 PREDICTED: TSK-associating protein 1-like isoform X1 [Raphanus sativus]
XLOC_098513	38.6667	3.66667	1.95	0.213333	-3.19229	1.90739e-13	9.58958e-13	-	CDY14505.1 BnaC03g49540D [Brassica napus]
XLOC_098563	70.5	14.55	3.98333	0.786667	-2.34015	9.37871e-07	2.95679e-06	RS2Z32	CDY62659.1 BnaAnng18290D [Brassica napus]
XLOC_098678	77.6667	7.66667	4.17	0.466667	-3.15958	1.02873e-19	6.97731e-19	-	CDY25107.1 BnaC06g18490D [Brassica napus]
XLOC_098695	0	136	0.001	4.91	12.2615	1.53351e-79	3.32149e-78	AGP15	-
XLOC_098755	0.333333	28.2967	0.0466667	4.74	6.66635	2.56033e-13	1.27767e-12	CBL1	XP_006414209.1 hypothetical protein EUTSA_v10026227mg [Eutrema salsugineum]
XLOC_098987	220.333	37.3333	7.51	1.43333	-2.38944	1.96512e-48	2.83411e-47	-	CDY01926.1 BnaC02g28010D [Brassica napus]
XLOC_098996	22.3333	4	1.25333	0.263333	-2.25081	5.16094e-06	1.51539e-05	-	CDY25379.1 BnaA05g19050D [Brassica napus]
XLOC_099003	150.667	32.6667	8.44333	2.03333	-2.05397	1.72507e-25	1.44037e-24	REV7	CDX84229.1 BnaC04g09910D [Brassica napus]
XLOC_099012	538.727	75.6767	33.03	5.22333	-2.66073	5.4602e-141	2.02423e-139	ESP1	XP_013637622.1 PREDICTED: separase-like isoform X1 [Brassica oleracea var. oleracea] [Brassica oleracea]
XLOC_099099	153.29	30.6333	6.69667	1.53333	-2.12677	6.35299e-22	4.68926e-21	UBC32	XP_018434248.1 PREDICTED: ubiquitin-conjugating enzyme E2 32 [Raphanus sativus]
XLOC_099117	7	0	0.436667	0.001	-8.77039	0.000178924	0.000444041	At1g27190	XP_006416011.1 hypothetical protein EUTSA_v10009684mg [Eutrema salsugineum]
XLOC_099136	214.667	36.6667	3.53667	0.673333	-2.393	3.75015e-49	5.46976e-48	N	XP_018458608.1 PREDICTED: disease resistance protein RPP5-like [Raphanus sativus]
XLOC_099139	0.333333	51.6667	0.00666667	1.21	7.50383	4.4513e-31	4.37535e-30	ABCA12	XP_009137074.1 PREDICTED: ABC transporter A family member 12 isoform X1 [Brassica rapa]
XLOC_099195	58.3333	9.66667	5.41	1.02333	-2.40235	1.77779e-13	8.95196e-13	-	-
XLOC_099209	13.6667	2.66667	0.566667	0.13	-2.12399	0.000944597	0.0021402	-	CDY52707.1 BnaC09g54350D [Brassica napus]
XLOC_099244	42.83	5.42	1.73667	0.253333	-2.77721	4.7745e-12	2.21121e-11	PRPF3	XP_013613570.1 PREDICTED: U4/U6 small nuclear ribonucleoprotein Prp3 [Brassica oleracea var. oleracea] [Brassica oleracea]
XLOC_099316	19	3.33333	1.04333	0.23	-2.18149	1.44606e-05	4.05066e-05	-	XP_013596724.1 PREDICTED: uncharacterized protein LOC106304880 [Brassica oleracea var. oleracea] [Brassica oleracea]
XLOC_099350	24.6667	4.66667	1.62333	0.35	-2.21353	3.63228e-05	9.74872e-05	CP31B	XP_009138497.1 PREDICTED: 31 kDa ribonucleoprotein, chloroplastic [Brassica rapa]
XLOC_099403	39	4.66667	1.96333	0.26	-2.91672	2.18013e-12	1.03024e-11	ATJ10	NP_177796.1 DNAJ heat shock N-terminal domain-containing protein [Arabidopsis thaliana]
XLOC_099456	8.33333	0.333333	0.7	0.0266667	-4.71425	0.000111447	0.000282983	-	-
XLOC_099534	0	83.6767	0.001	8.98667	13.1336	1.16871e-09	4.64328e-09	KIN2	CDY71571.1 BnaAnng37980D [Brassica napus]
XLOC_099548	33	2.66667	1.02333	0.0933333	-3.45474	1.88268e-09	7.36886e-09	-	XP_006418062.1 hypothetical protein EUTSA_v10006711mg [Eutrema salsugineum]
XLOC_099691	0	12.2667	0.001	1.16333	10.184	2.59053e-09	1.00458e-08	-	XP_013646976.1 PREDICTED: uncharacterized protein LOC106351778 [Brassica napus]
XLOC_099812	10.3333	1.66667	0.766667	0.14	-2.45317	0.000437898	0.00103366	-	CDX94093.1 BnaC07g37270D [Brassica napus]
XLOC_099825	100.237	15.6033	1.68667	0.286667	-2.55673	1.09192e-16	6.49776e-16	TAO1	XP_013604665.1 PREDICTED: disease resistance protein TAO1-like [Brassica oleracea var. oleracea] [Brassica oleracea]
XLOC_099937	86.6667	6.66667	1.02667	0.09	-3.5119	4.79065e-25	3.93202e-24	-	XP_013628112.1 PREDICTED: uncharacterized protein LOC106334361 [Brassica oleracea var. oleracea] [Brassica oleracea]
XLOC_099946	20.38	4	0.836667	0.19	-2.13865	4.26997e-05	0.000113674	GLN1-2	CDY40252.1 BnaA07g09480D [Brassica napus]
XLOC_099999	12.34	0	0.66	0.001	-9.36632	1.22867e-06	3.83291e-06	TOP6A	CDY25211.1 BnaC06g04360D [Brassica napus]
XLOC_100093	46	8.66667	3.40667	0.736667	-2.20928	3.83625e-09	1.46885e-08	EMB3004	CDY30800.1 BnaC05g21760D [Brassica napus]
XLOC_100106	0	9.33333	0.001	0.43	8.74819	3.06024e-07	1.00686e-06	At1g79710	XP_013716061.1 PREDICTED: apoptosis-inducing factor 2-like [Brassica napus]
XLOC_100239	40	7	1.85	0.363333	-2.34816	2.72242e-09	1.05419e-08	-	KFK37363.1 hypothetical protein AALP_AA4G246900 [Arabis alpina]
XLOC_100271	285.903	40.49	17.4867	2.76667	-2.66003	9.99567e-75	2.06265e-73	-	CDY40491.1 BnaC09g14490D [Brassica napus]
XLOC_100299	15	2	1.02667	0.16	-2.68182	1.10459e-05	3.13404e-05	At5g23360	CDY29091.1 BnaC09g18170D [Brassica napus]
XLOC_100310	114.333	13	2.99667	0.383333	-2.96669	8.29528e-34	8.75765e-33	-	CDY01930.1 BnaC02g27970D [Brassica napus]
XLOC_100355	10.3333	1	0.53	0.0566667	-3.22542	0.00028019	0.000678341	-	-
XLOC_100378	6.66667	0	0.493333	0.001	-8.94642	0.000167524	0.000416955	-	XP_018475767.1 PREDICTED: uncharacterized protein LOC108847094 isoform X1 [Raphanus sativus]
XLOC_100383	141.853	25.6667	1.00333	0.21	-2.25634	9.73773e-23	7.40479e-22	BCA1	XP_009140970.1 PREDICTED: uncharacterized protein LOC103864947 [Brassica rapa]
XLOC_100444	9.66667	1	1.64667	0.193333	-3.09039	0.000261279	0.000634686	-	-
XLOC_100457	55.75	6	2.05667	0.243333	-3.0793	2.33009e-15	1.29427e-14	-	CDY09770.1 BnaC09g43910D, partial [Brassica napus]
XLOC_100479	123	19	2.47333	0.436667	-2.50185	4.53902e-29	4.221e-28	-	CDY41709.1 BnaA09g15370D [Brassica napus]
XLOC_100522	0	14	0.001	0.763333	9.57617	2.55266e-10	1.06138e-09	At1g07650	CDX93632.1 BnaA06g04160D [Brassica napus]
XLOC_100558	0	6.66667	0.001	0.813333	9.6677	1.42408e-05	3.99155e-05	AAPT1	AAL46934.3 aminoalcoholphosphotransferase [Brassica rapa subsp. pekinensis] [Brassica rapa]
XLOC_100644	36.3333	4.70667	2.93	0.453333	-2.69226	1.35053e-10	5.7123e-10	-	CDY37258.1 BnaCnng08120D [Brassica napus]
XLOC_100657	23.5133	4.64667	1.93333	0.436667	-2.14649	0.000678996	0.00156668	-	-
XLOC_100660	27.3333	2	1.57333	0.133333	-3.56071	8.77532e-09	3.27254e-08	PDIL1-4	-
XLOC_100737	100.333	22	2.36333	0.59	-2.00204	8.75458e-15	4.72788e-14	-	CDY24482.1 BnaC05g34720D [Brassica napus]
XLOC_100764	35.6667	1.66667	1.12667	0.06	-4.23095	1.77413e-13	8.93473e-13	FBP	XP_013605480.1 PREDICTED: fructose-1,6-bisphosphatase, chloroplastic [Brassica oleracea var. oleracea] [Brassica oleracea]
XLOC_100873	306	45.6667	2.65333	0.59	-2.16902	1.19908e-80	2.63481e-79	-	XP_013707812.1 PREDICTED: uncharacterized protein LOC106411571 [Brassica napus]
XLOC_101119	8.66667	0.333333	0.39	0.0166667	-4.54844	1.50748e-05	4.21567e-05	At1g18390	XP_018515285.1 PREDICTED: serine/threonine-protein kinase STY8 isoform X1 [Brassica rapa]
XLOC_101122	2.33333	12.6667	0.0966667	0.546667	2.49957	0.000170755	0.000424574	WAK1	XP_009149600.1 PREDICTED: wall-associated receptor kinase 1-like [Brassica rapa]
XLOC_101244	13.3333	2.33333	0.643333	0.123333	-2.383	0.000237473	0.000579956	rplY	JAU52475.1 50S ribosomal protein L25, partial [Noccaea caerulescens]
XLOC_101284	0.666667	70.6667	0.01	1.21333	6.92283	5.17331e-39	6.16132e-38	RLP12	CDX89552.1 BnaC04g35710D [Brassica napus]
XLOC_101321	244.333	38.3333	12.1167	2.13667	-2.50356	1.12323e-55	1.80603e-54	-	-
XLOC_101343	84.61	6.11333	6.43	0.573333	-3.48737	4.92032e-25	4.03673e-24	-	CDX95877.1 BnaC05g36280D [Brassica napus]
XLOC_101349	68.16	14	2.64667	0.606667	-2.1252	0.000638298	0.00147709	-	CDY24891.1 BnaA03g59950D [Brassica napus]
XLOC_101398	20.6667	2	0.623333	0.0566667	-3.45943	4.77339e-08	1.67806e-07	-	-
XLOC_101403	52	9.66667	2.04667	0.41	-2.31958	4.75051e-11	2.06923e-10	-	-
XLOC_101446	256.333	58.3333	8.50667	2.08667	-2.02739	3.90848e-37	4.45245e-36	SRS7	CDY41000.1 BnaA02g27900D [Brassica napus]
XLOC_101455	166.667	36.3333	3.65667	0.886667	-2.04407	2.06101e-24	1.65482e-23	SS2	XP_009147403.1 PREDICTED: starch synthase 2, chloroplastic/amyloplastic [Brassica rapa]
XLOC_101492	39.9033	6.69	4	0.76	-2.39593	3.40923e-08	1.21363e-07	HAP2	XP_018462115.1 PREDICTED: LOW QUALITY PROTEIN: tetratricopeptide repeat protein 33 [Raphanus sativus]
XLOC_101531	16	1.33333	0.63	0.0633333	-3.31431	3.95443e-05	0.000105704	TAO1	CDY40482.1 BnaC09g14400D [Brassica napus]
XLOC_101560	33.3467	4.66667	1.89667	0.293333	-2.69285	4.6657e-08	1.64132e-07	At5g51370	XP_018476226.1 PREDICTED: F-box protein At5g51380-like [Raphanus sativus]
XLOC_101632	5.30333	0	0.54	0.001	-9.07682	0.000342905	0.00082048	RMA3	XP_013655585.1 PREDICTED: E3 ubiquitin-protein ligase RMA3-like [Brassica napus]
XLOC_101878	730.677	52	19.51	1.73667	-3.48982	8.73359e-213	4.83344e-211	-	CDY40995.1 BnaA02g27850D [Brassica napus]
XLOC_102049	42.6667	3.66667	2.17	0.213333	-3.34651	1.88956e-13	9.50363e-13	GNS1	CDY30974.1 BnaC04g24500D [Brassica napus]
XLOC_102076	60.6533	10.8967	3.6	0.72	-2.32193	3.11206e-10	1.28609e-09	CYCB1-2	XP_013620419.1 PREDICTED: cyclin-B1-2 isoform X2 [Brassica oleracea var. oleracea] [Brassica oleracea]
XLOC_102100	29.7433	4.49667	1.90333	0.28	-2.76503	6.90378e-08	2.39388e-07	HMG1	XP_014510624.1 PREDICTED: 3-hydroxy-3-methylglutaryl-coenzyme A reductase 1-like [Vigna radiata var. radiata] [Vigna radiata]
XLOC_102225	8.48667	0	0.446667	0.001	-8.80305	0.000521793	0.00122006	PPCB	CDY72058.1 BnaAnng39750D [Brassica napus]
XLOC_102250	2673.33	377	51.6133	8.17	-2.65934	0	0	MEKK1	CDY18021.1 BnaC03g30930D [Brassica napus]
XLOC_102251	81.9467	7.38	2.74333	0.276667	-3.30971	4.67203e-27	4.09898e-26	LECRK44	XP_009134432.1 PREDICTED: L-type lectin-domain containing receptor kinase IV.4-like [Brassica rapa]
XLOC_102321	8.43333	0	0.533333	0.001	-9.05889	2.15059e-05	5.915e-05	-	-
XLOC_102354	671.667	120.333	19.0233	3.88	-2.29364	6.66492e-138	2.41296e-136	-	XP_013632821.1 PREDICTED: uncharacterized protein LOC106338374 [Brassica oleracea var. oleracea] [Brassica oleracea]
XLOC_102482	145.333	28	3.25667	0.736667	-2.14431	3.34345e-27	2.94674e-26	At5g18550	CDY38067.1 BnaC03g75060D [Brassica napus]
XLOC_102541	45.3333	3.33333	3.97667	0.34	-3.54795	4.82033e-15	2.64011e-14	-	AAZ67588.1 80A08_3 [Brassica rapa subsp. pekinensis] [Brassica rapa]
XLOC_102726	69.1433	4.11333	1.61333	0.11	-3.87447	6.20622e-19	4.08039e-18	-	CDY02748.1 BnaC02g11410D [Brassica napus]
XLOC_102759	164.49	34.02	3.22667	0.77	-2.06711	3.69518e-19	2.4527e-18	GC2	XP_009110360.1 PREDICTED: golgin candidate 2-like [Brassica rapa]
XLOC_102812	235	32	7.42	1.12	-2.72792	3.27971e-56	5.31991e-55	-	CDY01703.1 BnaC04g30490D [Brassica napus]
XLOC_102817	129.937	9.2	2.63	0.223333	-3.55779	4.33817e-26	3.69122e-25	ULP1D	CDY28151.1 BnaAnng03280D [Brassica napus]
XLOC_102818	17.3333	1.33333	0.713333	0.06	-3.57154	2.58593e-07	8.56021e-07	-	XP_009136682.1 PREDICTED: protein SMAX1-LIKE 3-like [Brassica rapa]
XLOC_102902	8.33333	46.6667	0.48	3.09333	2.68806	3.4875e-11	1.53257e-10	ZHD8	XP_013624547.1 PREDICTED: zinc-finger homeodomain protein 9-like [Brassica oleracea var. oleracea] [Brassica oleracea]
XLOC_103011	6.33333	0.333333	0.34	0.02	-4.08746	0.000464828	0.00109385	-	-
XLOC_103031	27.09	688.343	0.823333	24.2933	4.88294	0	0	PTI13	XP_009104200.1 PREDICTED: PTI1-like tyrosine-protein kinase 3 isoform X1 [Brassica rapa]
XLOC_103093	142.66	15.8333	3.57	0.443333	-3.00946	1.28991e-33	1.35459e-32	PRCP	CDY09174.1 BnaA02g06000D [Brassica napus]
XLOC_103132	36	4.33333	1.71	0.243333	-2.81299	5.15621e-11	2.24027e-10	-	-
XLOC_103279	30.3067	0.946667	1.29333	0.0433333	-4.89947	1.41666e-06	4.39557e-06	-	-
XLOC_103281	206	37.3333	4.58333	0.95	-2.2704	8.73106e-44	1.15407e-42	BEL1	XP_013667852.1 PREDICTED: LOW QUALITY PROTEIN: homeobox protein BEL1 homolog [Brassica napus]
XLOC_103293	0	10.2933	0.001	0.56	9.12928	8.74055e-05	0.000224741	-	CDY58958.1 BnaCnng34020D [Brassica napus]
XLOC_103339	0	12.3333	0.001	0.44	8.78136	1.24952e-08	4.60048e-08	AP1M2	CDY68261.1 BnaCnng58280D, partial [Brassica napus]
XLOC_103431	27.6467	4.85333	0.993333	0.203333	-2.28843	3.10466e-07	1.02104e-06	ATL46	XP_013635780.1 PREDICTED: RING-H2 finger protein ATL46-like [Brassica oleracea var. oleracea] [Brassica oleracea]
XLOC_103441	564.87	88.4567	22.6833	4.07667	-2.47617	1.76106e-116	5.39482e-115	-	CDX94200.1 BnaC07g38340D [Brassica napus]
XLOC_103601	171.587	3906.63	3.90333	100.423	4.68524	0	0	DESI1	XP_013637880.1 PREDICTED: desumoylating isopeptidase 1-like [Brassica oleracea var. oleracea] [Brassica oleracea]
XLOC_103834	3.34	130.333	0.153333	6.22	5.34217	1.32788e-63	2.39474e-62	MED37E	XP_009122772.1 PREDICTED: LOW QUALITY PROTEIN: probable mediator of RNA polymerase II transcription subunit 37e [Brassica rapa]
XLOC_103989	47.17	8.33333	2.14	0.423333	-2.33774	1.10016e-09	4.3795e-09	ZFN1	XP_013618699.1 PREDICTED: heat shock 70 kDa protein 7, chloroplastic-like isoform X1 [Brassica oleracea var. oleracea] [Brassica oleracea]
XLOC_104006	104.333	6.66667	7.63333	0.573333	-3.73487	3.86811e-28	3.50717e-27	-	CDY13232.1 BnaC04g26030D [Brassica napus]
XLOC_104240	176.333	38	5.47333	1.32667	-2.04461	2.64623e-28	2.41432e-27	-	CDY03263.1 BnaC09g10850D [Brassica napus]
XLOC_104351	6.33333	225.333	0.246667	9.82333	5.31558	1.24224e-117	3.84667e-116	BG2	CDX72058.1 BnaC08g28160D [Brassica napus]
XLOC_104382	37.3333	2.33333	1.78667	0.126667	-3.81816	8.11326e-13	3.9314e-12	-	XP_013635824.1 PREDICTED: uncharacterized protein LOC106341665 [Brassica oleracea var. oleracea] [Brassica oleracea]
XLOC_104423	82	7.33333	2.14333	0.216667	-3.30631	1.0364e-21	7.57889e-21	SIP1-1	JAU16774.1 Aquaporin SIP1-1 [Noccaea caerulescens]
XLOC_104657	38	4.66667	0.8	0.113333	-2.81943	1.76781e-11	7.91213e-11	CPSF73-I	XP_018440965.1 PREDICTED: cleavage and polyadenylation specificity factor subunit 3-I [Raphanus sativus]
XLOC_104718	20.3333	4	0.723333	0.156667	-2.20696	1.11577e-05	3.16341e-05	RANGAP2	CDY02566.1 BnaC02g08690D [Brassica napus]
XLOC_104807	33.63	0	3.29	0.001	-11.6839	2.59342e-19	1.73252e-18	-	CDY70003.1 BnaAnng32290D [Brassica napus]
XLOC_104857	137.333	9	3.05333	0.223333	-3.77311	1.47695e-45	2.01461e-44	CRK5	CDY10872.1 BnaC01g14870D [Brassica napus]
XLOC_104921	0.333333	10.6667	0.0166667	0.523333	4.97269	3.49189e-06	1.04162e-05	At5g66660	XP_009105438.1 PREDICTED: UPF0496 protein At5g66660-like [Brassica rapa]
XLOC_104979	80.83	16.47	4.64667	1.06333	-2.1276	8.61193e-17	5.14896e-16	-	CDY06632.1 BnaC02g13560D [Brassica napus]
XLOC_104988	38.6667	2	1.86	0.106667	-4.12412	4.62829e-16	2.66849e-15	-	XP_018487422.1 PREDICTED: uncharacterized protein LOC108857911 [Raphanus sativus]
XLOC_105124	43	6	3.68333	0.583333	-2.65862	2.01729e-06	6.15779e-06	SGR2	XP_018510456.1 PREDICTED: phospholipase SGR2 isoform X3 [Brassica rapa]
XLOC_105164	12.3333	0	0.613333	0.001	-9.26053	6.68006e-08	2.31838e-07	-	XP_013599599.1 PREDICTED: uncharacterized protein LOC106307244 [Brassica oleracea var. oleracea] [Brassica oleracea]
XLOC_105385	16.4367	2	1.03333	0.146667	-2.81669	1.02364e-05	2.91408e-05	HAP2	XP_010468717.1 PREDICTED: protein HAPLESS 2 [Camelina sativa]
XLOC_105386	60	11	2.86667	0.603333	-2.24835	7.95353e-11	3.41587e-10	APUM6	CDX71254.1 BnaC07g05330D [Brassica napus]
XLOC_105397	139.127	22.2467	10.9433	1.93333	-2.50089	1.0594e-25	8.8965e-25	-	XP_013699954.1 PREDICTED: uncharacterized protein LOC106403692 [Brassica napus]
XLOC_105429	158.28	31.02	5.60667	1.22667	-2.1924	3.15425e-28	2.86969e-27	CAT4	XP_013591736.1 PREDICTED: probable fructokinase-5 [Brassica oleracea var. oleracea] [Brassica oleracea]
XLOC_105529	2447	363	61.5067	10.29	-2.5795	0	0	NTR2	CDY30367.1 BnaA09g09100D [Brassica napus]
XLOC_105554	123.69	21.2	2.63333	0.51	-2.36832	7.487e-24	5.90665e-23	-	CDY27914.1 BnaCnng04990D [Brassica napus]
XLOC_105590	11.6667	1	0.78	0.08	-3.2854	8.28463e-06	2.38207e-05	-	XP_013607858.1 PREDICTED: uncharacterized protein LOC106314545 [Brassica oleracea var. oleracea] [Brassica oleracea]
XLOC_105627	15.3333	2	1.45667	0.206667	-2.81729	0.000453669	0.00106896	-	CDY09452.1 BnaC02g19940D [Brassica napus]
XLOC_105634	930.517	174.747	21.0567	4.23333	-2.31441	9.35274e-160	3.88695e-158	-	CDY22259.1 BnaC02g25630D [Brassica napus]
XLOC_105746	81	17.6667	2.92667	0.723333	-2.01653	6.48592e-14	3.34622e-13	-	CDY25005.1 BnaC02g40030D [Brassica napus]
LOC106345228	13.6667	102	0.76	6.49333	3.09489	5.59585e-37	6.34939e-36	LOC106345228	PREDICTED: cyclin-dependent kinase inhibitor 6 [Brassica oleracea var. oleracea] [Brassica oleracea]
LOC106345240	121.34	2	7.80667	0.143333	-5.76726	2.57458e-60	4.42513e-59	LOC106345240	PREDICTED: RING-H2 finger protein ATL77-like [Brassica napus]
LOC106345266	136.29	19.3333	6.35	0.986667	-2.68612	5.00071e-32	5.03781e-31	LOC106345266	PREDICTED: transcription factor BEE 2-like [Brassica napus]
LOC106345286	51.3333	1	4.00667	0.0933333	-5.42387	8.27348e-25	6.73126e-24	BNAA05G22690D	BnaA01g27970D [Brassica napus]
LOC106345307	0	71.3333	0.001	3.57333	11.8031	3.34263e-45	4.52194e-44	LOC106345307	PREDICTED: WUSCHEL-related homeobox 1 isoform X2 [Brassica oleracea var. oleracea] [Brassica oleracea]
LOC106345348	113.007	15.0667	7	1.06	-2.72329	3.64537e-26	3.10996e-25	BNACNNG31340D	Late embryogenesis abundant (LEA) hydroxyproline-rich glycoprotein family [Arabidopsis thaliana]
LOC106345356	9.33333	0.373333	0.34	0.0133333	-4.67243	2.0939e-05	5.76401e-05	LOC106345356	PREDICTED: heat stress transcription factor B-4-like [Brassica rapa]
LOC106345362	15	123.667	0.876667	8.21333	3.22787	2.41241e-41	3.03057e-40	LOC106345362	PREDICTED: BON1-associated protein 2-like [Brassica napus]
LOC106345388	0	10.3333	0.001	0.626667	9.29155	1.06414e-06	3.33921e-06	LOC106345388	PREDICTED: LOW QUALITY PROTEIN: probable lipid phosphate phosphatase beta, partial [Brassica napus]
LOC106345393	40	1.83333	1.07667	0.0533333	-4.33539	4.08999e-16	2.3643e-15	LOC106345393	PREDICTED: protein NRT1/ PTR FAMILY 5.9 [Brassica napus]
LOC106345398	4.00667	14.5633	0.0966667	0.4	2.04891	0.000365644	0.00087208	LOC106345398	PREDICTED: IQ domain-containing protein IQM2 [Brassica rapa]
LOC106345399	19.6667	1.33333	1.25	0.0966667	-3.69277	1.51142e-08	5.53365e-08	LOC106345399	PREDICTED: dirigent protein 7-like [Brassica napus]
LOC106345403	25.9133	5.36667	1.17667	0.263333	-2.15974	1.46925e-05	4.11353e-05	LOC106345403	BnaA05g33920D [Brassica napus]
LOC106345431	8.69333	1	0.356667	0.0466667	-2.93411	0.000591247	0.00137311	LOC106345431	PREDICTED: fasciclin-like arabinogalactan protein 14 [Brassica napus]
LOC106345451	18.1133	3.64	0.633333	0.15	-2.078	0.000684203	0.00157836	LOC106345451	PREDICTED: growth-regulating factor 4-like [Brassica napus]
LOC106345474	0	5.69333	0.001	0.293333	8.1964	0.000534637	0.00124847	LOC106345474	PREDICTED: protein N-methyltransferase nnt1-like [Brassica napus]
LOC106345523	0	35	0.001	2.56	11.3219	2.72272e-23	2.10755e-22	LOC106345523	PREDICTED: RING-H2 finger protein ATL66-like [Brassica napus]
LOC106345570	9.66667	193.333	0.383333	8.56	4.48094	3.96044e-73	8.01203e-72	LOC106345570	PREDICTED: dehydration-responsive element-binding protein 2B-like [Brassica napus]
LOC106345573	31.6667	1.66667	0.71	0.0433333	-4.03427	1.66904e-10	7.018e-10	LOC106345573	PREDICTED: U-box domain-containing protein 15-like [Brassica napus]
LOC106345588	1.34667	14.31	0.186667	2.33667	3.64592	2.97442e-07	9.79461e-07	LOC106345588	PREDICTED: homeobox-leucine zipper protein ATHB-12 [Brassica rapa]
LOC106345589	13.3333	60.8567	1.09333	5.54333	2.34202	3.3633e-13	1.66632e-12	LOC106345589	BnaA05g28680D [Brassica napus]
LOC106345598	617	70.6667	44.63	5.75333	-2.95554	1.73911e-178	8.03601e-177	LOC106345598	PREDICTED: pathogenesis-related protein PR-4-like [Brassica oleracea var. oleracea] [Brassica oleracea]
LOC106345645	77.1033	530	6.66333	51.4233	2.94811	1.44272e-153	5.77528e-152	LOC106345645	PREDICTED: protein RALF-like 22 [Brassica napus]
LOC106345690	49.9567	6.33333	2.39	0.35	-2.77158	4.71086e-13	2.31451e-12	LOC106345690	PREDICTED: salicylate/benzoate carboxyl methyltransferase-like [Brassica rapa]
LOC106345732	90.6667	11.3333	5.03667	0.703333	-2.84019	1.53642e-23	1.19974e-22	LOC106345732	PREDICTED: RING-H2 finger protein ATL45 [Brassica napus]
LOC106345763	49.82	8	1.93333	0.353333	-2.45199	5.62426e-12	2.59402e-11	LOC106345763	PREDICTED: protein BIG GRAIN 1-like B [Brassica rapa]
LOC106345766	49.4	275.113	1.66	10.3	2.63339	1.12033e-70	2.19517e-69	LOC106345766	PREDICTED: serine decarboxylase-like [Brassica oleracea var. oleracea] [Brassica oleracea]
LOC106345767	1.66667	22.3467	0.0766667	1.07667	3.81183	3.75585e-10	1.54454e-09	LOC106345767	BnaA08g18800D [Brassica napus]
LOC106345773	45.3333	288.667	1.87667	13.3667	2.8324	7.53418e-80	1.63829e-78	LOC106345773	PREDICTED: E3 ubiquitin-protein ligase RING1-like [Brassica napus]
LOC106345778	38	5	1.21	0.183333	-2.72247	1.50446e-05	4.20737e-05	LOC106345778	PREDICTED: pentatricopeptide repeat-containing protein At1g55630 [Brassica napus]
LOC106345780	5.33333	22.3333	0.17	0.77	2.17932	4.81111e-06	1.41601e-05	LOC106345780	PREDICTED: uncharacterized WD repeat-containing protein C2A9.03-like [Brassica napus]
LOC106345785	4.97667	94.61	0.153333	3.32667	4.43933	3.18674e-34	3.39874e-33	LOC106345785	PREDICTED: senescence/dehydration-associated protein At3g51250-like [Brassica rapa]
LOC106345810	5.98	21.31	0.366667	1.5	2.03242	1.62732e-05	4.53473e-05	LOC106345810	PREDICTED: protein LURP-one-related 2-like isoform X1 [Brassica napus]
LOC106345818	11265.3	2305.52	469.997	108.02	-2.12135	0	0	LOC106345818	PREDICTED: GDSL esterase/lipase At1g54020-like isoform X1 [Brassica napus]
LOC106345820	87.17	14.6	3.48	0.656667	-2.40585	5.00561e-19	3.30368e-18	LOC106345820	PREDICTED: GDSL esterase/lipase At1g54020-like isoform X1 [Brassica napus]
LOC106345827	6	0	0.406667	0.001	-8.6677	0.000684573	0.00157917	BNAA06G01350D	PREDICTED: dormancy-associated protein homolog 4 [Brassica rapa]
LOC106345840	131.353	0	2.97	0.001	-11.5362	1.55545e-10	6.55105e-10	LOC106345840	PREDICTED: DNA topoisomerase 6 subunit B-like isoform X1 [Brassica napus]
LOC106345849	2.66667	20.05	0.0433333	0.363333	3.06774	1.28979e-07	4.37552e-07	LOC106345849	PREDICTED: alpha,alpha-trehalose-phosphate synthase [UDP-forming] 1 isoform X2 [Brassica napus]
LOC106345852	90.7267	15.6033	2.23	0.43	-2.37464	5.58399e-17	3.36673e-16	LOC106345852	PREDICTED: feruloyl CoA ortho-hydroxylase 1-like [Brassica oleracea var. oleracea] [Brassica oleracea]
LOC106345856	0	32.4833	0.001	1.47333	10.5249	4.28149e-07	1.39148e-06	LOC106345856	BnaC02g04740D [Brassica napus]
LOC106345868	29.03	0	1.18667	0.001	-10.2127	1.20066e-06	3.74872e-06	LOC106345868	PREDICTED: superoxide dismutase [Fe] 2, chloroplastic isoform X1 [Brassica napus]
LOC106345882	5.68	54.4833	0.373333	3.85667	3.36882	1.6509e-17	1.02152e-16	LOC106345882	PREDICTED: 23.5 kDa heat shock protein, mitochondrial-like [Brassica rapa]
LOC106345884	1703.48	153.337	137.753	14	-3.29859	0	0	LOC106345884	PREDICTED: non-specific lipid-transfer protein 3-like [Brassica rapa]
LOC106345903	100.507	459.393	3.20333	16.41	2.35693	2.2666e-118	7.06679e-117	LOC106345903	BnaA03g12900D [Brassica napus]
LOC106345904	311.95	1464.18	10.85	57.7467	2.41204	4.10227e-270	3.05924e-268	LOC106345904	BnaA03g12870D [Brassica napus]
LOC106345906	13.6667	71.42	0.413333	2.34667	2.50524	9.26166e-16	5.25596e-15	LOC106345906	PREDICTED: MATE efflux family protein 5-like isoform X5 [Brassica napus]
LOC106345914	32.6667	7.33333	1.68	0.42	-2	6.32274e-07	2.02499e-06	LOC106345914	PREDICTED: lectin-like protein At1g53070 [Brassica napus]
LOC106345917	2189.9	7801.8	55.0067	220.207	2.00118	0	0	LOC106345917	BnaA06g01060D [Brassica napus]
LOC106345920	660.207	142.68	23.0933	5.57	-2.05173	2.85096e-116	8.70258e-115	LOC106345920	PREDICTED: LOW QUALITY PROTEIN: protein DJ-1 homolog B-like [Brassica napus]
LOC106345924	20.71	2.92667	1.03333	0.17	-2.6037	5.74675e-05	0.000151073	LOC106345924	UHRF1-binding protein 1-like [Noccaea caerulescens]
LOC106345937	33.3333	122.333	1.53333	6.28	2.03409	4.29979e-25	3.53326e-24	LOC106345937	PREDICTED: fatty-acid-binding protein 3-like [Brassica napus]
LOC106345950	378.193	2653.53	8.60667	67.9167	2.98024	0	0	LOC106345950	PREDICTED: proline-rich receptor-like protein kinase PERK1 [Brassica rapa]
LOC106345957	6.48	33.8967	0.486667	2.95333	2.60134	1.75689e-09	6.89292e-09	LOC106345957	PREDICTED: 40S ribosomal protein S16-3-like [Brassica napus]
LOC106345958	90.1833	357.64	3.35333	14.93	2.15455	2.62782e-75	5.45759e-74	LOC106345958	PREDICTED: GDSL esterase/lipase LTL1-like [Brassica rapa]
LOC106345960	9.45	0.666667	0.82	0.0666667	-3.62059	7.92553e-05	0.000204953	LOC106345960	BnaC05g47340D [Brassica napus]
LOC106345994	44.6167	1472.43	1.49333	53.6033	5.16571	0	0	LOC106345994	PREDICTED: glucan endo-1,3-beta-glucosidase 12-like isoform X1 [Brassica napus]
LOC106345998	341.747	1561.35	13.2767	68.2233	2.36137	9.02274e-306	7.73683e-304	LOC106345998	PREDICTED: GDSL esterase/lipase At5g55050 [Brassica napus]
LOC106346033	4.66667	48.6667	0.0866667	0.956667	3.46447	3.51748e-16	2.04022e-15	LOC106346033	PREDICTED: receptor-like protein kinase THESEUS 1 [Brassica napus]
LOC106346054	54.26	1718.44	1.48	53.01	5.1626	0	0	LOC106346054	PREDICTED: metal tolerance protein C4 [Brassica napus]
LOC106346105	48	6.33333	1.8	0.276667	-2.70178	6.99312e-13	3.40142e-12	LOC106346105	PREDICTED: uncharacterized serine-rich protein C215.13-like [Raphanus sativus]
LOC106346117	233.95	50.2067	10.66	2.55667	-2.05987	3.78619e-46	5.22819e-45	LOC106346117	PREDICTED: transcription factor DIVARICATA-like [Brassica napus]
LOC106346135	16.7633	107.72	0.253333	1.81	2.83688	1.02234e-08	3.79026e-08	LOC106346135	PREDICTED: presequence protease 2, chloroplastic/mitochondrial-like [Brassica napus]
LOC106346138	0	7.85333	0.001	0.99	9.95128	3.98797e-05	0.000106545	LOC106346138	PREDICTED: B3 domain-containing protein At1g43171-like [Brassica napus]
LOC106346176	27.08	135.743	0.763333	4.34	2.50731	3.38131e-27	2.97978e-26	LOC106346176	PREDICTED: NAC domain-containing protein 53-like [Brassica napus]
LOC106346185	1119.71	4273.67	47.7267	204.67	2.10043	1.65425e-261	1.18339e-259	LOC106346185	PREDICTED: probable calcium-binding protein CML49 [Brassica napus]
LOC106346188	38.13	4.03667	1.39	0.163333	-3.08919	1.15819e-12	5.56472e-12	LOC106346188	histidine-tRNA ligase [Arabidopsis thaliana]
LOC106346195	0	20.8767	0.001	0.963333	9.91189	4.93594e-06	1.45125e-05	LOC106346195	PREDICTED: serine/threonine-protein phosphatase PP2A-2 catalytic subunit [Brassica oleracea var. oleracea] [Brassica oleracea]
LOC106346201	10.6667	334.31	0.286667	9.90667	5.11095	8.04226e-182	3.78403e-180	LOC106346201	BnaA06g06190D [Brassica napus]
LOC106346204	310.953	1396.3	16.7433	85.0933	2.34546	5.65569e-193	2.84289e-191	LOC106346204	PREDICTED: glutathione S-transferase U17 [Brassica rapa]
LOC106346213	162.783	19.8333	6.42	0.866667	-2.88902	1.23529e-38	1.45573e-37	LOC106346213	PREDICTED: mitogen-activated protein kinase 1 [Brassica rapa]
LOC106346221	93.0967	636.933	3.15333	24.3233	2.94739	3.76918e-206	2.01664e-204	LOC106346221	PREDICTED: branched-chain-amino-acid aminotransferase 1, mitochondrial-like isoform X1 [Brassica napus]
LOC106346235	45.44	398.233	1.41333	13.9267	3.30068	1.77941e-160	7.43513e-159	LOC106346235	PREDICTED: multiple inositol polyphosphate phosphatase 1 isoform X1 [Brassica rapa]
LOC106346241	14.1733	1.34333	0.326667	0.0366667	-3.15528	1.3543e-05	3.80494e-05	LOC106346241	PREDICTED: pentatricopeptide repeat-containing protein At1g09820-like [Brassica napus]
LOC106346246	53.2667	349.703	1.91667	14.1167	2.88073	4.2402e-115	1.27866e-113	LOC106346246	PREDICTED: ATP phosphoribosyltransferase 2, chloroplastic [Brassica napus]
LOC106346266	30.6667	270.9	1.20667	11.7967	3.28928	9.20782e-104	2.53163e-102	LOC106346266	PREDICTED: calcium uniporter protein 6, mitochondrial-like [Brassica napus]
LOC106346308	206.117	40	4.03	0.856667	-2.23397	1.27365e-22	9.65186e-22	LOC106346308	BnaA06g05080D [Brassica napus]
LOC106346315	33.6667	337.873	1.23	13.83	3.49107	1.23038e-134	4.35645e-133	LOC106346315	PREDICTED: phosphoenolpyruvate carboxylase kinase 1 [Brassica napus]
LOC106346322	516.753	108.917	18.7633	4.45	-2.07604	1.73985e-90	4.22966e-89	LOC106346322	PREDICTED: thioredoxin-like 1-1, chloroplastic [Brassica napus]
LOC106346324	12.08	54.3633	0.566667	2.87333	2.34215	3.37191e-14	1.76725e-13	LOC106346324	PREDICTED: syntaxin-related protein KNOLLE-like [Brassica napus]
LOC106346337	2	11.6667	0.163333	1.15333	2.81992	5.00332e-05	0.000132299	BNAA01G01890D	BnaC07g45700D [Brassica napus]
LOC106346348	76	16.6667	2.20333	0.543333	-2.01978	1.44126e-14	7.69577e-14	LOC106346348	PREDICTED: beta-1,6-galactosyltransferase GALT29A [Brassica rapa]
LOC106346354	43	7	1.97667	0.366667	-2.43053	7.47434e-10	3.00902e-09	LOC106346354	PREDICTED: histone H2B.2-like [Brassica napus]
LOC106346358	1266.75	134.45	32.6767	3.9	-3.06671	1.2119e-234	7.61839e-233	LOC106346358	PREDICTED: BTB/POZ domain-containing protein At3g19850-like [Brassica napus]
LOC106346369	5.33333	50.1267	0.223333	2.32	3.37685	2.25184e-17	1.38405e-16	LOC106346369	PREDICTED: GATA transcription factor 11-like isoform X1 [Brassica napus]
LOC106346378	34.47	136.29	1.08667	4.80333	2.14413	1.04094e-26	9.03919e-26	LOC106346378	PREDICTED: LOW QUALITY PROTEIN: probable serine/threonine-protein kinase RLCKVII [Brassica napus]
LOC106346397	410.557	72.2567	26.22	5.14	-2.35083	2.84432e-83	6.40669e-82	LOC106346397	PREDICTED: cell wall / vacuolar inhibitor of fructosidase 1 [Brassica rapa]
LOC106346401	59	1553.14	1.79333	52.9633	4.88428	0	0	LOC106346401	PREDICTED: polygalacturonase At1g48100 [Brassica napus]
LOC106346413	15.17	2	0.59	0.09	-2.71272	0.000487988	0.00114517	LOC106346413	CBL-interacting serine/threonine-protein kinase 17-like [Brassica napus]
LOC106346417	117.33	19.88	2.83333	0.536667	-2.4004	1.08049e-27	9.67187e-27	LOC106346417	PREDICTED: protein CHUP1, chloroplastic-like isoform X2 [Brassica napus]
LOC106346421	269.553	28	15.2633	1.77667	-3.10283	3.01063e-80	6.57057e-79	BNAA06G07300D	BnaC08g41900D [Brassica napus]
LOC106346433	638	110.667	34.1333	6.67667	-2.35398	2.95937e-115	8.94164e-114	BNAA06G07410D	BnaC05g08810D [Brassica napus]
LOC106346444	0	10.0033	0.001	0.33	8.36632	1.01749e-05	2.8986e-05	LOC106346444	BnaA09g11000D [Brassica napus]
LOC106346483	151.333	1135	6.27	52.97	3.07864	1.95846e-305	1.67192e-303	LOC106346483	PREDICTED: zinc finger protein AZF2-like [Brassica napus]
LOC106346484	2323.33	313.333	80.5167	12.2067	-2.72162	0	0	LOC106346484	PREDICTED: protein PHYTOCHROME KINASE SUBSTRATE 2-like [Brassica napus]
LOC106346489	123.307	693.85	7.73	48.8267	2.65913	1.44246e-176	6.59428e-175	LOC106346489	PREDICTED: E3 ubiquitin-protein ligase RING1-like [Brassica napus]
LOC106346509	5	28.6667	0.09	0.57	2.66297	6.27823e-10	2.54259e-09	LOC106346509	PREDICTED: probable LRR receptor-like serine/threonine-protein kinase At1g51860 [Brassica napus]
LOC106346512	155.3	1498.3	7.48667	81.36	3.44192	0	0	LOC106346512	PREDICTED: probable xyloglucan endotransglucosylase/hydrolase protein 23 isoform X1 [Brassica napus]
LOC106346522	36.8967	330.617	1.52	14.8033	3.28378	4.30158e-101	1.1612e-99	LOC106346522	BnaC01g01890D [Brassica napus]
LOC106346527	31.6667	240.093	0.93	7.93333	3.09262	9.70241e-88	2.29727e-86	BNAC03G48270D	BnaC05g07930D [Brassica napus]
LOC106346540	20.6733	3.06333	0.496667	0.08	-2.63421	1.01218e-06	3.18276e-06	BNAA06G08900D	BnaC05g10210D [Brassica napus]
LOC106346557	123	22.5067	2.56667	0.54	-2.24886	3.08496e-21	2.21568e-20	LOC106346557	PREDICTED: coiled-coil domain-containing protein SCD2-like isoform X1 [Brassica napus]
LOC106346572	7	26.11	0.41	1.73667	2.08263	5.47478e-07	1.7635e-06	LOC106346572	PREDICTED: 23.6 kDa heat shock protein, mitochondrial [Brassica oleracea var. oleracea] [Brassica oleracea]
LOC106346585	75	14	1.46	0.313333	-2.2202	1.37683e-13	6.98072e-13	LOC106346585	PREDICTED: probable LRR receptor-like serine/threonine-protein kinase At1g14390 [Brassica napus]
LOC106346588	119.177	23.6667	1.78333	0.393333	-2.18075	5.02608e-26	4.26761e-25	LOC106346588	PREDICTED: protein STICHEL-like 1 [Brassica napus]
LOC106346610	1089.33	152.08	14.9933	2.37	-2.66136	1.04866e-172	4.68856e-171	LOC106346610	PREDICTED: RNA-dependent RNA polymerase 1 [Brassica napus]
LOC106346611	32.9233	634.787	0.806667	17.6533	4.45182	6.64375e-267	4.8653e-265	LOC106346611	PREDICTED: MACPF domain-containing protein At1g14780 [Brassica napus]
LOC106346652	275.653	1832.52	6.41333	47.82	2.89847	0	0	LOC106346652	PREDICTED: ADP,ATP carrier protein 2, chloroplastic [Brassica napus]
LOC106346660	80.82	477.523	3.24333	21.6667	2.73993	5.39128e-114	1.60696e-112	BNAA06G10140D	BnaA06g10150D [Brassica napus]
LOC106346666	4.33333	43	0.183333	2.17667	3.56958	8.69255e-17	5.19516e-16	LOC106346666	PREDICTED: SNF1-related protein kinase regulatory subunit gamma-like PV42a [Brassica napus]
LOC106346668	0	8.33333	0.001	0.376667	8.55714	2.59756e-05	7.08452e-05	LOC106346668	BnaA06g10000D [Brassica napus]
LOC106346670	2	14.3333	0.0633333	0.56	3.14439	4.41104e-05	0.000117292	LOC106346670	PREDICTED: signal recognition particle 54 kDa protein 3-like [Brassica napus]
LOC106346676	176.353	8.66667	10.3567	0.576667	-4.16668	1.9324e-57	3.19484e-56	LOC106346676	BnaA06g09930D [Brassica napus]
LOC106346681	424.577	10608	4.82667	135.103	4.80689	0	0	LOC106346681	PREDICTED: ABC transporter G family member 35-like [Brassica napus]
LOC106346682	2.69333	79.6733	0.0266667	1.04333	5.29002	1.0343e-39	1.24976e-38	LOC106346682	PREDICTED: ABC transporter G family member 35 [Brassica napus]
LOC106346689	0	26.66	0.001	2.43333	11.2487	7.7528e-15	4.20038e-14	LOC106346689	PREDICTED: probable S-adenosylmethionine-dependent methyltransferase At5g38100 [Brassica napus]
LOC106346708	9.27333	60.8167	0.52	3.89333	2.90442	6.75338e-19	4.4307e-18	LOC106346708	PREDICTED: glutathione S-transferase U25-like [Brassica rapa]
LOC106346710	9.27333	60.8167	0.52	3.89333	2.90442	6.74304e-19	4.42504e-18	LOC106346710	PREDICTED: glutathione S-transferase U25-like [Brassica rapa]
LOC106346732	15.1533	1.55333	0.463333	0.0533333	-3.11894	6.14779e-06	1.79127e-05	LOC106346732	BnaC05g13140D [Brassica napus]
LOC106346734	2	44.3333	0.04	1.03667	4.69581	2.97794e-20	2.06195e-19	LOC106346734	PREDICTED: probable alpha,alpha-trehalose-phosphate synthase [UDP-forming] 3 [Brassica napus]
LOC106346735	1139.15	8525.7	26.8967	226.147	3.07176	0	0	LOC106346735	PREDICTED: trifunctional UDP-glucose 4,6-dehydratase/UDP-4-keto-6-deoxy-D-glucose 3,5-epimerase/UDP-4-keto-L-rhamnose-reductase RHM1-like [Brassica napus]
LOC106346744	58.38	435.73	1.69667	13.91	3.03535	1.73713e-143	6.56919e-142	LOC106346744	PREDICTED: uncharacterized membrane protein At1g16860-like [Brassica napus]
LOC106346745	1	720.337	0.0533333	43.8833	9.68442	0	0	BNAA06G11320D	transmembrane protein [Arabidopsis thaliana]
LOC106346747	87.18	1505.37	5.51667	106.633	4.27272	0	0	LOC106346747	BnaA06g11310D [Brassica napus]
LOC106346756	1.66667	10	0.03	0.203333	2.76081	0.000151011	0.000377854	LOC106346756	BnaA06g11160D [Brassica napus]
LOC106346779	1.66667	8.33333	0.04	0.236667	2.56478	0.000882331	0.00200813	LOC106346779	BnaA06g10930D [Brassica napus]
LOC106346793	48.6667	265.063	1.13333	6.86333	2.59834	2.14145e-77	4.55523e-76	LOC106346793	PREDICTED: heat shock 70 kDa protein 5-like [Brassica napus]
LOC106346810	6.66667	38.8433	0.32	2.11333	2.72338	2.73365e-12	1.28451e-11	LOC106346810	BnaC05g12050D [Brassica napus]
LOC106346837	20.3333	72.04	0.553333	2.22333	2.0065	8.04301e-12	3.67428e-11	LOC106346837	PREDICTED: probable zinc metallopeptidase EGY3, chloroplastic [Brassica napus]
LOC106346842	5.33333	24.6667	0.193333	1.00667	2.38042	6.53101e-08	2.26879e-07	LOC106346842	BnaC05g13790D [Brassica napus]
LOC106346846	27.02	2.28	0.616667	0.0566667	-3.44392	1.931e-09	7.55264e-09	LOC106346846	PREDICTED: histone-lysine N-methyltransferase, H3 lysine-9 specific SUVH7-like [Brassica napus]
LOC106346850	19.9467	134.297	0.286667	2.21	2.9466	4.41143e-39	5.25961e-38	LOC106346850	PREDICTED: leucine-rich repeat receptor-like protein kinase PEPR2 [Brassica rapa]
LOC106346853	9.33333	103.667	0.41	5.10667	3.63869	1.01025e-37	1.1672e-36	LOC106346853	BnaA06g11900D [Brassica napus]
LOC106346871	0	58.3867	0.001	1.15	10.1674	9.7673e-09	3.62602e-08	LOC106346871	PREDICTED: phosphoinositide phosphatase SAC5-like [Brassica napus]
LOC106346879	365.813	76.6667	10.7133	2.53333	-2.0803	3.10632e-71	6.13004e-70	LOC106346879	PREDICTED: UDP-glycosyltransferase 71B2-like [Brassica napus]
LOC106346883	279.527	29.9867	7.97333	0.956667	-3.05909	4.48245e-77	9.50356e-76	LOC106346883	PREDICTED: trihelix transcription factor GT-2-like [Brassica napus]
LOC106346894	835.39	4760.4	50.3267	321.263	2.67436	0	0	LOC106346894	PREDICTED: probable calcium-binding protein CML27 [Brassica napus]
LOC106346895	46	213.27	2.35667	12.1833	2.37009	4.82891e-48	6.90754e-47	LOC106346895	PREDICTED: thaumatin-like protein [Brassica napus]
LOC106346903	0.333333	10.39	0.00666667	0.19	4.83289	1.54233e-06	4.76523e-06	LOC106346903	PREDICTED: kinesin-like protein NACK1 [Brassica napus]
LOC106346917	373.76	55.6533	9.21333	1.55	-2.57145	1.5087e-93	3.78567e-92	LOC106346917	PREDICTED: rab9 effector protein with kelch motifs-like [Brassica napus]
LOC106346919	21.6667	4	1.60333	0.323333	-2.30998	1.11337e-05	3.15685e-05	LOC106346919	PREDICTED: glycine-rich RNA-binding protein 6, mitochondrial-like [Brassica napus]
LOC106346926	531.667	3482	17.4767	128.703	2.88055	0	0	LOC106346926	BnaA06g12890D [Brassica napus]
LOC106346935	802.143	3727	28.1833	147.597	2.38875	0	0	LOC106346935	PREDICTED: probable purine permease 14 [Brassica napus]
LOC106346936	52.7567	757.92	1.68333	27.6633	4.03858	4.95602e-268	3.65012e-266	LOC106346936	PREDICTED: probable purine permease 14 [Brassica napus]
LOC106346946	3519.4	612.69	130.15	25.22	-2.36754	0	0	LOC106346946	PREDICTED: bifunctional nuclease 2 [Brassica napus]
LOC106346953	40.6667	312.667	0.733333	6.33667	3.11118	1.38227e-95	3.52684e-94	BNAA06G13700D	Basic-leucine zipper (bZIP) transcription factor family protein [Arabidopsis thaliana]
LOC106346955	101.187	403.507	2.74	12.2533	2.16093	9.22739e-87	2.15768e-85	LOC106346955	PREDICTED: sugar transporter ERD6-like 4 [Brassica rapa]
LOC106346959	148.49	31.0733	3.12667	0.74	-2.07903	6.16377e-28	5.55797e-27	LOC106346959	PREDICTED: zinc finger CCCH domain-containing protein 38-like [Brassica napus]
LOC106346963	43	252.163	0.986667	6.47667	2.71462	1.07735e-68	2.07104e-67	BNAA06G13640D	PREDICTED: uncharacterized membrane protein At1g75140-like [Brassica napus]
LOC106346968	591.333	120.333	31.61	7.18667	-2.13699	2.19678e-121	7.02195e-120	LOC106346968	PREDICTED: pathogenesis-related protein 5-like isoform X1 [Brassica rapa]
LOC106346989	153.007	29.1233	5.24	1.11	-2.23901	5.81575e-19	3.82725e-18	LOC106346989	BnaA06g14020D [Brassica napus]
LOC106347044	77	14.3333	3.39	0.733333	-2.20874	1.8789e-11	8.39327e-11	LOC106347044	PREDICTED: polyprenol reductase 2-like [Brassica napus]
LOC106347067	10.2967	1.33333	0.476667	0.0666667	-2.83794	0.00083296	0.00190103	LOC106347067	BnaA06g14180D [Brassica napus]
LOC106347073	307.667	1240.67	13.5767	61.66	2.18321	6.36133e-160	2.648e-158	BNAA06G14230D	BnaC05g15600D [Brassica napus]
LOC106347090	106.663	0	4.33333	0.001	-12.0813	5.31346e-10	2.16173e-09	LOC106347090	PREDICTED: 24-methylenesterol C-methyltransferase 2-like [Brassica napus]
LOC106347102	97.6833	1686.07	2.96	57.4833	4.27947	0	0	LOC106347102	PREDICTED: protein TRANSPARENT TESTA 12-like [Brassica napus]
LOC106347130	25.6667	5.66667	1.84667	0.45	-2.03693	7.83923e-06	2.25998e-05	LOC106347130	BnaA09g28940D [Brassica napus]
LOC106347132	62.4667	5	1.79	0.156667	-3.51419	3.41647e-18	2.17407e-17	LOC106347132	PREDICTED: reticuline oxidase-like protein [Brassica napus]
LOC106347144	1580.73	192.357	59.43	8.16	-2.86455	3.13904e-261	2.24347e-259	LOC106347144	PREDICTED: AP2/ERF and B3 domain-containing transcription repressor TEM1-like isoform X1 [Brassica napus]
LOC106347160	358.587	77.6967	13.6133	3.32667	-2.03287	3.50088e-56	5.6727e-55	LOC106347160	PREDICTED: tetraketide alpha-pyrone reductase 2-like [Brassica napus]
LOC106347161	24.6667	3	3.55333	0.503333	-2.81959	7.16316e-08	2.48081e-07	LOC106347161	PREDICTED: tetraketide alpha-pyrone reductase 2 [Brassica rapa]
LOC106347166	4948.16	924.563	143.037	30.1433	-2.24647	5.8133e-262	4.16246e-260	LOC106347166	PREDICTED: 3-ketoacyl-CoA synthase 5 [Brassica rapa]
LOC106347167	3411.69	25.07	107.383	0.873333	-6.94202	0	0	LOC106347167	PREDICTED: zinc finger protein CONSTANS-LIKE 16-like [Brassica rapa]
LOC106347175	42.4567	492.73	2.23	28.9833	3.70011	2.08479e-191	1.03848e-189	LOC106347175	PREDICTED: probable peroxygenase 3 [Brassica napus]
LOC106347203	269.763	1957.01	6.91	56.2	3.02381	0	0	LOC106347203	PREDICTED: xyloglucan galactosyltransferase KATAMARI1 homolog isoform X1 [Brassica napus]
LOC106347212	235.447	2294.24	14.4933	157.637	3.44314	0	0	LOC106347212	PREDICTED: 21 kDa protein-like [Brassica oleracea var. oleracea] [Brassica oleracea]
LOC106347214	68.6367	11.1433	3.97	0.72	-2.46307	1.89664e-14	1.00682e-13	LOC106347214	PREDICTED: cyclin-dependent kinase inhibitor 2-like [Brassica napus]
LOC106347222	10.1333	0	0.226667	0.001	-7.82443	0.000303756	0.000732	LOC106347222	PREDICTED: zinc finger BED domain-containing protein RICESLEEPER 1-like [Brassica napus]
LOC106347228	125.667	2214.33	4.28333	84.6933	4.30544	0	0	LOC106347228	PREDICTED: probable galacturonosyltransferase-like 9 isoform X1 [Brassica napus]
LOC106347232	118.157	989.113	2.22	20.6133	3.21495	1.0043e-185	4.84338e-184	LOC106347232	PREDICTED: formin-like protein 8 [Brassica oleracea var. oleracea] [Brassica oleracea]
LOC106347235	138	827.333	4.46	29.9733	2.74856	3.47288e-238	2.22296e-236	LOC106347235	PREDICTED: metalloendoproteinase 2-MMP isoform X1 [Brassica napus]
LOC106347268	85.6667	16.3333	4.10333	0.87	-2.23771	7.06054e-19	4.6275e-18	LOC106347268	PREDICTED: probable dolichol-phosphate mannosyltransferase [Brassica oleracea var. oleracea] [Brassica oleracea]
LOC106347269	1239.08	228.727	31.7567	6.59	-2.26871	9.80741e-200	5.06491e-198	LOC106347269	PREDICTED: probable acyl-activating enzyme 1, peroxisomal [Brassica oleracea var. oleracea] [Brassica oleracea]
LOC106347272	361.833	1776.91	26	142.627	2.45566	1.16641e-142	4.38732e-141	LOC106347272	PREDICTED: glycine-rich RNA-binding protein 10-like [Brassica napus]
LOC106347282	2822	61667	131.46	3229.26	4.61851	0	0	LOC106347282	dehydrin ERD10-like [Brassica napus]
LOC106347284	19.0433	3.66667	0.973333	0.226667	-2.10236	2.09169e-05	5.75813e-05	LOC106347284	transmembrane protein [Arabidopsis thaliana]
LOC106347292	57.1	217.217	1.59667	6.91	2.11362	8.055e-49	1.1678e-47	LOC106347292	PREDICTED: AT-rich interactive domain-containing protein 6-like [Brassica napus]
LOC106347300	751.333	29.3333	36.5033	1.58667	-4.52396	3.36809e-276	2.56876e-274	LOC106347300	PREDICTED: protein MIZU-KUSSEI 1-like isoform X1 [Brassica napus]
LOC106347309	0	12.0933	0.001	0.33	8.36632	1.80243e-08	6.56208e-08	LOC106347309	PREDICTED: TBC1 domain family member 15-like isoform X1 [Brassica napus]
LOC106347323	5.77333	110.127	0.186667	4.01667	4.42746	3.82365e-50	5.68099e-49	LOC106347323	PREDICTED: glucan endo-1,3-beta-glucosidase 12-like isoform X1 [Brassica napus]
LOC106347328	54.6033	480.72	2.37667	23.07	3.27901	1.18518e-163	5.05051e-162	LOC106347328	PREDICTED: protein TIFY 6B-like isoform X1 [Brassica napus]
LOC106347332	4.42	33.3667	0.14	1.21667	3.11944	1.75865e-12	8.35929e-12	LOC106347332	PREDICTED: extensin-3 [Brassica napus]
LOC106347336	332.333	48.6667	7.21	1.18333	-2.60714	4.8585e-85	1.11417e-83	LOC106347336	PREDICTED: wall-associated receptor kinase 2-like [Brassica napus]
LOC106347340	9.89	1.44333	0.74	0.12	-2.62449	0.000635855	0.00147166	LOC106347340	At1g21220 [Arabidopsis thaliana]
LOC106347344	0	5.77667	0.001	0.32	8.32193	0.000141533	0.000355139	LOC106347344	PREDICTED: vacuolar iron transporter homolog 1 [Brassica oleracea var. oleracea] [Brassica oleracea]
LOC106347347	12.9867	50.36	0.49	2.17	2.14684	3.3057e-11	1.45487e-10	LOC106347347	PREDICTED: caffeic acid 3-O-methyltransferase-like [Brassica napus]
LOC106347348	16.3333	131.603	0.62	5.55	3.16215	8.42911e-45	1.13119e-43	LOC106347348	PREDICTED: caffeic acid 3-O-methyltransferase-like [Brassica napus]
LOC106347362	22.0567	241.94	0.723333	9.12333	3.65683	7.82063e-80	1.7001e-78	LOC106347362	PREDICTED: protein TIFY 6B-like isoform X1 [Brassica rapa]
LOC106347389	129.333	1112.33	5.94333	57.4633	3.2733	6.71338e-292	5.41408e-290	LOC106347389	PREDICTED: TLC domain-containing protein 2-like [Brassica napus]
LOC106347390	96.8967	18.9967	5.26667	1.15	-2.19526	1.02102e-14	5.49476e-14	LOC106347390	BnaA07g10860D [Brassica napus]
LOC106347395	22.9133	116.51	0.493333	2.78	2.49445	8.13332e-27	7.09384e-26	LOC106347395	PREDICTED: pentatricopeptide repeat-containing protein At3g49710-like [Brassica napus]
LOC106347405	0.333333	10.5533	0.0166667	0.676667	5.34341	4.21571e-07	1.37091e-06	LOC106347405	PREDICTED: probable 2-oxoglutarate-dependent dioxygenase At3g49630 isoform X1 [Brassica napus]
LOC106347418	385.84	1935.72	11.1967	62.8867	2.48968	0	0	LOC106347418	PREDICTED: NAC domain-containing protein 62-like [Brassica napus]
LOC106347419	178.333	36.8767	3.68333	0.863333	-2.09302	1.6333e-29	1.53774e-28	LOC106347419	PREDICTED: uncharacterized protein LOC106347419 [Brassica napus]
LOC106347425	15.84	62.4367	0.616667	2.65667	2.10705	2.08592e-11	9.29711e-11	LOC106347425	purple acid phosphatase 17-like [Brassica napus]
LOC106347451	2.43333	16.22	0.0633333	0.493333	2.96153	3.68075e-06	1.09496e-05	LOC106347451	PREDICTED: O-glucosyltransferase rumi homolog [Brassica rapa]
LOC106347472	118	18.56	6.70333	1.19	-2.49392	3.76619e-28	3.41758e-27	LOC106347472	BnaC06g13410D [Brassica napus]
LOC106347483	106.167	20.8333	3.96	0.853333	-2.21432	5.13176e-23	3.93797e-22	LOC106347483	PREDICTED: pyridoxine/pyridoxamine 5'-phosphate oxidase 2 isoform X2 [Brassica oleracea var. oleracea] [Brassica oleracea]
LOC106347485	106.167	20.8333	3.96	0.853333	-2.21432	5.12018e-23	3.92947e-22	LOC106347485	PREDICTED: pyridoxine/pyridoxamine 5'-phosphate oxidase 2 isoform X2 [Brassica oleracea var. oleracea] [Brassica oleracea]
LOC106347491	295.887	1134.99	15.9267	68.7467	2.10985	1.90205e-183	9.01537e-182	LOC106347491	PREDICTED: ras-related protein RABB1b-like [Brassica rapa]
LOC106347492	306.483	1126.79	9.13333	37.61	2.0419	9.07918e-184	4.3166e-182	LOC106347492	PREDICTED: serine carboxypeptidase-like 48 [Brassica rapa]
LOC106347504	1.73	18.0467	0.0366667	0.43	3.5518	1.20344e-07	4.09319e-07	LOC106347504	PREDICTED: L-type lectin-domain containing receptor kinase I.3-like [Brassica napus]
LOC106347522	1042.65	135.517	13.0367	2.04	-2.67593	3.25245e-06	9.73317e-06	LOC106347522	BnaA09g30260D [Brassica napus]
LOC106347541	0	119.963	0.001	4.13	12.0119	2.03304e-10	8.50825e-10	LOC106347541	PREDICTED: fasciclin-like arabinogalactan protein 4 [Brassica napus]
LOC106347546	0.333333	292.477	0.0133333	12.39	9.85992	2.06068e-186	9.98783e-185	LOC106347546	PREDICTED: transcription factor LUX-like isoform X1 [Brassica napus]
LOC106347554	382.167	2323.54	17.6033	120.14	2.7708	0	0	LOC106347554	BnaA06g17850D [Brassica napus]
LOC106347559	77.3367	318.15	1.99667	9.11667	2.19091	1.59062e-65	2.93153e-64	LOC106347559	PREDICTED: serine/threonine-protein kinase HT1-like [Brassica napus]
LOC106347567	25.8367	2	0.726667	0.0633333	-3.52026	2.83179e-09	1.09473e-08	LOC106347567	PREDICTED: UPF0503 protein At3g09070, chloroplastic-like [Brassica napus]
LOC106347595	66.6667	14.3333	3.65333	0.883333	-2.04818	9.27619e-12	4.22042e-11	LOC106347595	PREDICTED: polyadenylate-binding protein-interacting protein 12-like isoform X1 [Brassica napus]
LOC106347598	91.9033	401.827	2.34333	11.4933	2.29416	9.4608e-92	2.32485e-90	LOC106347598	PREDICTED: U-box domain-containing protein 39-like isoform X2 [Brassica napus]
LOC106347603	6.29667	0.333333	0.106667	0.00666667	-4	0.000443946	0.00104726	LOC106347603	PREDICTED: ABC transporter A family member 4-like [Brassica napus]
LOC106347614	0	460.503	0.001	31.8933	14.961	5.76474e-14	2.98171e-13	LOC106347614	PREDICTED: thioredoxin M2, chloroplastic-like [Brassica napus]
LOC106347622	0.333333	5.66667	0.0233333	0.416667	4.15843	0.000488085	0.00114537	LOC106347622	PREDICTED: RPM1-interacting protein 4-like isoform X2 [Brassica oleracea var. oleracea] [Brassica oleracea]
LOC106347637	3912.88	868.757	130.723	32.5667	-2.00505	0	0	LOC106347637	PREDICTED: sorbitol dehydrogenase [Brassica oleracea var. oleracea] [Brassica oleracea]
LOC106347643	36	1	1.21667	0.04	-4.92679	5.59001e-17	3.3701e-16	BNAA01G21180D	PREDICTED: uncharacterized acetyltransferase At3g50280-like [Brassica napus]
LOC106347646	55.1667	8.33333	1.03	0.18	-2.51658	1.36556e-13	6.92681e-13	LOC106347646	PREDICTED: probable L-type lectin-domain containing receptor kinase I.6 [Brassica rapa]
LOC106347690	85.0633	655.753	3.28333	28.4367	3.11452	3.29954e-217	1.87578e-215	LOC106347690	PREDICTED: apoptosis-inducing factor 2-like [Brassica napus]
LOC106347720	2010.49	9994.65	109.417	610.287	2.47965	0	0	LOC106347720	annexin D1-like [Brassica napus]
LOC106347721	818.933	179.04	12.4533	3.06667	-2.02179	8.22173e-110	2.36486e-108	LOC106347721	PREDICTED: probable LRR receptor-like serine/threonine-protein kinase At4g08850 [Brassica napus]
LOC106347727	518.493	38.6367	11.8367	1.00667	-3.5556	2.61522e-167	1.13639e-165	LOC106347727	PREDICTED: protein AUXIN SIGNALING F-BOX 2-like [Brassica napus]
LOC106347737	683.32	95.16	31.87	4.99667	-2.67316	4.16379e-167	1.80826e-165	LOC106347737	PLATZ transcription factor family protein [Arabidopsis thaliana]
LOC106347744	135	11.3333	3.52667	0.33	-3.41777	3.43695e-47	4.83582e-46	LOC106347744	BnaC06g12690D [Brassica napus]
LOC106347758	5.66667	215.94	0.11	4.58333	5.38082	5.76062e-106	1.61429e-104	LOC106347758	PREDICTED: protein BONZAI 1 [Brassica rapa]
LOC106347780	110.077	2375.1	3.52667	85.2633	4.59555	0	0	LOC106347780	PREDICTED: NAC domain-containing protein 62-like [Brassica napus]
LOC106347789	65.7533	301.313	2.5	12.8533	2.36214	1.24051e-80	2.72428e-79	LOC106347789	BnaA06g21890D [Brassica napus]
LOC106347791	7	1801	0.426667	125.99	8.20598	0	0	LOC106347791	PREDICTED: 21 kDa protein-like [Brassica napus]
LOC106347799	15.32	186.837	0.49	6.72333	3.77832	2.97378e-84	6.77333e-83	LOC106347799	PREDICTED: UDP-glycosyltransferase 87A2-like [Brassica napus]
LOC106347825	111	21	6.31333	1.35667	-2.21834	5.85522e-23	4.48511e-22	LOC106347825	PREDICTED: 40S ribosomal protein S9-2 isoform X1 [Brassica napus]
LOC106347833	114.933	4153.55	4.49667	182.813	5.34537	0	0	LOC106347833	PREDICTED: probable inactive poly [ADP-ribose] polymerase SRO5 [Brassica rapa]
LOC106347839	254.63	2854.17	6.1	77.07	3.65929	0	0	LOC106347839	PREDICTED: calmodulin-binding protein 60 A [Brassica rapa]
LOC106347866	3.93667	15.0233	0.116667	0.543333	2.21945	0.00093097	0.00211211	LOC106347866	BnaA06g22440D [Brassica napus]
LOC106347872	10.4867	231.593	0.39	9.82667	4.65516	7.05014e-119	2.20521e-117	LOC106347872	PREDICTED: BTB/POZ and TAZ domain-containing protein 1-like [Brassica napus]
LOC106347873	173.667	1044.95	9.56	64.2733	2.74914	1.05341e-233	6.5899e-232	LOC106347873	PREDICTED: non-specific lipid-transfer protein-like protein At5g64080 [Brassica napus]
LOC106347874	1935.27	364.587	38.8833	8.23	-2.24019	3.59697e-289	2.87679e-287	LOC106347874	PREDICTED: programmed cell death protein 4-like [Brassica napus]
LOC106347875	770.163	140.26	28.6467	5.85667	-2.29022	3.46526e-108	9.84636e-107	LOC106347875	PREDICTED: probable pectate lyase 22 [Brassica rapa]
LOC106347879	86.5433	548.643	2.72	19.1233	2.81366	1.31936e-146	5.07884e-145	LOC106347879	PREDICTED: 5'-adenylylsulfate reductase 3, chloroplastic [Brassica napus]
LOC106347889	37.6667	7.93667	1.87333	0.453333	-2.04696	1.13839e-07	3.87926e-07	LOC106347889	BnaA01g11700D [Brassica napus]
LOC106347892	988.183	204.953	68.7733	15.9733	-2.10618	8.4725e-139	3.08763e-137	LOC106347892	PREDICTED: 15.4 kDa class V heat shock protein-like [Brassica napus]
LOC106347932	24.45	575.077	0.936667	24.3533	4.70044	4.45639e-279	3.43952e-277	LOC106347932	PREDICTED: serine/threonine-protein kinase SRK2H [Brassica napus]
LOC106347935	108.333	416.267	2.06333	8.81667	2.09526	2.004e-82	4.47347e-81	LOC106347935	PREDICTED: diacylglycerol kinase 2 [Brassica napus]
LOC106347937	29.3767	1574.17	1.44	87.6033	5.92685	0	0	LOC106347937	PREDICTED: NAC domain-containing protein 102-like [Brassica napus]
LOC106347939	194.713	1243.46	3.92667	28.28	2.84841	4.32176e-266	3.14698e-264	LOC106347939	PREDICTED: beta-galactosidase 10 [Brassica napus]
LOC106347952	10.7	343.897	0.4	14.47	5.17692	5.26054e-179	2.43806e-177	LOC106347952	PREDICTED: probable SAL3 phosphatase [Brassica napus]
LOC106347962	9.66667	75.3	0.353333	3.12333	3.14398	1.55232e-24	1.25123e-23	LOC106347962	PREDICTED: peroxidase 71-like [Brassica oleracea var. oleracea] [Brassica oleracea]
LOC106347974	57.0767	618.163	1.50333	18.3067	3.60613	2.34572e-258	1.65203e-256	LOC106347974	O-fucosyltransferase family protein [Arabidopsis thaliana]
LOC106347988	37.2667	1066.21	1.45667	45.04	4.95046	0	0	LOC106347988	PREDICTED: probable SAL3 phosphatase [Brassica napus]
LOC106347989	21.9867	117.777	0.74	4.46667	2.5936	3.84155e-30	3.67547e-29	LOC106347989	PREDICTED: lanC-like protein GCL1 [Brassica napus]
LOC106347995	118.48	22.6367	3.95333	0.85	-2.21753	4.75958e-20	3.26747e-19	LOC106347995	PREDICTED: transcription factor TGA1 isoform X1 [Brassica rapa]
LOC106347998	12.3333	1.66667	0.3	0.0466667	-2.6845	0.000998328	0.00225387	LOC106347998	BnaCnng59120D [Brassica napus]
LOC106348025	73.7033	474.967	2.55	18.54	2.86207	1.48554e-122	4.78613e-121	LOC106348025	PREDICTED: ethylene-responsive transcription factor ABR1-like [Brassica napus]
LOC106348064	9.66667	894.813	0.79	81.1633	6.68283	0	0	LOC106348064	PREDICTED: classical arabinogalactan protein 1-like [Brassica rapa]
LOC106348065	341.973	1702.13	7.99	44.72	2.48465	0	0	LOC106348065	PREDICTED: bifunctional riboflavin biosynthesis protein RIBA 1, chloroplastic [Brassica napus]
LOC106348067	135.857	1167.92	5.80333	56.1233	3.27365	2.7203254460019e-320	2.47258610920773e-318	LOC106348067	PREDICTED: protein EXORDIUM-like 2 [Brassica rapa]
LOC106348070	104.973	17	3.73	0.676667	-2.46266	1.34388e-24	1.08549e-23	LOC106348070	PREDICTED: probable nitronate monooxygenase [Brassica napus]
LOC106348078	5.06667	30.12	0.203333	1.36667	2.74874	2.36791e-08	8.54153e-08	LOC106348078	PREDICTED: peroxidase 71 [Brassica rapa]
LOC106348079	146.333	961.047	8.52	62.6633	2.8787	1.26946e-217	7.2489e-216	LOC106348079	PREDICTED: non-specific lipid-transfer protein-like protein At5g64080 [Brassica napus]
LOC106348085	26.0667	1.11	0.84	0.0466667	-4.16993	0.000355681	0.000849447	LOC106348085	PREDICTED: protein trichome birefringence-like 14 [Brassica napus]
LOC106348090	10.7	343.897	0.4	14.47	5.17692	5.22035e-179	2.42088e-177	LOC106348090	PREDICTED: probable SAL3 phosphatase [Brassica napus]
LOC106348105	2.33333	97.65	0.0466667	2.39333	5.68049	2.90754e-52	4.45083e-51	LOC106348105	PREDICTED: phosphoenolpyruvate carboxykinase [ATP]-like [Brassica napus]
LOC106348110	242.91	51.1567	9	2.11667	-2.08813	2.14341e-47	3.02904e-46	LOC106348110	PREDICTED: transcription factor bHLH93 [Brassica rapa]
LOC106348113	115	455.667	2.73667	12.0833	2.14253	2.63085e-83	5.92931e-82	LOC106348113	PREDICTED: transcription factor GTE7 [Brassica napus]
LOC106348114	25.6667	119.667	0.58	3.00667	2.37404	8.33772e-32	8.33977e-31	LOC106348114	PREDICTED: L-type lectin-domain containing receptor kinase IX.2-like isoform X1 [Brassica napus]
LOC106348124	50.5	9.83333	1.16333	0.253333	-2.19916	1.23245e-10	5.22687e-10	LOC106348124	PREDICTED: glutamyl-tRNA(Gln) amidotransferase subunit A-like isoform X1 [Brassica napus]
LOC106348138	100	372.333	5.81333	24.3433	2.06609	1.30341e-72	2.61628e-71	LOC106348138	PREDICTED: probable E3 ubiquitin-protein ligase ATL45 [Brassica rapa]
LOC106348147	45.9467	166.243	0.956667	3.85333	2.01002	4.45622e-28	4.03142e-27	LOC106348147	PREDICTED: beta-galactosidase 6-like [Brassica napus]
LOC106348148	82.6667	398.377	2.39	12.9733	2.44047	1.09653e-111	3.20775e-110	LOC106348148	BnaC07g45710D [Brassica napus]
LOC106348149	160.667	589	5.23333	21.58	2.04389	3.43302e-110	9.90039e-109	LOC106348149	PREDICTED: probable serine/threonine-protein kinase Cx32, chloroplastic [Brassica napus]
LOC106348153	9.48333	226.51	0.33	8.7	4.72048	3.95972e-118	1.23108e-116	LOC106348153	PREDICTED: BTB/POZ and TAZ domain-containing protein 4-like isoform X1 [Brassica napus]
LOC106348158	658.613	87.1433	24.79	3.68	-2.75198	5.35689e-162	2.25787e-160	LOC106348158	PREDICTED: adenylyl-sulfate kinase 4, chloroplastic-like [Brassica napus]
LOC106348182	0	8.15	0.001	0.41	8.67948	0.000433361	0.00102351	LOC106348182	PREDICTED: NAC domain-containing protein 102 [Brassica oleracea var. oleracea] [Brassica oleracea]
LOC106348189	0	5.01667	0.001	0.123333	6.94642	0.000323499	0.000776476	LOC106348189	PREDICTED: phosphoenolpyruvate carboxykinase [ATP]-like [Brassica napus]
LOC106348190	435.06	68.8467	7.05667	1.25667	-2.48938	6.3376e-106	1.77533e-104	LOC106348190	BnaA06g24590D [Brassica napus]
LOC106348192	11.3333	131.867	0.216667	2.84667	3.71572	5.05598e-58	8.40766e-57	LOC106348192	PREDICTED: diacylglycerol kinase 2 [Brassica oleracea var. oleracea] [Brassica oleracea]
LOC106348212	26.4067	3.33333	0.6	0.0866667	-2.79141	1.40078e-07	4.73582e-07	LOC106348212	PREDICTED: F-box/LRR-repeat protein At3g58930-like [Brassica napus]
LOC106348221	47.6667	6.33333	1.50333	0.233333	-2.6877	1.18962e-13	6.05259e-13	LOC106348221	PREDICTED: NEP1-interacting protein 2-like isoform X1 [Brassica napus]
LOC106348226	410.027	7818.6	12.81	275.447	4.42643	0	0	LOC106348226	PREDICTED: senescence/dehydration-associated protein At3g51250-like [Brassica rapa]
LOC106348235	20.01	95.4967	0.626667	3.26	2.3791	4.36884e-19	2.89131e-18	LOC106348235	PREDICTED: ATP-dependent zinc metalloprotease FtsH-like [Brassica napus]
LOC106348237	149.783	24.15	9.76667	1.78667	-2.4506	9.87626e-32	9.86464e-31	LOC106348237	PREDICTED: anaphase-promoting complex subunit 10 [Brassica oleracea var. oleracea] [Brassica oleracea]
LOC106348241	74.4767	285.547	2.15	9.22	2.10043	3.82583e-65	7.02089e-64	LOC106348241	PREDICTED: calcium-dependent protein kinase 10 [Brassica napus]
LOC106348254	37	2832.96	0.933333	80.0367	6.42212	0	0	LOC106348254	PREDICTED: two-component response regulator-like APRR5 [Brassica napus]
LOC106348260	10.6667	2952	0.38	118.4	8.28345	0	0	LOC106348260	PREDICTED: thaumatin-like protein 1b isoform X1 [Brassica napus]
LOC106348281	759.893	3547.42	19.9367	104.797	2.3941	0	0	LOC106348281	BnaA06g26690D [Brassica napus]
LOC106348295	0.333333	6.73333	0.00666667	0.153333	4.52356	0.000290565	0.000702007	LOC106348295	PREDICTED: kinesin-like protein KIF22 isoform X1 [Brassica oleracea var. oleracea] [Brassica oleracea]
LOC106348303	8.22667	62.72	0.196667	1.70667	3.11736	4.42929e-19	2.93032e-18	LOC106348303	PREDICTED: O-glucosyltransferase rumi homolog [Brassica napus]
LOC106348304	72.2767	271.797	1.80333	7.57333	2.07026	2.01869e-44	2.69318e-43	LOC106348304	PREDICTED: O-glucosyltransferase rumi homolog [Brassica oleracea var. oleracea] [Brassica oleracea]
LOC106348326	104	14	4.31667	0.656667	-2.71668	3.51886e-27	3.09993e-26	LOC106348326	BnaC07g30740D [Brassica napus]
LOC106348360	0	9.83333	0.001	0.49	8.93664	0.000157884	0.000394093	BNAA04G28700D	ATP synthase protein I [Noccaea caerulescens]
LOC106348373	51.6667	8.66667	1.66	0.32	-2.37504	1.86154e-11	8.31814e-11	LOC106348373	PREDICTED: probable 2-oxoacid dependent dioxygenase [Brassica napus]
LOC106348406	11.8233	2.37333	0.47	0.106667	-2.13955	0.000928034	0.00210564	LOC106348406	BnaA04g17480D [Brassica napus]
LOC106348421	283.82	1865.54	8.06333	58.9833	2.87086	5.71068e-298	4.73901e-296	LOC106348421	PREDICTED: NAC domain-containing protein 62-like isoform X1 [Brassica napus]
LOC106348437	47.28	200.937	1.21667	5.82	2.25809	1.85732e-46	2.58038e-45	LOC106348437	PREDICTED: MLO-like protein 6 isoform X2 [Brassica napus]
LOC106348438	400.033	75.3133	4.49667	0.95	-2.24286	4.95596e-88	1.17741e-86	LOC106348438	PREDICTED: ABC transporter C family member 10-like [Brassica napus]
LOC106348443	9.49667	0.733333	0.376667	0.0333333	-3.49825	0.000137796	0.000346267	LOC106348443	PREDICTED: GDSL esterase/lipase At1g54020-like [Brassica oleracea var. oleracea] [Brassica oleracea]
LOC106348445	682.147	2717.14	31.0667	139.393	2.16572	3.47075e-301	2.90202e-299	LOC106348445	epithiospecifier protein-like [Brassica napus]
LOC106348453	249.133	50.7767	5.53	1.27333	-2.11867	4.14199e-44	5.49744e-43	BNAC05G27230D	O-fucosyltransferase family protein [Arabidopsis thaliana]
LOC106348478	12.3333	2620.71	0.32	75.54	7.88303	0	0	LOC106348478	PREDICTED: two-component response regulator-like APRR5 [Brassica napus]
LOC106348482	343.847	2719.46	11.3433	100.03	3.14052	0	0	LOC106348482	PREDICTED: NAC domain-containing protein 62-like isoform X1 [Brassica napus]
LOC106348483	0	10.3333	0.001	0.543333	9.08569	7.90107e-07	2.50906e-06	BNAC07G29880D	BnaA02g32420D [Brassica napus]
LOC106348501	276.663	43.2667	8.30667	1.47333	-2.49519	3.12572e-64	5.67411e-63	LOC106348501	PREDICTED: E3 ubiquitin-protein ligase MBR1-like [Brassica napus]
LOC106348502	1446.55	311.137	91.1133	21.9233	-2.0552	2.03954e-170	8.98877e-169	LOC106348502	PREDICTED: chaperone protein dnaJ 11, chloroplastic-like [Brassica napus]
LOC106348503	180.333	11	8.60667	0.583333	-3.88306	1.5498e-63	2.79039e-62	LOC106348503	PREDICTED: peripheral-type benzodiazepine receptor-associated protein 1-like isoform X1 [Brassica napus]
LOC106348519	53.6667	11.6667	2.73333	0.656667	-2.05743	1.59198e-08	5.82002e-08	LOC106348519	BnaA06g27550D [Brassica napus]
LOC106348526	88	16.6667	2.31667	0.493333	-2.23142	4.31017e-20	2.96474e-19	LOC106348526	PREDICTED: ACT domain-containing protein ACR2 [Brassica rapa]
LOC106348545	68.3867	9.86667	1.90333	0.323333	-2.55743	8.58876e-16	4.88198e-15	LOC106348545	PREDICTED: indole-3-pyruvate monooxygenase YUCCA6-like isoform X2 [Brassica napus]
LOC106348549	4.35	18.03	0.203333	0.986667	2.27872	0.000139185	0.000349592	LOC106348549	PREDICTED: probable isoaspartyl peptidase/L-asparaginase 2 [Brassica napus]
LOC106348552	13	53.6667	0.186667	0.863333	2.20945	7.71574e-12	3.52979e-11	LOC106348552	PREDICTED: protein EMBRYONIC FLOWER 1-like isoform X1 [Brassica napus]
LOC106348559	60.6667	491.667	0.946667	8.78	3.21329	3.08307e-121	9.83463e-120	LOC106348559	PREDICTED: receptor-like protein kinase 5 isoform X1 [Brassica napus]
LOC106348584	80.5933	10.62	6.38667	0.846667	-2.9152	6.77362e-23	5.17629e-22	LOC106348584	BnaA01g28160D [Brassica napus]
LOC106348590	204.16	759.857	10.4	42.9833	2.04719	1.01592e-132	3.55155e-131	LOC106348590	PREDICTED: UMP-CMP kinase 3-like isoform X1 [Brassica napus]
LOC106348597	90	8.33333	5.25667	0.546667	-3.26541	2.00736e-28	1.83665e-27	BNACNNG64610D	BnaA07g10860D [Brassica napus]
LOC106348604	1300.67	170.667	94.95	13.9167	-2.77035	6.21641e-243	4.08744e-241	BNAC07G14470D	BnaC05g16720D [Brassica napus]
LOC106348621	312.467	2576.34	22.7067	210.127	3.21007	0	0	LOC106348621	PREDICTED: outer envelope pore protein 16-1, chloroplastic [Brassica oleracea var. oleracea] [Brassica oleracea]
LOC106348623	312.467	2576.34	22.7067	210.127	3.21007	0	0	LOC106348623	PREDICTED: outer envelope pore protein 16-1, chloroplastic [Brassica oleracea var. oleracea] [Brassica oleracea]
LOC106348631	1	68	0.09	6.96	6.27302	1.78401e-39	2.14489e-38	LOC106348631	BnaC07g27580D [Brassica napus]
LOC106348658	35.9533	0	0.43	0.001	-8.74819	8.07443e-21	5.71266e-20	LOC106348658	PREDICTED: FRIGIDA-like protein 5 [Brassica napus]
LOC106348673	133.333	875.96	5.12	37.7167	2.88099	1.64058e-263	1.18237e-261	LOC106348673	PREDICTED: peroxisomal adenine nucleotide carrier 2 [Brassica oleracea var. oleracea] [Brassica oleracea]
LOC106348690	49.5733	286.103	4.10667	26.27	2.67738	3.12906e-81	6.90709e-80	BNAC07G28230D	hypoxia-responsive family protein [Arabidopsis lyrata subsp. lyrata] [Arabidopsis lyrata]
LOC106348693	109.333	23.6667	4.88	1.20333	-2.01984	1.0355e-19	7.02264e-19	BNAC07G28260D	BnaA06g28530D [Brassica napus]
LOC106348698	20	2	0.763333	0.0833333	-3.19535	1.92827e-07	6.44892e-07	LOC106348698	PREDICTED: peroxisomal (S)-2-hydroxy-acid oxidase GLO4-like [Brassica napus]
LOC106348719	10	36.6667	0.306667	1.28333	2.06515	2.54928e-08	9.16878e-08	LOC106348719	PREDICTED: pectin acetylesterase 10 [Brassica napus]
LOC106348722	0	7	0.001	0.69	9.43045	1.64465e-05	4.57937e-05	LOC106348722	BnaC07g28710D [Brassica napus]
LOC106348723	283.93	60.6667	7.84667	1.88333	-2.05879	5.05196e-34	5.36213e-33	LOC106348723	PREDICTED: zinc finger CCCH domain-containing protein 64-like [Brassica oleracea var. oleracea] [Brassica oleracea]
LOC106348739	69.7133	8.89333	1.15667	0.16	-2.85383	2.13071e-17	1.31117e-16	LOC106348739	BnaC07g49520D [Brassica napus]
LOC106348754	989.667	4006.33	26.9167	122.603	2.18743	2.52961610670718e-319	2.29115581680755e-317	LOC106348754	PREDICTED: ferrochelatase-1, chloroplastic/mitochondrial [Brassica oleracea var. oleracea] [Brassica oleracea]
LOC106348755	15.49	140.863	0.243333	2.46667	3.34156	2.47998e-47	3.49765e-46	LOC106348755	PREDICTED: receptor-like protein kinase 5 [Brassica napus]
LOC106348758	73.43	15.3333	2.19	0.516667	-2.08363	8.67829e-11	3.71702e-10	LOC106348758	PREDICTED: ent-kaurene oxidase, chloroplastic-like [Brassica napus]
LOC106348771	11	87.6467	0.42	3.68667	3.13386	5.91353e-31	5.792e-30	LOC106348771	PREDICTED: expansin-A15 isoform X1 [Brassica napus]
LOC106348772	0	44.3333	0.001	1.15	10.1674	3.30751e-08	1.17845e-07	LOC106348772	PREDICTED: pentatricopeptide repeat-containing protein At2g02980, chloroplastic [Brassica napus]
LOC106348804	18.4433	429.85	0.556667	14.64	4.71696	5.17362e-215	2.90486e-213	LOC106348804	PREDICTED: probable WRKY transcription factor 48 [Brassica napus]
LOC106348806	20.3133	3.33333	0.983333	0.18	-2.44968	5.06051e-06	1.48686e-05	LOC106348806	PREDICTED: uncharacterized RNA methyltransferase BH0687-like [Brassica napus]
LOC106348807	132	18	6.60667	1.01667	-2.70008	5.12959e-34	5.44228e-33	LOC106348807	PREDICTED: basic leucine zipper 1-like [Brassica rapa]
LOC106348811	99.8333	382.5	4.51667	19.66	2.12193	9.23871e-62	1.62332e-60	LOC106348811	PREDICTED: transcription factor MYB12 [Brassica rapa]
LOC106348823	23.5	182.667	1.71333	14.8733	3.11785	5.6601e-68	1.07814e-66	LOC106348823	BnaC07g26990D [Brassica napus]
LOC106348837	215	1408.27	4.23333	31.1633	2.87998	3.00756766119467e-314	2.68006539718897e-312	LOC106348837	PREDICTED: protein STRUBBELIG-RECEPTOR FAMILY 7-like [Brassica napus]
LOC106348866	11.9433	472.077	0.363333	16.1367	5.47291	7.12988e-254	4.93149e-252	LOC106348866	PREDICTED: probable WRKY transcription factor 48 [Brassica oleracea var. oleracea] [Brassica oleracea]
LOC106348872	99.8333	382.5	4.51667	19.66	2.12193	9.29615e-62	1.63304e-60	LOC106348872	PREDICTED: transcription factor MYB12 [Brassica rapa]
LOC106348879	37.8233	7	1.21333	0.253333	-2.25987	9.5764e-06	2.73446e-05	LOC106348879	PREDICTED: RNA demethylase ALKBH5-like [Brassica napus]
LOC106348884	23.5	182.667	1.71333	14.8733	3.11785	5.68542e-68	1.08267e-66	LOC106348884	BnaC07g26990D [Brassica napus]
LOC106348907	20	1048.25	1.07333	62.35	5.86022	0	0	LOC106348907	PREDICTED: RPM1-interacting protein 4-like [Brassica napus]
LOC106348908	163.863	815.14	7.53667	42.2333	2.48638	2.07798e-172	9.27993e-171	LOC106348908	PREDICTED: probable E3 ubiquitin-protein ligase DTX3 [Brassica rapa]
LOC106348916	33.5533	7.2	1.17667	0.28	-2.07121	2.08358e-07	6.94937e-07	LOC106348916	PREDICTED: uncharacterized protein LOC106348916 [Brassica napus]
LOC106348940	134.333	26.3333	4.86667	1.07667	-2.17636	6.04666e-28	5.453e-27	LOC106348940	PREDICTED: acyl-CoA-binding domain-containing protein 3-like isoform X1 [Brassica napus]
LOC106348944	17.32	67.98	0.59	2.56333	2.11923	2.41141e-13	1.20514e-12	LOC106348944	PREDICTED: 1-acylglycerol-3-phosphate O-acyltransferase-like [Brassica napus]
LOC106348948	50.4733	186.437	1.09333	4.60667	2.07499	1.17926e-23	9.2449e-23	LOC106348948	PREDICTED: metal-nicotianamine transporter YSL1-like [Brassica oleracea var. oleracea] [Brassica oleracea]
LOC106348965	47.6667	6	1.27	0.176667	-2.84573	1.24916e-13	6.34843e-13	LOC106348965	PREDICTED: protein ROOT PRIMORDIUM DEFECTIVE 1 [Brassica rapa]
LOC106348974	7	942	0.213333	31.9533	7.22671	0	0	LOC106348974	PREDICTED: zinc finger protein CONSTANS-LIKE 10 [Brassica napus]
LOC106348988	1	7.77	0.0166667	0.14	3.07039	0.000963671	0.00218111	LOC106348988	PREDICTED: glutamate receptor 1.2-like [Brassica napus]
LOC106348989	93	19	2.82333	0.65	-2.11889	1.74e-19	1.17018e-18	LOC106348989	PREDICTED: probable D-amino acid oxidase PA4548 [Brassica napus]
LOC106349004	97.8033	458.193	4.60333	24.38	2.40495	3.77717e-115	1.13992e-113	LOC106349004	PREDICTED: probable E3 ubiquitin-protein ligase DTX3 [Brassica napus]
LOC106349006	63.6667	1307.75	3.46667	80.25	4.53288	0	0	LOC106349006	PREDICTED: RPM1-interacting protein 4 [Brassica oleracea var. oleracea] [Brassica oleracea]
LOC106349036	251.657	52.52	8.74667	2.04667	-2.09546	6.11426e-46	8.40986e-45	LOC106349036	PREDICTED: flavin-containing monooxygenase FMO GS-OX-like 4 [Brassica napus]
LOC106349038	1.33333	10.6633	0.05	0.453333	3.18057	5.08368e-05	0.000134318	LOC106349038	PREDICTED: GDP-mannose 4,6 dehydratase 2-like [Brassica oleracea var. oleracea] [Brassica oleracea]
LOC106349044	855.333	164.333	25.74	5.57333	-2.2074	1.93365e-126	6.41443e-125	LOC106349044	PREDICTED: flavin-containing monooxygenase FMO GS-OX2-like [Brassica napus]
LOC106349053	476.333	98.3333	32.02	7.41667	-2.11013	8.26478e-83	1.85511e-81	LOC106349053	PREDICTED: lipid transfer protein EARLI 1 [Brassica rapa]
LOC106349065	167.58	857.99	4.71667	27.1033	2.52263	2.96218e-191	1.47269e-189	LOC106349065	BnaA08g05340D [Brassica napus]
LOC106349083	11.79	965.413	0.223333	20.63	6.5294	0	0	LOC106349083	PREDICTED: leucine-rich repeat extensin-like protein 2 [Brassica napus]
LOC106349108	238.493	16.7633	7.09333	0.56	-3.66297	5.62914e-79	1.21311e-77	LOC106349108	PREDICTED: cytochrome P450 85A2-like [Brassica napus]
LOC106349113	0	12.3367	0.001	0.42	8.71425	8.77588e-08	3.01635e-07	LOC106349113	PREDICTED: phenolic glucoside malonyltransferase 2-like [Brassica napus]
LOC106349114	18.2333	241.32	0.78	11.5467	3.88786	9.34048e-95	2.3699e-93	LOC106349114	PREDICTED: ninja-family protein AFP3-like [Brassica napus]
LOC106349121	1.66667	13.5433	0.0533333	0.496667	3.21917	1.02214e-05	2.91035e-05	LOC106349121	PREDICTED: probable eukaryotic translation initiation factor 5-2 isoform X2 [Brassica napus]
LOC106349125	829.897	120.613	34.7967	5.67	-2.61753	3.34744e-177	1.53666e-175	LOC106349125	PREDICTED: UPF0301 protein TC_0483-like [Brassica napus]
LOC106349137	47.3333	5.33333	1.88667	0.24	-2.97473	3.42178e-13	1.69431e-12	LOC106349137	PREDICTED: NAC domain-containing protein 59-like [Brassica napus]
LOC106349138	7.55667	38.37	0.366667	2.07333	2.49941	4.16039e-11	1.81988e-10	LOC106349138	expansin-A5 precursor [Brassica rapa]
LOC106349140	100.963	1240.79	1.98333	27.1367	3.77424	0	0	LOC106349140	PREDICTED: C2 domain-containing protein At1g53590-like [Brassica napus]
LOC106349158	233.357	2375.9	6.66	75.9233	3.51095	0	0	LOC106349158	PREDICTED: cytochrome P450 72A15-like isoform X1 [Brassica napus]
LOC106349197	7.45667	176.077	0.16	4.09667	4.67831	9.28249e-10	3.71545e-09	LOC106349197	PREDICTED: CTP synthase-like [Brassica napus]
LOC106349206	44.6667	190.317	1.79667	8.63667	2.26515	5.72961e-46	7.88501e-45	LOC106349206	PREDICTED: UDP-arabinopyranose mutase 1-like [Brassica oleracea var. oleracea] [Brassica oleracea]
LOC106349211	0	12.2933	0.001	0.34	8.40939	2.16442e-09	8.44295e-09	LOC106349211	PREDICTED: pentatricopeptide repeat-containing protein At3g14730 [Brassica napus]
LOC106349215	1404.17	272.75	65.3933	14.2933	-2.1938	1.57107e-178	7.2682e-177	LOC106349215	PREDICTED: zinc finger protein CONSTANS-LIKE 2-like [Brassica napus]
LOC106349257	426.99	1726.42	19.4333	88.5167	2.18742	4.43857e-272	3.34229e-270	LOC106349257	PREDICTED: succinate dehydrogenase [ubiquinone] iron-sulfur subunit 1, mitochondrial [Brassica oleracea var. oleracea] [Brassica oleracea]
LOC106349268	172.7	21.01	2.69333	0.373333	-2.85086	1.17198e-42	1.51314e-41	LOC106349268	PREDICTED: probable LRR receptor-like serine/threonine-protein kinase At1g29720 isoform X1 [Brassica napus]
LOC106349273	4.78333	99.4433	0.216667	5.22	4.5905	8.93144e-45	1.19777e-43	LOC106349273	BnaA06g32320D [Brassica napus]
LOC106349282	0	5.33333	0.001	0.19	7.56986	0.000303696	0.000732	LOC106349282	PREDICTED: F-box/kelch-repeat protein At3g27150-like [Brassica napus]
LOC106349310	592.17	85.3767	11.6267	1.88	-2.62863	3.05896e-98	8.00583e-97	LOC106349310	BnaA06g32600D [Brassica napus]
LOC106349313	4.33333	21	0.29	1.66	2.51706	7.28895e-07	2.32164e-06	LOC106349313	PREDICTED: cysteine-rich and transmembrane domain-containing protein A-like [Brassica rapa]
LOC106349318	0.666667	20.0433	0.0133333	0.406667	4.93074	1.5841e-12	7.55374e-12	LOC106349318	PREDICTED: TPR repeat-containing thioredoxin TTL2-like [Brassica napus]
LOC106349333	787.14	157.88	22.8033	3.56667	-2.6766	1.35649e-122	4.37399e-121	BNAA06G32850D	BnaC03g43680D [Brassica napus]
LOC106349335	42.0133	243.413	1.15667	7.59333	2.71476	4.49233e-49	6.54237e-48	LOC106349335	BnaA06g32890D [Brassica napus]
LOC106349353	931.483	199.503	34.27	8.24	-2.05623	8.83718e-91	2.15379e-89	LOC106349353	PREDICTED: B3 domain-containing protein At3g11580-like [Brassica oleracea var. oleracea] [Brassica oleracea]
LOC106349387	1914.67	130.59	36.0567	2.76	-3.70753	0	0	LOC106349387	PREDICTED: phosphatidylinositol 4-kinase gamma 7-like [Brassica napus]
LOC106349394	45.3333	3.33333	1.35667	0.11	-3.62449	2.69722e-14	1.4199e-13	LOC106349394	BnaA06g33530D [Brassica napus]
LOC106349415	64.1	536.76	2.50667	23.5367	3.23107	6.8785e-181	3.21881e-179	LOC106349415	PREDICTED: homocysteine S-methyltransferase 1-like [Brassica napus]
LOC106349419	45.3333	835	1.86667	38.8667	4.38	0	0	LOC106349419	PREDICTED: ethylene-responsive transcription factor 4-like [Brassica napus]
LOC106349422	4.66667	34.4467	0.25	2.11333	3.07952	1.33433e-11	6.01593e-11	LOC106349422	PREDICTED: TLC domain-containing protein At5g14285 [Brassica rapa]
LOC106349433	193.957	6.47667	5.62333	0.216667	-4.69788	4.0378e-82	8.99009e-81	LOC106349433	PREDICTED: cytochrome P450 71B19-like isoform X2 [Brassica napus]
LOC106349441	360.333	1346.99	21.2833	89.73	2.07587	5.17024e-193	2.60057e-191	LOC106349441	PREDICTED: probable E3 ubiquitin-protein ligase RHA2B [Brassica oleracea var. oleracea] [Brassica oleracea]
LOC106349443	79.0667	438.427	2.94	18.4233	2.64765	2.63408e-113	7.80616e-112	LOC106349443	PREDICTED: LOW QUALITY PROTEIN: lipid phosphate phosphatase 1 [Brassica napus]
LOC106349452	0	108.827	0.001	6.99667	12.7725	1.45733e-10	6.15154e-10	LOC106349452	PREDICTED: 60S ribosomal protein L7-2 [Brassica oleracea var. oleracea] [Brassica oleracea]
LOC106349464	30	5.33333	1.69	0.343333	-2.29934	2.46847e-07	8.18504e-07	LOC106349464	BnaC01g36110D [Brassica napus]
LOC106349475	139.667	17.6667	5.84	0.81	-2.84997	1.89633e-29	1.78191e-28	LOC106349475	PREDICTED: transcription repressor MYB4 [Brassica rapa]
LOC106349482	451.637	6.66667	25.6133	0.423333	-5.91896	2.22968e-212	1.23045e-210	LOC106349482	PREDICTED: auxin-induced protein X15-like [Brassica napus]
LOC106349483	38.49	2.33333	0.84	0.05	-4.07039	3.88445e-14	2.02886e-13	LOC106349483	PREDICTED: cysteine-rich receptor-like protein kinase 26 isoform X1 [Brassica rapa]
LOC106349514	0.333333	20.4367	0.0133333	1.02333	6.26209	3.16024e-12	1.47965e-11	LOC106349514	PREDICTED: NAC domain-containing protein 55-like [Brassica napus]
LOC106349515	54	1.66667	1.65333	0.0566667	-4.86673	3.12877e-18	1.99411e-17	LOC106349515	PREDICTED: alkane hydroxylase MAH1-like [Brassica napus]
LOC106349536	2	916.157	0.1	48.65	8.9263	0	0	LOC106349536	BnaA06g37010D [Brassica napus]
LOC106349550	180	11.4	5.50667	0.413333	-3.7358	2.19493e-56	3.57383e-55	LOC106349550	PREDICTED: squamosa promoter-binding-like protein 2 isoform X1 [Brassica napus]
LOC106349562	0	5.66667	0.001	0.336667	8.39518	0.000108238	0.000275231	LOC106349562	BnaA01g19480D [Brassica napus]
LOC106349627	14.0567	52.6233	0.706667	2.87667	2.0253	2.90577e-10	1.20335e-09	LOC106349627	PREDICTED: heat stress transcription factor C-1-like, partial [Brassica napus]
LOC106349676	234.76	942.01	10.17	47	2.20834	4.38935e-170	1.92899e-168	LOC106349676	PREDICTED: glucan endo-1,3-beta-glucosidase 14 isoform X2 [Brassica rapa]
LOC106349930	9.66667	176.363	1.14667	23.5833	4.36225	4.19668e-79	9.05168e-78	LOC106349930	BnaC02g16130D [Brassica napus]
LOC106350029	24.6667	6968.22	1.09667	344.77	8.29637	0	0	LOC106350029	BnaA06g06900D [Brassica napus]
LOC106350058	38	7.33333	2.25	0.483333	-2.21883	3.81002e-08	1.35064e-07	LOC106350058	BnaC05g15900D [Brassica napus]
LOC106350188	29	5	1.15	0.226667	-2.34299	8.37621e-08	2.88424e-07	BNAA06G06620D	hydroxyproline-rich glycoprotein family protein [Arabidopsis thaliana]
LOC106350202	16.7667	2.07	0.576667	0.0766667	-2.91107	1.24521e-05	3.51338e-05	LOC106350202	BnaC09g18840D [Brassica napus]
LOC106350277	10.6667	65.26	0.303333	2.08667	2.78222	1.27473e-17	7.925e-17	LOC106350277	PREDICTED: polygalacturonase At1g48100-like [Brassica napus]
LOC106350325	321.667	33.6667	10.2867	1.22333	-3.07189	1.98977e-92	4.92085e-91	LOC106350325	PREDICTED: 4-substituted benzoates-glutamate ligase GH3.12-like isoform X2 [Brassica rapa]
LOC106350340	139.667	517.133	3.01667	12.55	2.05666	9.14789e-114	2.7183e-112	LOC106350340	PREDICTED: U-box domain-containing protein 18 [Brassica oleracea var. oleracea] [Brassica oleracea]
LOC106350353	177.903	1020.99	5.65333	36.4	2.68676	2.9125e-143	1.10033e-141	LOC106350353	PREDICTED: xyloglucan galactosyltransferase KATAMARI1-like [Brassica napus]
LOC106350381	16.6667	2	0.743333	0.0966667	-2.94292	1.42399e-05	3.99143e-05	LOC106350381	BnaCnng49410D [Brassica napus]
LOC106350512	221	47	13.4533	3.21	-2.06732	2.18861e-38	2.56391e-37	LOC106350512	BnaC03g47950D [Brassica napus]
LOC106350538	285.417	32.67	10.46	1.46333	-2.83755	2.97909e-84	6.78342e-83	LOC106350538	PREDICTED: mitogen-activated protein kinase 1-like [Brassica napus]
LOC106350554	0	9.75667	0.001	0.506667	8.98489	0.000157884	0.000394093	LOC106350554	PREDICTED: paramyosin-like [Brassica napus]
LOC106350582	78.3333	1100.3	2.99333	47.2933	3.98181	0	0	LOC106350582	PREDICTED: protein kinase byr2-like [Brassica napus]
LOC106350583	2421.54	472.847	43.4733	9.5	-2.19413	1.52288e-198	7.8281e-197	LOC106350583	PREDICTED: pentatricopeptide repeat-containing protein At2g30100, chloroplastic-like [Brassica napus]
LOC106350596	4.95	91.0133	0.26	4.99	4.26246	1.78321e-30	1.7219e-29	LOC106350596	PREDICTED: aspartate--tRNA ligase 1, cytoplasmic-like [Brassica napus]
LOC106350610	11.3333	0.333333	0.143333	0.00333333	-5.42626	5.78363e-07	1.85957e-06	LOC106350610	F15O4.13 [Arabidopsis thaliana]
LOC106350623	53.89	190.627	1.39667	5.62333	2.00944	1.41926e-36	1.59399e-35	LOC106350623	PREDICTED: pathogenesis-related protein 5-like [Brassica napus]
LOC106350631	6	0	0.47	0.001	-8.87652	0.000164088	0.000408773	LOC106350631	BnaA06g27400D [Brassica napus]
LOC106350766	0	8.33333	0.001	0.303333	8.24476	9.05859e-07	2.85936e-06	LOC106350766	PREDICTED: DNA mismatch repair protein MSH2-like [Brassica oleracea var. oleracea] [Brassica oleracea]
LOC106350884	0	8.83667	0.001	0.373333	8.54432	1.06713e-06	3.34805e-06	LOC106350884	BnaA06g32320D [Brassica napus]
LOC106350941	16.6667	2.66667	0.786667	0.143333	-2.45638	3.5559e-05	9.55833e-05	LOC106350941	PREDICTED: LOW QUALITY PROTEIN: sulfhydryl oxidase 2 [Brassica napus]
LOC106350971	45.4267	8.33333	2.68667	0.533333	-2.33271	6.08564e-09	2.29609e-08	LOC106350971	PREDICTED: protein PLANT CADMIUM RESISTANCE 8 [Brassica rapa]
LOC106350972	279.98	39.97	7.43333	1.2	-2.63097	1.93742e-67	3.66602e-66	LOC106350972	PREDICTED: 3-epi-6-deoxocathasterone 23-monooxygenase-like isoform X1 [Brassica napus]
LOC106350977	1.33333	19.6667	0.0866667	1.38	3.99305	5.24342e-10	2.13425e-09	LOC106350977	PREDICTED: dirigent protein 20-like [Brassica napus]
LOC106350981	38.8433	4	3.77	0.436667	-3.10996	1.03604e-10	4.4145e-10	LOC106350981	PREDICTED: ubiquitin-like protein ATG12A [Brassica rapa]
LOC106350990	182	684.56	10.5333	44.7167	2.08585	4.46701e-132	1.55178e-130	LOC106350990	PREDICTED: PRA1 family protein F3-like [Brassica napus]
LOC106351002	28.6667	4	1.22333	0.186667	-2.71228	1.32231e-07	4.48112e-07	LOC106351002	PREDICTED: transcription factor bHLH51 [Brassica oleracea var. oleracea] [Brassica oleracea]
LOC106351007	324.24	22.3333	21.88	1.69667	-3.68884	1.13357e-115	3.43986e-114	LOC106351007	BnaA10g29680D [Brassica napus]
LOC106351010	17.6667	2.66667	0.966667	0.166667	-2.53605	2.50279e-05	6.83697e-05	LOC106351010	cyclin A3-1, partial [Brassica juncea]
LOC106351011	63.39	6.66667	0.913333	0.11	-3.05364	5.11212e-16	2.93845e-15	LOC106351011	PREDICTED: cellulose synthase-like protein D4 [Brassica napus]
LOC106351014	3	12.6667	0.24	1.06333	2.14749	0.00064201	0.00148497	LOC106351014	BnaAnng38340D [Brassica napus]
LOC106351054	38.6667	187.333	2.31333	12.2367	2.40317	1.26365e-27	1.12852e-26	LOC106351054	PREDICTED: ethylene-responsive transcription factor 4-like [Brassica napus]
LOC106351067	22.1667	5	1.30667	0.326667	-2	1.4208e-05	3.98336e-05	LOC106351067	PREDICTED: xylose isomerase-like isoform X1 [Brassica napus]
LOC106351071	8.5	0.666667	0.17	0.0133333	-3.67243	0.000107412	0.000273293	LOC106351071	PREDICTED: rab3 GTPase-activating protein catalytic subunit-like [Brassica napus]
LOC106351077	61.6667	3.16667	2.37	0.136667	-4.11615	2.54273e-25	2.10646e-24	LOC106351077	BnaA10g08410D [Brassica napus]
LOC106351078	61.6667	3.16667	2.37	0.136667	-4.11615	2.54701e-25	2.10979e-24	LOC106351078	BnaA10g08410D [Brassica napus]
LOC106351079	91.6667	472.353	5.16	29.7167	2.52583	2.31108e-115	6.98834e-114	LOC106351079	PREDICTED: PRA1 family protein F3-like [Brassica oleracea var. oleracea] [Brassica oleracea]
LOC106351089	223.687	25.6967	5.98	0.773333	-2.95098	7.80131e-66	1.44572e-64	LOC106351089	PREDICTED: 3-epi-6-deoxocathasterone 23-monooxygenase-like [Brassica oleracea var. oleracea] [Brassica oleracea]
LOC106351111	25.6667	2.33333	1.55	0.153333	-3.33752	3.77272e-09	1.44524e-08	LOC106351111	PREDICTED: GATA transcription factor 15-like [Brassica napus]
LOC106351117	3.66667	18.4567	0.283333	1.56	2.46097	1.54755e-05	4.32227e-05	BNAA06G03360D	transmembrane protein [Arabidopsis thaliana]
LOC106351129	240.603	51.9067	5.56	1.34333	-2.04927	1.2893e-39	1.55471e-38	LOC106351129	PREDICTED: protein indeterminate-domain 11-like isoform X1 [Brassica napus]
LOC106351171	6.33333	368.443	0.31	19.5733	5.98048	1.37264e-217	7.82648e-216	LOC106351171	PREDICTED: TGACG-sequence-specific DNA-binding protein TGA-2.1-like [Brassica napus]
LOC106351196	34.3333	3.66667	2.49	0.31	-3.00581	3.60954e-11	1.58449e-10	LOC106351196	PREDICTED: cyclin-dependent protein kinase inhibitor SMR2-like [Brassica napus]
LOC106351211	0	9.13	0.001	0.543333	9.08569	7.84214e-07	2.49065e-06	LOC106351211	PREDICTED: ras-related protein RABD1-like [Brassica napus]
LOC106351222	1.66667	336.757	0.11	24.7433	7.81339	6.60209e-222	3.86125e-220	LOC106351222	PREDICTED: protein LURP-one-related 10 [Brassica oleracea var. oleracea] [Brassica oleracea]
LOC106351269	5.66667	29	0.193333	1.07667	2.47741	3.23161e-08	1.15279e-07	LOC106351269	PREDICTED: E3 ubiquitin-protein ligase PUB24-like [Brassica napus]
LOC106351318	64	2.33333	2.45667	0.1	-4.61863	4.23547e-24	3.36793e-23	LOC106351318	PREDICTED: gibberellin 3-beta-dioxygenase 1-like [Brassica napus]
LOC106351328	7	37	0.516667	3.08333	2.57719	3.80698e-12	1.77386e-11	BNAA04G05270D	BnaC04g27900D [Brassica napus]
LOC106351357	16	3.33333	1.17667	0.266667	-2.1416	0.000374448	0.000892197	LOC106351357	PREDICTED: B3 domain-containing protein At1g16640-like [Brassica napus]
LOC106351360	148.627	9.67	11.9633	0.826667	-3.85517	4.36166e-25	3.58334e-24	LOC106351360	PREDICTED: auxin-responsive protein SAUR41 [Brassica napus]
LOC106351387	2.33333	22.1567	0.11	1.27333	3.53303	6.24585e-08	2.17354e-07	LOC106351387	PREDICTED: inorganic pyrophosphatase 2-like [Brassica napus]
LOC106351418	0	11.2	0.001	0.42	8.71425	3.33278e-07	1.09364e-06	LOC106351418	PREDICTED: transcription factor bHLH117 [Brassica napus]
LOC106351439	15.6667	3	0.67	0.14	-2.25873	0.000346211	0.000828057	LOC106351439	PREDICTED: defective in cullin neddylation protein 1 isoform X3 [Brassica oleracea var. oleracea] [Brassica oleracea]
LOC106351460	14.9467	1.41667	0.963333	0.106667	-3.17493	5.64056e-06	1.64951e-05	LOC106351460	PREDICTED: ACT domain-containing protein ACR5-like isoform X2 [Brassica napus]
LOC106351461	3.66667	24.6667	0.273333	2.13	2.96212	3.28171e-08	1.16963e-07	LOC106351461	PREDICTED: ethylene-responsive transcription factor ERF017-like [Brassica napus]
LOC106351463	20.3333	2	1.18	0.133333	-3.14568	3.69436e-06	1.09892e-05	LOC106351463	PREDICTED: auxin-responsive protein SAUR36-like [Brassica napus]
LOC106351474	240.247	38.9667	12.1933	2.19333	-2.4749	7.42648e-15	4.03008e-14	LOC106351474	PREDICTED: beta-amylase 5 [Brassica oleracea var. oleracea] [Brassica oleracea]
LOC106351484	11.3333	1	0.446667	0.0433333	-3.36565	0.000123728	0.000312603	LOC106351484	BnaC09g08900D [Brassica napus]
LOC106351485	22.3333	2	0.766667	0.08	-3.26053	2.41836e-08	8.71781e-08	LOC106351485	BnaC09g08900D [Brassica napus]
LOC106351488	13.3333	1	1.01333	0.0966667	-3.38995	3.75092e-06	1.11506e-05	LOC106351488	PREDICTED: iron-sulfur assembly protein IscA-like 1, mitochondrial [Brassica oleracea var. oleracea] [Brassica oleracea]
LOC106351540	30	4.33333	2.26667	0.38	-2.5765	3.2375e-08	1.15478e-07	LOC106351540	PREDICTED: CLAVATA3/ESR (CLE)-related protein 43-like [Brassica napus]
LOC106351544	446.357	4184.76	10.6667	112.353	3.39686	0	0	LOC106351544	PREDICTED: probable mediator of RNA polymerase II transcription subunit 37c [Brassica napus]
LOC106351550	17.1633	1.66667	1.18333	0.136667	-3.11412	5.84631e-06	1.70761e-05	LOC106351550	NAC domain-containing protein 41-like [Brassica napus]
LOC106351553	57.6667	11.6667	2.11	0.483333	-2.12615	6.22825e-11	2.69317e-10	LOC106351553	PREDICTED: trihelix transcription factor ASR3-like [Brassica rapa]
LOC106351559	0	15.6667	0.001	0.896667	9.80843	8.3084e-08	2.86204e-07	LOC106351559	PREDICTED: glutathione S-transferase T3-like [Brassica napus]
LOC106351560	96.6667	10.6667	5.71667	0.703333	-3.02289	1.02555e-25	8.61513e-25	LOC106351560	PREDICTED: squamosa promoter-binding-like protein 3 [Brassica napus]
LOC106351563	58.6333	6.29333	2.76667	0.333333	-3.05311	1.335e-17	8.29174e-17	LOC106351563	BnaCnng65240D [Brassica napus]
LOC106351565	169	17	3.66	0.416667	-3.13488	5.03944e-40	6.13234e-39	LOC106351565	PREDICTED: telomere repeat-binding protein 3-like isoform X1 [Brassica napus]
LOC106351570	0.666667	20.3333	0.0166667	0.573333	5.10434	1.06564e-11	4.83159e-11	LOC106351570	BnaC06g31220D [Brassica napus]
LOC106351608	9.89	1.44333	0.74	0.12	-2.62449	0.000637207	0.0014747	LOC106351608	At1g21220 [Arabidopsis thaliana]
LOC106351610	9.89	1.44333	0.74	0.12	-2.62449	0.000638226	0.00147697	LOC106351610	At1g21220 [Arabidopsis thaliana]
LOC106351635	27.4633	4.25	0.806667	0.136667	-2.56131	4.87688e-06	1.4346e-05	LOC106351635	PREDICTED: probable pectinesterase/pectinesterase inhibitor 16 [Brassica napus]
LOC106351645	30.9167	5.88333	1.26	0.27	-2.22239	1.92941e-06	5.9012e-06	LOC106351645	PREDICTED: peroxidase 34-like isoform X2 [Brassica napus]
LOC106351659	29.3333	6.33333	1.69	0.416667	-2.02006	5.83121e-06	1.70339e-05	LOC106351659	BnaC02g27620D [Brassica napus]
LOC106351676	382.633	47.3333	12.23	1.69	-2.85533	2.24827e-104	6.22132e-103	LOC106351676	PREDICTED: transcription factor PIF4-like isoform X4 [Brassica napus]
LOC106351705	5.33333	0	0.523333	0.001	-9.03159	0.000357464	0.000853545	LOC106351705	Wound-responsive family protein [Arabidopsis thaliana]
LOC106351711	11	204.547	0.376667	7.71667	4.35662	3.94214e-72	7.86586e-71	LOC106351711	BnaAnng12320D [Brassica napus]
LOC106351791	0	5	0.001	0.216667	7.75933	0.000191336	0.000472998	LOC106351791	LEAFY protein [Brassica juncea]
LOC106351807	51.7	6.04	2.54667	0.326667	-2.96272	2.63391e-14	1.38724e-13	LOC106351807	BnaCnng65240D [Brassica napus]
LOC106351824	6.33333	226.363	0.343333	14.23	5.37318	3.62798e-116	1.10613e-114	LOC106351824	PREDICTED: dehydration-responsive element-binding protein 1D [Brassica oleracea var. oleracea] [Brassica oleracea]
LOC106351825	1.98	224.813	0.0966667	12.9	7.06014	2.08606e-135	7.42706e-134	LOC106351825	PREDICTED: ethylene-responsive transcription factor ERF025-like [Brassica napus]
LOC106351842	21.6667	4.33333	0.84	0.18	-2.22239	9.55634e-05	0.00024488	LOC106351842	PREDICTED: rhodanese-like domain-containing protein 14, chloroplastic [Brassica rapa]
LOC106351845	5.33333	22.3333	0.31	1.47333	2.24874	1.80266e-06	5.5295e-06	LOC106351845	BnaA06g22320D [Brassica napus]
LOC106351856	1.74333	38.8167	0.0733333	1.99333	4.76457	1.3666e-20	9.58268e-20	LOC106351856	BnaA06g22540D [Brassica napus]
LOC106351869	18.3333	74.6667	1.29667	5.80667	2.1629	8.97854e-15	4.84645e-14	LOC106351869	BnaC01g13020D [Brassica napus]
LOC106351899	3	15.3333	0.306667	1.82667	2.57447	5.34834e-05	0.000141041	LOC106351899	PREDICTED: elicitor peptide 3-like [Brassica napus]
LOC106351900	131.333	18.6667	10.63	1.68333	-2.65875	6.80499e-30	6.46595e-29	LOC106351900	PREDICTED: elicitor peptide 1-like [Brassica napus]
LOC106351910	3.66667	16.3333	0.29	1.41	2.28157	0.000685742	0.00158158	LOC106351910	BnaA06g23630D [Brassica napus]
LOC106351914	26.39	4.86333	1.37333	0.276667	-2.31146	0.000291993	0.000705325	LOC106351914	PREDICTED: NAC transcription factor NAM-B2-like [Brassica napus]
LOC106351932	0	30.6667	0.001	1.54333	10.5918	7.50612e-21	5.31935e-20	LOC106351932	BnaA03g53190D [Brassica napus]
LOC106351937	7	31.6667	0.956667	4.77667	2.31992	2.58272e-09	1.00165e-08	LOC106351937	BnaA03g53430D [Brassica napus]
LOC106351956	82.93	345.287	5.95333	27.9267	2.22987	3.18854e-74	6.54125e-73	LOC106351956	PREDICTED: calcium-binding protein CML24 [Brassica oleracea var. oleracea] [Brassica oleracea]
LOC106351970	3	71	0.256667	7.31667	4.83322	8.27923e-33	8.52292e-32	LOC106351970	PREDICTED: RPM1-interacting protein 4 [Brassica napus]
LOC106351985	16	147.667	1.51	15.76	3.38365	7.77886e-36	8.61136e-35	LOC106351985	BnaA09g44360D [Brassica napus]
LOC106351986	94.1667	15.26	2.74333	0.51	-2.42736	4.26876e-13	2.10198e-12	LOC106351986	PREDICTED: uncharacterized protein LOC106351986 [Brassica napus]
LOC106351994	0	5	0.001	0.21	7.71425	0.000367621	0.000876471	LOC106351994	PREDICTED: polyadenylate-binding protein-interacting protein 13-like [Brassica napus]
LOC106352005	25.3333	3.33333	0.616667	0.09	-2.77649	4.67488e-07	1.51411e-06	LOC106352005	polyprotein [Arabidopsis thaliana]
LOC106352018	18.3333	2.66667	1.02333	0.15	-2.77024	0.000220981	0.00054189	LOC106352018	PREDICTED: GEM-like protein 7 [Brassica napus]
LOC106352023	1339.33	199.333	36.9967	6.19	-2.57938	7.62344e-188	3.71596e-186	BNAC01G38060D	PREDICTED: myb family transcription factor PHL6 [Brassica rapa]
LOC106352042	11.8233	2.37333	0.47	0.106667	-2.13955	0.000925011	0.00209921	LOC106352042	BnaA04g17480D [Brassica napus]
LOC106352047	18.1167	3.33333	1.07667	0.21	-2.35811	4.23097e-05	0.000112679	LOC106352047	BnaA04g17400D [Brassica napus]
LOC106352050	426.333	48.9967	26.68	3.44	-2.95528	2.77981e-130	9.5113e-129	LOC106352050	PREDICTED: E3 ubiquitin-protein ligase RHA1B-like [Brassica napus]
LOC106352076	175.667	1167.33	16.6667	124.077	2.89619	5.88495e-212	3.24298e-210	BNAC07G29920D	BnaA06g27020D [Brassica napus]
LOC106352093	3.66667	120.92	0.153333	5.63667	5.2001	3.02222e-55	4.82924e-54	LOC106352093	PREDICTED: protein ENHANCED DISEASE RESISTANCE 2-like [Brassica rapa]
LOC106352094	9	160.657	0.426667	8.43333	4.30492	3.85769e-65	7.076e-64	LOC106352094	PREDICTED: protein ENHANCED DISEASE RESISTANCE 2-like [Brassica napus]
LOC106352158	17	3.66667	0.753333	0.176667	-2.09226	0.000150895	0.000377575	LOC106352158	PREDICTED: protein LIGHT-DEPENDENT SHORT HYPOCOTYLS 1-like [Brassica napus]
LOC106352163	0	8.66667	0.001	0.673333	9.39518	0.000217094	0.000533017	LOC106352163	PREDICTED: signal peptidase complex subunit 3B [Brassica oleracea var. oleracea] [Brassica oleracea]
LOC106352200	19.9433	3.05	1.22667	0.206667	-2.56937	1.36314e-05	3.82893e-05	LOC106352200	PREDICTED: cysteine protease inhibitor WSCP-like [Brassica rapa]
[truncated: 7,671 more rows]

## Sheet: NFt0-vs-NFt1
Table S3. DEGs in leaves between the stressed and control rapeseed cultivar NF
Gene ID	NFt0_count	NFt1_count	NFt0_fpkm	NFt1_fpkm	log2(FC)	Pvalue	FDR	Symbol	Description
XLOC_000396	65.3333	5	1.38667	0.126667	-3.45251	4.13031e-11	5.52542e-10	SPE2	CDX75457.1 BnaA01g02450D [Brassica napus]
XLOC_000449	46.33	6.33333	2.60333	0.416667	-2.64339	1.87475e-06	1.22303e-05	-	-
XLOC_000684	18.6233	86.0567	0.243333	1.44333	2.5684	8.20897e-07	5.76296e-06	RLP12	XP_013656032.1 PREDICTED: receptor-like protein 12 [Brassica napus]
XLOC_000715	40	0.666667	1.83667	0.0366667	-5.64648	3.60428e-13	6.00007e-12	-	CDY54782.1 BnaAnng13530D [Brassica napus]
XLOC_000811	37	0	2.6	0.001	-11.3443	1.51738e-12	2.38606e-11	PAP10	NP_179235.1 purple acid phosphatase 10 [Arabidopsis thaliana]
XLOC_001044	14.6667	1	0.796667	0.0666667	-3.57894	0.000698645	0.00251194	COG5	XP_013649274.1 PREDICTED: conserved oligomeric Golgi complex subunit 5-like [Brassica napus]
XLOC_001121	0.333333	8.66667	0.0333333	1.02	4.93546	3.74088e-05	0.000185249	-	ACP30598.1 disease resistance protein [Brassica rapa subsp. pekinensis] [Brassica rapa]
XLOC_001197	0	8.33333	0.001	0.306667	8.26053	2.47007e-05	0.000127306	-	-
XLOC_001237	32.4933	104.56	0.993333	3.99333	2.00724	7.35823e-06	4.24697e-05	At1g63360	XP_013658828.1 PREDICTED: LOW QUALITY PROTEIN: putative disease resistance protein At1g63350 [Brassica napus]
XLOC_001321	261.363	7.06333	7.37333	0.206667	-5.15694	4.07553e-34	2.87092e-32	RPA1D	XP_013736437.1 PREDICTED: uncharacterized protein LOC106439520 isoform X2 [Brassica napus]
XLOC_001411	105.333	17	4.23333	0.833333	-2.34483	7.46446e-10	8.58801e-09	-	CDY32240.1 BnaA01g17440D [Brassica napus]
XLOC_001468	19.6667	3.33333	1.14333	0.223333	-2.35598	0.00021079	0.000870096	-	-
XLOC_001519	90.3333	16	2.64667	0.543333	-2.28427	1.73716e-09	1.88691e-08	-	CDY33307.1 BnaA01g19740D [Brassica napus]
XLOC_001549	28.6667	0	0.753333	0.001	-9.55714	2.42641e-11	3.34019e-10	VHA-a3	CDX84331.1 BnaC04g10930D [Brassica napus]
XLOC_001723	33	3	1.52	0.173333	-3.13245	3.15442e-08	2.81293e-07	MOR1	CDY46192.1 BnaA01g23140D [Brassica napus]
XLOC_001777	111.613	17.44	3.94667	0.686667	-2.52295	1.69598e-09	1.84638e-08	-	CDY61990.1 BnaAnng18070D [Brassica napus]
XLOC_001826	15	0	1.28	0.001	-10.3219	1.5939e-07	1.26294e-06	-	-
XLOC_001933	22.3333	2.33333	0.516667	0.0633333	-3.0282	0.000187463	0.000783763	-	XP_018512188.1 PREDICTED: tricalbin-3-like [Brassica rapa]
XLOC_002113	26.3333	2.66667	1.85333	0.28	-2.72662	1.62392e-05	8.69764e-05	-	CDY67755.1 BnaCnng56230D [Brassica napus]
XLOC_002161	78	16	3.2	0.783333	-2.03037	2.81504e-07	2.14155e-06	-	CDY42178.1 BnaC03g64990D [Brassica napus]
XLOC_002405	16.0833	0	0.656667	0.001	-9.35902	4.6513e-08	4.03193e-07	TPK1	CDY67002.1 BnaUnng01760D [Brassica napus]
XLOC_002445	41.4633	7.00333	1.69667	0.343333	-2.30502	9.89468e-06	5.56744e-05	ISU1	CDY68710.1 BnaAnng28080D, partial [Brassica napus]
XLOC_002674	36.3333	0	1.35667	0.001	-10.4059	9.3519e-10	1.05983e-08	-	-
XLOC_002807	11.6667	0.666667	0.506667	0.0333333	-3.926	6.54121e-05	0.000306321	-	-
XLOC_002915	80	5.66667	7.39	0.626667	-3.5598	2.68507e-13	4.52809e-12	IAA29	XP_009126243.1 PREDICTED: auxin-responsive protein IAA29 isoform X1 [Brassica rapa]
XLOC_003035	7.82	0	0.303333	0.001	-8.24476	0.000126834	0.000553935	NRAMP6	CDX97412.1 BnaC08g12770D [Brassica napus]
XLOC_003110	182.667	37	7.64667	1.85333	-2.04471	8.04147e-12	1.16806e-10	-	CDX68532.1 BnaC01g26100D [Brassica napus]
XLOC_003223	59.7867	8.66667	2.16333	0.366667	-2.56071	5.91342e-09	5.90183e-08	HDG12	CDY70395.1 BnaAnng33500D [Brassica napus]
XLOC_003251	27.62	3.21333	1.07333	0.156667	-2.77633	0.000243134	0.000986644	PXM16	XP_018512732.1 PREDICTED: uncharacterized protein LOC108871123 [Brassica rapa]
XLOC_003335	67.23	7.44	2.52333	0.333333	-2.92029	1.82542e-10	2.26945e-09	BHLH87	CDY44111.1 BnaA01g13190D [Brassica napus]
XLOC_003365	44.1167	7	2.16333	0.413333	-2.38788	0.000119039	0.000523064	IP5P5	XP_013691142.1 PREDICTED: uncharacterized protein LOC106395172 [Brassica napus]
XLOC_003564	351	33.3333	6.82	0.82	-3.05608	3.9022e-26	1.79501e-24	At3g54130	CDY40478.1 BnaC09g14360D [Brassica napus]
XLOC_003692	165	0	3.96333	0.001	-11.9525	1.9403e-26	9.08409e-25	-	XP_013699868.1 PREDICTED: uncharacterized protein LOC106403599 [Brassica napus]
XLOC_003734	95.3333	18	2.54333	0.483333	-2.39563	1.00046e-08	9.60699e-08	AtMg00310	XP_013709376.1 PREDICTED: uncharacterized protein LOC106413090 [Brassica napus]
XLOC_003848	31.2933	4	2.99333	0.376667	-2.99039	0.000112666	0.000498821	-	-
XLOC_003888	19.6667	2.66667	0.813333	0.146667	-2.47131	0.000332884	0.00130347	-	CDY71683.1 BnaCnng73940D [Brassica napus]
XLOC_003918	49.6667	8.66667	0.79	0.163333	-2.27403	5.12819e-07	3.73406e-06	FRO5	XP_018460649.1 PREDICTED: ferric reduction oxidase 4-like [Raphanus sativus]
XLOC_003932	182.617	17	5.28	0.59	-3.16175	1.11839e-16	2.59339e-15	-	XP_013655647.1 PREDICTED: uncharacterized protein LOC106360574 isoform X1 [Brassica napus]
XLOC_004006	11.3333	0	0.543333	0.001	-9.08569	1.41498e-06	9.46643e-06	-	JAU81443.1 RNA-binding protein CP29B, chloroplastic, partial [Noccaea caerulescens]
XLOC_004153	0	8.33333	0.001	0.24	7.90689	7.33088e-06	4.23215e-05	PCMP-E102	XP_018449484.1 PREDICTED: pentatricopeptide repeat-containing protein At5g42450, mitochondrial [Raphanus sativus]
XLOC_004172	572.667	71.6667	10.7933	1.65	-2.7096	5.78078e-25	2.4578e-23	CRK10	XP_009109099.1 PREDICTED: cysteine-rich receptor-like protein kinase 10 isoform X2 [Brassica rapa]
XLOC_004175	122.35	18.0533	6.14667	1.06667	-2.52669	9.15167e-11	1.18064e-09	YAO	CDY45049.1 BnaA08g02260D [Brassica napus]
XLOC_004300	55	9.33333	2.34667	0.45	-2.38262	8.83037e-08	7.30222e-07	HEMA2	CDY24862.1 BnaA03g59660D [Brassica napus]
XLOC_004460	28.6667	2.33333	2.79	0.26	-3.42368	1.77198e-06	1.16115e-05	-	XP_006283510.1 hypothetical protein CARUB_v10004563mg [Capsella rubella]
XLOC_004465	37.1467	6.41	1.77333	0.363333	-2.2871	0.000105747	0.00047155	At3g14410	CDY39113.1 BnaA01g29430D [Brassica napus]
XLOC_004494	20.4367	3	0.796667	0.133333	-2.57894	0.000152736	0.000652875	N6AMT1	CDY07090.1 BnaCnng01050D [Brassica napus]
XLOC_004539	111.637	6209.26	5.41667	339.26	5.96884	6.5146e-57	1.32302e-54	At3g03090	XP_009119042.1 PREDICTED: D-xylose-proton symporter-like 1 [Brassica rapa]
XLOC_004554	153.667	32.6667	6.44333	1.58667	-2.02181	1.66595e-09	1.8155e-08	IJ	XP_009124689.1 PREDICTED: protein Iojap, chloroplastic-like [Brassica rapa]
XLOC_005157	1	21	0.06	1.49	4.63421	9.75454e-09	9.38816e-08	-	CDX80872.1 BnaC03g01260D [Brassica napus]
XLOC_005249	5.66667	28	0.21	1.24667	2.56961	1.18213e-06	8.03519e-06	-	CDY40759.1 BnaAnng06220D [Brassica napus]
XLOC_005265	23.6667	2	1.07	0.13	-3.04103	8.13611e-06	4.65618e-05	VQ31	CDY40742.1 BnaAnng06050D [Brassica napus]
XLOC_005352	26.3333	5.33333	0.61	0.143333	-2.08944	0.000592089	0.00216823	GH3.17	XP_013652875.1 PREDICTED: indole-3-acetic acid-amido synthetase GH3.17-like [Brassica napus]
XLOC_005586	11.3333	0	0.45	0.001	-8.81378	2.40575e-06	1.53392e-05	-	CDY35556.1 BnaA05g16300D [Brassica napus]
XLOC_005754	74.3333	7.33333	1.07667	0.136667	-2.97784	4.99578e-12	7.42463e-11	DGK4	CDY58842.1 BnaA02g35190D [Brassica napus]
XLOC_005758	12.6567	0	0.503333	0.001	-8.97537	4.3668e-06	2.64327e-05	At5g57670	KFK27308.1 hypothetical protein AALP_AA8G365600 [Arabis alpina]
XLOC_005892	23.7133	0	1.25667	0.001	-10.2954	3.08445e-10	3.72731e-09	PBE2	CDX83281.1 BnaA03g22250D [Brassica napus]
XLOC_006020	47	2.66667	1.82	0.116667	-3.96347	1.93614e-09	2.08642e-08	-	XP_013589548.1 PREDICTED: uncharacterized protein LOC106297979 [Brassica oleracea var. oleracea] [Brassica oleracea]
XLOC_006036	41.3333	8.33333	1.82	0.44	-2.04836	1.40395e-05	7.62864e-05	CML9	CDY12649.1 BnaA02g13170D [Brassica napus]
XLOC_006087	74.3333	0	2.41333	0.001	-11.2368	1.18634e-23	4.61011e-22	OPT1	CDY33768.1 BnaA09g45740D [Brassica napus]
XLOC_006125	21.3633	0	0.946667	0.001	-9.88671	0.000166191	0.000703184	At1g09660	XP_018460004.1 PREDICTED: KH domain-containing protein At1g09660/At1g09670-like [Raphanus sativus]
XLOC_006217	35.3333	0.666667	2.19	0.0133333	-7.35975	1.46371e-11	2.0675e-10	-	CDY59191.1 BnaAnng15890D [Brassica napus]
XLOC_006218	540.28	134.353	20.97	4.67333	-2.1658	2.58154e-13	4.35928e-12	AHA1	XP_013652768.1 PREDICTED: ATPase 1, plasma membrane-type isoform X2 [Brassica napus]
XLOC_006320	23.3333	0	1.69	0.001	-10.7228	3.03768e-05	0.000153563	-	-
XLOC_006393	12.3333	0	0.63	0.001	-9.29921	1.0795e-06	7.40354e-06	-	CDY52212.1 BnaAnng11350D [Brassica napus]
XLOC_006468	12.3333	0	0.77	0.001	-9.58871	3.90507e-05	0.000192692	-	-
XLOC_006490	100.667	20.81	3.24667	0.763333	-2.08857	1.66924e-07	1.31568e-06	XBOS34	CDY08992.1 BnaC01g30990D [Brassica napus]
XLOC_006500	2.31667	17.9633	0.0966667	0.906667	3.22948	2.47044e-05	0.000127306	-	XP_009135998.1 PREDICTED: probable replication factor A 73 kDa subunit isoform X2 [Brassica rapa]
XLOC_006521	68.3333	9.66667	2.92333	0.496667	-2.55726	5.35804e-07	3.884e-06	rpsP	CDY48778.1 BnaA02g24190D [Brassica napus]
XLOC_006967	20.6667	3.66667	2.4	0.486667	-2.30203	0.000552562	0.00203903	TATA	XP_013644118.1 PREDICTED: sec-independent protein translocase protein TATA, chloroplastic-like [Brassica napus]
XLOC_007225	6.34333	0	0.26	0.001	-8.02237	0.000160032	0.00068048	-	CDY60272.1 BnaA07g36540D [Brassica napus]
XLOC_007282	203.353	20.8933	7.18667	0.86	-3.06291	3.31475e-21	1.09195e-19	YDA	XP_018441159.1 PREDICTED: mitogen-activated protein kinase kinase kinase YODA isoform X1 [Raphanus sativus]
XLOC_007404	157.743	567.437	2.12	9.47333	2.15981	1.10382e-08	1.05373e-07	-	AAZ66952.1 117M18_33, partial [Brassica rapa]
XLOC_007695	271.767	0	8.00333	0.001	-12.9664	9.50566e-09	9.17291e-08	At5g23430	CDX87585.1 BnaA07g32880D [Brassica napus]
XLOC_007792	79.7667	12.4167	3.65333	0.426667	-3.09803	1.02498e-08	9.82638e-08	BGLU11	XP_009119606.1 PREDICTED: beta-glucosidase 11 [Brassica rapa]
XLOC_008004	34.6667	124.673	1.36333	5.65667	2.05281	9.06331e-10	1.02987e-08	ZAT12	CDY65692.1 BnaA02g06790D [Brassica napus]
XLOC_008017	62.6667	6.33333	3.88	0.47	-3.04532	1.89396e-10	2.35082e-09	-	CDY69106.1 BnaAnng29340D [Brassica napus]
XLOC_008033	72.69	2.39667	1.99667	0.0866667	-4.52597	2.11783e-09	2.26881e-08	-	CDY32708.1 BnaA02g07700D [Brassica napus]
XLOC_008094	84.3333	0	2.26333	0.001	-11.1442	1.39752e-23	5.38418e-22	AHK3	XP_018456912.1 PREDICTED: uncharacterized protein LOC108827893 [Raphanus sativus]
XLOC_008166	73.1033	1375.81	2.15667	47.9167	4.47365	3.36347e-62	8.50446e-60	At5g53970	XP_013621677.1 PREDICTED: probable aminotransferase TAT2 [Brassica oleracea var. oleracea] [Brassica oleracea]
XLOC_008281	8.91667	0	0.423333	0.001	-8.72565	9.10712e-06	5.16043e-05	POT9	XP_013613758.1 PREDICTED: potassium transporter 9-like [Brassica oleracea var. oleracea] [Brassica oleracea]
XLOC_008361	26	1.33333	2.42333	0.146667	-4.04638	1.19454e-07	9.65951e-07	-	CDY12625.1 BnaA02g12930D [Brassica napus]
XLOC_008501	178.333	24	10.53	1.64667	-2.67688	4.52985e-16	9.96829e-15	CIP8	CDY18690.1 BnaA09g07050D [Brassica napus]
XLOC_008519	89.4967	0.67	4.18333	0.0366667	-6.83404	1.01637e-23	3.96778e-22	RPS13B	XP_018511787.1 PREDICTED: 40S ribosomal protein S13-2-like isoform X1 [Brassica rapa]
XLOC_008541	0.666667	24.3333	0.03	1.41667	5.56139	1.33594e-11	1.89438e-10	MLP31	CDY03713.1 BnaA02g15240D [Brassica napus]
XLOC_008628	594.56	3497.37	47.2633	316.91	2.74528	3.34796e-26	1.54378e-24	NUDT21	XP_009127996.1 PREDICTED: nudix hydrolase 21, chloroplastic [Brassica rapa]
XLOC_008698	17.9267	0.843333	0.77	0.04	-4.26679	4.95702e-06	2.96528e-05	-	-
XLOC_008745	120.667	13.3333	5.42	0.77	-2.81536	2.50135e-15	5.14141e-14	-	-
XLOC_008781	32.6667	0.666667	1.29333	0.03	-5.42999	2.75743e-10	3.35283e-09	-	-
XLOC_008800	13.3333	0	0.91	0.001	-9.82972	1.99977e-05	0.000105138	-	XP_006411390.1 hypothetical protein EUTSA_v10016879mg [Eutrema salsugineum]
XLOC_008859	9.66667	0	0.883333	0.001	-9.78681	2.24868e-05	0.000116785	RH3	CDY61108.1 BnaA06g39420D [Brassica napus]
XLOC_008917	95	18	3.36667	0.763333	-2.14094	1.4253e-07	1.13774e-06	-	CDY67160.1 BnaUnng01930D [Brassica napus]
XLOC_008959	30.3333	0	1.07333	0.001	-10.0679	2.9521e-12	4.49944e-11	-	XP_013639526.1 PREDICTED: uncharacterized protein LOC106344760 [Brassica oleracea var. oleracea] [Brassica oleracea]
XLOC_008971	77	11.3333	2.04	0.346667	-2.55695	2.84134e-10	3.44991e-09	TA12105	XP_006395659.1 hypothetical protein EUTSA_v10003676mg [Eutrema salsugineum]
XLOC_008972	31	4.33333	1.58667	0.256667	-2.62803	0.000362691	0.00140534	enpl-1	CDY33122.1 BnaC09g22180D [Brassica napus]
XLOC_009046	0	95.6667	0.001	5.55	12.4383	1.05181e-33	7.24223e-32	At3g27950	XP_009129531.1 PREDICTED: GDSL esterase/lipase At3g27950 [Brassica rapa]
XLOC_009200	74.5367	6.33333	3.55667	0.353333	-3.33142	8.37374e-14	1.48945e-12	RPL37B	CDX90534.1 BnaA03g42470D [Brassica napus]
XLOC_009221	3.66667	19.6667	0.29	1.74667	2.59048	2.51202e-05	0.000129248	-	XP_009115908.1 PREDICTED: uncharacterized protein LOC103841140 [Brassica rapa]
XLOC_009275	9.33333	0	0.466667	0.001	-8.86625	2.79154e-05	0.000142279	-	CDY36705.1 BnaC02g31260D [Brassica napus]
XLOC_009295	28.4633	5.52667	1.29667	0.306667	-2.08006	0.000252177	0.00101869	-	-
XLOC_009827	3	27.3333	0.103333	0.93	3.16993	4.24824e-08	3.70908e-07	-	AEI17370.1 knox-like protein 3 [Arabidopsis lyrata]
XLOC_009963	14	0	0.693333	0.001	-9.43741	1.20216e-05	6.63222e-05	PBS1	CDX78510.1 BnaA03g04220D [Brassica napus]
XLOC_010133	20	0	2.05	0.001	-11.0014	4.02914e-10	4.80427e-09	-	-
XLOC_010154	35.6667	211.667	0.926667	6.86	2.88809	1.69557e-11	2.3761e-10	TAO1	XP_009131793.1 PREDICTED: disease resistance protein TAO1-like isoform X2 [Brassica rapa]
XLOC_010193	100.333	2	15.61	0.346667	-5.49278	2.15505e-15	4.4596e-14	-	-
XLOC_010200	23.72	3.66667	1.55	0.293333	-2.40166	6.42843e-05	0.000301687	-	XP_013589026.1 PREDICTED: uncharacterized protein LOC106297302 [Brassica oleracea var. oleracea] [Brassica oleracea]
XLOC_010210	60.1867	0	3.16333	0.001	-11.6272	8.42606e-15	1.65147e-13	B'ALPHA	XP_009117687.1 PREDICTED: LOW QUALITY PROTEIN: serine/threonine protein phosphatase 2A 57 kDa regulatory subunit B' alpha isoform-like, partial [Brassica rapa]
XLOC_010286	6.16667	0	0.21	0.001	-7.71425	0.000489013	0.00183197	-	CDY13315.1 BnaC06g14420D [Brassica napus]
XLOC_010398	33.8933	248.977	0.836667	7.39	3.14285	8.42776e-26	3.79672e-24	At1g06890	CDX88607.1 BnaA03g10420D [Brassica napus]
XLOC_010403	169.857	22.4233	6.41	1.01667	-2.65648	1.61053e-15	3.36655e-14	GATA21	XP_013732875.1 PREDICTED: LOW QUALITY PROTEIN: GATA transcription factor 21 [Brassica napus]
XLOC_010676	7.51667	0.333333	0.273333	0.0133333	-4.35755	0.000444006	0.00168034	GSL-OH	CDX84710.1 BnaA03g15200D [Brassica napus]
XLOC_010752	35.4333	0	1.18	0.001	-10.2046	2.53358e-11	3.48144e-10	At3g06240	XP_013623103.1 PREDICTED: F-box/kelch-repeat protein At3g06240-like [Brassica oleracea var. oleracea] [Brassica oleracea]
XLOC_010754	53.8567	0.666667	1.87	0.0266667	-6.13186	2.72157e-17	6.63322e-16	PIP2-2	CDY46759.1 BnaA03g17030D [Brassica napus]
XLOC_010758	975.093	160.56	18.6367	3.53	-2.4004	1.08785e-20	3.45829e-19	MED37F	XP_009132761.1 PREDICTED: mediator of RNA polymerase II transcription subunit 37f [Brassica rapa]
XLOC_010857	0	6	0.001	0.253333	7.98489	9.5683e-05	0.000431206	PP2C5	CDY68434.1 BnaA03g56500D [Brassica napus]
XLOC_010890	27.3567	133.677	0.713333	3.94	2.46555	1.627e-12	2.55161e-11	ARP	XP_013629511.1 PREDICTED: LOW QUALITY PROTEIN: DNA-(apurinic or apyrimidinic site) lyase, chloroplastic-like [Brassica oleracea var. oleracea] [Brassica oleracea]
XLOC_011080	48.6667	9.66667	3.64667	0.813333	-2.16466	2.62356e-05	0.000134426	-	XP_006296739.1 hypothetical protein CARUB_v10014861mg [Capsella rubella]
XLOC_011585	1.66667	10.6667	0.103333	0.826667	3	0.000418241	0.00159437	PRMT3	CDX73828.1 BnaA03g32190D [Brassica napus]
XLOC_011731	9.33333	0.666667	1.15	0.0866667	-3.73001	0.000580794	0.00213075	-	CDX82536.1 BnaA03g32850D [Brassica napus]
XLOC_011787	47.3333	0	2.64667	0.001	-11.37	6.89295e-19	1.91051e-17	-	CDY69205.1 BnaAnng29650D, partial [Brassica napus]
XLOC_011835	138.36	18.3333	2.15333	0.336667	-2.67718	1.4192e-13	2.45793e-12	CRSH	CDX82367.1 BnaA03g34540D [Brassica napus]
XLOC_011876	24.6667	0	1.41667	0.001	-10.4683	1.35302e-10	1.70602e-09	SABP2	XP_002883159.1 hypothetical protein ARALYDRAFT_898277 [Arabidopsis lyrata subsp. lyrata] [Arabidopsis lyrata]
XLOC_011928	13	139.667	0.56	6.88667	3.62031	8.03461e-23	2.9468e-21	CSY4	KXG29696.1 hypothetical protein SORBI_004G078000 [Sorghum bicolor]
XLOC_011974	18.6667	1.66667	1.09667	0.14	-2.96963	0.000818084	0.00289141	NPF8.4	XP_009129179.1 PREDICTED: LOW QUALITY PROTEIN: protein NRT1/ PTR FAMILY 8.4 [Brassica rapa]
XLOC_011992	31.3333	1.33333	1.42333	0.0733333	-4.27866	1.00962e-09	1.13827e-08	At4g27270	XP_013605945.1 PREDICTED: probable NAD(P)H dehydrogenase (quinone) FQR1-like 1 isoform X1 [Brassica oleracea var. oleracea] [Brassica oleracea]
XLOC_012017	3	34.3333	0.15	1.98333	3.72489	1.63136e-10	2.03779e-09	-	XP_013667972.1 PREDICTED: UPF0061 protein azo1574-like [Brassica napus]
XLOC_012045	80.6667	0	1.7	0.001	-10.7313	1.07329e-23	4.18359e-22	GK-2	CDX82234.1 BnaA03g35870D [Brassica napus]
XLOC_012082	192.333	0	4.74	0.001	-12.2107	1.22761e-41	1.24654e-39	-	CDY70005.1 BnaAnng32310D [Brassica napus]
XLOC_012085	3.66667	28	0.116667	1.12333	3.26732	2.38329e-07	1.83845e-06	-	CDY10630.1 BnaA05g17320D [Brassica napus]
XLOC_012172	129.317	21.6767	3.9	0.776667	-2.32811	3.52252e-06	2.17358e-05	MPK20	CDY70199.1 BnaAnng32940D [Brassica napus]
XLOC_012399	60.3033	8	3.02	0.473333	-2.67362	6.67423e-09	6.61644e-08	-	-
XLOC_012445	29	0	4.4	0.001	-12.1033	4.30457e-10	5.11192e-09	-	XP_009136720.1 PREDICTED: uncharacterized protein LOC103860806 [Brassica rapa]
XLOC_012560	493.667	66.6667	25.15	3.78333	-2.73283	1.64514e-12	2.57899e-11	-	CDY13232.1 BnaC04g26030D [Brassica napus]
XLOC_012730	25	321	0.636667	8.36333	3.71547	2.90096e-40	2.76551e-38	-	-
XLOC_012760	0	8.33333	0.001	1.05333	10.0407	1.13826e-05	6.3167e-05	VHA-B3	XP_013706155.1 PREDICTED: V-type proton ATPase subunit B1-like [Brassica napus]
XLOC_012990	34.6667	7.4	1.09667	0.27	-2.02209	9.53527e-05	0.000429921	-	CDY30195.1 BnaA03g49750D [Brassica napus]
XLOC_013000	9.33333	46.3333	0.566667	3.46333	2.61159	2.55336e-08	2.30848e-07	-	XP_013649056.1 PREDICTED: uncharacterized protein LOC106353798 [Brassica napus]
XLOC_013011	57.3333	0	1.90333	0.001	-10.8943	1.86225e-20	5.80888e-19	-	XP_013724847.1 PREDICTED: uncharacterized protein LOC106428652 [Brassica napus]
XLOC_013116	14.8867	222.443	0.276667	4.95667	4.16315	2.23149e-34	1.59249e-32	EX1	XP_009138201.1 PREDICTED: protein EXECUTER 1, chloroplastic-like isoform X1 [Brassica rapa]
XLOC_013174	35.6667	2.33333	0.643333	0.0466667	-3.7851	5.28355e-09	5.32259e-08	CPK5	XP_013598373.1 PREDICTED: calcium-dependent protein kinase 5-like [Brassica oleracea var. oleracea] [Brassica oleracea]
XLOC_013239	7	0	0.216667	0.001	-7.75933	0.00021339	0.000879533	-	-
XLOC_013304	297.213	17.3333	9.80333	0.666667	-3.87823	1.08388e-35	8.36853e-34	HIPP26	CDY11251.1 BnaA03g00870D [Brassica napus]
XLOC_013312	243.847	0	13.32	0.001	-13.7013	3.94683e-57	8.12344e-55	CLF1	CDY60272.1 BnaA07g36540D [Brassica napus]
XLOC_013771	23.1467	0	1.04667	0.001	-10.0316	3.33589e-05	0.000167145	B'ALPHA	XP_009117687.1 PREDICTED: LOW QUALITY PROTEIN: serine/threonine protein phosphatase 2A 57 kDa regulatory subunit B' alpha isoform-like, partial [Brassica rapa]
XLOC_013899	7.33333	0	0.23	0.001	-7.84549	7.10565e-05	0.000330101	NPF5.9	NP_186784.1 Major facilitator superfamily protein [Arabidopsis thaliana]
XLOC_014170	14	1.33333	0.73	0.05	-3.8679	0.000470023	0.00176898	-	AAC20722.1 unknown protein [Arabidopsis thaliana]
XLOC_014231	197.817	0	6.65333	0.001	-12.6999	1.21545e-38	1.07296e-36	GSL-OH	XP_009132898.1 PREDICTED: probable 2-oxoacid dependent dioxygenase [Brassica rapa]
XLOC_014262	19.35	106.37	0.703333	4.60333	2.7104	5.63322e-13	9.25259e-12	-	XP_009135998.1 PREDICTED: probable replication factor A 73 kDa subunit isoform X2 [Brassica rapa]
XLOC_014338	18.3333	3	0.786667	0.153333	-2.35908	0.000297637	0.00118035	WEL2	JAU71952.1 Protein WEAK CHLOROPLAST MOVEMENT UNDER BLUE LIGHT-like 2, partial [Noccaea caerulescens]
XLOC_014425	0.666667	8	0.0233333	0.37	3.98706	0.000122165	0.0005356	PCMP-H29	XP_010508768.1 PREDICTED: pentatricopeptide repeat-containing protein At2g41080-like [Camelina sativa]
XLOC_014625	17.6667	0.666667	0.716667	0.0333333	-4.42626	1.35321e-06	9.09362e-06	-	-
XLOC_014633	8.55	0.333333	0.546667	0.0266667	-4.35755	0.000441232	0.00167101	-	CDY01136.1 BnaA04g06830D [Brassica napus]
XLOC_014818	32.17	4.9	0.993333	0.163333	-2.60446	0.000137177	0.000593441	IP5P5	CDY44685.1 BnaA05g29210D [Brassica napus]
XLOC_014845	45.6667	9.66667	2.07333	0.506667	-2.03284	2.94545e-05	0.000149435	At4g00755	CDX74350.1 BnaA03g26970D [Brassica napus]
XLOC_015229	2.79333	30.6333	0.0633333	0.886667	3.80735	1.13522e-08	1.08208e-07	EMB2731	CDY64980.1 BnaA02g35420D [Brassica napus]
XLOC_015357	13.6633	86.6267	0.753333	5.91333	2.97261	4.02588e-12	6.04198e-11	N	XP_013650259.1 PREDICTED: putative disease resistance protein At4g11170 isoform X1 [Brassica napus]
XLOC_015435	220.077	11.0933	7.49	0.43	-4.12256	1.26421e-23	4.88537e-22	YAO	XP_010431438.1 PREDICTED: U3 snoRNP-associated protein-like YAO [Camelina sativa]
XLOC_015584	6.64333	41.3733	0.346667	2.47333	2.83484	1.88191e-09	2.03314e-08	-	CDY30831.1 BnaC05g22070D [Brassica napus]
XLOC_015642	6	28.6667	0.183333	1.07333	2.54956	2.35776e-06	1.50748e-05	-	-
XLOC_015649	1161.33	119.667	63.3433	7.85333	-3.01182	2.68896e-30	1.58311e-28	-	CDX93033.1 BnaA03g37550D [Brassica napus]
XLOC_015703	29.4067	106.043	1.14333	4.66333	2.02812	6.10007e-08	5.17437e-07	mnmG	XP_018485581.1 PREDICTED: uncharacterized protein LOC108856307 [Raphanus sativus]
XLOC_015856	15.6667	0.333333	0.926667	0.02	-5.53398	4.26808e-07	3.15011e-06	LHT1	XP_009125162.1 PREDICTED: lysine histidine transporter 1 isoform X1 [Brassica rapa]
XLOC_015912	47.3333	0	1.60667	0.001	-10.6499	4.06695e-17	9.78734e-16	BOR3	AAF08571.1 unknown protein [Arabidopsis thaliana]
XLOC_016035	31.74	170.46	0.763333	4.89	2.67945	5.38536e-19	1.50909e-17	-	XP_013737231.1 PREDICTED: uncharacterized protein LOC106440175 [Brassica napus]
XLOC_016045	70.0567	10.7533	2.16333	0.386667	-2.48409	6.28018e-08	5.3148e-07	ADA2B	XP_009115579.1 PREDICTED: uncharacterized protein LOC103840814 [Brassica rapa]
XLOC_016066	10	0	0.78	0.001	-9.60733	1.86883e-05	9.88324e-05	-	XP_009102076.1 PREDICTED: uncharacterized protein LOC103828211 [Brassica rapa]
XLOC_016146	18.3767	109.273	0.586667	4.24	2.85345	1.78121e-14	3.38258e-13	ACR7	XP_013739747.1 PREDICTED: ACT domain-containing protein ACR7-like [Brassica napus]
XLOC_016277	9	39	0.386667	2.02333	2.38757	1.28078e-06	8.65491e-06	-	-
XLOC_016287	8.53667	29.8067	0.313333	1.25667	2.00383	0.000127546	0.00055657	-	-
XLOC_016318	6.75667	27.75	0.263333	1.31667	2.32193	1.54585e-05	8.32212e-05	-	XP_009150238.1 PREDICTED: kinesin-like protein KIN-5D isoform X1 [Brassica rapa]
XLOC_016351	29.6667	3.33333	0.736667	0.0966667	-2.92992	5.18424e-06	3.08718e-05	At3g19470	XP_013628424.1 PREDICTED: putative F-box protein At3g23420 [Brassica oleracea var. oleracea] [Brassica oleracea]
XLOC_016365	26.13	3.66667	0.89	0.15	-2.56884	0.000189997	0.000793058	-	CDX82691.1 BnaC07g01750D [Brassica napus]
XLOC_016407	81.9367	12.4433	2.27667	0.486667	-2.22592	5.51734e-10	6.44689e-09	-	CDY29901.1 BnaA03g49220D [Brassica napus]
XLOC_016470	0	18.4333	0.001	1.17333	10.1964	1.96084e-09	2.11155e-08	XTH18	XP_009137909.1 PREDICTED: probable xyloglucan endotransglucosylase/hydrolase protein 17 [Brassica rapa]
XLOC_016476	414.933	37.84	11.7333	1.29	-3.18517	3.49599e-14	6.46222e-13	-	XP_013607716.1 PREDICTED: uncharacterized protein LOC106314385 [Brassica oleracea var. oleracea] [Brassica oleracea]
XLOC_016574	20.3867	237.993	0.376667	6.74	4.16139	3.24444e-31	1.98993e-29	ALDH2B4	CDY49384.1 BnaA03g50730D [Brassica napus]
XLOC_016687	23.6667	1.33333	0.6	0.04	-3.90689	3.37559e-07	2.53426e-06	SRFR1	XP_009138608.1 PREDICTED: uncharacterized protein LOC103862682 [Brassica rapa]
XLOC_016723	107.667	12.3333	5.95333	0.733333	-3.02116	8.12662e-13	1.31695e-11	-	CDY22403.1 BnaA06g37250D [Brassica napus]
XLOC_016945	180.667	16.6667	4.98333	0.553333	-3.17089	1.19116e-17	2.98024e-16	FZR3	CDX89183.1 BnaA04g00030D [Brassica napus]
XLOC_016979	11	42.6667	0.136667	0.653333	2.25716	9.91e-07	6.85317e-06	At3g62260	CDY66303.1 BnaA04g27290D [Brassica napus]
XLOC_017035	584.69	3555.82	11.6867	88.42	2.91951	4.43909e-11	5.91879e-10	IGHMBP2	CDX74623.1 BnaA04g07660D [Brassica napus]
XLOC_017161	105.667	12	4.78333	0.64	-2.90187	1.07756e-13	1.89461e-12	-	CDX76042.1 BnaA04g03060D [Brassica napus]
XLOC_017206	11.3333	0.666667	0.456667	0.03	-3.92811	6.41847e-05	0.000301257	-	-
XLOC_017318	66.1267	11.7767	5.18	1.10333	-2.23108	4.13386e-08	3.61624e-07	-	XP_013633225.1 PREDICTED: uncharacterized protein LOC106338904 [Brassica oleracea var. oleracea] [Brassica oleracea]
XLOC_017364	16.4033	85.57	0.19	1.21	2.67094	1.32582e-10	1.67422e-09	RLP12	XP_018514194.1 PREDICTED: receptor-like protein 12 isoform X1 [Brassica rapa]
XLOC_017368	263.333	21	11.2767	1.01	-3.48091	2.01689e-27	1.00397e-25	-	XP_013631315.1 PREDICTED: uncharacterized protein LOC106336892 [Brassica oleracea var. oleracea] [Brassica oleracea]
XLOC_017495	9.33333	0	0.32	0.001	-8.32193	1.19263e-05	6.58634e-05	At3g55450	XP_009139939.1 PREDICTED: uncharacterized protein LOC103863928 [Brassica rapa]
XLOC_017630	124	7.33333	3.87667	0.263333	-3.87985	3.97661e-19	1.12715e-17	-	-
XLOC_017967	46	0.666667	1.62333	0.04	-5.34282	7.06119e-15	1.39362e-13	MFDX1	XP_009132942.1 PREDICTED: uncharacterized protein LOC103857499 [Brassica rapa]
XLOC_018005	45.8133	6.72333	1.71333	0.29	-2.56268	8.82808e-08	7.30111e-07	NPSN11	XP_009141471.1 PREDICTED: novel plant SNARE 11-like [Brassica rapa]
XLOC_018152	127.333	24	3.67667	0.82	-2.1647	1.52677e-09	1.67265e-08	PTAC14	XP_013630605.1 PREDICTED: protein PLASTID TRANSCRIPTIONALLY ACTIVE 14 [Brassica oleracea var. oleracea] [Brassica oleracea]
XLOC_018298	80.8533	3	2.09333	0.0933333	-4.48727	1.97335e-12	3.0702e-11	CDG1	CDY48370.1 BnaC04g22050D [Brassica napus]
XLOC_018527	2	22	0.19	2.52333	3.73126	1.19786e-07	9.68332e-07	-	CDY57003.1 BnaA04g27420D [Brassica napus]
XLOC_018640	16.1567	0	0.476667	0.001	-8.89684	1.79705e-08	1.6609e-07	FIPS5	CDY65173.1 BnaC05g49170D [Brassica napus]
XLOC_018648	20	3.66667	0.833333	0.18	-2.2109	0.000433186	0.00164461	-	JAU52045.1 hypothetical protein LC_TR11347_c2_g1_i1_g.39937, partial [Noccaea caerulescens]
XLOC_018765	33.7667	2.84	1.09667	0.203333	-2.43121	0.000199372	0.000827887	CPK18	CDY17062.1 BnaA08g04260D [Brassica napus]
XLOC_018821	89.6667	15	3.52667	0.69	-2.35364	5.99272e-10	6.97886e-09	-	-
XLOC_018918	386.197	14.1467	10.7233	0.45	-4.57468	1.08594e-38	9.64218e-37	-	XP_018460892.1 PREDICTED: uncharacterized protein LOC108831882 [Raphanus sativus]
XLOC_018956	6.33333	66	0.08	1.04333	3.70506	2.57028e-13	4.34123e-12	RLM1B	CDY44469.1 BnaCnng11220D [Brassica napus]
XLOC_019003	1	11.78	0.0333333	0.476667	3.83794	1.43785e-05	7.79624e-05	DTXL5	CDY36231.1 BnaC06g27750D [Brassica napus]
XLOC_019030	18	0.666667	0.48	0.02	-4.58496	2.49336e-07	1.91677e-06	HOX32	XP_017182108.1 PREDICTED: homeobox-leucine zipper protein ATHB-8-like isoform X1 [Malus domestica]
XLOC_019059	102.43	18.4533	2.18333	0.453333	-2.26789	3.28856e-08	2.92333e-07	-	XP_013743637.1 PREDICTED: spore wall protein 2-like [Brassica napus]
XLOC_019061	21.3333	1	1.29	0.0833333	-3.95233	1.82141e-06	1.19047e-05	-	-
XLOC_019084	118.37	0	3.54667	0.001	-11.7922	2.58816e-20	7.97868e-19	IAA9	XP_010463453.1 PREDICTED: auxin-responsive protein IAA9-like isoform X2 [Camelina sativa]
XLOC_019123	25.6667	3.33333	1.29	0.193333	-2.73821	6.43928e-06	3.76727e-05	-	-
XLOC_019150	8.66667	0	0.753333	0.001	-9.55714	5.72026e-05	0.000271624	-	-
XLOC_019235	40.3333	7.66667	2.72333	0.623333	-2.1273	3.91658e-06	2.39621e-05	VHA-B3	CDX99333.1 BnaC05g34480D [Brassica napus]
XLOC_019355	56.4767	10.3633	2.70667	0.61	-2.14964	0.000108887	0.00048414	-	-
XLOC_019446	3.61	19.8967	0.113333	0.75	2.72632	1.31205e-05	7.18247e-05	-	XP_018438458.1 PREDICTED: uncharacterized protein LOC108810883 [Raphanus sativus]
XLOC_020097	31.6667	1.66667	1.28667	0.103333	-3.63826	2.3106e-07	1.78671e-06	EMB2731	XP_018513694.1 PREDICTED: uncharacterized protein LOC108871585 isoform X1 [Brassica rapa]
XLOC_020688	16.0567	263.77	1.31333	25.0967	4.25619	1.20593e-36	9.77543e-35	-	XP_018438458.1 PREDICTED: uncharacterized protein LOC108810883 [Raphanus sativus]
XLOC_020713	0.333333	53.5067	0.01	2.19667	7.77917	2.65596e-22	9.4286e-21	SPAC644.07	XP_013726284.1 PREDICTED: probable mitochondrial chaperone bcs1 [Brassica napus]
XLOC_020715	97.36	0	7.55333	0.001	-12.8829	2.20244e-17	5.40246e-16	-	CDY49876.1 BnaA04g11380D [Brassica napus]
XLOC_020743	62.8867	10.1467	2.45667	0.45	-2.44871	1.11511e-06	7.62923e-06	DRP1A	CDY12342.1 BnaA06g20020D [Brassica napus]
XLOC_020918	8.33333	47.1333	0.29	2.05333	2.82384	2.65001e-06	1.67415e-05	ABCC4	CDY23680.1 BnaA05g17490D [Brassica napus]
XLOC_020936	20	1.33333	1.07	0.0766667	-3.80287	5.11879e-05	0.000245445	DYW1	CDY64443.1 BnaA05g36560D [Brassica napus]
XLOC_020963	9	0	0.55	0.001	-9.10329	9.17496e-05	0.000415554	-	XP_013708692.1 PREDICTED: ultraviolet-B receptor UVR8-like [Brassica napus]
XLOC_021039	10	0	0.283333	0.001	-8.14636	1.95188e-05	0.00010284	NIP3-1	CDY35531.1 BnaA05g16550D [Brassica napus]
XLOC_021120	12.3333	623.897	0.5	33.1533	6.05108	1.88649e-75	7.54202e-73	AIG1	XP_013751561.1 PREDICTED: protein AIG1-like [Brassica napus]
XLOC_021168	45.6433	1	2.88333	0.0766667	-5.23299	2.52096e-11	3.46535e-10	DRB3	XP_009111541.1 PREDICTED: double-stranded RNA-binding protein 3 isoform X2 [Brassica rapa]
XLOC_021309	144.407	11.2567	4.12333	0.366667	-3.49127	3.6456e-19	1.03679e-17	gatB	KFK39734.1 hypothetical protein AALP_AA3G281100 [Arabis alpina]
XLOC_021441	35.3333	3.33333	1.27333	0.14	-3.18511	5.53894e-08	4.73738e-07	-	CDX98506.1 BnaC05g38690D [Brassica napus]
XLOC_021532	21.6667	4	0.456667	0.0933333	-2.29068	0.000377682	0.00145633	-	CDY08478.1 BnaA05g27140D [Brassica napus]
XLOC_021650	29.2767	3.47333	1.08	0.146667	-2.88042	0.0001366	0.000591173	FBL17	CDY44685.1 BnaA05g29210D [Brassica napus]
XLOC_022026	30	94.3333	1.25667	5.25333	2.06363	1.13038e-07	9.17278e-07	-	-
XLOC_022096	22	1.66667	1.23	0.116667	-3.39819	2.06057e-05	0.000107978	ZPR1	XP_013634454.1 PREDICTED: protein LITTLE ZIPPER 1 [Brassica oleracea var. oleracea] [Brassica oleracea]
XLOC_022312	135.953	25	3.79	0.833333	-2.18523	2.24379e-10	2.75859e-09	ROPGEF14	XP_009143646.1 PREDICTED: rop guanine nucleotide exchange factor 14-like [Brassica rapa]
XLOC_022488	75.8333	16	1.5	0.363333	-2.0456	4.90335e-07	3.58316e-06	-	CDY31865.1 BnaC07g15150D [Brassica napus]
XLOC_022519	15.3333	2.33333	0.61	0.106667	-2.5157	0.000730531	0.00261427	-	CDY69879.1 BnaAnng31890D [Brassica napus]
XLOC_022565	232.25	7	9.78	0.35	-4.80441	3.38891e-26	1.56172e-24	ADK1	CDY10727.1 BnaA05g12090D [Brassica napus]
XLOC_022578	74.7567	8.66667	2.23	0.31	-2.8467	3.46398e-10	4.16092e-09	RGLG2	CDY03984.1 BnaC02g36990D [Brassica napus]
XLOC_022654	61	10.3333	2.50667	0.483333	-2.37468	4.17769e-08	3.65291e-07	-	CDY04431.1 BnaC02g28170D [Brassica napus]
XLOC_022724	9.33333	186	0.176667	4.29333	4.603	5.01367e-30	2.90694e-28	-	CDY40309.1 BnaA10g27590D [Brassica napus]
XLOC_022733	116.667	13	4.22667	0.543333	-2.95961	3.95544e-15	7.99887e-14	RGLG1	CDY25275.1 BnaA02g21810D [Brassica napus]
XLOC_022750	118.27	22.44	6.88	1.44667	-2.24968	4.7016e-07	3.44676e-06	-	JAU67460.1 Ankyrin repeat-containing protein, partial [Noccaea caerulescens]
XLOC_022903	29	3	1.53667	0.183333	-3.06726	2.86448e-06	1.79834e-05	-	XP_006284413.1 hypothetical protein CARUB_v10005590mg [Capsella rubella]
XLOC_022923	12.6667	0	0.303333	0.001	-8.24476	1.38217e-05	7.52479e-05	-	CDY06413.1 BnaC05g31170D [Brassica napus]
XLOC_023304	52.3333	11.6667	2.14	0.52	-2.04103	2.48321e-05	0.00012793	TMN1	CDX99270.1 BnaC05g33850D [Brassica napus]
XLOC_023317	17	2	0.646667	0.0866667	-2.89947	6.35473e-05	0.00029854	At3g16150	XP_009146165.1 PREDICTED: probable isoaspartyl peptidase/L-asparaginase 2 [Brassica rapa]
XLOC_023424	18.3	0	1.04667	0.001	-10.0316	3.46118e-06	2.13918e-05	-	-
XLOC_023636	37.24	4.99333	1.57333	0.253333	-2.63472	4.69979e-06	2.82424e-05	At3g26670	-
XLOC_023713	9.91333	45.0833	0.566667	3.16	2.47935	8.34234e-07	5.85014e-06	BBR	CDY25357.1 BnaA05g19270D [Brassica napus]
XLOC_024059	1	16.6667	0.05	0.903333	4.17526	3.44957e-07	2.58472e-06	RACK1B	XP_009147950.1 PREDICTED: LOW QUALITY PROTEIN: receptor for activated C kinase 1B [Brassica rapa]
XLOC_024778	347.333	63.6667	10.1767	2.26	-2.17087	2.63803e-11	3.61911e-10	PUP14	CDY29401.1 BnaA06g13950D [Brassica napus]
XLOC_024781	25.6667	4	1.19	0.223333	-2.41369	1.75266e-05	9.33482e-05	-	CDY29397.1 BnaA06g13990D [Brassica napus]
XLOC_024790	19.3333	2	0.876667	0.1	-3.13203	3.39065e-05	0.000169544	-	XP_018515107.1 PREDICTED: LOW QUALITY PROTEIN: protein FREE1-like [Brassica rapa]
XLOC_024879	72	14.6667	2.32667	0.563333	-2.0462	3.03657e-06	1.89779e-05	At2g34160	CDY50840.1 BnaA10g28170D [Brassica napus]
XLOC_024958	40.6667	4.33333	2.99333	0.406667	-2.87983	0.000102023	0.000456332	-	CDY48946.1 BnaA08g04680D [Brassica napus]
XLOC_025052	25.6667	3.33333	0.74	0.116667	-2.66513	1.10335e-05	6.14304e-05	ATHB-9	BAJ34344.1 unnamed protein product [Eutrema halophilum]
XLOC_025130	55.06	258.273	1.09333	5.87333	2.42545	2.19034e-16	4.96452e-15	-	XP_009149933.1 PREDICTED: uncharacterized protein LOC103873264 [Brassica rapa]
XLOC_025145	5	20.3333	0.213333	1.06667	2.32193	0.000531516	0.00197032	UGT76E4	XP_013642573.1 PREDICTED: UDP-glycosyltransferase 76E5-like [Brassica napus]
XLOC_025151	19.6667	0	1.48667	0.001	-10.5379	7.91718e-09	7.7527e-08	-	XP_013693901.1 PREDICTED: uncharacterized protein LOC106397825 [Brassica napus]
XLOC_025281	44.3333	7.66667	2.4	0.526667	-2.18807	8.75168e-06	4.97601e-05	-	CDY62481.1 BnaCnng40340D [Brassica napus]
XLOC_025389	68.0467	12	2.51333	0.51	-2.30103	2.03003e-07	1.5829e-06	TBL12	CDY51300.1 BnaA06g23460D [Brassica napus]
XLOC_025549	31.6667	1.66667	1.29333	0.08	-4.01495	5.69249e-08	4.85782e-07	-	XP_010478118.1 PREDICTED: uncharacterized protein LOC104757101 [Camelina sativa]
XLOC_025559	15.6667	1	0.773333	0.06	-3.68806	1.59088e-05	8.54527e-05	NDPK2	XP_002866547.1 hypothetical protein ARALYDRAFT_496515 [Arabidopsis lyrata subsp. lyrata] [Arabidopsis lyrata]
XLOC_025682	93.3333	15.3333	3.37	0.633333	-2.41171	6.15698e-07	4.4137e-06	SYP42	XP_006396425.1 hypothetical protein EUTSA_v10028804mg [Eutrema salsugineum]
XLOC_025727	89.0533	3.22667	3.47667	0.163333	-4.41181	2.75027e-18	7.29202e-17	-	CDY61990.1 BnaAnng18070D [Brassica napus]
XLOC_025875	11.6667	0.666667	0.543333	0.0333333	-4.0268	0.000104899	0.000468153	-	-
XLOC_026113	88.3333	8.33333	2.51333	0.293333	-3.09899	1.74596e-14	3.31729e-13	NUP85	CDY17636.1 BnaA06g34550D [Brassica napus]
XLOC_026235	6.33333	0	0.146667	0.001	-7.1964	0.000891751	0.00312287	OBE1	CDY68948.1 BnaAnng28890D [Brassica napus]
XLOC_026953	12.45	1.44	0.983333	0.136667	-2.84702	0.000955663	0.00331642	-	CDY12078.1 BnaC03g59940D [Brassica napus]
XLOC_027154	476.723	91.3333	8.06333	1.81	-2.15539	1.6327e-18	4.38834e-17	IQD32	XP_009149481.1 PREDICTED: protein IQ-DOMAIN 32 isoform X1 [Brassica rapa]
XLOC_027162	78.6667	8.66667	3.99667	0.496667	-3.00845	5.39838e-10	6.31562e-09	At1g20050	CDY29376.1 BnaA06g14200D [Brassica napus]
XLOC_027327	18.6667	3.33333	0.663333	0.143333	-2.21036	0.000490799	0.00183785	-	CDY08078.1 BnaA06g16480D [Brassica napus]
XLOC_027353	15.3333	103.36	0.31	2.53667	3.03259	1.71652e-14	3.26459e-13	CCX2	CDX81591.1 BnaC02g18950D [Brassica napus]
XLOC_027475	65	13	2.73667	0.633333	-2.11138	1.6652e-06	1.09825e-05	-	CDY12395.1 BnaC08g08100D [Brassica napus]
XLOC_027498	10.3333	0.666667	0.126667	0.01	-3.66297	0.000958589	0.00332582	MYB59	XP_010426042.1 PREDICTED: transcription factor MYB48 isoform X3 [Camelina sativa]
XLOC_027575	33	4.33333	0.7	0.113333	-2.62678	4.0818e-05	0.000200519	-	XP_013727049.1 PREDICTED: uncharacterized protein LOC106430794 isoform X1 [Brassica napus]
XLOC_027697	316.333	35	10.1867	1.21	-3.0736	2.71422e-22	9.61753e-21	ABCB21	XP_013712525.1 PREDICTED: uncharacterized protein LOC106416218 isoform X4 [Brassica napus]
XLOC_027759	43.6667	8.66667	2.41	0.553333	-2.12281	2.74001e-06	1.72658e-05	RDH8	XP_013723062.1 PREDICTED: NADPH-dependent 1-acyldihydroxyacetone phosphate reductase-like [Brassica napus]
XLOC_027889	21.92	0.666667	1.05667	0.0266667	-5.30834	8.66325e-08	7.17412e-07	At3g51370	AAM19705.1 protein phosphatase 2c-like protein [Eutrema halophilum]
XLOC_027909	0.333333	18.6667	0.0133333	0.853333	6	1.15469e-08	1.0994e-07	-	-
XLOC_028012	117.74	0	4.21	0.001	-12.0396	3.65497e-31	2.23633e-29	COL12	CDY56173.1 BnaC05g49330D [Brassica napus]
XLOC_028013	119.1	22.3767	4.01667	0.926667	-2.11588	2.59493e-09	2.74254e-08	YAO	XP_010431438.1 PREDICTED: U3 snoRNP-associated protein-like YAO [Camelina sativa]
XLOC_028014	346.21	59.99	22.9267	4.69667	-2.28732	1.8682e-18	5.00194e-17	-	-
XLOC_028033	12.74	46.69	0.456667	2.04667	2.16406	4.64181e-05	0.000224733	-	CDY03978.1 BnaC02g36930D [Brassica napus]
XLOC_028077	33.3	4.87333	0.38	0.0666667	-2.51096	2.34446e-05	0.000121297	FRL5	XP_009151222.1 PREDICTED: myosin heavy chain, cardiac muscle isoform-like [Brassica rapa]
XLOC_028101	7	0	0.206667	0.001	-7.69116	0.000116319	0.000512823	BRXL2	CDX80158.1 BnaC09g35840D [Brassica napus]
XLOC_028123	22.6667	2.66667	0.996667	0.143333	-2.79774	2.2186e-05	0.000115372	CIPK19	CDY00301.1 BnaA06g22020D [Brassica napus]
XLOC_028297	52.44	9.15667	0.87	0.18	-2.27302	5.68353e-07	4.09755e-06	At5g66910	XP_018508139.1 PREDICTED: probable disease resistance protein At5g66900 [Brassica rapa]
XLOC_028306	58	11.3333	2.00333	0.496667	-2.01205	4.9453e-06	2.95873e-05	-	-
XLOC_028464	1.66667	45.6667	0.0366667	1.24667	5.08746	5.79989e-16	1.26105e-14	RNS1	XP_013705517.1 PREDICTED: ribonuclease 1-like [Brassica napus]
XLOC_028532	30.6667	5.33333	1.17333	0.233333	-2.33015	2.27912e-05	0.000118181	FPS1	XP_009101386.2 PREDICTED: LOW QUALITY PROTEIN: farnesyl pyrophosphate synthase 2 [Brassica rapa]
XLOC_028613	60.6667	9.33333	1.84667	0.39	-2.24338	2.2908e-07	1.77176e-06	At1g65660	XP_013718275.1 PREDICTED: pre-mRNA-splicing factor SLU7-A-like [Brassica napus]
XLOC_028685	9	0.666667	0.966667	0.09	-3.42502	0.000813637	0.00287742	-	XP_009105328.1 PREDICTED: protein terminal ear1 homolog [Brassica rapa]
XLOC_029096	90.3333	12.3333	2.95333	0.453333	-2.7037	1.85174e-07	1.45173e-06	hbd	CDY15935.1 BnaA04g11760D [Brassica napus]
XLOC_029099	96.3333	10.3333	5.02333	0.636667	-2.98003	2.98901e-11	4.06919e-10	At2g44050	XP_013713153.1 PREDICTED: glucan endo-1,3-beta-glucosidase 13-like [Brassica napus]
XLOC_029145	113.593	7.41667	2.68333	0.43	-2.64162	3.06266e-08	2.73526e-07	RFK1	XP_013702299.1 PREDICTED: probable LRR receptor-like serine/threonine-protein kinase At1g29720 [Brassica napus]
XLOC_029150	56.6667	4.66667	2.13667	0.266667	-3.00225	1.60988e-05	8.63034e-05	RFK1	CDY44292.1 BnaA07g07760D [Brassica napus]
XLOC_029151	45	1.66667	1.71333	0.0766667	-4.48206	2.05549e-11	2.85325e-10	RFK1	CDX94692.1 BnaC07g09660D [Brassica napus]
XLOC_029167	70	0	2.03667	0.001	-10.992	2.14996e-22	7.66437e-21	AtMg00310	XP_013688857.1 PREDICTED: uncharacterized protein LOC106392595 [Brassica napus]
XLOC_029199	41.4467	0	2.02	0.001	-10.9801	2.19594e-13	3.7329e-12	-	CDX67505.1 BnaA07g15450D [Brassica napus]
XLOC_029205	52.3333	0	3.35667	0.001	-11.7128	9.28258e-17	2.16367e-15	-	JAU23662.1 hypothetical protein GA_TR12945_c0_g1_i1_g.41205, partial [Noccaea caerulescens]
XLOC_029233	1.33333	57.98	0.0833333	4.17	5.64501	3.01507e-20	9.25366e-19	-	CDY64688.1 BnaA07g37170D [Brassica napus]
XLOC_029333	132.9	0.333333	3.82333	0.0133333	-8.16365	2.36785e-07	1.82783e-06	At5g23430	CDX87585.1 BnaA07g32880D [Brassica napus]
XLOC_029338	0.666667	15.6667	0.0333333	1.04	4.96347	9.00527e-08	7.43558e-07	-	XP_013617795.1 PREDICTED: uncharacterized protein LOC106324361 [Brassica oleracea var. oleracea] [Brassica oleracea]
XLOC_029350	107.667	17	4.31667	0.706667	-2.61082	1.63912e-08	1.52396e-07	-	-
XLOC_029432	55.6667	11.6667	1.63	0.403333	-2.01483	3.36259e-06	2.08338e-05	CYP81D1	CDY01418.1 BnaA07g11910D [Brassica napus]
XLOC_029500	13	1.33333	1.33	0.156667	-3.08566	0.00052454	0.00194824	At4g27740	KFK29295.1 hypothetical protein AALP_AA7G114700 [Arabis alpina]
XLOC_029585	9.37333	0	0.223333	0.001	-7.80305	0.000277397	0.00110814	-	CDY04481.1 BnaA07g13070D [Brassica napus]
XLOC_029675	49	2	0.69	0.0366667	-4.23406	5.80825e-12	8.58201e-11	-	CDY41523.1 BnaA06g22760D [Brassica napus]
XLOC_029906	39.6667	6	3.62667	0.616667	-2.55608	1.05888e-05	5.91834e-05	CLPB1	CDX85823.1 BnaC06g23110D [Brassica napus]
XLOC_030008	10.9033	0	0.256667	0.001	-8.00375	2.62187e-06	1.65816e-05	SNRNP25	CDY07969.1 BnaC03g35540D [Brassica napus]
XLOC_030009	10.6067	0	0.666667	0.001	-9.38082	6.38848e-05	0.000300015	TPR2	XP_002883029.1 hypothetical protein ARALYDRAFT_479149 [Arabidopsis lyrata subsp. lyrata] [Arabidopsis lyrata]
XLOC_030287	277.813	43.4967	5.59667	1.01	-2.47021	3.81507e-18	9.99721e-17	-	CDX96311.1 BnaA07g29220D [Brassica napus]
XLOC_030291	98.3333	20	1.67	0.41	-2.02615	9.08838e-08	7.49772e-07	RLP12	CDX96320.1 BnaA07g29310D [Brassica napus]
XLOC_030490	62.3333	4	5.18667	0.39	-3.73326	3.10306e-11	4.21468e-10	AFP1	CDX87657.1 BnaA07g32160D [Brassica napus]
XLOC_030491	272.583	35	14.1367	2.08	-2.76479	1.06122e-17	2.66824e-16	ARAC5	XP_013717844.1 PREDICTED: rac-like GTP-binding protein ARAC5, partial [Brassica napus]
XLOC_030590	343.183	74.6667	17.9333	4.09333	-2.1313	7.62672e-15	1.5002e-13	LRRCC1	CDX87462.1 BnaA07g34110D [Brassica napus]
XLOC_030642	44.6667	9.33333	2.02667	0.486667	-2.0581	5.39048e-05	0.000257373	At3g19184	CDX87371.1 BnaA07g35020D [Brassica napus]
XLOC_030717	48.6667	7.66667	1.44667	0.26	-2.47615	6.40822e-07	4.58261e-06	NUZ	XP_010532308.1 PREDICTED: nuclear ribonuclease Z [Tarenaya hassleriana]
XLOC_030817	11.6667	1.33333	0.64	0.0866667	-2.88452	0.000759458	0.00270789	-	CDX77404.1 BnaA07g05420D [Brassica napus]
XLOC_030842	28	1	0.966667	0.04	-4.59495	1.48837e-09	1.63246e-08	MTPC4	XP_018440282.1 PREDICTED: uncharacterized protein LOC108812502 [Raphanus sativus]
XLOC_030957	75.6667	3	1.75	0.08	-4.45121	2.62568e-16	5.91262e-15	GH3.12	CDX93406.1 BnaA06g06420D [Brassica napus]
XLOC_030999	27.16	0	1.62	0.001	-10.6618	6.19925e-12	9.1297e-11	RPL34	XP_013594091.1 PREDICTED: 50S ribosomal protein L34, chloroplastic-like [Brassica oleracea var. oleracea] [Brassica oleracea]
XLOC_031034	8	0	0.586667	0.001	-9.1964	3.13561e-05	0.000158022	-	CDY64381.1 BnaA07g36620D [Brassica napus]
XLOC_031042	16.6667	0	0.373333	0.001	-8.54432	1.32544e-08	1.25152e-07	ABAP1	CDY15719.1 BnaA07g08900D [Brassica napus]
XLOC_031081	106.667	11.6667	6.15333	0.8	-2.9433	3.14207e-13	5.26736e-12	GLN1-2	CDX74549.1 BnaA04g08400D [Brassica napus]
XLOC_031111	26.4967	120.08	2.15	12.09	2.49141	1.23559e-09	1.37296e-08	BON2	XP_013606944.1 PREDICTED: protein BONZAI 2 [Brassica oleracea var. oleracea] [Brassica oleracea]
XLOC_031386	22.3333	1.66667	0.903333	0.0766667	-3.55859	1.76231e-06	1.1561e-05	UBP12	CDY04499.1 BnaA07g13250D [Brassica napus]
XLOC_031404	38	7.33333	1.22	0.276667	-2.14066	5.91368e-06	3.4803e-05	At2g28050	XP_013632719.1 PREDICTED: LOW QUALITY PROTEIN: pentatricopeptide repeat-containing protein At2g28050 [Brassica oleracea var. oleracea] [Brassica oleracea]
XLOC_031434	31.3333	2	0.986667	0.0766667	-3.68589	1.42866e-08	1.34185e-07	-	XP_009128687.1 PREDICTED: transcription initiation factor IIE subunit beta-like [Brassica rapa]
XLOC_031439	8.85333	0	0.516667	0.001	-9.01309	1.47582e-05	7.98396e-05	-	-
XLOC_031504	0	48.6667	0.001	5.97667	12.5451	2.37592e-20	7.33625e-19	-	XP_009127977.1 PREDICTED: uncharacterized protein LOC103852830 [Brassica rapa]
XLOC_031716	72	6	7.52667	0.706667	-3.41291	3.67933e-10	4.40643e-09	GIP1	XP_009104795.1 PREDICTED: mitotic-spindle organizing protein 1A [Brassica rapa]
XLOC_031794	191	26.6667	5.21667	0.873333	-2.57852	2.77375e-14	5.17604e-13	At1g60070	CDY07511.1 BnaC06g15530D [Brassica napus]
XLOC_031796	229.453	4.67	9.53	0.223333	-5.41521	7.8309e-36	6.06458e-34	ATPG	XP_009126300.1 PREDICTED: ATP synthase subunit b', chloroplastic [Brassica rapa]
XLOC_031870	28	5.33333	2.56667	0.583333	-2.1375	0.000179675	0.000754717	MTACP2	XP_009105145.1 PREDICTED: acyl carrier protein 2, mitochondrial-like [Brassica rapa]
XLOC_031928	59.3333	594.667	0.916667	11.5533	3.65577	1.8568e-17	4.57372e-16	VICTR	ACP30617.1 disease resistance protein [Brassica rapa subsp. pekinensis] [Brassica rapa]
XLOC_032053	25.4167	2.82	0.886667	0.106667	-3.05528	1.42128e-05	7.71569e-05	FBL17	CDY44685.1 BnaA05g29210D [Brassica napus]
XLOC_032072	6.33333	29	0.353333	1.98	2.4864	1.04467e-05	5.84829e-05	PKP2	XP_013698925.1 PREDICTED: plastidial pyruvate kinase 2-like [Brassica napus]
XLOC_032366	24.6133	3.25667	0.876667	0.126667	-2.79099	0.000241861	0.000982473	-	CDX88327.1 BnaC06g37710D [Brassica napus]
XLOC_032394	19.3333	2	2.19333	0.276667	-2.9869	3.96778e-05	0.000195483	-	XP_009106413.1 PREDICTED: uncharacterized protein LOC103832200 [Brassica rapa]
XLOC_032730	120.667	3.66667	2.98333	0.106667	-4.80574	3.40617e-23	1.28063e-21	COAD	CDY00204.1 BnaA06g21050D [Brassica napus]
XLOC_032765	6.75	126.42	0.136667	3.43667	4.65228	7.60743e-23	2.79415e-21	POT9	XP_013613758.1 PREDICTED: potassium transporter 9-like [Brassica oleracea var. oleracea] [Brassica oleracea]
XLOC_032781	20.6667	3.66667	1.38	0.21	-2.71621	0.000360263	0.00139707	-	-
XLOC_032796	65.4067	10.8233	3.12	0.606667	-2.36257	1.44555e-06	9.65482e-06	-	CDX91685.1 BnaC08g06040D [Brassica napus]
XLOC_032851	72.5133	7.33333	2.49	0.296667	-3.06923	1.98158e-11	2.75768e-10	TULP6	XP_009123201.1 PREDICTED: tubby-like F-box protein 6 [Brassica rapa]
XLOC_032877	12.3767	0.333333	0.34	0.00666667	-5.67243	6.22509e-06	3.65118e-05	-	AAD17414.1 copia-like retroelement pol polyprotein [Arabidopsis thaliana]
XLOC_032943	11	40	0.613333	2.46333	2.00587	3.93548e-05	0.000194042	-	-
XLOC_032950	328.847	17.3333	14.77	0.896667	-4.04195	4.93555e-27	2.39897e-25	-	XP_018470518.1 PREDICTED: uncharacterized protein LOC108842180 isoform X2 [Raphanus sativus]
XLOC_032994	114.333	18	4.83	0.82	-2.55833	7.82909e-12	1.13894e-10	-	CDY70060.1 BnaAnng32470D [Brassica napus]
XLOC_033026	7.33333	0.333333	0.236667	0.0133333	-4.14975	0.000709045	0.00254406	AGD13	XP_018454906.1 PREDICTED: probable ADP-ribosylation factor GTPase-activating protein AGD13 [Raphanus sativus]
XLOC_033031	141.333	16.6667	5.31	0.713333	-2.89606	4.04201e-13	6.70683e-12	NAP1;2	XP_018509938.1 PREDICTED: nucleosome assembly protein 1;2-like, partial [Brassica rapa]
XLOC_033076	12.3333	1.33333	0.486667	0.06	-3.0199	0.000354906	0.00137854	-	CDY62147.1 BnaCnng39350D [Brassica napus]
XLOC_033144	6.66667	0	0.196667	0.001	-7.61961	0.000964792	0.00334475	-	XP_013695601.1 PREDICTED: uncharacterized protein LOC106399689 [Brassica napus]
XLOC_033201	19.6667	2	0.836667	0.1	-3.06465	8.03813e-05	0.000368688	RTNLB2	CDY05135.1 BnaC03g29330D [Brassica napus]
XLOC_033211	43.3333	2.66667	2.65	0.186667	-3.82746	8.15242e-10	9.31775e-09	-	-
XLOC_033322	0	54.68	0.001	2.63	11.3608	9.56185e-23	3.4885e-21	-	CDY71250.1 BnaUnng04270D, partial [Brassica napus]
XLOC_033896	19.78	2	0.903333	0.106667	-3.08215	4.63284e-05	0.00022437	pcp	CDY25785.1 BnaA07g09970D [Brassica napus]
XLOC_033902	16.54	1.85	0.896667	0.12	-2.90154	0.000110859	0.000491591	PDIL1-5	CDY68166.1 BnaCnng57820D, partial [Brassica napus]
XLOC_033914	27.3667	4.39	2.53667	0.493333	-2.3623	7.32283e-05	0.000339138	-	-
XLOC_033955	49.1567	5.07	2.05667	0.25	-3.04031	4.72664e-07	3.46279e-06	At1g65240	CDY25728.1 BnaC03g69470D [Brassica napus]
XLOC_034124	49.2967	3.84667	3.97333	0.376667	-3.39899	6.70517e-10	7.76473e-09	-	-
XLOC_034174	53.3333	8.33333	2.07667	0.376667	-2.46291	1.9634e-07	1.53313e-06	-	-
XLOC_034350	222.5	39.1233	7.02333	1.53333	-2.19548	1.71304e-09	1.86309e-08	CESA8	CDY38950.1 BnaA04g13710D [Brassica napus]
XLOC_034376	42	7.33333	2.13333	0.43	-2.3107	4.31863e-06	2.61639e-05	-	CDY02517.1 BnaA08g01240D [Brassica napus]
XLOC_034395	31.2533	144.427	1.92333	10.92	2.50529	6.61982e-12	9.7247e-11	-	JAU76142.1 Retrovirus-related Pol polyprotein from transposon TNT 1-94 [Noccaea caerulescens]
XLOC_034460	21	0	1.87	0.001	-10.8688	8.23766e-10	9.40813e-09	-	CDY01986.1 BnaC02g27410D [Brassica napus]
XLOC_034505	227.333	41	6.13667	1.21333	-2.33848	3.58904e-14	6.61978e-13	CRWN1	XP_013742021.1 PREDICTED: protein CROWDED NUCLEI 1-like [Brassica napus]
XLOC_034563	11.9533	0	0.736667	0.001	-9.52487	1.20876e-05	6.66453e-05	PBE2	CDY26610.1 BnaA09g46670D [Brassica napus]
XLOC_034610	102.717	11.6667	3.66333	0.483333	-2.92207	2.91396e-13	4.9011e-12	-	CDX95496.1 BnaC01g33880D [Brassica napus]
XLOC_034641	252	18	21.0667	1.72667	-3.6089	1.35076e-25	5.99327e-24	-	XP_006414978.1 hypothetical protein EUTSA_v10026728mg [Eutrema salsugineum]
XLOC_034722	17.9567	0.796667	2.58333	0.12	-4.42813	4.22416e-05	0.000206741	-	-
XLOC_034759	122.083	13.1367	3.12	0.38	-3.03747	2.04201e-15	4.23142e-14	SNF4	-
XLOC_034798	323.85	16	6.96667	0.4	-4.1224	1.44009e-35	1.10075e-33	Os03g0733400	JAU55223.1 Putative AC transposase, partial [Noccaea caerulescens]
XLOC_034832	25	1	1.3	0.0566667	-4.51987	9.59557e-07	6.65276e-06	-	-
XLOC_035032	93.3333	0	3.23667	0.001	-11.6603	1.05756e-23	4.12437e-22	MAP70.1	KRH66768.1 hypothetical protein GLYMA_03G127500 [Glycine max]
XLOC_035125	43	6	1.9	0.306667	-2.63126	2.6181e-07	2.00339e-06	-	CDX76271.1 BnaA08g11290D [Brassica napus]
XLOC_035144	0.526667	20.4367	0.03	1.48667	5.63097	3.41167e-10	4.1026e-09	TPC1	XP_013611388.1 PREDICTED: two pore calcium channel protein 1 [Brassica oleracea var. oleracea] [Brassica oleracea]
XLOC_035278	7928.24	1387.45	146.05	30.57	-2.25627	7.22223e-26	3.26712e-24	HSP70-6	XP_009109254.1 PREDICTED: heat shock 70 kDa protein 6, chloroplastic-like [Brassica rapa]
XLOC_035311	25.3333	3	2.22333	0.283333	-2.97215	0.000127165	0.000555195	-	-
XLOC_035340	493	76.6667	19.8433	3.58	-2.47062	2.0024e-22	7.15838e-21	-	-
XLOC_035371	27.2467	0	1.50667	0.001	-10.5571	1.51012e-12	2.37612e-11	UBC2	XP_013584721.1 PREDICTED: ubiquitin-conjugating enzyme E2 2-like [Brassica oleracea var. oleracea] [Brassica oleracea]
XLOC_035392	0	6	0.001	0.39	8.60733	0.000204831	0.000847973	UBC2	XP_013584721.1 PREDICTED: ubiquitin-conjugating enzyme E2 2-like [Brassica oleracea var. oleracea] [Brassica oleracea]
XLOC_035649	36.4267	228.207	1.08333	7.94333	2.87427	5.9826e-23	2.21226e-21	DOF1.3	XP_009110034.1 PREDICTED: dof zinc finger protein DOF1.3-like [Brassica rapa]
XLOC_035725	5.33333	47.6667	0.186667	1.94667	3.38247	8.11447e-12	1.17799e-10	-	CDX96610.1 BnaA08g21530D [Brassica napus]
XLOC_035917	39.4833	6.93667	0.686667	0.146667	-2.22707	4.11274e-06	2.50258e-05	TSB1	XP_009110718.1 PREDICTED: tryptophan synthase beta chain 1-like isoform X2 [Brassica rapa]
XLOC_035980	50.3333	8.66667	2.28	0.446667	-2.35176	1.84552e-05	9.7732e-05	ACLA-3	CDY31089.1 BnaA08g26390D [Brassica napus]
XLOC_035983	101	11.3333	5.15333	0.723333	-2.83277	4.00136e-07	2.96991e-06	IMPA4	XP_009110839.1 PREDICTED: importin subunit alpha-4 isoform X1 [Brassica rapa]
XLOC_035985	207.253	33.3067	6.10667	1.19333	-2.35539	7.35309e-10	8.47264e-09	-	XP_013657692.1 PREDICTED: uncharacterized protein LOC106362355 [Brassica napus]
XLOC_036456	2.33333	58.6667	0.133333	3.90667	4.87283	2.59589e-18	6.89948e-17	DOF5.4	XP_009111960.1 PREDICTED: dof zinc finger protein DOF5.4-like [Brassica rapa]
XLOC_036487	0.333333	7.33333	0.0166667	0.48	4.848	0.000307527	0.00121471	-	CDX91403.1 BnaC04g07470D [Brassica napus]
XLOC_036558	1.41	39.1667	0.0233333	0.706667	4.92057	7.80649e-11	1.01499e-09	AAO2	XP_009150288.1 PREDICTED: indole-3-acetaldehyde oxidase-like [Brassica rapa]
XLOC_036581	68	11.6667	2.86333	0.566667	-2.33712	1.5847e-07	1.25644e-06	ACA8	XP_013714757.1 PREDICTED: calcium-transporting ATPase 8, plasma membrane-type-like isoform X4 [Brassica napus]
XLOC_036710	41.05	0	1.65667	0.001	-10.6941	1.19931e-12	1.91068e-11	UBP12	CDY70520.1 BnaA09g56140D [Brassica napus]
XLOC_036915	292.96	43.2033	7.43667	1.40333	-2.4058	2.60722e-18	6.92718e-17	NUDT3	CDY70891.1 BnaUnng04050D [Brassica napus]
XLOC_036932	30	4.33333	0.913333	0.156667	-2.54344	1.4504e-05	7.85924e-05	TPS14	XP_009113120.2 PREDICTED: LOW QUALITY PROTEIN: S-(+)-linalool synthase, chloroplastic [Brassica rapa]
XLOC_037254	6.75667	0	0.276667	0.001	-8.11201	0.000101158	0.000452913	HDG12	CDY72035.1 BnaAnng39700D [Brassica napus]
XLOC_037285	9.82	0.516667	0.266667	0.0166667	-4	0.000248074	0.00100429	CIPK24	CDY03449.1 BnaC01g16330D [Brassica napus]
XLOC_037452	33.6667	5.66667	1.09333	0.253333	-2.10962	1.33898e-05	7.31623e-05	PP2AA2	EYU40874.1 hypothetical protein MIMGU_mgv1a003588mg [Erythranthe guttata]
XLOC_037511	103.667	10	1.68667	0.176667	-3.25507	6.70989e-14	1.20651e-12	BGLU11	CDY41076.1 BnaA09g18550D [Brassica napus]
XLOC_037551	49.51	4.93	2.04667	0.246667	-3.05264	6.83063e-09	6.76419e-08	At1g65240	CDY25728.1 BnaC03g69470D [Brassica napus]
XLOC_037563	14.3333	1.66667	0.603333	0.08	-2.91488	0.00022282	0.000914316	-	CDY19559.1 BnaC09g13440D [Brassica napus]
XLOC_037576	11	0.333333	0.603333	0.0233333	-4.69249	1.17198e-05	6.48634e-05	-	XP_009115748.1 PREDICTED: uncharacterized protein LOC103840987 [Brassica rapa]
XLOC_037618	19.3333	2	1.02667	0.123333	-3.05733	2.98941e-05	0.000151394	TPST	CDY20331.1 BnaC04g36250D [Brassica napus]
XLOC_037741	35.6667	4.33333	1.28	0.183333	-2.8036	2.21133e-07	1.71377e-06	EDE1	XP_009114938.1 PREDICTED: protein ENDOSPERM DEFECTIVE 1-like isoform X1 [Brassica rapa]
XLOC_037757	58.8533	4.33333	2.17667	0.2	-3.44405	4.42007e-12	6.60761e-11	MTPC4	XP_018440282.1 PREDICTED: uncharacterized protein LOC108812502 [Raphanus sativus]
XLOC_037898	935	100.333	53.8867	6.83667	-2.97856	2.50036e-33	1.70015e-31	-	CDY14700.1 BnaC05g19570D [Brassica napus]
XLOC_037902	8.33333	36	0.25	1.31667	2.39689	9.89388e-05	0.000444149	N	CDY16226.1 BnaA09g29600D [Brassica napus]
XLOC_037903	21.77	111.45	0.333333	2.28	2.774	6.11172e-12	9.01295e-11	TAO1	CDY16226.1 BnaA09g29600D [Brassica napus]
XLOC_038160	128.583	13.1967	3.44333	0.416667	-3.04684	2.54384e-15	5.22592e-14	SNF4	-
XLOC_038202	85.7467	8.18667	6.93	0.82	-3.07916	7.39895e-07	5.23085e-06	-	JAU52045.1 hypothetical protein LC_TR11347_c2_g1_i1_g.39937, partial [Noccaea caerulescens]
XLOC_038406	8.69667	0	0.433333	0.001	-8.75933	0.000115375	0.000509399	-	-
XLOC_038456	10.6667	1	0.433333	0.0466667	-3.21501	0.000638369	0.00231935	ARP7	CDY52344.1 BnaA09g38930D [Brassica napus]
XLOC_038565	20.6667	0	0.916667	0.001	-9.84025	1.14028e-09	1.27465e-08	At1g77360	CDY50904.1 BnaCnng19960D [Brassica napus]
XLOC_038728	25.6667	3.33333	1.01333	0.16	-2.66297	1.10871e-05	6.16837e-05	-	XP_009117550.1 PREDICTED: uncharacterized protein LOC103842651 isoform X3 [Brassica rapa]
XLOC_038738	35.6667	374.99	1.88333	23.6867	3.65271	1.67927e-36	1.34694e-34	At5g01750	CDY66600.1 BnaAnng22520D [Brassica napus]
XLOC_038865	227.017	23.7967	8.82	1.08	-3.02975	3.46502e-18	9.10805e-17	CESA8	ACS68198.1 cellulose synthase 8.1 catalytic subunit [Brassica napus]
XLOC_038907	28	2	0.583333	0.05	-3.54432	1.44954e-06	9.68052e-06	At3g22470	CDY33797.1 BnaA09g46030D [Brassica napus]
XLOC_038917	211.667	34.6667	9.22333	1.70333	-2.43693	1.97191e-13	3.36631e-12	RBP45B	XP_013605549.1 PREDICTED: polyadenylate-binding protein RBP45B isoform X1 [Brassica oleracea var. oleracea] [Brassica oleracea]
XLOC_039053	31.8733	5.33333	1.17667	0.226667	-2.37606	1.93817e-05	0.000102209	truA	CDY06373.1 BnaA09g48300D [Brassica napus]
XLOC_039359	26.4833	2.35	1.05	0.106667	-3.29921	3.27662e-05	0.000164456	RD22	CDY19799.1 BnaA09g04520D [Brassica napus]
XLOC_039368	35.37	5.40667	2.09	0.493333	-2.08287	1.90052e-06	1.23804e-05	MUB6	CDY60722.1 BnaAnng17130D [Brassica napus]
XLOC_039459	16.3333	0.666667	0.83	0.0433333	-4.25956	0.000166374	0.000703919	AHL14	XP_010455181.1 PREDICTED: AT-hook motif nuclear-localized protein 14-like [Camelina sativa]
XLOC_039506	45.6667	7.66667	1.21667	0.246667	-2.3023	1.12062e-05	6.22963e-05	-	CDX91393.1 BnaC04g07570D [Brassica napus]
XLOC_039510	0	36.6667	0.001	1.55667	10.6042	4.22412e-16	9.31698e-15	CLPR2	CDY23538.1 BnaC06g25070D [Brassica napus]
XLOC_039591	0	10	0.001	0.56	9.12928	1.21464e-06	8.24076e-06	-	-
XLOC_039858	0.666667	8.33333	0.0233333	0.286667	3.61891	0.000158801	0.000675923	At5g41680	XP_013750255.1 PREDICTED: putative inactive receptor-like protein kinase At1g64210 [Brassica napus]
XLOC_039939	11.3333	0	0.51	0.001	-8.99435	1.71863e-06	1.12987e-05	At5g39020	XP_018435200.1 PREDICTED: probable receptor-like protein kinase At5g39030 [Raphanus sativus]
XLOC_039940	82	13.6667	3.19	0.606667	-2.39458	5.59482e-08	4.78089e-07	BUBR1	XP_018434960.1 PREDICTED: mitotic spindle checkpoint protein BUBR1-like [Raphanus sativus]
XLOC_040083	28	5	1.14667	0.233333	-2.29698	5.52964e-05	0.000263326	ICS1	XP_018443067.1 PREDICTED: isochorismate synthase 1, chloroplastic-like [Raphanus sativus]
XLOC_040125	59.6667	7.33333	1.49	0.223333	-2.73804	7.78944e-09	7.64134e-08	gatB	CDY48906.1 BnaA09g22890D [Brassica napus]
XLOC_040216	29.3333	4.33333	1.48	0.263333	-2.49064	1.03397e-05	5.79267e-05	-	CDY27604.1 BnaA09g28030D [Brassica napus]
XLOC_040257	80.6667	11.3333	2.43	0.406667	-2.57904	4.988e-10	5.87874e-09	-	XP_002880934.1 hypothetical protein ARALYDRAFT_901677 [Arabidopsis lyrata subsp. lyrata] [Arabidopsis lyrata]
XLOC_040323	8.33333	0	0.57	0.001	-9.15482	5.8072e-05	0.000275457	At5g16180	JAU08292.1 Chloroplastic group IIA intron splicing facilitator CRS1, chloroplastic, partial [Noccaea caerulescens]
XLOC_040477	67.18	267.457	1.38333	5.86667	2.08439	3.28422e-16	7.32e-15	JMJ706	XP_013661956.1 PREDICTED: lysine-specific demethylase JMJ706-like isoform X1 [Brassica napus]
XLOC_040509	6.33333	0	0.116667	0.001	-6.86625	0.000221375	0.000909169	MPK20	XP_013694940.1 PREDICTED: uncharacterized protein LOC106399003, partial [Brassica napus]
XLOC_040539	10	0.333333	0.44	0.0166667	-4.72247	4.248e-05	0.000207788	-	CDX94589.1 BnaC09g22470D [Brassica napus]
XLOC_040563	10.18	0	0.443333	0.001	-8.79225	3.57116e-06	2.20092e-05	NRAMP6	CDX97412.1 BnaC08g12770D [Brassica napus]
XLOC_040684	151.667	0	1.57667	0.001	-10.6227	1.90299e-29	1.06848e-27	SPBC23E6.02	XP_013726673.1 PREDICTED: LOW QUALITY PROTEIN: uncharacterized ATP-dependent helicase C23E6.02-like [Brassica napus]
XLOC_040718	254.56	40.3333	16.7933	3.31333	-2.34153	1.22495e-13	2.13897e-12	-	-
XLOC_040733	65.3333	8.66667	2.90333	0.44	-2.72213	2.65231e-09	2.79893e-08	HAP2	KFK21945.1 hypothetical protein AALP_AAs69469U000100, partial [Arabis alpina]
XLOC_040809	72.42	12.69	2.41	0.506667	-2.24992	6.5183e-08	5.50108e-07	-	CDX82972.1 BnaC01g14220D [Brassica napus]
XLOC_040816	74.1667	4.66667	2.75667	0.196667	-3.8091	3.53366e-14	6.52394e-13	-	CDY14170.1 BnaC02g02870D [Brassica napus]
XLOC_040818	7	0	0.403333	0.001	-8.65583	0.000400842	0.00153502	-	XP_018448310.1 PREDICTED: symplekin-like, partial [Raphanus sativus]
XLOC_040852	3	92.6667	0.0933333	3.31333	5.14975	1.03828e-25	4.6473e-24	HOP1	XP_013687164.1 PREDICTED: uncharacterized protein LOC106391139 [Brassica napus]
XLOC_040880	16.74	0.666667	0.883333	0.04	-4.46489	3.92163e-07	2.91441e-06	-	XP_013725957.1 PREDICTED: uncharacterized protein LOC106429750 [Brassica napus]
XLOC_040894	1.89333	18.92	0.0466667	0.573333	3.61891	4.63934e-05	0.000224642	PAB3	CDY21387.1 BnaA09g30400D [Brassica napus]
XLOC_040914	382.667	82.6667	11.2367	2.44333	-2.20129	2.49563e-15	5.13102e-14	VAL2	XP_002874359.1 hypothetical protein ARALYDRAFT_489559 [Arabidopsis lyrata subsp. lyrata] [Arabidopsis lyrata]
XLOC_041005	17.6667	1.66667	0.753333	0.0833333	-3.17632	4.88534e-05	0.000235419	-	-
XLOC_041093	46.6333	6.18333	1.86333	0.326667	-2.51199	6.04138e-06	3.55107e-05	-	XP_018479218.1 PREDICTED: uncharacterized protein LOC108850140 [Raphanus sativus]
XLOC_041125	268.333	17.3333	16.1567	1.19667	-3.75504	9.66078e-25	4.03554e-23	-	XP_013658583.1 PREDICTED: uncharacterized protein LOC106363380 [Brassica napus]
XLOC_041131	32.6667	0	1.08333	0.001	-10.0813	2.55298e-12	3.92166e-11	-	XP_013594248.1 PREDICTED: uncharacterized protein LOC106302251 [Brassica oleracea var. oleracea] [Brassica oleracea]
XLOC_041153	51	5.66667	1.53333	0.2	-2.9386	1.1039e-09	1.23634e-08	At4g10400	XP_018510612.1 PREDICTED: FBD-associated F-box protein At4g10400-like isoform X1 [Brassica rapa]
XLOC_041172	60.08	8.52333	2.12333	0.343333	-2.62865	3.37014e-08	2.99132e-07	fabG	CDY40209.1 BnaA09g34910D [Brassica napus]
XLOC_041432	13.3333	0	1.17667	0.001	-10.2005	4.77352e-07	3.49445e-06	PAT14	XP_013603650.1 PREDICTED: uncharacterized protein LOC106310970 [Brassica oleracea var. oleracea] [Brassica oleracea]
XLOC_041466	35.0967	6.13333	1.16667	0.24	-2.28129	3.19712e-06	1.98902e-05	At3g61750	XP_013663911.1 PREDICTED: cytochrome b561 and DOMON domain-containing protein At3g61750-like [Brassica napus]
XLOC_041586	28.6667	4.66667	1.12333	0.206667	-2.44241	1.20864e-05	6.66453e-05	REM13	XP_009117116.1 PREDICTED: LOW QUALITY PROTEIN: B3 domain-containing protein REM13-like [Brassica rapa]
XLOC_041749	6.66667	34.6667	0.23	1.39333	2.59883	3.18571e-07	2.40092e-06	OPR2	CDY21723.1 BnaA09g44740D [Brassica napus]
XLOC_041919	19	0.666667	0.78	0.0333333	-4.54844	1.39019e-07	1.11145e-06	HPR3	XP_013602270.1 PREDICTED: glyoxylate/hydroxypyruvate reductase HPR3-like isoform X2 [Brassica oleracea var. oleracea] [Brassica oleracea]
XLOC_042039	5.89	0	0.146667	0.001	-7.1964	0.000493338	0.00184663	-	-
XLOC_042351	46.2233	0	1.56333	0.001	-10.6104	2.66379e-18	7.07258e-17	PFP-BETA1	XP_013606923.1 PREDICTED: uncharacterized protein LOC106313608 isoform X1 [Brassica oleracea var. oleracea] [Brassica oleracea]
XLOC_042376	53.55	0	2.01333	0.001	-10.9754	1.1807e-16	2.73041e-15	-	CDY49303.1 BnaA07g01640D [Brassica napus]
XLOC_042378	31.3333	0	1.07333	0.001	-10.0679	1.34155e-13	2.32874e-12	At5g51370	XP_009133585.1 PREDICTED: uncharacterized protein LOC103858058 [Brassica rapa]
XLOC_042611	44.6667	7	2.27667	0.403333	-2.49688	1.65463e-06	1.09193e-05	-	-
XLOC_042612	60.6667	6.33333	3.79	0.433333	-3.12865	2.90559e-07	2.20592e-06	-	-
XLOC_042617	20.6667	2.33333	1.38	0.19	-2.8606	2.30827e-05	0.00011953	At1g06020	XP_013660627.1 PREDICTED: probable fructokinase-2 [Brassica napus]
XLOC_042638	24.7967	4.26	1.15667	0.243333	-2.24897	0.000863044	0.00303291	At1g54610	XP_006408116.1 hypothetical protein EUTSA_v10020353mg [Eutrema salsugineum]
XLOC_042688	10.2533	36.9067	0.243333	1.07	2.1366	1.54418e-05	8.3149e-05	At4g02760	XP_013722939.1 PREDICTED: F-box protein At4g02760-like [Brassica napus]
XLOC_042712	72.6433	768.18	2.15	26.2033	3.60734	4.49468e-43	4.88908e-41	NAC002	XP_009119728.1 PREDICTED: NAC domain-containing protein 2 [Brassica rapa]
XLOC_042740	479.333	0	10.5033	0.001	-13.3586	4.37718e-81	2.15639e-78	PKP2	XP_013612893.1 PREDICTED: plastidial pyruvate kinase 2 [Brassica oleracea var. oleracea] [Brassica oleracea]
XLOC_042753	22	1	0.773333	0.0466667	-4.05063	3.84959e-08	3.38619e-07	CPN60B1	XP_013605976.1 PREDICTED: chaperonin 60 subunit beta 2, chloroplastic-like [Brassica oleracea var. oleracea] [Brassica oleracea]
XLOC_042801	294.333	57	13.0567	2.8	-2.22129	2.32551e-14	4.37163e-13	REV	BAJ34255.1 unnamed protein product [Eutrema halophilum]
XLOC_042807	493.89	56.36	15.9133	2.15	-2.88783	2.72053e-28	1.42875e-26	ANL2	XP_013730835.1 PREDICTED: uncharacterized protein LOC106434509 [Brassica napus]
XLOC_042817	251.693	27	7.92	1.00667	-2.97591	2.37818e-23	9.01676e-22	-	XP_013639215.1 PREDICTED: mRNA turnover protein 4 homolog [Brassica oleracea var. oleracea] [Brassica oleracea]
XLOC_042888	113.583	11	3.17667	0.35	-3.18209	8.62798e-13	1.39259e-11	At5g56590	CDY64970.1 BnaAnng19910D [Brassica napus]
XLOC_042940	39.27	5.63667	1.94333	0.326667	-2.57264	6.18269e-06	3.62966e-05	RPB2	CDY50800.1 BnaCnng19640D [Brassica napus]
XLOC_042945	15	0	0.7	0.001	-9.45121	1.10094e-07	8.95289e-07	-	CDY51275.1 BnaA10g11730D [Brassica napus]
XLOC_043004	4.33333	37.6667	0.236667	2.40333	3.34411	5.31539e-09	5.35113e-08	-	-
XLOC_043283	16.6667	0.333333	1.34	0.0333333	-5.32912	8.65197e-08	7.16556e-07	At1g11270	XP_013683117.1 PREDICTED: F-box protein At1g11270-like isoform X1 [Brassica napus]
XLOC_043305	23.7233	4	1.61667	0.31	-2.38268	0.000469676	0.00176777	-	CDY38446.1 BnaA10g17120D [Brassica napus]
XLOC_043340	28.6667	3.66667	1.24667	0.176667	-2.81897	1.0756e-05	6.00123e-05	TK	XP_013592156.1 PREDICTED: thymidine kinase-like [Brassica oleracea var. oleracea] [Brassica oleracea]
XLOC_043370	79.7533	15.6667	2.56	0.586667	-2.12553	1.3511e-08	1.27355e-07	-	CDY31413.1 BnaA07g03480D [Brassica napus]
XLOC_043595	53.5667	8.15333	1.30667	0.21	-2.63743	7.37463e-07	5.21607e-06	At4g34450	XP_013698853.1 PREDICTED: uncharacterized protein LOC106402622 isoform X2 [Brassica napus]
XLOC_044084	277.117	27.1433	3.74333	0.443333	-3.07786	8.30451e-21	2.6633e-19	At1g12280	XP_013592465.1 PREDICTED: probable disease resistance protein At1g12280 [Brassica oleracea var. oleracea] [Brassica oleracea]
XLOC_044091	11.6667	0	0.603333	0.001	-9.23681	4.9173e-07	3.59213e-06	MSD1	XP_009122529.1 PREDICTED: superoxide dismutase [Mn] 1, mitochondrial [Brassica rapa]
XLOC_044092	26.6667	0	1.08333	0.001	-10.0813	2.18866e-12	3.39136e-11	-	CDY40464.1 BnaA04g20530D [Brassica napus]
XLOC_044114	132.423	26.0133	2.34667	0.536667	-2.12851	7.6925e-09	7.55401e-08	GRXC14	XP_013671042.1 PREDICTED: uncharacterized protein LOC106375629 [Brassica napus]
XLOC_044118	60	13	4.62333	1.11	-2.05837	3.02909e-05	0.000153169	-	-
XLOC_044166	11.0333	0	0.993333	0.001	-9.95613	0.000293124	0.00116402	-	-
XLOC_044323	22.6433	1.28333	0.583333	0.0333333	-4.12928	0.000126633	0.000553219	-	XP_006305951.1 hypothetical protein CARUB_v10011198mg [Capsella rubella]
XLOC_044405	11.3333	0	0.5	0.001	-8.96578	1.73528e-06	1.13945e-05	SGR2	XP_018473585.1 PREDICTED: protein STAY-GREEN 2, chloroplastic-like [Raphanus sativus]
XLOC_044514	1.33333	44.3333	0.0933333	3.91	5.38863	2.64011e-15	5.41496e-14	-	XP_009120196.1 PREDICTED: uncharacterized protein LOC103845115 [Brassica rapa]
XLOC_044549	58.6667	11.3333	1.92667	0.42	-2.19765	2.64844e-06	1.67344e-05	PP7	XP_009112109.1 PREDICTED: serine/threonine-protein phosphatase 7 [Brassica rapa]
XLOC_044646	13.3333	0	0.58	0.001	-9.17991	5.50973e-07	3.98299e-06	PGM	XP_013603885.1 PREDICTED: phosphoglycerate mutase-like protein isoform X1 [Brassica oleracea var. oleracea] [Brassica oleracea]
XLOC_044710	6.08333	0	0.26	0.001	-8.02237	0.000304559	0.00120486	-	CDY38195.1 BnaA09g11940D [Brassica napus]
XLOC_044948	8.66667	0.333333	0.623333	0.03	-4.37697	0.000128617	0.000560891	-	XP_009121284.1 PREDICTED: uncharacterized protein LOC103846121 [Brassica rapa]
XLOC_045146	74	221	0.91	10.6833	3.55335	1.03056e-07	8.42817e-07	PCMP-E6	XP_009136179.1 PREDICTED: LOW QUALITY PROTEIN: pentatricopeptide repeat-containing protein At4g22760 [Brassica rapa]
XLOC_045208	43.6667	2.66667	2.68333	0.19	-3.81995	9.10699e-11	1.17527e-09	GLCAK1	XP_013666096.1 PREDICTED: probable glucuronokinase 2 [Brassica napus]
XLOC_045605	109.893	21.8567	4.35333	1.02333	-2.08884	7.89965e-09	7.74051e-08	At5g40670	CDY45078.1 BnaA02g04980D [Brassica napus]
XLOC_045803	17.0867	0.333333	1.29667	0.03	-5.4337	1.96896e-07	1.537e-06	UBC2	XP_013584721.1 PREDICTED: ubiquitin-conjugating enzyme E2 2-like [Brassica oleracea var. oleracea] [Brassica oleracea]
XLOC_045817	38.6667	449.667	1.44333	20.02	3.79397	1.66091e-42	1.76149e-40	-	-
XLOC_045831	0.446667	16.2267	0.04	1.41667	5.14636	2.29543e-08	2.09064e-07	EX1	CDY46102.1 BnaA03g52660D [Brassica napus]
XLOC_045856	6.33333	0	0.28	0.001	-8.12928	0.000492633	0.00184417	gtf2b	XP_013749422.1 PREDICTED: uncharacterized protein LOC106451971 [Brassica napus]
XLOC_045858	198.333	1.33333	9.56333	0.08	-6.90137	3.22308e-42	3.36221e-40	-	-
XLOC_045867	8	0	0.633333	0.001	-9.30682	6.82127e-05	0.000318162	LCB1	XP_013620778.1 PREDICTED: long chain base biosynthesis protein 1 [Brassica oleracea var. oleracea] [Brassica oleracea]
XLOC_045873	19.6967	1.43667	1.03333	0.09	-3.52124	2.26102e-05	0.000117378	CXIP4	CDY47886.1 BnaA07g14310D [Brassica napus]
XLOC_045968	146.667	11.3333	7.87333	0.7	-3.49155	5.25446e-20	1.58715e-18	At4g34220	CDY69287.1 BnaCnng62860D, partial [Brassica napus]
XLOC_045989	12.67	0.333333	1.25	0.0366667	-5.09132	5.69224e-06	3.36098e-05	-	-
XLOC_046088	29.3333	2	1.16	0.0933333	-3.63559	4.03367e-08	3.53864e-07	-	-
XLOC_046114	21.1533	75.8767	0.303333	1.35667	2.16109	1.91891e-07	1.50023e-06	JMJ706	XP_013712857.1 PREDICTED: lysine-specific demethylase JMJ706-like isoform X1 [Brassica napus]
XLOC_046136	63.3333	0	2.12333	0.001	-11.0521	5.09029e-20	1.53877e-18	-	CDY70410.1 BnaCnng68220D [Brassica napus]
XLOC_046141	57	9.66667	1.52	0.296667	-2.35716	7.0274e-08	5.90073e-07	HEMA2	CDX68482.1 BnaC01g25600D [Brassica napus]
XLOC_046163	268.667	27.6667	7.56667	0.953333	-2.98861	1.88863e-14	3.57678e-13	-	CDY13932.1 BnaC09g38940D [Brassica napus]
XLOC_046170	75.0567	5.29	3.44	0.243333	-3.8214	1.75629e-14	3.33608e-13	-	XP_013673194.1 PREDICTED: uncharacterized protein LOC106377492 isoform X2 [Brassica napus]
XLOC_046300	116	16	8.29333	1.3	-2.67344	3.81986e-11	5.13077e-10	-	CDY33685.1 BnaC04g29660D [Brassica napus]
XLOC_046500	20.6667	2.66667	1.15333	0.176667	-2.70671	5.32736e-05	0.000254614	-	XP_018445433.1 PREDICTED: uncharacterized protein LOC108817272 isoform X2 [Raphanus sativus]
XLOC_046633	66.6667	3	3.75667	0.193333	-4.28029	2.1618e-15	4.47238e-14	ANNAT8	CDY03391.1 BnaC01g16910D [Brassica napus]
XLOC_046745	1320.67	117.587	44.2633	4.65667	-3.24874	1.04573e-40	1.01593e-38	TIC110	XP_009110969.1 PREDICTED: protein TIC110, chloroplastic [Brassica rapa]
XLOC_046759	41.3333	3.66667	2.01333	0.32	-2.65344	2.71882e-09	2.86516e-08	JMJ703	XP_013678695.1 PREDICTED: putative lysine-specific demethylase JMJ16 [Brassica napus]
XLOC_046939	101	15.3333	3.36333	0.573333	-2.55245	3.47912e-09	3.6042e-08	-	XP_013588999.1 PREDICTED: uncharacterized protein LOC106297268 [Brassica oleracea var. oleracea] [Brassica oleracea]
XLOC_046969	21	0	1.77333	0.001	-10.7922	4.87349e-09	4.94209e-08	-	-
XLOC_046976	115	9	4.46667	0.396667	-3.4932	7.66017e-16	1.64723e-14	-	XP_018451419.1 PREDICTED: uncharacterized protein LOC108822758 [Raphanus sativus]
XLOC_047077	28.4067	0	1.07667	0.001	-10.0724	2.19836e-11	3.04327e-10	-	CDY16327.1 BnaC01g23620D [Brassica napus]
XLOC_047182	57	0	1.62	0.001	-10.6618	5.81913e-18	1.49461e-16	LA1	XP_018444809.1 PREDICTED: la protein 1 [Raphanus sativus]
XLOC_047195	16.6667	0	1.20333	0.001	-10.2328	1.67777e-08	1.55774e-07	-	-
XLOC_047202	16.3933	2	0.896667	0.13	-2.78606	0.000538429	0.00199266	-	XP_013609813.1 PREDICTED: uncharacterized protein LOC106316470 isoform X2 [Brassica oleracea var. oleracea] [Brassica oleracea]
XLOC_047246	230.333	33.6667	19.41	3.22333	-2.59017	4.83341e-15	9.65923e-14	-	-
XLOC_047366	14	1	0.406667	0.0366667	-3.47131	2.83641e-05	0.000144368	RZ1B	XP_013620001.1 PREDICTED: LOW QUALITY PROTEIN: glycine-rich RNA-binding protein RZ1B [Brassica oleracea var. oleracea] [Brassica oleracea]
XLOC_047382	73.6267	14.93	3.54667	0.803333	-2.14239	1.65394e-06	1.09157e-05	PROC1	KMZ74886.1 Alanine aminotransferase 2, mitochondrial [Zostera marina]
XLOC_047404	18	2	0.293333	0.04	-2.87447	8.37342e-05	0.000382687	B120	CDY48827.1 BnaC01g43350D [Brassica napus]
XLOC_047410	33.3333	3.33333	1.49333	0.176667	-3.07943	5.22226e-08	4.48512e-07	-	XP_003547338.1 PREDICTED: uncharacterized protein LOC100799456 isoform X1 [Glycine max]
XLOC_047424	52.3333	7.66667	1.89	0.323333	-2.54729	2.00086e-08	1.83814e-07	At1g29880	CDY52539.1 BnaC02g43900D [Brassica napus]
XLOC_047471	17	1	0.96	0.0666667	-3.848	1.42038e-05	7.71163e-05	-	-
XLOC_047481	111.667	8	3.36	0.276667	-3.60224	2.2738e-13	3.86026e-12	-	CDY19268.1 BnaC01g32120D [Brassica napus]
XLOC_047594	32.6667	4.33333	3.03	0.43	-2.81691	0.000400541	0.00153402	SURF1	XP_009132643.1 PREDICTED: uncharacterized protein LOC103857215, partial [Brassica rapa]
XLOC_047624	190.667	25.9933	14.74	2.29	-2.68632	4.16082e-15	8.38754e-14	-	-
XLOC_047725	74.2233	10.98	4.59	0.816667	-2.49067	4.70174e-09	4.77597e-08	RPN3B	CDX82161.1 BnaC02g21290D [Brassica napus]
XLOC_047792	108	576.667	0.893333	5.90333	2.72426	3.22246e-13	5.39483e-12	-	AAZ41811.1 01P13-1 [Brassica rapa subsp. pekinensis] [Brassica rapa]
XLOC_047871	402.667	42.3333	15.1167	1.86	-3.02277	5.16153e-29	2.82533e-27	At4g38730	CDY66797.1 BnaCnng52400D [Brassica napus]
XLOC_047925	417.333	58	13.3433	1.98667	-2.7477	1.09376e-21	3.72854e-20	At1g64190	CDX69346.1 BnaC01g01070D [Brassica napus]
XLOC_047930	19.3333	1.66667	0.553333	0.0666667	-3.05311	7.19234e-06	4.16034e-05	XCP2	CDX69329.1 BnaC01g01240D [Brassica napus]
XLOC_047992	8.66667	0	0.26	0.001	-8.02237	0.000169021	0.000713851	-	XP_009113005.1 PREDICTED: uncharacterized protein LOC103838323 [Brassica rapa]
XLOC_048088	25.3333	4	1.24667	0.21	-2.56961	0.00011074	0.000491177	RH34	CDY42661.1 BnaC04g22450D [Brassica napus]
XLOC_048098	30.1867	3.22333	1.10667	0.19	-2.54215	6.80659e-07	4.84492e-06	BGLU11	XP_018480797.1 PREDICTED: beta-glucosidase 11 isoform X2 [Raphanus sativus]
XLOC_048109	12.6667	61	0.71	4.14	2.54374	1.14354e-08	1.08933e-07	CBSX2	XP_013638704.1 PREDICTED: LOW QUALITY PROTEIN: CBS domain-containing protein CBSX2, chloroplastic [Brassica oleracea var. oleracea] [Brassica oleracea]
XLOC_048223	45.8833	7.89333	1.82	0.36	-2.33787	5.65347e-06	3.34003e-05	At3g47300	JAU47048.1 SelT-like protein, partial [Noccaea caerulescens]
XLOC_048246	21	4	0.726667	0.166667	-2.12433	0.000280764	0.00112042	SYP22	CDY03181.1 BnaC09g19750D [Brassica napus]
XLOC_048264	164.587	28.3333	4.71333	1.02	-2.20818	3.442e-12	5.21077e-11	PHL1	XP_018452851.1 PREDICTED: protein PHR1-LIKE 1-like isoform X1 [Raphanus sativus]
XLOC_048266	21.3333	0	1.12667	0.001	-10.1378	3.13684e-10	3.78822e-09	-	XP_013690777.1 PREDICTED: uncharacterized protein LOC106394767 [Brassica napus]
XLOC_048267	8.42	0	0.323333	0.001	-8.33688	0.000116682	0.000514246	PAE12	CDY06774.1 BnaC01g08730D [Brassica napus]
XLOC_048268	21.3333	0	2.04333	0.001	-10.9967	8.04629e-10	9.20472e-09	PAE12	CDY49986.1 BnaC03g34430D [Brassica napus]
XLOC_048295	20.6967	1.33333	1.16	0.09	-3.68806	2.61274e-06	1.6532e-05	-	XP_013639859.1 PREDICTED: uncharacterized protein LOC106345164 [Brassica napus]
XLOC_048392	11.21	0	0.996667	0.001	-9.96097	9.61419e-07	6.6637e-06	-	XP_018512865.1 PREDICTED: uncharacterized protein LOC103860211 [Brassica rapa]
XLOC_048637	152.15	16.3167	4.67	0.64	-2.86728	1.13255e-15	2.40026e-14	-	CDX82972.1 BnaC01g14220D [Brassica napus]
XLOC_048666	23.3333	0	0.89	0.001	-9.79766	2.73761e-11	3.74255e-10	-	-
XLOC_048704	18.6667	0	0.356667	0.001	-8.47843	4.7312e-09	4.80354e-08	SMC5	XP_009131510.1 PREDICTED: structural maintenance of chromosomes protein 5 [Brassica rapa]
XLOC_048919	12.55	1.66667	1.09667	0.173333	-2.6615	0.000845708	0.00297801	At3g12800	XP_013617052.1 PREDICTED: LOW QUALITY PROTEIN: uncharacterized protein LOC106323485 [Brassica oleracea var. oleracea] [Brassica oleracea]
XLOC_048956	68	6.33333	2.36333	0.266667	-3.14771	6.85104e-12	1.0047e-10	-	-
XLOC_049085	1	12.3333	0.04	0.62	3.9542	1.34766e-05	7.35786e-05	-	XP_018489567.1 PREDICTED: uncharacterized protein LOC108860160 [Raphanus sativus]
XLOC_049104	52.3333	3.33333	1.76333	0.133333	-3.7252	1.24717e-12	1.98238e-11	CDF2	XP_002870770.1 hypothetical protein ARALYDRAFT_916337 [Arabidopsis lyrata subsp. lyrata] [Arabidopsis lyrata]
XLOC_049132	952	48.3333	39.6467	2.32	-4.095	1.41943e-47	1.90154e-45	-	-
XLOC_049181	20	2.66667	0.226667	0.04	-2.5025	0.000405742	0.0015513	Os03g0733400	CDY53459.1 BnaCnng25180D [Brassica napus]
XLOC_049234	35	5	2.25333	0.386667	-2.5429	1.14691e-06	7.82508e-06	-	XP_018469807.1 PREDICTED: uncharacterized protein LOC108841554 [Raphanus sativus]
XLOC_049320	27	3	1.12667	0.15	-2.90903	7.06728e-06	4.09545e-05	-	CDX68471.1 BnaC01g25490D [Brassica napus]
XLOC_049354	10	1	0.446667	0.0533333	-3.06609	0.000919544	0.00320579	-	-
XLOC_049356	10	0	0.896667	0.001	-9.80843	3.80472e-06	2.33225e-05	-	-
XLOC_049382	35.3333	2.66667	3.16	0.26	-3.60334	6.42726e-06	3.76139e-05	-	XP_018448739.1 PREDICTED: uncharacterized protein At4g04775-like [Raphanus sativus]
XLOC_049398	792.83	5452.89	14.7567	118.1	3.00057	2.8465e-39	2.59688e-37	HSP70	XP_009102555.1 PREDICTED: probable mediator of RNA polymerase II transcription subunit 37e [Brassica rapa]
XLOC_049424	22.38	170.147	1.13667	9.30667	3.03346	1.25258e-21	4.25287e-20	RID3	CDY33386.1 BnaC05g11970D [Brassica napus]
XLOC_049466	66.3133	2.33333	2.16333	0.09	-4.58719	4.31557e-17	1.03563e-15	At4g26100	CDY00106.1 BnaC09g01950D [Brassica napus]
XLOC_049483	20.6667	0	1.07667	0.001	-10.0724	1.97569e-10	2.44472e-09	-	CDY49477.1 BnaCnng17430D [Brassica napus]
XLOC_049501	3	165	0.0566667	3.46667	5.9349	2.97306e-41	2.96374e-39	-	XP_013624764.1 PREDICTED: uncharacterized protein LOC106330921 [Brassica oleracea var. oleracea] [Brassica oleracea]
XLOC_049539	21.6667	0.333333	0.946667	0.0133333	-6.14975	1.37679e-09	1.51683e-08	SCRM	CDY09016.1 BnaC01g30750D [Brassica napus]
XLOC_049565	9.66667	0.666667	0.533333	0.0466667	-3.51457	0.000981567	0.00339597	TRB2	CDY59554.1 BnaC01g43690D [Brassica napus]
XLOC_049575	91	15.6667	2.06667	0.42	-2.29884	1.48173e-08	1.3876e-07	HDA15	XP_013587473.1 PREDICTED: histone deacetylase 15 [Brassica oleracea var. oleracea] [Brassica oleracea]
XLOC_049585	1.33333	28.6667	0.136667	2.95	4.43198	9.63673e-10	1.09e-08	GIP	XP_018512896.1 PREDICTED: uncharacterized protein LOC108871194 [Brassica rapa]
XLOC_049643	61.6667	10.3333	3.59667	0.693333	-2.37504	2.8318e-08	2.54306e-07	-	-
XLOC_049742	58	9	2.7	0.49	-2.46211	5.23194e-08	4.49242e-07	-	CDY21846.1 BnaC01g36020D [Brassica napus]
XLOC_049754	141.333	16.3333	7.06667	0.92	-2.94132	8.70297e-16	1.86099e-14	CAT4	CDY32332.1 BnaC01g36510D [Brassica napus]
XLOC_049821	60.6667	8	2.03333	0.316667	-2.68281	8.35924e-08	6.94421e-07	-	CDY59105.1 BnaCnng34280D, partial [Brassica napus]
XLOC_049878	10.76	0.333333	0.73	0.0266667	-4.77479	6.32871e-05	0.000297464	At4g10320	XP_013743474.1 PREDICTED: isoleucine--tRNA ligase, cytoplasmic [Brassica napus]
XLOC_050383	47.1167	164	0.816667	3.33333	2.02915	1.98333e-12	3.08508e-11	RH46	XP_013613396.1 PREDICTED: DEAD-box ATP-dependent RNA helicase 46 [Brassica oleracea var. oleracea] [Brassica oleracea]
XLOC_050404	22.6167	0.666667	0.753333	0.0266667	-4.82018	1.30582e-08	1.23437e-07	TUBA5	CDY06777.1 BnaC01g08760D [Brassica napus]
XLOC_050412	69	10.3333	1.5	0.26	-2.52838	9.76116e-08	8.01809e-07	At4g29550	XP_009128635.1 PREDICTED: xaa-Pro dipeptidase [Brassica rapa]
XLOC_050449	42.6667	4722.37	3.88667	494.107	6.99015	1.8639e-107	2.29561e-104	KIN2	CDY71571.1 BnaAnng37980D [Brassica napus]
XLOC_050618	257.667	42	7.66	1.44667	-2.40461	4.21146e-16	9.29174e-15	MBR1	CDY12959.1 BnaC02g29660D [Brassica napus]
XLOC_050723	19.78	0.666667	0.78	0.03	-4.70044	9.23127e-08	7.6082e-07	-	CDY02501.1 BnaA08g01080D [Brassica napus]
XLOC_050730	17.6667	2	1.95333	0.256667	-2.92797	0.000186694	0.000780851	-	-
XLOC_050838	14.3333	0	0.583333	0.001	-9.18818	2.33313e-06	1.49361e-05	-	CDY67458.1 BnaUnng02210D [Brassica napus]
XLOC_050921	83	13.6667	5.45333	1.04333	-2.38594	1.65325e-09	1.80243e-08	RBK1	CDX96263.1 BnaC02g13880D [Brassica napus]
XLOC_050965	48	5.33333	2.70333	0.35	-2.94931	1.94822e-09	2.09884e-08	-	CDY14554.1 BnaC03g49050D [Brassica napus]
XLOC_051082	49	381.313	1.05	10.25	3.28716	5.63266e-28	2.89441e-26	RPS6	JAU08913.1 Disease resistance protein RPS6, partial [Noccaea caerulescens]
XLOC_051128	55.95	0	1.46333	0.001	-10.515	2.55516e-14	4.78803e-13	ABCB11	XP_013694092.1 PREDICTED: ABC transporter B family member 11-like [Brassica napus]
XLOC_051137	28.84	2.73	0.853333	0.0933333	-3.19265	1.22715e-07	9.89911e-07	MSI3	CDY62481.1 BnaCnng40340D [Brassica napus]
XLOC_051178	275	21.3333	4.36667	0.443333	-3.30007	4.52423e-18	1.17587e-16	PIN3	CDY09501.1 BnaC02g20430D [Brassica napus]
XLOC_051329	4	394.91	0.0966667	11.44	6.88685	7.27658e-67	2.1962e-64	PEX3	XP_013629245.1 PREDICTED: pollen-specific leucine-rich repeat extensin-like protein 3 [Brassica oleracea var. oleracea] [Brassica oleracea]
XLOC_051362	14.3333	1	0.87	0.07	-3.63559	6.15595e-05	0.000290255	AHL14	CDY38987.1 BnaC07g18330D [Brassica napus]
XLOC_051367	121.983	0	2.75333	0.001	-11.427	3.70366e-33	2.50054e-31	APC7	CDY53538.1 BnaCnng25420D [Brassica napus]
XLOC_051368	60.6667	0	3.24	0.001	-11.6618	1.49756e-20	4.71368e-19	ASIL2	XP_012087029.1 PREDICTED: trihelix transcription factor ASIL2 isoform X2 [Jatropha curcas]
XLOC_051378	19.3533	2.34667	0.946667	0.176667	-2.42183	0.000233744	0.000953302	Sf3b4	CDX81552.1 BnaC02g18560D [Brassica napus]
XLOC_051450	27.6667	3.33333	0.966667	0.143333	-2.75364	4.82007e-05	0.000232582	-	CDX71158.1 BnaC07g04370D [Brassica napus]
XLOC_051469	88	11.6667	3.56667	0.523333	-2.76877	5.07443e-10	5.96955e-09	-	XP_013718962.1 PREDICTED: uncharacterized protein LOC106422731 [Brassica napus]
XLOC_051653	36.6667	5.66667	2.93	0.493333	-2.57027	0.000113812	0.000503429	-	CDX94389.1 BnaC01g17950D [Brassica napus]
XLOC_051669	10	0	0.383333	0.001	-8.58246	5.85398e-06	3.44804e-05	-	XP_018487997.1 PREDICTED: uncharacterized protein LOC108858588 [Raphanus sativus]
XLOC_051670	10.3333	0	0.563333	0.001	-9.13785	1.2469e-05	6.8558e-05	ACR11	XP_002890192.1 hypothetical protein ARALYDRAFT_471888 [Arabidopsis lyrata subsp. lyrata] [Arabidopsis lyrata]
XLOC_051671	37.3333	4.66667	1.77333	0.263333	-2.7515	1.22707e-07	9.89911e-07	-	XP_010528370.1 PREDICTED: uncharacterized protein LOC104805488 isoform X1 [Tarenaya hassleriana]
XLOC_051714	22	4.33333	0.893333	0.2	-2.1592	0.000338539	0.0013229	BAG4	CDY37860.1 BnaC04g31460D [Brassica napus]
XLOC_051739	33.4667	6.88333	2.21	0.506667	-2.12494	0.000328247	0.00128716	-	-
XLOC_051740	8.4	0.333333	0.69	0.03	-4.52356	0.000248366	0.0010052	-	-
XLOC_051774	60.3333	9	1.62333	0.273333	-2.57023	2.00653e-08	1.84267e-07	-	XP_018443699.1 PREDICTED: uncharacterized protein LOC108815665 [Raphanus sativus]
XLOC_051786	70.3333	11.6667	6.40333	1.21	-2.40382	3.33751e-07	2.50789e-06	-	CDY08635.1 BnaC04g19440D [Brassica napus]
XLOC_051827	131.667	16	3.39	0.476667	-2.83023	1.188e-15	2.515e-14	At1g04770	XP_013585479.1 PREDICTED: uncharacterized protein At1g32220, chloroplastic-like isoform X2 [Brassica oleracea var. oleracea] [Brassica oleracea]
XLOC_051904	8.33333	0	0.27	0.001	-8.07682	7.9914e-05	0.000366809	RPP5	ACP30601.1 disease resistance protein [Brassica rapa subsp. pekinensis] [Brassica rapa]
XLOC_051907	572.667	119.667	8.10667	2.01333	-2.00952	1.90625e-16	4.33993e-15	-	XP_018509027.1 PREDICTED: uncharacterized protein LOC108869285 [Brassica rapa]
XLOC_051935	56.99	9.66667	2.80333	0.556667	-2.33226	1.36555e-07	1.09255e-06	PSAF	CDX99129.1 BnaA06g18200D [Brassica napus]
XLOC_051936	27.6667	4.33333	1.59667	0.306667	-2.38032	0.000306092	0.00120981	-	CDX71280.1 BnaC07g05590D [Brassica napus]
XLOC_051937	14.85	1	0.64	0.0533333	-3.58496	9.2758e-05	0.000419485	BLH7	CDX71279.1 BnaC07g05580D [Brassica napus]
XLOC_051960	45.6667	1.33333	2.12667	0.07	-4.9251	1.87394e-12	2.92029e-11	mak16	XP_013743687.1 PREDICTED: protein mak16-like [Brassica napus]
XLOC_051964	69.3333	310	2.75667	14.4667	2.39174	8.01171e-18	2.03585e-16	AGP20	XP_013634281.1 PREDICTED: uncharacterized protein LOC106339969 [Brassica oleracea var. oleracea] [Brassica oleracea]
XLOC_051971	1	21.6667	0.00666667	0.23	5.10852	9.48314e-09	9.1558e-08	-	XP_013605438.1 PREDICTED: uncharacterized protein LOC106312452 isoform X1 [Brassica oleracea var. oleracea] [Brassica oleracea]
XLOC_052041	126.89	10.3333	5.03667	0.49	-3.36162	2.07303e-18	5.53098e-17	-	-
XLOC_052042	119.983	24.6667	9.88	2.18	-2.18018	5.37848e-10	6.29426e-09	-	XP_013642619.1 PREDICTED: uncharacterized protein LOC106347594 [Brassica napus]
XLOC_052066	49.3333	4.33333	1.21667	0.126667	-3.26383	1.19069e-09	1.32577e-08	-	XP_018515146.1 PREDICTED: uncharacterized protein LOC108872236 [Brassica rapa]
XLOC_052143	85	12.6667	1.82333	0.353333	-2.36748	8.17662e-11	1.06113e-09	CYP72A13	XP_009146340.1 PREDICTED: cytochrome P450 72A13 [Brassica rapa]
XLOC_052221	88	1	1.50333	0.02	-6.23202	3.82162e-20	1.16495e-18	SUD1	XP_013637827.1 PREDICTED: probable E3 ubiquitin ligase SUD1 [Brassica oleracea var. oleracea] [Brassica oleracea]
XLOC_052251	23.3333	2.66667	1.17333	0.156667	-2.90484	5.52661e-05	0.000263248	AL6	CDY15836.1 BnaC02g34550D [Brassica napus]
XLOC_052288	14.6667	0	1.56667	0.001	-10.6135	5.37135e-08	4.60229e-07	-	CDY31505.1 BnaC05g16140D [Brassica napus]
XLOC_052310	13.0033	1.66667	0.61	0.09	-2.76081	0.000627817	0.00228449	CLF1	XP_002863433.1 hypothetical protein ARALYDRAFT_330810 [Arabidopsis lyrata subsp. lyrata] [Arabidopsis lyrata]
XLOC_052321	431.333	53.3333	25.37	3.77667	-2.74794	5.00344e-21	1.6258e-19	-	CDY14700.1 BnaC05g19570D [Brassica napus]
XLOC_052322	108.667	16.6667	8.43667	1.59333	-2.40462	4.14573e-07	3.06692e-06	-	CDY14699.1 BnaC05g19560D [Brassica napus]
XLOC_052330	21.3333	0.333333	0.926667	0.02	-5.53398	1.59508e-09	1.74249e-08	-	XP_013632609.1 PREDICTED: uncharacterized protein LOC106338101 [Brassica oleracea var. oleracea] [Brassica oleracea]
XLOC_052331	72	5.33333	2.06667	0.246667	-3.06667	4.25064e-13	7.04381e-12	IAR4	CDY14675.1 BnaC05g19320D [Brassica napus]
XLOC_052346	123	12	5.34667	0.623333	-3.10056	3.13561e-16	6.99899e-15	At1g67300	CDY43094.1 BnaC05g36830D [Brassica napus]
XLOC_052412	31.3333	1.66667	1.38	0.0866667	-3.99305	8.8307e-09	8.56814e-08	-	XP_018436087.1 PREDICTED: uncharacterized protein LOC108808437 [Raphanus sativus]
XLOC_052696	57	0	3.41	0.001	-11.7356	2.2227e-20	6.88261e-19	PDIL1-6	CDY71244.1 BnaCnng72030D, partial [Brassica napus]
XLOC_052755	41.3333	0	2.39	0.001	-11.2228	6.85004e-17	1.61491e-15	CID6	CDY03444.1 BnaC01g16380D [Brassica napus]
XLOC_052804	142.503	15.76	10.6067	1.44333	-2.87749	3.59856e-08	3.18335e-07	MYB28	XP_013665458.1 PREDICTED: transcription factor MYB28-like [Brassica napus]
XLOC_052845	14.6667	0.666667	1.1	0.0566667	-4.27886	1.42193e-05	7.71867e-05	SWEET1	CDY67972.1 BnaCnng57120D [Brassica napus]
XLOC_053121	51	6	2.51667	0.33	-2.93098	9.91296e-08	8.13316e-07	-	-
XLOC_053126	1230.87	115	52.7633	5.72	-3.20545	1.01239e-29	5.76482e-28	rpmA	CDX91002.1 BnaC02g05950D [Brassica napus]
XLOC_053129	27.6033	0.333333	2.04	0.03	-6.08746	1.24446e-10	1.57668e-09	-	CDX90994.1 BnaC02g06030D [Brassica napus]
XLOC_053219	1.67	32.5467	0.0166667	0.473333	4.82782	2.26202e-11	3.12629e-10	TAO1	XP_013616830.1 PREDICTED: disease resistance protein TAO1-like isoform X1 [Brassica oleracea var. oleracea] [Brassica oleracea]
XLOC_053226	11.6667	73.3333	0.4	3.16333	2.98337	8.98615e-09	8.70754e-08	TAO1	XP_013616826.1 PREDICTED: disease resistance protein TAO1-like [Brassica oleracea var. oleracea] [Brassica oleracea]
XLOC_053443	18.9367	1.03333	0.72	0.05	-3.848	2.54745e-06	1.61564e-05	NAP1;2	XP_002886037.1 hypothetical protein ARALYDRAFT_480524 [Arabidopsis lyrata subsp. lyrata] [Arabidopsis lyrata]
XLOC_053504	33	2.66667	1.03333	0.1	-3.36923	1.28862e-08	1.21872e-07	XYLA	XP_013656867.1 PREDICTED: xylose isomerase [Brassica napus]
XLOC_053548	9.12333	67.2067	0.483333	4.42667	3.19513	9.17772e-11	1.1836e-09	-	CDX67627.1 BnaA07g16670D [Brassica napus]
XLOC_053612	28.9133	0	1.16333	0.001	-10.184	7.07675e-10	8.17273e-09	-	XP_013635824.1 PREDICTED: uncharacterized protein LOC106341665 [Brassica oleracea var. oleracea] [Brassica oleracea]
XLOC_053659	15.6933	0.19	0.48	0.00666667	-6.16993	3.39836e-06	2.10342e-05	-	XP_013690295.1 PREDICTED: uncharacterized protein LOC106394259 [Brassica napus]
XLOC_053845	25.6667	4.66667	0.943333	0.203333	-2.21392	0.00015698	0.000669064	-	XP_013618382.1 PREDICTED: uncharacterized protein LOC106324924 [Brassica oleracea var. oleracea] [Brassica oleracea]
XLOC_053871	14.05	1.62667	0.9	0.103333	-3.12262	0.000860813	0.00302602	MYOB1	CDX77896.1 BnaC03g53230D [Brassica napus]
XLOC_053882	65.6667	0	2.44667	0.001	-11.2566	1.78001e-22	6.37831e-21	-	JAU22300.1 Splicing factor 3B subunit 2, partial [Noccaea caerulescens]
XLOC_053898	23	2	0.99	0.1	-3.30743	9.70461e-07	6.72088e-06	-	CDY54531.1 BnaCnng27140D [Brassica napus]
XLOC_053910	54.66	0	1.77333	0.001	-10.7922	7.93824e-19	2.18516e-17	-	CDX81552.1 BnaC02g18560D [Brassica napus]
XLOC_053939	19.6667	0	0.82	0.001	-9.67948	1.75998e-09	1.90979e-08	-	CDX93207.1 BnaC04g46890D [Brassica napus]
XLOC_053968	9.9	0	0.323333	0.001	-8.33688	4.85657e-06	2.90998e-05	NRPB4	CDY28555.1 BnaC02g19240D [Brassica napus]
XLOC_053979	0.666667	24	0.0133333	0.493333	5.20945	2.71064e-10	3.29908e-09	GSO2	CDY41700.1 BnaA09g15280D [Brassica napus]
XLOC_053984	64.63	14.2133	3.08333	0.77	-2.00156	1.96047e-05	0.000103264	-	-
XLOC_054073	57.6433	3.04	2.47333	0.153333	-4.01171	9.69338e-12	1.39605e-10	MYOB1	CDX77896.1 BnaC03g53230D [Brassica napus]
XLOC_054137	238.333	40.3333	15.7633	3	-2.39354	7.06709e-12	1.03412e-10	-	-
XLOC_054164	97.3333	17.6667	3.68333	0.76	-2.27694	1.30994e-09	1.44841e-08	GTE3	XP_013614539.1 PREDICTED: LOW QUALITY PROTEIN: transcription factor GTE3, chloroplastic-like [Brassica oleracea var. oleracea] [Brassica oleracea]
XLOC_054175	313.667	65	16.52	4.05	-2.02822	4.25505e-15	8.5662e-14	-	CDY38983.1 BnaC07g18370D [Brassica napus]
XLOC_054184	64	13.3333	1.34333	0.31	-2.11548	5.22731e-06	3.1104e-05	-	-
XLOC_054199	0.333333	33.6667	0.01	1.54	7.26679	2.97617e-16	6.65087e-15	cirbp	XP_013617250.1 PREDICTED: LOW QUALITY PROTEIN: cold-inducible RNA-binding protein, partial [Brassica oleracea var. oleracea] [Brassica oleracea]
XLOC_054222	120.333	26	1.67	0.363333	-2.20048	1.99059e-07	1.55341e-06	-	XP_013639652.1 PREDICTED: uncharacterized protein At3g60930, chloroplastic-like [Brassica oleracea var. oleracea] [Brassica oleracea]
XLOC_054414	11.2333	0.666667	0.486667	0.0333333	-3.8679	5.59107e-05	0.000265986	MPK4	CDX91283.1 BnaC02g26940D [Brassica napus]
XLOC_054420	22	2	1.15333	0.123333	-3.22517	1.0329e-05	5.78795e-05	CTSB	CDY64824.1 BnaCnng45130D [Brassica napus]
XLOC_054432	54.2167	8.00667	2.23333	0.376667	-2.56784	4.15094e-07	3.07048e-06	CYT1	CDX85137.1 BnaC07g07690D [Brassica napus]
XLOC_054442	66.6667	12.3333	1.12333	0.25	-2.16779	9.46116e-08	7.78843e-07	UPL5	XP_013621112.1 PREDICTED: E3 ubiquitin-protein ligase UPL5-like [Brassica oleracea var. oleracea] [Brassica oleracea]
XLOC_054465	38	3.33333	1.53667	0.163333	-3.23391	5.22795e-08	4.4895e-07	-	CDX89690.1 BnaC03g46040D [Brassica napus]
XLOC_054468	66	12	1.04667	0.23	-2.1861	3.99576e-07	2.96632e-06	CDC48C	CDX89698.1 BnaC03g46120D [Brassica napus]
XLOC_054485	34.6667	5.33333	1.8	0.336667	-2.4186	4.1013e-05	0.000201373	IP5P5	CDY17452.1 BnaC09g20850D [Brassica napus]
XLOC_054486	248	35	5.87	0.996667	-2.55818	9.47225e-14	1.67547e-12	CPK17	XP_006289743.1 hypothetical protein CARUB_v10003311mg [Capsella rubella]
XLOC_054526	241	45	11.93	2.53333	-2.23549	5.1556e-12	7.65322e-11	-	-
XLOC_054541	148.333	23.3333	2.83667	0.453333	-2.64555	1.12735e-12	1.79942e-11	Os03g0733400	AAD48963.1 contains similarity to transposases [Arabidopsis thaliana]
XLOC_054559	12.3333	0.333333	0.71	0.02	-5.14975	6.85219e-06	3.98017e-05	RPS6	XP_009128863.1 PREDICTED: disease resistance protein RPS6-like isoform X1 [Brassica rapa]
XLOC_054568	364.523	59.6433	10.65	2.08667	-2.35158	3.24827e-17	7.85924e-16	GSVIVT00026920001	CDY12962.1 BnaC02g29690D [Brassica napus]
XLOC_054603	35	5.66667	2.10333	0.406667	-2.37076	3.78257e-05	0.000187144	IAA9	XP_018434244.1 PREDICTED: ribulose-1,5 bisphosphate carboxylase/oxygenase large subunit N-methyltransferase, chloroplastic [Raphanus sativus]
XLOC_054677	11.6667	0.333333	0.46	0.0166667	-4.7866	1.30606e-05	7.15529e-05	BHLH60	BAJ33814.1 unnamed protein product [Eutrema halophilum]
XLOC_054700	6	0	0.543333	0.001	-9.08569	0.000292697	0.00116245	-	-
XLOC_054722	51	9.33333	1.84	0.373333	-2.30117	1.2664e-05	6.95395e-05	-	CDY19285.1 BnaC01g31950D [Brassica napus]
XLOC_054746	67.4967	12.78	2.13	0.463333	-2.20073	2.51723e-06	1.5994e-05	-	CDX71274.1 BnaC07g05530D [Brassica napus]
XLOC_054772	63.6033	12.4267	2.34	0.523333	-2.16071	2.86163e-06	1.79684e-05	ALA12	CDY43941.1 BnaC04g21690D [Brassica napus]
XLOC_054795	61.6667	12.6667	3.04667	0.736667	-2.04815	6.5381e-06	3.81604e-05	-	-
XLOC_054799	23.0567	2.4	1.21	0.14	-3.11151	0.000269063	0.00107885	-	CDY66631.1 BnaCnng51690D [Brassica napus]
XLOC_054802	127	20	3.08667	0.623333	-2.30797	9.35553e-10	1.05992e-08	-	CDY37632.1 BnaCnng08470D [Brassica napus]
XLOC_054905	64.2533	8.66667	3.16333	0.44	-2.84587	2.1169e-09	2.26872e-08	XRN3	CDY26801.1 BnaC09g09280D [Brassica napus]
XLOC_054914	190.473	39.99	9.20333	2.17333	-2.08225	4.16672e-09	4.26617e-08	PRP1	XP_013694153.1 PREDICTED: uncharacterized protein LOC106398101 [Brassica napus]
XLOC_054917	12.2533	0	0.616667	0.001	-9.26835	1.11823e-06	7.64799e-06	GGAT1	CDY62611.1 BnaCnng40560D [Brassica napus]
XLOC_054937	26	4	1.65667	0.316667	-2.38725	0.000771597	0.00274579	-	CDY66869.1 BnaC02g47570D [Brassica napus]
XLOC_054938	267.947	45	8.06667	1.55	-2.3797	1.60049e-15	3.34648e-14	LSG1-2	XP_013677280.1 PREDICTED: uncharacterized protein LOC106381884 [Brassica napus]
XLOC_054991	7.33333	0	0.523333	0.001	-9.03159	7.82202e-05	0.000359729	PIF6	CDY65446.1 BnaC06g42980D [Brassica napus]
XLOC_055138	231.33	26.4667	9.05333	1.14667	-2.981	2.11923e-20	6.58357e-19	JAL35	XP_013586356.1 PREDICTED: jacalin-related lectin 35 [Brassica oleracea var. oleracea] [Brassica oleracea]
XLOC_055142	92.66	13.6667	3.17333	0.53	-2.58193	4.94613e-08	4.26475e-07	GT-4	XP_013616041.1 PREDICTED: trihelix transcription factor GT-4 isoform X1 [Brassica oleracea var. oleracea] [Brassica oleracea]
XLOC_055210	45.6667	9.66667	2.01	0.473333	-2.08627	6.80231e-06	3.95481e-05	-	XP_013733171.1 PREDICTED: uncharacterized protein LOC106436773 isoform X2 [Brassica napus]
XLOC_055235	83.3333	12	2.56	0.426667	-2.58496	2.89069e-10	3.50649e-09	RGLG2	CDY03984.1 BnaC02g36990D [Brassica napus]
XLOC_055236	60.6667	9.33333	2.56	0.416667	-2.61918	2.1047e-06	1.35946e-05	EMB2731	CDY03985.1 BnaC02g37000D [Brassica napus]
XLOC_055285	67.3333	10.6667	2.42667	0.423333	-2.51911	3.85731e-08	3.39219e-07	At3g62400	CDY27493.1 BnaC04g51340D [Brassica napus]
XLOC_055359	22	2	1.62667	0.17	-3.25831	4.13941e-06	2.5169e-05	-	XP_013673899.1 PREDICTED: uncharacterized protein LOC106378292 [Brassica napus]
XLOC_055363	677	0	25.3033	0.001	-14.627	1.31163e-80	6.29914e-78	FZR2	CDY04804.1 BnaC05g17850D [Brassica napus]
XLOC_055365	49	9.33333	0.83	0.2	-2.05311	1.3466e-05	7.35359e-05	SAC1	CDY04799.1 BnaC05g17900D [Brassica napus]
XLOC_055454	81	15	2.75	0.63	-2.12601	4.39093e-07	3.23515e-06	NDPK3	XP_013612782.1 PREDICTED: nucleoside diphosphate kinase III, chloroplastic/mitochondrial-like isoform X2 [Brassica oleracea var. oleracea] [Brassica oleracea]
XLOC_055533	28	0	2.17	0.001	-11.0835	2.36126e-12	3.64402e-11	-	-
XLOC_055600	13.4333	0	0.523333	0.001	-9.03159	4.86321e-07	3.55568e-06	NRPB4	CDY28555.1 BnaC02g19240D [Brassica napus]
XLOC_055626	90.1367	15.7967	2.16667	0.44	-2.2999	2.46595e-08	2.23581e-07	YDA	CDY49844.1 BnaC02g44030D [Brassica napus]
XLOC_056136	7.66667	0.333333	0.286667	0.0133333	-4.42626	0.000352539	0.00137023	At5g02760	CDX80837.1 BnaC03g00910D [Brassica napus]
XLOC_056248	0	7	0.001	0.346667	8.43741	2.79358e-05	0.000142364	-	-
XLOC_056283	62.6667	8.33333	3.17	0.5	-2.66448	2.17056e-09	2.32134e-08	-	-
XLOC_056653	14.3333	1	0.32	0.03	-3.41504	6.07541e-05	0.000286848	-	CDX70840.1 BnaC03g09240D [Brassica napus]
XLOC_056656	5.32	0	0.38	0.001	-8.56986	0.000914543	0.00319097	-	CDY02501.1 BnaA08g01080D [Brassica napus]
XLOC_056700	13.8167	0.666667	0.696667	0.04	-4.1224	0.000107004	0.000476573	-	XP_013679042.1 PREDICTED: TVP38/TMEM64 family membrane protein slr0305-like, partial [Brassica napus]
XLOC_056786	52.6667	2.66667	2.80667	0.16	-4.13271	1.29541e-12	2.05564e-11	-	XP_013715847.1 PREDICTED: uncharacterized protein LOC106419577 [Brassica napus]
XLOC_056813	259.373	12.4733	10.0767	0.48	-4.39184	2.15365e-29	1.20478e-27	BGLU3	XP_013682412.1 PREDICTED: beta-glucosidase 3-like [Brassica napus]
XLOC_056995	141.333	12.7133	2.97	0.306667	-3.27572	6.49779e-17	1.53566e-15	KINESIN-13A	XP_013633307.1 PREDICTED: kinesin-13A [Brassica oleracea var. oleracea] [Brassica oleracea]
XLOC_057087	35.96	6.61	1.19333	0.263333	-2.18004	5.90731e-05	0.000279672	-	CDY32585.1 BnaC03g15530D [Brassica napus]
XLOC_057095	13	0.333333	1.36333	0.0433333	-4.97552	8.58098e-05	0.000391331	PORB	CDX97383.1 BnaC08g12480D [Brassica napus]
XLOC_057135	18	2	1.01	0.13	-2.95777	0.000253646	0.00102397	-	XP_013655509.1 PREDICTED: uncharacterized protein LOC106360454 [Brassica napus]
XLOC_057141	77.6667	10.6667	3.47	0.583333	-2.57254	3.64982e-08	3.22532e-07	GAUT11	XP_013683028.1 PREDICTED: probable galacturonosyltransferase 11 [Brassica napus]
XLOC_057174	91.0133	17.67	4.39667	0.96	-2.1953	1.62789e-08	1.51537e-07	-	CDY59443.1 BnaC03g76510D [Brassica napus]
XLOC_057177	60.26	1220.22	1.75667	41.33	4.55628	5.928e-66	1.70816e-63	At2g30020	XP_013622508.1 PREDICTED: probable protein phosphatase 2C 25 [Brassica oleracea var. oleracea] [Brassica oleracea]
XLOC_057178	833.667	169.667	21.4467	5.08	-2.07785	1.71532e-17	4.23479e-16	mkkA	XP_013623494.1 PREDICTED: mitogen-activated protein kinase kinase kinase NPK1-like [Brassica oleracea var. oleracea] [Brassica oleracea]
XLOC_057246	25.3333	4	0.63	0.12	-2.39232	3.27869e-05	0.000164549	-	CDX79461.1 BnaC03g17970D [Brassica napus]
XLOC_057272	36	7.33333	2.33333	0.53	-2.13833	0.000153341	0.000655036	At2g33220	CDX79519.1 BnaC03g18550D [Brassica napus]
XLOC_057311	44.0167	3.33333	2.35667	0.2	-3.55868	2.40356e-07	1.85259e-06	At2g03410	XP_013672261.1 PREDICTED: uncharacterized protein LOC106376699 [Brassica napus]
XLOC_057527	0	23.68	0.001	0.983333	9.94154	1.35211e-12	2.14029e-11	PP2C5	CDY24922.1 BnaC03g22500D [Brassica napus]
XLOC_057564	13.21	0.666667	0.696667	0.0333333	-4.38543	0.000241783	0.00098227	-	CDY22508.1 BnaC03g23180D [Brassica napus]
XLOC_057630	201.497	10.6667	8.02	0.53	-3.91954	9.72435e-27	4.65258e-25	UGT74F1	XP_013623541.1 PREDICTED: UDP-glycosyltransferase 74F2-like [Brassica oleracea var. oleracea] [Brassica oleracea]
XLOC_057747	2.33333	18	0.14	1.23667	3.14296	4.53206e-06	2.73408e-05	-	CDY38517.1 BnaC03g26800D [Brassica napus]
XLOC_058012	16.6667	91	2.04667	13.4567	2.71697	1.50263e-13	2.59243e-12	-	XP_013635410.1 PREDICTED: uncharacterized protein LOC106341134 [Brassica oleracea var. oleracea] [Brassica oleracea]
XLOC_058244	272.333	14.3333	12.5633	0.76	-4.04708	2.49104e-29	1.38742e-27	ALA12	XP_006391106.1 hypothetical protein EUTSA_v10018025mg [Eutrema salsugineum]
XLOC_058260	85.6667	6.33333	3.04	0.263333	-3.52911	1.12214e-14	2.17038e-13	-	XP_009135117.1 PREDICTED: uncharacterized protein LOC103859352 isoform X1 [Brassica rapa]
XLOC_058325	111.547	19.6667	4.75667	0.803333	-2.56588	5.10143e-11	6.75356e-10	CCB4	XP_013693425.1 PREDICTED: uncharacterized protein LOC106397387 [Brassica napus]
XLOC_058343	0.666667	11.3333	0.0666667	1.40333	4.39575	1.99317e-05	0.000104827	-	XP_006409496.1 hypothetical protein EUTSA_v10022527mg [Eutrema salsugineum]
XLOC_058434	92.8867	14.14	5.57333	1.03333	-2.43123	8.41182e-10	9.58982e-09	-	CDY27818.1 BnaC09g28450D [Brassica napus]
XLOC_058435	58.7267	10.0967	1.92	0.396667	-2.27511	2.04959e-07	1.59717e-06	-	CDY60032.1 BnaCnng35670D [Brassica napus]
XLOC_058534	126.333	21.6667	9.88333	2.08333	-2.2461	4.65578e-07	3.41612e-06	MUR1	XP_013737156.1 PREDICTED: GDP-mannose 4,6 dehydratase 1-like [Brassica napus]
XLOC_058601	0.666667	13	0.00666667	0.213333	5	2.9056e-07	2.20592e-06	-	KFK33814.1 hypothetical protein AALP_AA5G063400 [Arabis alpina]
XLOC_058636	65.9567	5.66667	2.49	0.263333	-3.24118	6.06518e-10	7.05571e-09	-	CDX84901.1 BnaC05g21540D [Brassica napus]
XLOC_058710	36	0	0.623333	0.001	-9.28386	1.70388e-12	2.66615e-11	RPP1	XP_013586604.1 PREDICTED: probable disease resistance protein RPP1 [Brassica oleracea var. oleracea] [Brassica oleracea]
XLOC_058774	2.66667	16	0.19	1.5	2.98089	9.37396e-05	0.000423347	-	-
XLOC_058812	77	17.6667	1.98667	0.473333	-2.06942	3.50824e-07	2.62585e-06	At4g20940	-
XLOC_058817	27.62	4.63667	0.756667	0.146667	-2.36712	2.01584e-05	0.000105895	AHA5	XP_013723973.1 PREDICTED: ATPase 5, plasma membrane-type-like isoform X3 [Brassica napus]
XLOC_058894	38	7.33333	1.22333	0.27	-2.17979	0.000177989	0.000748126	-	CDX84464.1 BnaC03g50360D [Brassica napus]
XLOC_058898	20.7567	0.423333	0.503333	0.0133333	-5.2384	9.49359e-08	7.81428e-07	PP7	XP_013606364.1 PREDICTED: serine/threonine-protein phosphatase 7 [Brassica oleracea var. oleracea] [Brassica oleracea]
XLOC_058960	187.333	959.723	5.13667	31.0833	2.59724	2.44439e-29	1.36244e-27	NAC062	CDX86970.1 BnaC03g52400D [Brassica napus]
XLOC_059038	73.39	11.3067	4.87333	0.753333	-2.69355	1.2244e-07	9.87902e-07	TERT	CDX87971.1 BnaC03g54250D [Brassica napus]
XLOC_059054	45.6667	2.66667	4	0.273333	-3.87127	3.18177e-08	2.83566e-07	-	CDX87981.1 BnaC03g54150D [Brassica napus]
XLOC_059070	0	24.3333	0.001	0.706667	9.46489	1.75345e-11	2.45541e-10	NPF2.3	CDX99151.1 BnaA06g18420D [Brassica napus]
XLOC_059315	0	12	0.001	1.31	10.3554	3.66004e-07	2.73197e-06	-	XP_018461372.1 PREDICTED: uncharacterized protein LOC108832383, partial [Raphanus sativus]
XLOC_059344	3.66667	2469.27	0.0766667	56.3733	9.5222	2.99382e-138	2.07826e-134	ADO2	XP_013593058.1 PREDICTED: adagio protein 2-like [Brassica oleracea var. oleracea] [Brassica oleracea]
XLOC_059496	750.333	140	7.02333	1.54333	-2.18611	2.91907e-18	7.7128e-17	-	XP_013668924.1 PREDICTED: uncharacterized protein LOC106373272 [Brassica napus]
XLOC_059523	201.667	2143	5.61667	70.6667	3.65324	1.85023e-51	2.89516e-49	GLC1	XP_013604632.1 PREDICTED: glucan endo-1,3-beta-glucosidase-like isoform X1 [Brassica oleracea var. oleracea] [Brassica oleracea]
XLOC_059579	0	27.01	0.001	2.15333	11.0724	3.96448e-11	5.31754e-10	-	-
XLOC_059644	38	2.33333	2.85	0.196667	-3.85714	1.8558e-09	2.00721e-08	-	CDX87677.1 BnaC02g32720D [Brassica napus]
XLOC_059794	22.2333	4.39667	1.00333	0.23	-2.1251	0.000363744	0.00140856	-	CDY10855.1 BnaC01g14700D [Brassica napus]
XLOC_059809	25.3333	1.66667	0.736667	0.0633333	-3.53998	1.589e-07	1.25946e-06	-	XP_013601965.1 PREDICTED: uncharacterized protein LOC106309481 isoform X1 [Brassica oleracea var. oleracea] [Brassica oleracea]
XLOC_059949	262	13.3333	20.6167	1.11333	-4.21085	4.82034e-16	1.05801e-14	CYP18-2	CDY32693.1 BnaA02g07550D [Brassica napus]
XLOC_060057	54.3333	9	2.14333	0.413333	-2.37448	3.86352e-07	2.87402e-06	SCL30A	CDY10571.1 BnaC03g70430D [Brassica napus]
XLOC_060114	65.3333	12.6667	3.12	0.683333	-2.19088	1.346e-06	9.04835e-06	HFR1	CDY55316.1 BnaC08g49690D [Brassica napus]
XLOC_060141	23	2	0.673333	0.0733333	-3.19878	4.56164e-05	0.000221296	GIP	ACP30598.1 disease resistance protein [Brassica rapa subsp. pekinensis] [Brassica rapa]
XLOC_060166	62.06	8.40333	4.33667	0.686667	-2.6589	1.8542e-08	1.7106e-07	-	CDY33173.1 BnaC04g08660D [Brassica napus]
XLOC_060303	5.66667	0	0.726667	0.001	-9.50515	0.000996271	0.00344201	LACS8	CDX75046.1 BnaA05g07920D [Brassica napus]
XLOC_060358	163.453	19.1567	3.68333	0.506667	-2.8619	3.29062e-18	8.67051e-17	-	XP_009130883.1 PREDICTED: peptide-N4-(N-acetyl-beta-glucosaminyl)asparagine amidase A [Brassica rapa]
XLOC_060504	4	21.3333	0.0766667	0.53	2.78932	0.000254829	0.00102837	RPP1	ACP30577.1 disease resistance protein [Brassica rapa subsp. pekinensis] [Brassica rapa]
XLOC_060631	28	5	1.21667	0.26	-2.22635	0.000187956	0.000785441	fray2	CDX70576.1 BnaC03g06600D [Brassica napus]
XLOC_060665	13.3333	0	0.576667	0.001	-9.17159	1.80751e-07	1.41794e-06	BETAA-AD	XP_009131208.1 PREDICTED: beta-adaptin-like protein A [Brassica rapa]
XLOC_060740	20.3333	72.6667	0.266667	1.19667	2.16591	6.62586e-05	0.000309924	TAO1	XP_013681857.1 PREDICTED: disease resistance protein TAO1-like [Brassica napus]
XLOC_060851	147.787	31.0767	6.27	1.25	-2.32654	4.22487e-08	3.69036e-07	STR4A	XP_013623712.1 PREDICTED: uncharacterized protein LOC106329569 [Brassica oleracea var. oleracea] [Brassica oleracea]
XLOC_060992	236.333	10.3333	14.9667	0.73	-4.35771	1.10429e-23	4.30001e-22	-	-
XLOC_061148	8	0	0.753333	0.001	-9.55714	0.000181159	0.00076028	-	-
XLOC_061247	36	5.66667	1.29667	0.24	-2.4337	6.84203e-05	0.000319039	NRAMP6	CDX97411.1 BnaC08g12760D [Brassica napus]
XLOC_061404	23.5233	3.63667	0.603333	0.113333	-2.41238	0.000212703	0.000876949	-	-
XLOC_061414	84.48	4.66667	2.9	0.21	-3.78759	5.93725e-16	1.28981e-14	-	XP_018440282.1 PREDICTED: uncharacterized protein LOC108812502 [Raphanus sativus]
XLOC_061443	258.507	2.43333	8.77667	0.0933333	-6.55514	2.45306e-49	3.56113e-47	ACT3	CDY36724.1 BnaC02g31450D [Brassica napus]
XLOC_061626	21.3533	1.33333	1.05	0.0766667	-3.77565	3.17121e-06	1.97418e-05	-	XP_013613848.1 PREDICTED: uncharacterized protein LOC106320025 isoform X1 [Brassica oleracea var. oleracea] [Brassica oleracea]
XLOC_061640	59.6367	9.55667	2.89333	0.54	-2.4217	3.43585e-08	3.04646e-07	-	CDY06007.1 BnaA09g37730D [Brassica napus]
XLOC_061677	289	60	9.70333	2.37667	-2.02954	4.80618e-14	8.75476e-13	-	-
XLOC_061685	8.66667	0	0.516667	0.001	-9.01309	3.13007e-05	0.000157774	EMB2776	CDY23845.1 BnaC04g01920D [Brassica napus]
XLOC_061699	102.55	452.83	3.21333	16.15	2.32939	5.02787e-18	1.30057e-16	SINAT2	CDY22549.1 BnaC03g23590D [Brassica napus]
XLOC_061794	23.6667	3	1.46	0.22	-2.73039	0.000279347	0.00111528	SDH8	CDX95696.1 BnaC03g25770D [Brassica napus]
XLOC_061858	71.6667	6	3.84667	0.376667	-3.35225	5.41386e-13	8.90954e-12	ATC401	XP_018513397.1 PREDICTED: 65-kDa microtubule-associated protein 3-like isoform X1 [Brassica rapa]
XLOC_061878	13.3333	0.666667	0.793333	0.0466667	-4.08746	1.37499e-05	7.4894e-05	-	-
XLOC_061953	9.33333	178.32	0.18	4.23667	4.55686	4.59299e-32	2.94476e-30	CYP71A20	XP_013740743.1 PREDICTED: cytochrome P450 71A26-like isoform X2 [Brassica napus]
XLOC_061966	74	12.6667	2.87	0.556667	-2.36617	1.4241e-07	1.13689e-06	At1g79710	XP_013716061.1 PREDICTED: apoptosis-inducing factor 2-like [Brassica napus]
XLOC_061968	27.3333	1.33333	1.26667	0.07	-4.17754	2.32979e-08	2.12016e-07	FPA	XP_002889072.1 hypothetical protein ARALYDRAFT_476779 [Arabidopsis lyrata subsp. lyrata] [Arabidopsis lyrata]
XLOC_061969	15	0.333333	1.21	0.03	-5.3339	7.28467e-06	4.20865e-05	-	-
XLOC_061980	0.333333	72.3333	0.0233333	12.5533	9.07146	6.30026e-26	2.86192e-24	COX5B-1	XP_013587532.1 PREDICTED: cytochrome c oxidase subunit 5b-1, mitochondrial-like [Brassica oleracea var. oleracea] [Brassica oleracea]
XLOC_061990	17.75	2	1.57667	0.213333	-2.8857	0.000105804	0.000471776	CDC48E	OAO95421.1 AtCDC48C [Arabidopsis thaliana]
XLOC_062107	282.88	40	17.6967	2.7	-2.71245	7.77157e-14	1.38654e-12	-	XP_018513414.1 PREDICTED: dormancy-associated protein homolog 3 isoform X1 [Brassica rapa]
XLOC_062264	0.666667	55.4567	0.04	3.25667	6.34725	1.95686e-20	6.09902e-19	UGT80A2	CDY08021.1 BnaC03g35020D [Brassica napus]
XLOC_062347	139.59	3	3.83667	0.203333	-4.23793	1.20989e-26	5.75623e-25	-	XP_013594815.1 PREDICTED: uncharacterized protein LOC106302973 [Brassica oleracea var. oleracea] [Brassica oleracea]
XLOC_062391	8.12	0	0.253333	0.001	-7.98489	0.000388708	0.00149342	-	CDY51895.1 BnaC03g73580D [Brassica napus]
XLOC_062420	18.3333	0	0.986667	0.001	-9.94642	3.59421e-09	3.71787e-08	-	-
XLOC_062436	0	10.6667	0.001	0.59	9.20457	3.94024e-07	2.92739e-06	TPS17	CDX82475.1 BnaA03g33460D [Brassica napus]
XLOC_062609	0.333333	205.837	0.01	5.98667	9.22561	8.30815e-57	1.66512e-54	ELF3	XP_013736603.1 PREDICTED: protein EARLY FLOWERING 3-like [Brassica napus]
XLOC_062632	0	165	0.001	3.04	11.5699	7.76413e-48	1.04747e-45	-	JAU22978.1 LINE-1 retrotransposable element ORF2 protein, partial [Noccaea caerulescens]
XLOC_062675	33.3333	1.66667	3.81667	0.213333	-4.16113	3.7506e-08	3.30559e-07	PCC1	JAU24188.1 Cysteine-rich and transmembrane domain-containing protein PCC1 [Noccaea caerulescens]
XLOC_062705	0.333333	6	0.02	0.41	4.35755	0.000990106	0.00342319	BGLU11	XP_013744774.1 PREDICTED: beta-glucosidase 4-like [Brassica napus]
XLOC_062770	331.333	38.6667	12.4933	1.68	-2.89463	3.09232e-24	1.2487e-22	ATG10	CDY31011.1 BnaC04g24130D [Brassica napus]
XLOC_062852	74.0567	12.7	3.46333	0.68	-2.34855	1.16573e-07	9.44054e-07	At3g03630	XP_013729352.1 PREDICTED: probable S-sulfocysteine synthase, chloroplastic [Brassica napus]
XLOC_062882	68	7.66667	4.24	0.61	-2.79718	1.10963e-09	1.24184e-08	-	XP_013653518.1 PREDICTED: uncharacterized protein LOC106358315 isoform X1 [Brassica napus]
XLOC_062900	123.69	24.3467	3.37667	0.743333	-2.18352	8.88286e-11	1.1481e-09	TGA1	CDY14552.1 BnaC03g49070D [Brassica napus]
XLOC_062936	26.91	5.24333	0.776667	0.18	-2.1093	0.000473758	0.00178146	PP7	XP_013606364.1 PREDICTED: serine/threonine-protein phosphatase 7 [Brassica oleracea var. oleracea] [Brassica oleracea]
XLOC_062961	8.66667	0	0.53	0.001	-9.04985	2.14839e-05	0.000112126	WIP3	XP_013624429.1 PREDICTED: uncharacterized protein LOC106330522 [Brassica oleracea var. oleracea] [Brassica oleracea]
XLOC_063105	19	2	1.14	0.136667	-3.0603	7.8645e-05	0.000361505	BET12	CDX86042.1 BnaC03g55570D [Brassica napus]
XLOC_063115	77.3333	15.6667	1.37667	0.343333	-2.0035	3.41497e-07	2.56081e-06	-	XP_018459692.1 PREDICTED: uncharacterized protein LOC108830589 [Raphanus sativus]
XLOC_063242	98.6667	19	1.86	0.416667	-2.15834	1.34805e-09	1.48801e-08	At3g49055	JAU26203.1 Uncharacterized protein GA_TR7886_c0_g1_i1_g.25499 [Noccaea caerulescens]
XLOC_063299	0	46.4967	0.001	3.44333	11.7496	4.79778e-20	1.45323e-18	-	XP_013679925.1 PREDICTED: uncharacterized protein LOC106384522 [Brassica napus]
XLOC_063330	101.707	12.5367	2.00667	0.29	-2.79068	7.51993e-14	1.34447e-12	-	CDX85149.1 BnaC07g07570D [Brassica napus]
XLOC_063345	16.13	0	0.683333	0.001	-9.41645	3.26468e-07	2.45728e-06	-	CDY23603.1 BnaC05g39910D [Brassica napus]
XLOC_063358	35.4	4.26	1.92667	0.276667	-2.79989	2.15603e-07	1.67329e-06	HMGR2	JAU16517.1 3-hydroxy-3-methylglutaryl-coenzyme A reductase 1 [Noccaea caerulescens]
XLOC_063362	19.5467	1	1.94333	0.113333	-4.09989	2.83825e-07	2.15801e-06	-	-
XLOC_063523	16.62	1.47333	1.15667	0.113333	-3.35133	4.32713e-05	0.000211185	-	-
XLOC_063602	92.9567	19	2.46667	0.48	-2.36146	2.62211e-08	2.36671e-07	CESA6	JAU10772.1 Xylosyltransferase 1 [Noccaea caerulescens]
XLOC_063620	124.333	25.6667	6.45	1.54333	-2.06325	3.70019e-10	4.42863e-09	-	-
XLOC_063748	41.3333	3.66667	1.12667	0.116667	-3.2716	2.23224e-09	2.3823e-08	SAMDC1	AAL06846.1 AT3g02470/F16B3_10 [Arabidopsis thaliana]
XLOC_063762	4.81	63	0.326667	2.5	2.93604	5.98601e-16	1.29893e-14	ABAP1	CDY51334.1 BnaCnng20710D [Brassica napus]
XLOC_063807	12.3333	1.66667	0.896667	0.143333	-2.6452	0.000899546	0.00314569	CRK3	CDY36438.1 BnaC03g67580D [Brassica napus]
XLOC_063877	66.4867	6.91333	2.94667	0.336667	-3.12969	2.06916e-07	1.61127e-06	LKR/SDH	CDY03984.1 BnaC02g36990D [Brassica napus]
XLOC_063883	60.3333	11.3333	1.32667	0.3	-2.14477	6.22051e-06	3.64906e-05	At5g56420	XP_013722606.1 PREDICTED: F-box/FBD/LRR-repeat protein At5g56420-like [Brassica napus]
XLOC_063955	49.6667	3.66667	1.55667	0.133333	-3.54535	2.44062e-11	3.35794e-10	At5g38590	XP_013723674.1 PREDICTED: FBD-associated F-box protein At5g38590-like isoform X1 [Brassica napus]
XLOC_063993	26.3333	2	0.796667	0.07	-3.50855	2.95322e-07	2.24029e-06	PRA1F2	XP_018450626.1 PREDICTED: PRA1 family protein F2 [Raphanus sativus]
XLOC_064009	39.6667	5	1.13	0.163333	-2.79043	1.14306e-07	9.26778e-07	DEK1	CDY10567.1 BnaC03g70470D [Brassica napus]
XLOC_064442	20	3.33333	0.53	0.106667	-2.31288	0.000606611	0.00221514	-	XP_018463410.1 PREDICTED: uncharacterized protein LOC108834573 [Raphanus sativus]
XLOC_064444	24.3333	3	2.17333	0.313333	-2.79414	5.33195e-05	0.000254802	-	-
XLOC_064573	62.3333	3.66667	2.51333	0.173333	-3.85798	2.47598e-12	3.80874e-11	clpC	CDY71658.1 BnaCnng73820D, partial [Brassica napus]
XLOC_064706	292.357	35.6633	9.40333	1.37333	-2.77549	1.6861e-21	5.67934e-20	-	XP_010480897.2 PREDICTED: uncharacterized protein LOC104759696 [Camelina sativa]
XLOC_064879	41.6667	5.66667	0.993333	0.163333	-2.60446	3.69454e-07	2.75584e-06	MIP1	CDX91265.1 BnaC02g26760D [Brassica napus]
XLOC_064922	153.003	25.83	4.27	0.87	-2.29515	1.07609e-07	8.75972e-07	LARP6A	CDX99838.1 BnaC05g22600D [Brassica napus]
XLOC_064982	56.5767	6.54	2.35333	0.32	-2.87856	3.48343e-09	3.60818e-08	NAC041	XP_013634266.1 PREDICTED: NAC domain-containing protein 41-like [Brassica oleracea var. oleracea] [Brassica oleracea]
XLOC_065001	206.96	29	6.90333	1.13	-2.61097	2.98973e-15	6.10417e-14	RPL22B	CDY22413.1 BnaA06g37350D [Brassica napus]
XLOC_065045	139.187	14	5.17667	0.61	-3.08514	2.7363e-17	6.66489e-16	-	XP_018441791.1 PREDICTED: uncharacterized protein LOC108813663 [Raphanus sativus]
XLOC_065046	73.17	11.1433	5.58667	1.01	-2.46763	5.39653e-09	5.42423e-08	-	XP_013642619.1 PREDICTED: uncharacterized protein LOC106347594 [Brassica napus]
XLOC_065061	22.3333	3.33333	0.623333	0.11	-2.5025	3.72197e-05	0.000184456	At5g55860	CDY62812.1 BnaC04g55500D [Brassica napus]
XLOC_065119	0	46	0.001	2.11667	11.0476	8.25259e-20	2.46641e-18	E1-BETA-2	XP_013632558.1 PREDICTED: LOW QUALITY PROTEIN: pyruvate dehydrogenase E1 component subunit beta-3, chloroplastic [Brassica oleracea var. oleracea] [Brassica oleracea]
XLOC_065311	81	15.6667	3.21	0.686667	-2.22489	1.06617e-07	8.69327e-07	SRS1	XP_018510047.1 PREDICTED: uncharacterized protein LOC108869725 isoform X1 [Brassica rapa]
XLOC_065322	78	7	5.87667	0.6	-3.29196	8.2296e-13	1.33054e-11	-	-
XLOC_065325	38	2.66667	1.68	0.136667	-3.61973	1.03494e-08	9.91564e-08	TAF12B	XP_010476893.1 PREDICTED: transcription initiation factor TFIID subunit 12b [Camelina sativa]
XLOC_065339	14.3333	0.666667	1.16667	0.0633333	-4.20328	2.5257e-05	0.000129891	At2g47250	XP_019163495.1 PREDICTED: probable pre-mRNA-splicing factor ATP-dependent RNA helicase DEAH2 isoform X1 [Ipomoea nil]
XLOC_065379	72.7467	17.3333	3.26	0.8	-2.0268	3.43277e-06	2.12283e-05	XRN3	CDY60511.1 BnaC04g54230D [Brassica napus]
XLOC_065470	56.3333	11	3.34667	0.736667	-2.18364	1.03202e-05	5.78341e-05	-	CDX71507.1 BnaC04g17420D [Brassica napus]
XLOC_065475	46.0033	5.33333	1.04333	0.15	-2.79817	2.40468e-06	1.53337e-05	CBP60G	XP_013662164.1 PREDICTED: probable WRKY transcription factor 19 isoform X1 [Brassica napus]
XLOC_065524	48	8	1.7	0.34	-2.32193	3.63203e-07	2.71292e-06	-	CDY06433.1 BnaC05g30970D [Brassica napus]
XLOC_065541	6	35.6667	0.196667	1.39667	2.82816	1.84885e-08	1.7067e-07	-	-
XLOC_065559	0.333333	35.3333	0.00666667	0.953333	7.15987	1.08592e-16	2.52039e-15	GSTU18	CDY31810.1 BnaC01g27660D [Brassica napus]
XLOC_065592	33.0367	0	2.28667	0.001	-11.159	1.80083e-13	3.08321e-12	RPL18B	CDY46988.1 BnaC09g14160D [Brassica napus]
XLOC_065648	139.333	1447.67	3.52	42.5633	3.59596	2.443e-49	3.55328e-47	MED37E	XP_018439788.1 PREDICTED: probable mediator of RNA polymerase II transcription subunit 37e [Raphanus sativus]
XLOC_065669	34.7467	4.58333	1.16667	0.176667	-2.72329	1.36219e-05	7.42765e-05	MORF9	XP_002884187.1 transducin family protein [Arabidopsis lyrata subsp. lyrata] [Arabidopsis lyrata]
XLOC_065681	32	6.66667	0.91	0.21	-2.11548	0.000543551	0.00200927	-	XP_013690891.1 PREDICTED: uncharacterized protein LOC106394891 [Brassica napus]
XLOC_065771	29.7467	4.32667	1.06333	0.186667	-2.51006	0.000207198	0.000856796	-	CDX82972.1 BnaC01g14220D [Brassica napus]
[truncated: 9,703 more rows]
