# Supplementary material for: Comparative Transcriptomics and Proteomics Analyses of Leaves Reveals a Freezing Stress-Responsive Molecular Network in Winter Rapeseed (Brassica rapa L.)
Source: Front Plant Sci. 2021 Apr 28;12:664311. doi: 10.3389/fpls.2021.664311 (PMC8113625; doi:10.3389/fpls.2021.664311)
Supplement: Supplementary Figure S1 — The reproducibility analysis between three biological replicates of NFT0, NFT1, NST0, and NST1 samples in transcriptome (A) and proteome (B), respectively. [file Data_Sheet_1.ZIP › Additional files/Table S4.xlsx]

## Sheet: NSt0-vs-NSt1
Table S4. DAPs in leaves between the stressed and control rapeseed cultivar NS
Protein ID	NSt0-1	NSt0-2	NSt0-3	NSt1-1	NSt1-2	NSt1-3	NSt0_mean	NSt1_mean	log2fc	pvalue	qvalue	Symbol	Description
XP_013668203.1	259640	295380	264933	2.15975e+06	2.09447e+06	2.24692e+06	273318	2.16705e+06	2.98708	2.43466e-107	1.22853e-103	LOC106372522	PREDICTED: ferredoxin-dependent glutamate synthase 1, chloroplastic/mitochondrial [Brassica napus]
XP_013668394.1	259640	295380	264933	2.15975e+06	2.09447e+06	2.24692e+06	273318	2.16705e+06	2.98708	2.43466e-107	1.22853e-103	LOC106372673	PREDICTED: ferredoxin-dependent glutamate synthase 1, chloroplastic/mitochondrial [Brassica napus]
XP_022557178.1	1.4697e+06	1.55811e+06	1482257	10067700	10606918	11409526	1.50336e+06	1.06947e+07	2.83064	5.88832e-84	1.48562e-80	LOC111205509	photosystem II protein D2 (chloroplast) [Castanopsis concinna]
XP_022557184.1	1145364	962988	984105	8562615	9339877	9577357	1.03082e+06	9.15995e+06	3.15155	4.72103e-61	7.94077e-58	LOC111205513	photosystem II protein B (chloroplast) [Brassica juncea]
YP_005089978.1	1145364	962988	984105	8562615	9339877	9577357	1.03082e+06	9.15995e+06	3.15155	4.72103e-61	7.94077e-58	psbB	psbB gene product (chloroplast) [Brassica napus]
XP_013695581.1	313828	388937	376694	1408587	1.2788e+06	1.2257e+06	359820	1.30437e+06	1.858	1.94954e-59	1.96747e-56	LOC106399668	PREDICTED: adenosylhomocysteinase 1-like isoform X1 [Brassica napus]
XP_013734056.1	313828	388937	376694	1408587	1.2788e+06	1.2257e+06	359820	1.30437e+06	1.858	1.94954e-59	1.96747e-56	LOC106437676	PREDICTED: adenosylhomocysteinase 1-like isoform X1 [Brassica napus]
YP_005089952.1	186912	168636	180255	3.20648e+06	3.38497e+06	3370431	178601	3.32063e+06	4.21664	2.29082e-43	1.65135e-40	psaA	psaA gene product (chloroplast) [Brassica napus]
XP_013662591.1	148414	149711	148979	310010	332532	354842	149035	332462	1.15754	4.61862e-40	2.58951e-37	LOC106367373	PREDICTED: carbamoyl-phosphate synthase large chain, chloroplastic isoform X1 [Brassica napus]
XP_013737080.1	189947	181913	214316	635077	609586	636726	195392	627130	1.68239	5.86768e-39	2.96083e-36	LOC106440044	PREDICTED: linolenate hydroperoxide lyase, chloroplastic [Brassica rapa]
XP_013749715.1	1156665	1.10062e+06	1.09841e+06	451700	428254	452112	1.11856e+06	444022	-1.33294	3.60376e-38	1.65314e-35	LOC106452206	PREDICTED: jacalin-related lectin 35 [Brassica napus]
XP_013688154.1	93585	82092.4	83338.7	329359	349034	330969	86338.7	336454	1.96233	6.79789e-35	2.63863e-32	LOC106391948	PREDICTED: phosphoenolpyruvate carboxylase 2 [Brassica napus]
XP_013688155.1	93585	82092.4	83338.7	329359	349034	330969	86338.7	336454	1.96233	6.79789e-35	2.63863e-32	LOC106391948	PREDICTED: phosphoenolpyruvate carboxylase 2 [Brassica napus]
XP_013702285.1	987988	980814	1.00459e+06	362186	347763	395697	991130	368548	-1.42722	3.41904e-33	1.15017e-30	LOC106406209	PREDICTED: beta-D-glucopyranosyl abscisate beta-glucosidase-like [Brassica napus]
XP_013655465.1	81554.9	87545.1	82506.2	306489	323586	312040	83868.7	314039	1.90474	4.32212e-32	1.28291e-29	LOC106360421	PREDICTED: phosphoenolpyruvate carboxylase 1 [Brassica rapa]
XP_013658412.1	280401	287763	297826	600326	603953	617159	288663	607146	1.07266	5.28251e-32	1.48086e-29	LOC106363141	PREDICTED: presequence protease 1, chloroplastic/mitochondrial-like [Brassica napus]
XP_013719766.1	569356	492921	510700	2.51302e+06	2.45952e+06	2.29054e+06	524326	2.42103e+06	2.20708	2.37703e-31	6.31288e-29	LOC106423542	PREDICTED: chlorophyll a-b binding protein CP26, chloroplastic-like isoform X1 [Brassica napus]
XP_013719767.1	569356	492921	510700	2.51302e+06	2.45952e+06	2.29054e+06	524326	2.42103e+06	2.20708	2.37703e-31	6.31288e-29	LOC106423542	PREDICTED: chlorophyll a-b binding protein CP26, chloroplastic-like isoform X1 [Brassica napus]
XP_022554996.1	569356	492921	510700	2.51302e+06	2.45952e+06	2.29054e+06	524326	2.42103e+06	2.20708	2.37703e-31	6.31288e-29	LOC106423542	PREDICTED: chlorophyll a-b binding protein CP26, chloroplastic-like isoform X1 [Brassica napus]
XP_013641701.1	1112597	955364	1.04502e+06	4661300	4490591	4.7667e+06	1.03766e+06	4.63953e+06	2.16064	7.31653e-31	1.80633e-28	LOC106346808	PREDICTED: chlorophyll a-b binding protein CP24 10B, chloroplastic-like [Brassica napus]
XP_013662224.1	1112597	955364	1.04502e+06	4661300	4490591	4.7667e+06	1.03766e+06	4.63953e+06	2.16064	7.31653e-31	1.80633e-28	LOC106367078	PREDICTED: chlorophyll a-b binding protein CP24, chloroplastic-like [Brassica napus]
XP_013711675.1	1112597	955364	1.04502e+06	4661300	4490591	4.7667e+06	1.03766e+06	4.63953e+06	2.16064	7.31653e-31	1.80633e-28	LOC106415490	PREDICTED: chlorophyll a-b binding protein CP24, chloroplastic-like [Brassica oleracea var. oleracea] [Brassica oleracea]
XP_013641128.1	1.70387e+06	1.89317e+06	1.69387e+06	3.87674e+06	3.96835e+06	4.11571e+06	1.76364e+06	3.98693e+06	1.17672	7.51743e-31	1.80633e-28	LOC106346370	PREDICTED: elongation factor 1-alpha 1-like [Brassica oleracea var. oleracea] [Brassica oleracea]
XP_013642301.1	1.70387e+06	1.89317e+06	1.69387e+06	3.87674e+06	3.96835e+06	4.11571e+06	1.76364e+06	3.98693e+06	1.17672	7.51743e-31	1.80633e-28	LOC106347325	PREDICTED: elongation factor 1-alpha 1-like [Brassica napus]
XP_013657576.1	1.70387e+06	1.89317e+06	1.69387e+06	3.87674e+06	3.96835e+06	4.11571e+06	1.76364e+06	3.98693e+06	1.17672	7.51743e-31	1.80633e-28	LOC106362265	PREDICTED: elongation factor 1-alpha 1-like [Brassica oleracea var. oleracea] [Brassica oleracea]
XP_013682170.1	1.70387e+06	1.89317e+06	1.69387e+06	3.87674e+06	3.96835e+06	4.11571e+06	1.76364e+06	3.98693e+06	1.17672	7.51743e-31	1.80633e-28	LOC106386895	PREDICTED: elongation factor 1-alpha 1-like [Brassica oleracea var. oleracea] [Brassica oleracea]
XP_013695916.1	1.70387e+06	1.89317e+06	1.69387e+06	3.87674e+06	3.96835e+06	4.11571e+06	1.76364e+06	3.98693e+06	1.17672	7.51743e-31	1.80633e-28	LOC111197859	PREDICTED: elongation factor 1-alpha 1-like [Brassica oleracea var. oleracea] [Brassica oleracea]
XP_013695918.1	1.70387e+06	1.89317e+06	1.69387e+06	3.87674e+06	3.96835e+06	4.11571e+06	1.76364e+06	3.98693e+06	1.17672	7.51743e-31	1.80633e-28	LOC106400047	PREDICTED: elongation factor 1-alpha 1-like [Brassica oleracea var. oleracea] [Brassica oleracea]
XP_013696612.1	1.70387e+06	1.89317e+06	1.69387e+06	3.87674e+06	3.96835e+06	4.11571e+06	1.76364e+06	3.98693e+06	1.17672	7.51743e-31	1.80633e-28	LOC106400771	PREDICTED: elongation factor 1-alpha 1-like [Brassica oleracea var. oleracea] [Brassica oleracea]
XP_013709892.1	1.70387e+06	1.89317e+06	1.69387e+06	3.87674e+06	3.96835e+06	4.11571e+06	1.76364e+06	3.98693e+06	1.17672	7.51743e-31	1.80633e-28	LOC106413694	PREDICTED: elongation factor 1-alpha 1-like [Brassica oleracea var. oleracea] [Brassica oleracea]
XP_013709893.1	1.70387e+06	1.89317e+06	1.69387e+06	3.87674e+06	3.96835e+06	4.11571e+06	1.76364e+06	3.98693e+06	1.17672	7.51743e-31	1.80633e-28	LOC106413695	PREDICTED: elongation factor 1-alpha 1-like [Brassica oleracea var. oleracea] [Brassica oleracea]
XP_013709894.1	1.70387e+06	1.89317e+06	1.69387e+06	3.87674e+06	3.96835e+06	4.11571e+06	1.76364e+06	3.98693e+06	1.17672	7.51743e-31	1.80633e-28	LOC106413696	PREDICTED: elongation factor 1-alpha 1-like [Brassica oleracea var. oleracea] [Brassica oleracea]
XP_013715992.1	1.70387e+06	1.89317e+06	1.69387e+06	3.87674e+06	3.96835e+06	4.11571e+06	1.76364e+06	3.98693e+06	1.17672	7.51743e-31	1.80633e-28	LOC106419721	PREDICTED: elongation factor 1-alpha 1-like [Brassica oleracea var. oleracea] [Brassica oleracea]
XP_013716345.1	1.70387e+06	1.89317e+06	1.69387e+06	3.87674e+06	3.96835e+06	4.11571e+06	1.76364e+06	3.98693e+06	1.17672	7.51743e-31	1.80633e-28	LOC106420064	PREDICTED: elongation factor 1-alpha 1-like [Brassica oleracea var. oleracea] [Brassica oleracea]
XP_013716346.1	1.70387e+06	1.89317e+06	1.69387e+06	3.87674e+06	3.96835e+06	4.11571e+06	1.76364e+06	3.98693e+06	1.17672	7.51743e-31	1.80633e-28	LOC106420064	PREDICTED: elongation factor 1-alpha 1-like [Brassica oleracea var. oleracea] [Brassica oleracea]
XP_013726734.1	1.70387e+06	1.89317e+06	1.69387e+06	3.87674e+06	3.96835e+06	4.11571e+06	1.76364e+06	3.98693e+06	1.17672	7.51743e-31	1.80633e-28	LOC106430492	PREDICTED: elongation factor 1-alpha 1-like [Brassica oleracea var. oleracea] [Brassica oleracea]
XP_013726736.1	1.70387e+06	1.89317e+06	1.69387e+06	3.87674e+06	3.96835e+06	4.11571e+06	1.76364e+06	3.98693e+06	1.17672	7.51743e-31	1.80633e-28	LOC106430493	PREDICTED: elongation factor 1-alpha 1-like [Brassica oleracea var. oleracea] [Brassica oleracea]
XP_013748780.2	1.70387e+06	1.89317e+06	1.69387e+06	3.87674e+06	3.96835e+06	4.11571e+06	1.76364e+06	3.98693e+06	1.17672	7.51743e-31	1.80633e-28	LOC106451398	PREDICTED: elongation factor 1-alpha 1-like [Brassica oleracea var. oleracea] [Brassica oleracea]
XP_022547311.1	1.70387e+06	1.89317e+06	1.69387e+06	3.87674e+06	3.96835e+06	4.11571e+06	1.76364e+06	3.98693e+06	1.17672	7.51743e-31	1.80633e-28	LOC106420064	PREDICTED: elongation factor 1-alpha 1-like [Brassica oleracea var. oleracea] [Brassica oleracea]
XP_022547312.1	1.70387e+06	1.89317e+06	1.69387e+06	3.87674e+06	3.96835e+06	4.11571e+06	1.76364e+06	3.98693e+06	1.17672	7.51743e-31	1.80633e-28	LOC106420064	PREDICTED: elongation factor 1-alpha 1-like [Brassica oleracea var. oleracea] [Brassica oleracea]
XP_022548520.1	1.70387e+06	1.89317e+06	1.69387e+06	3.87674e+06	3.96835e+06	4.11571e+06	1.76364e+06	3.98693e+06	1.17672	7.51743e-31	1.80633e-28	LOC106371602	Elongation factor 1-alpha 4, partial [Noccaea caerulescens]
XP_022554503.1	1.70387e+06	1.89317e+06	1.69387e+06	3.87674e+06	3.96835e+06	4.11571e+06	1.76364e+06	3.98693e+06	1.17672	7.51743e-31	1.80633e-28	LOC106386895	PREDICTED: elongation factor 1-alpha 1-like [Brassica oleracea var. oleracea] [Brassica oleracea]
XP_022554504.1	1.70387e+06	1.89317e+06	1.69387e+06	3.87674e+06	3.96835e+06	4.11571e+06	1.76364e+06	3.98693e+06	1.17672	7.51743e-31	1.80633e-28	LOC106386895	PREDICTED: elongation factor 1-alpha 1-like [Brassica oleracea var. oleracea] [Brassica oleracea]
XP_022556139.1	1.70387e+06	1.89317e+06	1.69387e+06	3.87674e+06	3.96835e+06	4.11571e+06	1.76364e+06	3.98693e+06	1.17672	7.51743e-31	1.80633e-28	LOC106385862	PREDICTED: elongation factor 1-alpha 1-like [Brassica oleracea var. oleracea] [Brassica oleracea]
XP_022556140.1	1.70387e+06	1.89317e+06	1.69387e+06	3.87674e+06	3.96835e+06	4.11571e+06	1.76364e+06	3.98693e+06	1.17672	7.51743e-31	1.80633e-28	LOC106385889	PREDICTED: elongation factor 1-alpha 1-like [Brassica oleracea var. oleracea] [Brassica oleracea]
XP_022576298.1	1.70387e+06	1.89317e+06	1.69387e+06	3.87674e+06	3.96835e+06	4.11571e+06	1.76364e+06	3.98693e+06	1.17672	7.51743e-31	1.80633e-28	LOC106346370	PREDICTED: elongation factor 1-alpha 1-like [Brassica oleracea var. oleracea] [Brassica oleracea]
YP_005089932.1	747331	933261	852225	4.66636e+06	4.59697e+06	4.6666e+06	844272	4.64331e+06	2.45937	8.59882e-30	1.8079e-27	psbA	psbA gene product (chloroplast) [Brassica napus]
XP_013667129.1	190768	205498	215553	428957	411875	433714	203940	424849	1.05881	1.25605e-27	2.26358e-25	LOC106371594	PREDICTED: 60S ribosomal protein L3-1-like isoform X1 [Brassica napus]
XP_013696748.1	190768	205498	215553	428957	411875	433714	203940	424849	1.05881	1.25605e-27	2.26358e-25	LOC106400892	PREDICTED: 60S ribosomal protein L3-1-like isoform X1 [Brassica napus]
XP_013696749.1	190768	205498	215553	428957	411875	433714	203940	424849	1.05881	1.25605e-27	2.26358e-25	LOC106400892	PREDICTED: 60S ribosomal protein L3-1-like isoform X2 [Brassica napus]
XP_013706465.1	190768	205498	215553	428957	411875	433714	203940	424849	1.05881	1.25605e-27	2.26358e-25	LOC106410501	PREDICTED: 60S ribosomal protein L3-1 [Brassica oleracea var. oleracea] [Brassica oleracea]
XP_013728703.1	190768	205498	215553	428957	411875	433714	203940	424849	1.05881	1.25605e-27	2.26358e-25	LOC106432417	PREDICTED: 60S ribosomal protein L3-1-like [Brassica napus]
XP_013652986.1	4.75439e+06	4207921	4512643	11949546	11156666	11192570	4.49165e+06	1.14329e+07	1.34788	1.36807e-26	2.3011e-24	LOC106357831	PREDICTED: chlorophyll a-b binding protein 1, chloroplastic [Brassica rapa]
XP_013652989.1	4.75439e+06	4207921	4512643	11949546	11156666	11192570	4.49165e+06	1.14329e+07	1.34788	1.36807e-26	2.3011e-24	LOC106357833	PREDICTED: chlorophyll a-b binding protein 1, chloroplastic [Brassica rapa]
NP_001302819.1	3.02772e+06	3.1001e+06	3.03358e+06	1499833	1.50708e+06	1.43174e+06	3.0538e+06	1.47955e+06	-1.04545	3.12229e-26	5.08228e-24	LOC106345818	GDSL esterase/lipase At1g54020-like precursor [Brassica napus]
XP_013713928.1	56447.7	53599.1	59608.6	174391	176659	201257	56551.8	184103	1.70287	3.44874e-25	5.27344e-23	LOC106417702	PREDICTED: leucine--tRNA ligase, cytoplasmic-like [Brassica napus]
XP_013661413.1	612357	456137	586444	1.21747e+06	1.18018e+06	1.20529e+06	551646	1.20098e+06	1.1224	7.24393e-25	1.07508e-22	LOC106366360	PREDICTED: LOW QUALITY PROTEIN: serine--glyoxylate aminotransferase-like [Brassica napus]
XP_013692188.1	612357	456137	586444	1.21747e+06	1.18018e+06	1.20529e+06	551646	1.20098e+06	1.1224	7.24393e-25	1.07508e-22	LOC106396365	PREDICTED: LOW QUALITY PROTEIN: serine--glyoxylate aminotransferase-like [Brassica napus]
XP_013663242.1	82708.2	78437.8	78479.1	321641	336741	354427	79875	337603	2.07951	7.87335e-25	1.13511e-22	LOC106367920	PREDICTED: pyruvate kinase 1, cytosolic-like isoform X1 [Brassica rapa]
NP_001303064.1	638688	707560	686558	285476	310895	314760	677602	303711	-1.15774	2.39331e-24	3.26395e-22	LOC106426297	polygalacturonase inhibitor 2-like precursor [Brassica napus]
XP_013643744.1	41799.4	45046.4	43397.4	276838	254295	256936	43414.4	262689	2.59711	3.94385e-24	5.10273e-22	LOC106348532	PREDICTED: Uncharacterized protein [Brassica napus]
XP_013643745.1	41799.4	45046.4	43397.4	276838	254295	256936	43414.4	262689	2.59711	3.94385e-24	5.10273e-22	LOC106348533	PREDICTED: Uncharacterized protein [Brassica napus]
XP_013663089.1	41799.4	45046.4	43397.4	276838	254295	256936	43414.4	262689	2.59711	3.94385e-24	5.10273e-22	LOC106367783	PREDICTED: Uncharacterized protein [Brassica napus]
XP_013706621.1	41799.4	45046.4	43397.4	276838	254295	256936	43414.4	262689	2.59711	3.94385e-24	5.10273e-22	LOC106410624	PREDICTED: Uncharacterized protein [Brassica napus]
XP_013660815.1	122019	123886	138053	302173	289754	334545	127986	308824	1.2708	4.89593e-24	6.17622e-22	LOC106365855	PREDICTED: Uncharacterized protein [Brassica napus]
XP_013660816.1	122019	123886	138053	302173	289754	334545	127986	308824	1.2708	4.89593e-24	6.17622e-22	LOC106365855	PREDICTED: Uncharacterized protein [Brassica napus]
XP_013699287.1	122019	123886	138053	302173	289754	334545	127986	308824	1.2708	4.89593e-24	6.17622e-22	LOC106403002	PREDICTED: ATP-citrate synthase beta chain protein 2-like [Brassica rapa]
XP_022558915.1	122019	123886	138053	302173	289754	334545	127986	308824	1.2708	4.89593e-24	6.17622e-22	LOC111197906	PREDICTED: Uncharacterized protein [Brassica napus]
XP_022558916.1	122019	123886	138053	302173	289754	334545	127986	308824	1.2708	4.89593e-24	6.17622e-22	LOC111197906	PREDICTED: Uncharacterized protein [Brassica napus]
XP_022561114.1	122019	123886	138053	302173	289754	334545	127986	308824	1.2708	4.89593e-24	6.17622e-22	LOC106403002	PREDICTED: ATP-citrate synthase beta chain protein 2-like [Brassica rapa]
XP_013661634.1	164683	185835	157803	70281.5	76395.6	67557.9	169440	71411.7	-1.24655	1.33048e-22	1.52582e-20	LOC106366563	PREDICTED: methyl-CpG-binding domain-containing protein 10-like [Brassica napus]
XP_013649650.1	444915	460324	423333	210613	203164	186890	442857	200222	-1.14524	8.44394e-22	9.26264e-20	LOC106354289	PREDICTED: probable inactive serine/threonine-protein kinase fnkC [Brassica napus]
XP_013662360.1	131256	150881	133104	776921	775828	928584	138413	827111	2.5791	1.22531e-21	1.31551e-19	LOC106367186	PREDICTED: 40S ribosomal protein S9-1 [Brassica rapa]
XP_013667732.1	131256	150881	133104	776921	775828	928584	138413	827111	2.5791	1.22531e-21	1.31551e-19	LOC106372137	PREDICTED: 40S ribosomal protein S9-1 [Brassica rapa]
XP_013681302.1	131256	150881	133104	776921	775828	928584	138413	827111	2.5791	1.22531e-21	1.31551e-19	LOC106385951	PREDICTED: 40S ribosomal protein S9-1 [Brassica rapa]
XP_013728160.1	131256	150881	133104	776921	775828	928584	138413	827111	2.5791	1.22531e-21	1.31551e-19	LOC106431865	PREDICTED: 40S ribosomal protein S9-1 [Brassica rapa]
XP_022571109.1	131256	150881	133104	776921	775828	928584	138413	827111	2.5791	1.22531e-21	1.31551e-19	LOC111213594	PREDICTED: 40S ribosomal protein S9-1 [Brassica rapa]
XP_013691954.1	46350.2	48643.5	37993	160776	165569	130745	44328.9	152363	1.7812	3.00576e-21	3.09532e-19	LOC106396176	PREDICTED: reticuline oxidase-like protein [Brassica oleracea var. oleracea] [Brassica oleracea]
XP_013660934.1	637794	823861	639482	307612	321218	336710	700379	321847	-1.12176	5.86524e-21	5.80313e-19	LOC106365957	PREDICTED: probable ATP synthase 24 kDa subunit, mitochondrial isoform X1 [Brassica napus]
XP_013660935.1	637794	823861	639482	307612	321218	336710	700379	321847	-1.12176	5.86524e-21	5.80313e-19	LOC106365957	PREDICTED: probable ATP synthase 24 kDa subunit, mitochondrial isoform X2 [Brassica napus]
XP_013712253.1	637794	823861	639482	307612	321218	336710	700379	321847	-1.12176	5.86524e-21	5.80313e-19	LOC106415980	PREDICTED: probable ATP synthase 24 kDa subunit, mitochondrial isoform X1 [Brassica napus]
XP_013667449.1	186720	192521	161825	1504576	1.46708e+06	1.45856e+06	180356	1.47674e+06	3.0335	3.15502e-19	2.41216e-17	LOC106371893	PREDICTED: photosystem II 22 kDa protein, chloroplastic [Brassica rapa]
XP_013681211.1	186720	192521	161825	1504576	1.46708e+06	1.45856e+06	180356	1.47674e+06	3.0335	3.15502e-19	2.41216e-17	LOC106385860	PREDICTED: photosystem II 22 kDa protein, chloroplastic-like [Brassica napus]
XP_022566668.1	186720	192521	161825	1504576	1.46708e+06	1.45856e+06	180356	1.47674e+06	3.0335	3.15502e-19	2.41216e-17	LOC111210514	PREDICTED: photosystem II 22 kDa protein, chloroplastic-like [Brassica napus]
XP_013659345.1	1.13177e+06	1.27022e+06	1246910	523980	529009	569865	1.2163e+06	540951	-1.16893	8.06817e-18	5.02617e-16	LOC106364276	PREDICTED: 10 kDa chaperonin [Brassica rapa]
XP_013660253.1	1.13177e+06	1.27022e+06	1246910	523980	529009	569865	1.2163e+06	540951	-1.16893	8.06817e-18	5.02617e-16	LOC106365354	PREDICTED: 10 kDa chaperonin [Brassica rapa]
XP_013677766.1	1.13177e+06	1.27022e+06	1246910	523980	529009	569865	1.2163e+06	540951	-1.16893	8.06817e-18	5.02617e-16	LOC106382313	PREDICTED: 10 kDa chaperonin [Brassica rapa]
XP_013752091.1	1.13177e+06	1.27022e+06	1246910	523980	529009	569865	1.2163e+06	540951	-1.16893	8.06817e-18	5.02617e-16	LOC106454515	PREDICTED: 10 kDa chaperonin-like [Brassica napus]
XP_013749374.1	14566.8	17574.5	19422	80191.1	78630.3	86444.5	17187.8	81755.3	2.24993	9.54015e-18	5.87068e-16	LOC106451927	PREDICTED: calnexin homolog 1-like [Brassica napus]
XP_022567446.1	14566.8	17574.5	19422	80191.1	78630.3	86444.5	17187.8	81755.3	2.24993	9.54015e-18	5.87068e-16	LOC111210928	PREDICTED: calnexin homolog 1-like [Brassica napus]
XP_013666414.1	221974	211406	227112	74678.5	84998.1	79707.1	220164	79794.6	-1.46422	3.3665e-17	1.93038e-15	LOC106370957	PREDICTED: fasciclin-like arabinogalactan protein 9 [Brassica rapa]
XP_013697900.1	221974	211406	227112	74678.5	84998.1	79707.1	220164	79794.6	-1.46422	3.3665e-17	1.93038e-15	LOC106401841	PREDICTED: fasciclin-like arabinogalactan protein 9 [Brassica napus]
XP_013696379.1	1.31779e+06	1.34602e+06	1.32936e+06	615190	634631	649536	1.33106e+06	633119	-1.07202	3.51871e-17	1.99499e-15	LOC106400579	PREDICTED: peroxiredoxin-2F, mitochondrial [Brassica napus]
XP_022571822.1	1.31779e+06	1.34602e+06	1.32936e+06	615190	634631	649536	1.33106e+06	633119	-1.07202	3.51871e-17	1.99499e-15	LOC111214070	PREDICTED: Uncharacterized protein [Brassica napus]
XP_013663370.1	26189.2	24607.4	21163	185112	181239	183788	23986.5	183380	2.93454	3.56767e-17	2.00028e-15	LOC106368040	PREDICTED: magnesium-protoporphyrin IX monomethyl ester [oxidative] cyclase, chloroplastic [Brassica rapa]
XP_022563865.1	26189.2	24607.4	21163	185112	181239	183788	23986.5	183380	2.93454	3.56767e-17	2.00028e-15	LOC111208747	PREDICTED: Uncharacterized protein [Brassica napus]
XP_013640352.1	829594	845721	869600	252720	255878	276794	848305	261797	-1.69613	6.65685e-17	3.61188e-15	LOC106345733	PREDICTED: beta-D-glucopyranosyl abscisate beta-glucosidase-like [Brassica napus]
XP_013688255.1	33276.8	41865.6	34689.7	256172	259772	228102	36610.7	248015	2.76009	8.35682e-17	4.39707e-15	LOC106392027	PREDICTED: aquaporin PIP1-2-like isoform X2 [Brassica napus]
XP_013725824.1	33276.8	41865.6	34689.7	256172	259772	228102	36610.7	248015	2.76009	8.35682e-17	4.39707e-15	LOC106429621	Aquaporin PIP1-2, partial [Noccaea caerulescens]
XP_013734831.1	33276.8	41865.6	34689.7	256172	259772	228102	36610.7	248015	2.76009	8.35682e-17	4.39707e-15	LOC106438267	Aquaporin PIP1-2, partial [Noccaea caerulescens]
XP_013734832.1	33276.8	41865.6	34689.7	256172	259772	228102	36610.7	248015	2.76009	8.35682e-17	4.39707e-15	LOC106438267	PREDICTED: aquaporin PIP1-2-like isoform X2 [Brassica napus]
XP_013748211.1	33276.8	41865.6	34689.7	256172	259772	228102	36610.7	248015	2.76009	8.35682e-17	4.39707e-15	LOC106450934	Aquaporin PIP1-2, partial [Noccaea caerulescens]
XP_013748212.1	33276.8	41865.6	34689.7	256172	259772	228102	36610.7	248015	2.76009	8.35682e-17	4.39707e-15	LOC106450934	PREDICTED: aquaporin PIP1-2-like isoform X2 [Brassica napus]
XP_013749684.1	33276.8	41865.6	34689.7	256172	259772	228102	36610.7	248015	2.76009	8.35682e-17	4.39707e-15	LOC106452190	Aquaporin PIP1-2, partial [Noccaea caerulescens]
XP_022550813.1	33276.8	41865.6	34689.7	256172	259772	228102	36610.7	248015	2.76009	8.35682e-17	4.39707e-15	LOC111202349	Aquaporin PIP1-2, partial [Noccaea caerulescens]
XP_022575372.1	33276.8	41865.6	34689.7	256172	259772	228102	36610.7	248015	2.76009	8.35682e-17	4.39707e-15	LOC106452190	Aquaporin PIP1-2, partial [Noccaea caerulescens]
XP_013661393.1	161157	183612	157480	49817.3	58562.3	47617.6	167416	51999.1	-1.68688	8.36542e-17	4.39707e-15	LOC106366343	PREDICTED: dehydrin Rab18-like [Brassica oleracea var. oleracea] [Brassica oleracea]
XP_013688517.1	161157	183612	157480	49817.3	58562.3	47617.6	167416	51999.1	-1.68688	8.36542e-17	4.39707e-15	LOC106392257	PREDICTED: dehydrin Rab18-like [Brassica oleracea var. oleracea] [Brassica oleracea]
XP_022568273.1	35799.1	35421.7	33789.9	280391	305889	311019	35003.6	299100	3.09505	1.37429e-16	7.03614e-15	LOC111211457	PREDICTED: granule-bound starch synthase 1, chloroplastic/amyloplastic [Brassica oleracea var. oleracea] [Brassica oleracea]
XP_013732843.1	30570.2	32290.1	28687.8	87244.4	95800.7	87743.3	30516	90262.8	1.56456	1.38046e-16	7.03614e-15	LOC106436423	PREDICTED: ubiquitin-activating enzyme E1 1-like isoform X2 [Brassica napus]
XP_013748828.1	30570.2	32290.1	28687.8	87244.4	95800.7	87743.3	30516	90262.8	1.56456	1.38046e-16	7.03614e-15	LOC106451444	PREDICTED: ubiquitin-activating enzyme E1 1-like isoform X1 [Brassica napus]
XP_013748829.1	30570.2	32290.1	28687.8	87244.4	95800.7	87743.3	30516	90262.8	1.56456	1.38046e-16	7.03614e-15	LOC106451444	PREDICTED: ubiquitin-activating enzyme E1 1-like isoform X1 [Brassica napus]
XP_013748830.1	30570.2	32290.1	28687.8	87244.4	95800.7	87743.3	30516	90262.8	1.56456	1.38046e-16	7.03614e-15	LOC106451444	PREDICTED: ubiquitin-activating enzyme E1 1-like isoform X3 [Brassica napus]
XP_013748831.1	30570.2	32290.1	28687.8	87244.4	95800.7	87743.3	30516	90262.8	1.56456	1.38046e-16	7.03614e-15	LOC106451444	PREDICTED: ubiquitin-activating enzyme E1 1-like isoform X1 [Brassica napus]
XP_022563899.1	135424	92689.9	88956.2	563739	528519	634998	105690	575752	2.44561	2.21908e-16	1.08713e-14	LOC106401014	PREDICTED: chlorophyll a-b binding protein CP29.3, chloroplastic-like [Brassica napus]
YP_005089951.1	489571	453572	438872	7841071	7353011	7871156	460672	7.68841e+06	4.06088	3.75271e-16	1.75335e-14	psaB	psaB gene product (chloroplast) [Brassica napus]
XP_013644541.1	16233.1	15418.7	18431.6	58766.9	50716.7	71702.6	16694.5	60395.4	1.85507	4.94475e-16	2.24399e-14	LOC106349162	PREDICTED: Uncharacterized protein [Brassica napus]
XP_013687503.1	16233.1	15418.7	18431.6	58766.9	50716.7	71702.6	16694.5	60395.4	1.85507	4.94475e-16	2.24399e-14	LOC106391414	PREDICTED: Uncharacterized protein [Brassica napus]
YP_005089941.1	51794.6	63414.8	52222.9	395914	391593	415840	55810.8	401115	2.8454	5.93268e-16	2.64923e-14	rps2	ribosomal protein S2 [Nasturtium officinale]
XP_013648530.1	41868.8	21322.3	36908.5	146560	159509	206572	33366.5	170880	2.35651	1.01235e-15	4.32909e-14	LOC106353332	PREDICTED: 2-methyl-6-phytyl-1,4-hydroquinone methyltransferase, chloroplastic-like [Brassica napus]
XP_013706563.1	41868.8	21322.3	36908.5	146560	159509	206572	33366.5	170880	2.35651	1.01235e-15	4.32909e-14	LOC106410579	PREDICTED: 2-methyl-6-phytyl-1,4-hydroquinone methyltransferase, chloroplastic isoform X1 [Brassica oleracea var. oleracea] [Brassica oleracea]
XP_022567384.1	41868.8	21322.3	36908.5	146560	159509	206572	33366.5	170880	2.35651	1.01235e-15	4.32909e-14	LOC106410579	PREDICTED: 2-methyl-6-phytyl-1,4-hydroquinone methyltransferase, chloroplastic isoform X1 [Brassica oleracea var. oleracea] [Brassica oleracea]
XP_022567385.1	41868.8	21322.3	36908.5	146560	159509	206572	33366.5	170880	2.35651	1.01235e-15	4.32909e-14	LOC106410579	PREDICTED: 2-methyl-6-phytyl-1,4-hydroquinone methyltransferase, chloroplastic [Brassica rapa]
XP_022567386.1	41868.8	21322.3	36908.5	146560	159509	206572	33366.5	170880	2.35651	1.01235e-15	4.32909e-14	LOC106410579	PREDICTED: 2-methyl-6-phytyl-1,4-hydroquinone methyltransferase, chloroplastic [Brassica rapa]
YP_717114.1	30272.1	40497.7	37784.1	118045	119827	124600	36184.6	120824	1.73946	1.43655e-15	5.84583e-14	nad9	nad9 (mitochondrion) [Brassica oleracea]
XP_013671805.1	156136	173063	152712	689709	629413	697830	160637	672317	2.06534	2.86075e-15	1.09359e-13	LOC106376284	PREDICTED: Uncharacterized protein [Brassica napus]
XP_013693079.1	156136	173063	152712	689709	629413	697830	160637	672317	2.06534	2.86075e-15	1.09359e-13	LOC106397075	PREDICTED: Uncharacterized protein [Brassica napus]
XP_013708194.1	156136	173063	152712	689709	629413	697830	160637	672317	2.06534	2.86075e-15	1.09359e-13	LOC106411885	PREDICTED: 40S ribosomal protein S4-1-like [Brassica napus]
XP_013715582.1	156136	173063	152712	689709	629413	697830	160637	672317	2.06534	2.86075e-15	1.09359e-13	LOC106419357	PREDICTED: Uncharacterized protein [Brassica napus]
XP_013716805.1	156136	173063	152712	689709	629413	697830	160637	672317	2.06534	2.86075e-15	1.09359e-13	LOC106420507	PREDICTED: 40S ribosomal protein S4-1-like [Brassica napus]
XP_013722488.1	156136	173063	152712	689709	629413	697830	160637	672317	2.06534	2.86075e-15	1.09359e-13	LOC106426312	PREDICTED: 40S ribosomal protein S4-1-like [Brassica napus]
XP_013725607.1	156136	173063	152712	689709	629413	697830	160637	672317	2.06534	2.86075e-15	1.09359e-13	LOC106429399	PREDICTED: 40S ribosomal protein S4-1-like [Brassica napus]
XP_013743229.1	156136	173063	152712	689709	629413	697830	160637	672317	2.06534	2.86075e-15	1.09359e-13	LOC106446095	PREDICTED: Uncharacterized protein [Brassica napus]
XP_013731797.1	541728	494353	545565	2970835	3100886	3.02873e+06	527215	3.03348e+06	2.52451	5.83863e-15	2.10441e-13	LOC106435455	PREDICTED: chlorophyll a-b binding protein CP29.1, chloroplastic-like [Brassica napus]
XP_013641146.1	135659	137072	137901	404471	433027	418892	136877	418797	1.61337	6.01529e-15	2.13755e-13	LOC106346382	histone H4 [Zea mays]
XP_013641159.1	135659	137072	137901	404471	433027	418892	136877	418797	1.61337	6.01529e-15	2.13755e-13	LOC106346394	histone H4 [Zea mays]
XP_013642542.1	135659	137072	137901	404471	433027	418892	136877	418797	1.61337	6.01529e-15	2.13755e-13	LOC106347525	histone H4 [Zea mays]
XP_013647689.1	135659	137072	137901	404471	433027	418892	136877	418797	1.61337	6.01529e-15	2.13755e-13	LOC106352613	histone H4 [Zea mays]
XP_013657574.1	135659	137072	137901	404471	433027	418892	136877	418797	1.61337	6.01529e-15	2.13755e-13	LOC106362263	histone H4 [Zea mays]
XP_013661167.1	135659	137072	137901	404471	433027	418892	136877	418797	1.61337	6.01529e-15	2.13755e-13	LOC106366149	histone H4 [Zea mays]
XP_013676426.1	135659	137072	137901	404471	433027	418892	136877	418797	1.61337	6.01529e-15	2.13755e-13	LOC106381109	histone H4 [Zea mays]
XP_013678307.1	135659	137072	137901	404471	433027	418892	136877	418797	1.61337	6.01529e-15	2.13755e-13	LOC106382793	histone H4 [Zea mays]
XP_013680780.1	135659	137072	137901	404471	433027	418892	136877	418797	1.61337	6.01529e-15	2.13755e-13	LOC106385401	histone H4 [Zea mays]
XP_013680787.1	135659	137072	137901	404471	433027	418892	136877	418797	1.61337	6.01529e-15	2.13755e-13	LOC106385401	histone H4 [Zea mays]
XP_013681707.1	135659	137072	137901	404471	433027	418892	136877	418797	1.61337	6.01529e-15	2.13755e-13	LOC106386400	histone H4 [Zea mays]
XP_013682107.1	135659	137072	137901	404471	433027	418892	136877	418797	1.61337	6.01529e-15	2.13755e-13	LOC106386836	histone H4 [Zea mays]
XP_013689098.1	135659	137072	137901	404471	433027	418892	136877	418797	1.61337	6.01529e-15	2.13755e-13	LOC106392865	histone H4 [Zea mays]
XP_013691794.1	135659	137072	137901	404471	433027	418892	136877	418797	1.61337	6.01529e-15	2.13755e-13	LOC106396045	histone H4 [Zea mays]
XP_013695902.1	135659	137072	137901	404471	433027	418892	136877	418797	1.61337	6.01529e-15	2.13755e-13	LOC106400031	histone H4 [Zea mays]
XP_013699203.1	135659	137072	137901	404471	433027	418892	136877	418797	1.61337	6.01529e-15	2.13755e-13	LOC106402925	histone H4 [Zea mays]
XP_013702039.1	135659	137072	137901	404471	433027	418892	136877	418797	1.61337	6.01529e-15	2.13755e-13	LOC106405976	histone H4 [Zea mays]
XP_013708064.1	135659	137072	137901	404471	433027	418892	136877	418797	1.61337	6.01529e-15	2.13755e-13	LOC106411788	histone H4 [Zea mays]
XP_013708232.1	135659	137072	137901	404471	433027	418892	136877	418797	1.61337	6.01529e-15	2.13755e-13	LOC106411918	histone H4 [Zea mays]
XP_013716269.1	135659	137072	137901	404471	433027	418892	136877	418797	1.61337	6.01529e-15	2.13755e-13	LOC106419980	histone H4 [Zea mays]
XP_013723951.1	135659	137072	137901	404471	433027	418892	136877	418797	1.61337	6.01529e-15	2.13755e-13	LOC106427769	histone H4 [Zea mays]
XP_013729484.1	135659	137072	137901	404471	433027	418892	136877	418797	1.61337	6.01529e-15	2.13755e-13	LOC106433186	histone H4 [Zea mays]
XP_013732634.1	135659	137072	137901	404471	433027	418892	136877	418797	1.61337	6.01529e-15	2.13755e-13	LOC106436220	histone H4 [Zea mays]
XP_013733729.1	135659	137072	137901	404471	433027	418892	136877	418797	1.61337	6.01529e-15	2.13755e-13	LOC106437381	histone H4 [Zea mays]
XP_013734919.1	135659	137072	137901	404471	433027	418892	136877	418797	1.61337	6.01529e-15	2.13755e-13	LOC106438345	histone H4 [Zea mays]
XP_013738370.1	135659	137072	137901	404471	433027	418892	136877	418797	1.61337	6.01529e-15	2.13755e-13	LOC106441121	histone H4 [Zea mays]
XP_013744194.1	135659	137072	137901	404471	433027	418892	136877	418797	1.61337	6.01529e-15	2.13755e-13	LOC106446920	histone H4 [Zea mays]
XP_013744725.1	135659	137072	137901	404471	433027	418892	136877	418797	1.61337	6.01529e-15	2.13755e-13	LOC106447366	histone H4 [Zea mays]
XP_013748348.1	135659	137072	137901	404471	433027	418892	136877	418797	1.61337	6.01529e-15	2.13755e-13	LOC106451040	histone H4 [Zea mays]
XP_022559642.1	135659	137072	137901	404471	433027	418892	136877	418797	1.61337	6.01529e-15	2.13755e-13	LOC111206688	histone H4 [Zea mays]
XP_022572790.1	135659	137072	137901	404471	433027	418892	136877	418797	1.61337	6.01529e-15	2.13755e-13	LOC111214344	histone H4 [Zea mays]
XP_022574099.1	135659	137072	137901	404471	433027	418892	136877	418797	1.61337	6.01529e-15	2.13755e-13	LOC111215113	histone H4 [Zea mays]
XP_013661364.1	149575	168735	153632	1086292	820458	1.00898e+06	157314	971910	2.62718	6.37498e-15	2.24952e-13	LOC106366318	PREDICTED: 36.4 kDa proline-rich protein-like [Brassica napus]
XP_013688479.1	149575	168735	153632	1086292	820458	1.00898e+06	157314	971910	2.62718	6.37498e-15	2.24952e-13	LOC106392222	PREDICTED: 36.4 kDa proline-rich protein-like [Brassica napus]
XP_013744729.1	157658	147415	152511	65869.1	75747.2	82473.8	152528	74696.7	-1.02996	8.44503e-15	2.8793e-13	LOC106447369	PREDICTED: arginine biosynthesis bifunctional protein ArgJ, chloroplastic-like [Brassica napus]
XP_022574096.1	157658	147415	152511	65869.1	75747.2	82473.8	152528	74696.7	-1.02996	8.44503e-15	2.8793e-13	LOC111215110	PREDICTED: arginine biosynthesis bifunctional protein ArgJ, chloroplastic-like [Brassica napus]
XP_013695726.2	273788	233132	258047	1.27221e+06	1.09856e+06	1.11077e+06	254989	1.16052e+06	2.18626	8.54735e-15	2.89463e-13	LOC106399822	PREDICTED: chlorophyll a-b binding protein CP29.2, chloroplastic [Brassica rapa]
XP_022559251.1	273788	233132	258047	1.27221e+06	1.09856e+06	1.11077e+06	254989	1.16052e+06	2.18626	8.54735e-15	2.89463e-13	LOC111206508	PREDICTED: chlorophyll a-b binding protein CP29.2, chloroplastic [Brassica napus]
XP_013680274.1	67872.4	61398.3	78328.5	147301	157653	171226	69199.7	158727	1.19771	8.69221e-15	2.92406e-13	LOC106384897	PREDICTED: 14-3-3-like protein GF14 lambda [Brassica napus]
XP_013726565.1	67872.4	61398.3	78328.5	147301	157653	171226	69199.7	158727	1.19771	8.69221e-15	2.92406e-13	LOC106430320	PREDICTED: 14-3-3-like protein GF14 lambda [Brassica napus]
XP_022554298.1	67872.4	61398.3	78328.5	147301	157653	171226	69199.7	158727	1.19771	8.69221e-15	2.92406e-13	LOC106384897	PREDICTED: 14-3-3-like protein GF14 lambda [Brassica napus]
XP_022554299.1	67872.4	61398.3	78328.5	147301	157653	171226	69199.7	158727	1.19771	8.69221e-15	2.92406e-13	LOC106384897	PREDICTED: 14-3-3-like protein GF14 lambda [Brassica napus]
XP_022554300.1	67872.4	61398.3	78328.5	147301	157653	171226	69199.7	158727	1.19771	8.69221e-15	2.92406e-13	LOC106384897	PREDICTED: 14-3-3-like protein GF14 lambda [Brassica napus]
XP_022566763.1	67872.4	61398.3	78328.5	147301	157653	171226	69199.7	158727	1.19771	8.69221e-15	2.92406e-13	LOC106430320	PREDICTED: 14-3-3-like protein GF14 lambda [Brassica napus]
XP_013642433.1	56645.6	60565.8	59813.1	159436	160549	154543	59008.2	158176	1.42255	1.20762e-14	3.98276e-13	LOC106347452	PREDICTED: 40S ribosomal protein S11-3 isoform X1 [Brassica rapa]
XP_013642434.1	56645.6	60565.8	59813.1	159436	160549	154543	59008.2	158176	1.42255	1.20762e-14	3.98276e-13	LOC106347452	PREDICTED: 40S ribosomal protein S11-3 isoform X2 [Brassica rapa]
XP_013644549.1	1.17679e+06	1216166	1.35851e+06	4062062	4.46818e+06	4381526	1.25049e+06	4.30392e+06	1.78316	1.54172e-14	4.95509e-13	LOC106349169	PREDICTED: photosystem I reaction center subunit III, chloroplastic [Brassica rapa]
XP_013696049.1	1.17679e+06	1216166	1.35851e+06	4062062	4.46818e+06	4381526	1.25049e+06	4.30392e+06	1.78316	1.54172e-14	4.95509e-13	LOC106400211	PREDICTED: photosystem I reaction center subunit III, chloroplastic-like [Brassica napus]
XP_013697569.1	1.17679e+06	1216166	1.35851e+06	4062062	4.46818e+06	4381526	1.25049e+06	4.30392e+06	1.78316	1.54172e-14	4.95509e-13	LOC106401573	PREDICTED: photosystem I reaction center subunit III, chloroplastic [Brassica oleracea var. oleracea] [Brassica oleracea]
XP_013648288.1	41294.4	55617.6	46199	121034	120966	126640	47703.7	122880	1.36508	1.8916e-14	5.89199e-13	LOC106353143	PREDICTED: Uncharacterized protein [Brassica napus]
XP_013645109.1	124942	128202	118989	47110.5	45525.9	44858.7	124044	45831.7	-1.43644	2.227e-14	6.85211e-13	LOC106349676	PREDICTED: methyl-CpG-binding domain-containing protein 11-like [Brassica napus]
XP_013663156.1	1.31133e+06	1.49698e+06	1.24169e+06	605520	645502	665412	1.35e+06	638811	-1.0795	2.59537e-14	7.70367e-13	LOC106367844	PREDICTED: Uncharacterized protein [Brassica napus]
XP_013679971.1	55859.8	50397.4	56553.8	107051	125357	116571	54270.3	116326	1.09994	3.53019e-14	1.02967e-12	LOC106384569	PREDICTED: probable alanine--tRNA ligase, chloroplastic [Brassica napus]
XP_013734798.1	15150	17264.4	19547.1	50335.2	56734.7	46224.4	17320.5	51098.1	1.56079	5.08027e-14	1.45654e-12	LOC106438242	PREDICTED: 14 kDa proline-rich protein DC2.15 [Brassica rapa]
XP_013734464.1	33498.1	32334.8	31894	93245.4	88051.1	90538	32575.6	90611.5	1.4759	7.2128e-14	2.01082e-12	LOC106437979	PREDICTED: Uncharacterized protein [Brassica napus]
XP_013748940.1	33498.1	32334.8	31894	93245.4	88051.1	90538	32575.6	90611.5	1.4759	7.2128e-14	2.01082e-12	LOC106451546	PREDICTED: Uncharacterized protein [Brassica napus]
XP_013646424.1	107509	118979	105659	44239.8	40958.5	44668.7	110716	43289	-1.35479	8.10408e-14	2.22245e-12	LOC106351149	PREDICTED: MLP-like protein 328 [Brassica napus]
XP_013657525.1	40762.7	37079.9	42614.7	96208.4	114247	104010	40152.4	104822	1.38438	1.38521e-13	3.64649e-12	LOC106362224	PREDICTED: protein TIC110, chloroplastic [Brassica napus]
XP_022545017.1	438715	424461	444187	199948	236377	199359	435787	211895	-1.04028	1.98787e-13	5.09177e-12	LOC106356029	PREDICTED: Uncharacterized protein [Brassica napus]
XP_013725001.2	126182	121233	126850	277843	278991	308598	124755	288477	1.20936	2.17177e-13	5.50691e-12	LOC106428794	PREDICTED: 40S ribosomal protein S3a-2-like [Brassica rapa]
XP_013712255.1	400098	364205	400210	178055	181519	189544	388171	183039	-1.08454	3.7898e-13	9.42036e-12	LOC106415982	PREDICTED: arginase 1, mitochondrial [Brassica oleracea var. oleracea] [Brassica oleracea]
XP_013728595.1	247931	238152	228653	115963	112641	116012	238245	114872	-1.05242	4.12997e-13	1.00675e-11	LOC106432302	PREDICTED: AIG2-like protein [Brassica napus]
XP_013727053.1	3.04189e+06	2.96504e+06	2.94966e+06	1.35975e+06	1.28405e+06	1.37066e+06	2985527	1.33815e+06	-1.15774	4.23452e-13	1.02728e-11	LOC106430798	PREDICTED: kunitz-type serine protease inhibitor DrTI-like [Brassica napus]
XP_013640984.1	88665.3	85483	83657.4	245287	224206	233097	85935.2	234196	1.4464	5.98874e-13	1.42543e-11	LOC106346260	PREDICTED: probable elongation factor 1-gamma 1 [Brassica napus]
XP_013649614.1	1.23452e+06	1.31102e+06	1.12629e+06	477387	475182	484550	1.22394e+06	479040	-1.35332	6.56485e-13	1.54076e-11	LOC106354263	PREDICTED: kunitz-type serine protease inhibitor DrTI-like [Brassica napus]
XP_013649615.1	1.23452e+06	1.31102e+06	1.12629e+06	477387	475182	484550	1.22394e+06	479040	-1.35332	6.56485e-13	1.54076e-11	LOC106354264	PREDICTED: kunitz-type serine protease inhibitor DrTI-like [Brassica napus]
XP_013693950.1	135234	137221	117881	298730	314944	301541	130112	305072	1.22939	9.67598e-13	2.23968e-11	LOC106397868	PREDICTED: 14-3-3-like protein GF14 omega [Brassica rapa]
XP_013714576.1	135234	137221	117881	298730	314944	301541	130112	305072	1.22939	9.67598e-13	2.23968e-11	LOC106418419	PREDICTED: 14-3-3-like protein GF14 omega [Brassica rapa]
XP_013696794.1	215200	212467	197942	942028	997583	986011	208536	975207	2.22541	1.14121e-12	2.61752e-11	LOC106400936	PREDICTED: photosystem I reaction center subunit XI, chloroplastic [Brassica oleracea var. oleracea] [Brassica oleracea]
XP_022548876.1	215200	212467	197942	942028	997583	986011	208536	975207	2.22541	1.14121e-12	2.61752e-11	LOC111201397	PREDICTED: photosystem I reaction center subunit XI, chloroplastic [Brassica rapa]
XP_013748867.1	55029.2	61122.8	67682	28967.9	29368.7	28663.8	61278	29000.1	-1.07931	1.17413e-12	2.66877e-11	LOC106451483	PREDICTED: persulfide dioxygenase ETHE1 homolog, mitochondrial-like [Brassica napus]
XP_013664455.1	209238	177762	189467	105788	100578	79456.8	192156	95274.2	-1.01212	1.37708e-12	3.07467e-11	LOC106368926	PREDICTED: profilin-1-like [Brassica oleracea var. oleracea] [Brassica oleracea]
XP_013670895.1	209238	177762	189467	105788	100578	79456.8	192156	95274.2	-1.01212	1.37708e-12	3.07467e-11	LOC106375513	PREDICTED: profilin-1-like [Brassica rapa]
XP_013732486.1	209238	177762	189467	105788	100578	79456.8	192156	95274.2	-1.01212	1.37708e-12	3.07467e-11	LOC106436072	PREDICTED: profilin-1-like [Brassica oleracea var. oleracea] [Brassica oleracea]
XP_013742377.1	209238	177762	189467	105788	100578	79456.8	192156	95274.2	-1.01212	1.37708e-12	3.07467e-11	LOC106445380	PREDICTED: profilin-1-like [Brassica rapa]
XP_013744432.1	209238	177762	189467	105788	100578	79456.8	192156	95274.2	-1.01212	1.37708e-12	3.07467e-11	LOC106447116	PREDICTED: profilin-1-like [Brassica rapa]
XP_013723861.1	252583	261002	256392	122505	114705	115214	256659	117474	-1.12751	1.87769e-12	4.13749e-11	LOC106427690	PREDICTED: nitrile-specifier protein 2-like [Brassica napus]
XP_013744395.1	252583	261002	256392	122505	114705	115214	256659	117474	-1.12751	1.87769e-12	4.13749e-11	LOC106447085	PREDICTED: nitrile-specifier protein 2-like [Brassica napus]
XP_013731611.1	116931	114128	106384	699316	797293	758486	112481	751698	2.74047	2.0888e-12	4.54315e-11	LOC106435287	PREDICTED: chlorophyll a-b binding protein 4, chloroplastic [Brassica rapa]
XP_013748535.1	116931	114128	106384	699316	797293	758486	112481	751698	2.74047	2.0888e-12	4.54315e-11	LOC106451196	PREDICTED: chlorophyll a-b binding protein 4, chloroplastic [Brassica rapa]
XP_013732544.1	125425	140843	109922	248918	256539	269116	125397	258191	1.04194	6.43244e-12	1.29832e-10	LOC106436133	PREDICTED: T-complex protein 1 subunit delta-like [Brassica napus]
XP_013692728.1	66088.5	61231.6	65923.6	239874	227615	155586	64414.6	207691	1.68898	6.4644e-12	1.29958e-10	LOC106396788	PREDICTED: chlorophyll a-b binding protein, chloroplastic-like [Brassica napus]
XP_013741919.1	66088.5	61231.6	65923.6	239874	227615	155586	64414.6	207691	1.68898	6.4644e-12	1.29958e-10	LOC106444995	PREDICTED: chlorophyll a-b binding protein, chloroplastic-like [Brassica napus]
XP_013647709.1	21788.4	25297.4	24473.2	80973.4	77377	73565.4	23853	77305.3	1.6964	8.64367e-12	1.70375e-10	LOC106352632	PREDICTED: 5-oxoprolinase-like isoform X1 [Brassica napus]
XP_013647710.1	21788.4	25297.4	24473.2	80973.4	77377	73565.4	23853	77305.3	1.6964	8.64367e-12	1.70375e-10	LOC106352632	PREDICTED: 5-oxoprolinase-like isoform X2 [Brassica napus]
XP_022552799.1	21788.4	25297.4	24473.2	80973.4	77377	73565.4	23853	77305.3	1.6964	8.64367e-12	1.70375e-10	LOC106352632	PREDICTED: 5-oxoprolinase-like isoform X1 [Brassica napus]
YP_005089954.1	181340	183480	188370	572021	569044	634607	184396	591890	1.68252	1.20987e-11	2.31249e-10	rps4	rps4 gene product (chloroplast) [Brassica napus]
XP_013691772.1	35240.3	36034.7	36937.1	82228	91089.6	94592.2	36070.7	89303.3	1.30789	1.62095e-11	3.05197e-10	LOC106396022	PREDICTED: 4-alpha-glucanotransferase DPE2-like isoform X1 [Brassica napus]
XP_013660940.1	802443	784854	793789	358354	351096	361393	793695	356948	-1.15287	2.08605e-11	3.85575e-10	LOC106365965	PREDICTED: glycine-rich RNA-binding protein GRP1A isoform X1 [Brassica rapa]
XP_013707060.1	802443	784854	793789	358354	351096	361393	793695	356948	-1.15287	2.08605e-11	3.85575e-10	LOC106410966	PREDICTED: glycine-rich RNA-binding protein GRP1A isoform X1 [Brassica rapa]
XP_013681849.1	248500	223930	220941	107922	116987	115133	231123	113347	-1.02791	4.00397e-11	7.11409e-10	LOC106386552	PREDICTED: calreticulin-1-like [Brassica napus]
XP_022568180.1	248500	223930	220941	107922	116987	115133	231123	113347	-1.02791	4.00397e-11	7.11409e-10	LOC106386552	PREDICTED: calreticulin-1-like [Brassica napus]
YP_005089990.1	105089	109252	118367	317889	323953	341957	110902	327933	1.56411	4.03159e-11	7.13803e-10	rps3	rps3 gene product (chloroplast) [Brassica napus]
XP_013734088.1	86465.4	85760.8	82776.9	33593.6	28036.4	24035.9	85001	28555.3	-1.57372	5.07319e-11	8.79702e-10	LOC106437669	PREDICTED: methylesterase 9-like [Brassica napus]
XP_013723536.1	61724.2	65729.7	72702.3	208281	215704	214073	66718.7	212686	1.67256	5.82161e-11	9.95792e-10	LOC106427353	PREDICTED: 40S ribosomal protein S3a-2-like [Brassica oleracea var. oleracea] [Brassica oleracea]
XP_013750767.1	61724.2	65729.7	72702.3	208281	215704	214073	66718.7	212686	1.67256	5.82161e-11	9.95792e-10	LOC106453081	PREDICTED: 40S ribosomal protein S3a-2-like [Brassica oleracea var. oleracea] [Brassica oleracea]
XP_013731598.1	12234.7	11307.6	12431.7	48755	49914.3	52094.4	11991.4	50254.6	2.06726	2.52972e-10	3.98905e-09	LOC106435276	PREDICTED: glutathione S-transferase T1-like [Brassica napus]
XP_013743360.1	12234.7	11307.6	12431.7	48755	49914.3	52094.4	11991.4	50254.6	2.06726	2.52972e-10	3.98905e-09	LOC106446204	PREDICTED: glutathione S-transferase T1-like [Brassica rapa]
XP_022565785.1	62440.8	67767.9	71908.3	130456	139003	136410	67372.3	135290	1.00582	2.58974e-10	4.05833e-09	LOC106418287	PREDICTED: ribulose-1,5 bisphosphate carboxylase/oxygenase large subunit N-methyltransferase, chloroplastic-like [Brassica napus]
XP_022565786.1	62440.8	67767.9	71908.3	130456	139003	136410	67372.3	135290	1.00582	2.58974e-10	4.05833e-09	LOC106418287	PREDICTED: ribulose-1,5 bisphosphate carboxylase/oxygenase large subunit N-methyltransferase, chloroplastic-like [Brassica napus]
XP_013662411.1	20264.7	22274.6	24231.6	176833	180517	186671	22257	181340	3.02637	2.93062e-10	4.5783e-09	LOC106367228	PREDICTED: mitochondrial phosphate carrier protein 3, mitochondrial-like [Brassica napus]
XP_013662413.1	20264.7	22274.6	24231.6	176833	180517	186671	22257	181340	3.02637	2.93062e-10	4.5783e-09	LOC106367230	PREDICTED: mitochondrial phosphate carrier protein 3, mitochondrial-like [Brassica napus]
XP_013650180.1	50829.6	50724.8	51570.7	97895.4	102466	113149	51041.7	104503	1.0338	3.03243e-10	4.7082e-09	LOC106354716	PREDICTED: aspartate--tRNA ligase 2, cytoplasmic-like [Brassica napus]
XP_013670803.1	50829.6	50724.8	51570.7	97895.4	102466	113149	51041.7	104503	1.0338	3.03243e-10	4.7082e-09	LOC106375437	PREDICTED: aspartate--tRNA ligase 2, cytoplasmic-like [Brassica napus]
XP_013679459.1	50829.6	50724.8	51570.7	97895.4	102466	113149	51041.7	104503	1.0338	3.03243e-10	4.7082e-09	LOC106383936	PREDICTED: aspartate--tRNA ligase 2, cytoplasmic-like [Brassica napus]
XP_013735074.1	198328	205714	158818	58657.8	60387.3	64535.2	187620	61193.4	-1.61636	3.17684e-10	4.88729e-09	LOC106438460	PREDICTED: MLP-like protein 328 [Brassica napus]
XP_013667929.1	147900	147570	148958	731186	777005	780442	148142	762878	2.36447	3.3379e-10	5.11946e-09	LOC106372294	PREDICTED: ADP,ATP carrier protein 2, mitochondrial-like [Brassica napus]
XP_013679689.1	147900	147570	148958	731186	777005	780442	148142	762878	2.36447	3.3379e-10	5.11946e-09	LOC106384237	PREDICTED: ADP,ATP carrier protein 2, mitochondrial-like isoform X1 [Brassica napus]
XP_013679691.1	147900	147570	148958	731186	777005	780442	148142	762878	2.36447	3.3379e-10	5.11946e-09	LOC106384237	PREDICTED: ADP,ATP carrier protein 2, mitochondrial-like isoform X1 [Brassica napus]
XP_013728230.1	147900	147570	148958	731186	777005	780442	148142	762878	2.36447	3.3379e-10	5.11946e-09	LOC106431935	PREDICTED: ADP,ATP carrier protein 2, mitochondrial [Brassica napus]
XP_022554344.1	147900	147570	148958	731186	777005	780442	148142	762878	2.36447	3.3379e-10	5.11946e-09	LOC111204277	PREDICTED: Uncharacterized protein [Brassica napus]
XP_022554345.1	147900	147570	148958	731186	777005	780442	148142	762878	2.36447	3.3379e-10	5.11946e-09	LOC111204277	PREDICTED: Uncharacterized protein [Brassica napus]
XP_022557351.1	147900	147570	148958	731186	777005	780442	148142	762878	2.36447	3.3379e-10	5.11946e-09	LOC111205561	PREDICTED: ADP,ATP carrier protein 2, mitochondrial-like [Brassica oleracea var. oleracea] [Brassica oleracea]
XP_022557352.1	147900	147570	148958	731186	777005	780442	148142	762878	2.36447	3.3379e-10	5.11946e-09	LOC111205561	PREDICTED: ADP,ATP carrier protein 2, mitochondrial-like [Brassica oleracea var. oleracea] [Brassica oleracea]
XP_022567185.1	147900	147570	148958	731186	777005	780442	148142	762878	2.36447	3.3379e-10	5.11946e-09	LOC106431935	PREDICTED: ADP,ATP carrier protein 2, mitochondrial [Brassica napus]
XP_013671828.1	1.11073e+06	983383	1.02855e+06	5230057	5.40307e+06	5348345	1.04089e+06	5.32716e+06	2.35555	4.60915e-10	6.92196e-09	LOC106376306	PREDICTED: chlorophyll a-b binding protein CP26, chloroplastic-like [Brassica oleracea var. oleracea] [Brassica oleracea]
XP_013687951.1	1.11073e+06	983383	1.02855e+06	5230057	5.40307e+06	5348345	1.04089e+06	5.32716e+06	2.35555	4.60915e-10	6.92196e-09	LOC106391791	PREDICTED: chlorophyll a-b binding protein CP26, chloroplastic-like [Brassica rapa]
YP_005089982.1	73934.7	87479	98125.8	837258	851055	877430	86513.2	855248	3.30535	4.78019e-10	7.15753e-09	petB	petB gene product (chloroplast) [Brassica napus]
XP_013744884.1	1.26179e+06	1.16367e+06	1.1837e+06	2.8933e+06	2.84154e+06	2.6588e+06	1.20305e+06	2.79788e+06	1.21763	6.0968e-10	8.95904e-09	LOC106447496	PREDICTED: chlorophyll a-b binding protein 1, chloroplastic-like [Brassica napus]
XP_022556144.1	1.26179e+06	1.16367e+06	1.1837e+06	2.8933e+06	2.84154e+06	2.6588e+06	1.20305e+06	2.79788e+06	1.21763	6.0968e-10	8.95904e-09	LOC106396208	PREDICTED: chlorophyll a-b binding protein 1, chloroplastic-like [Brassica napus]
XP_022558498.1	113075	117842	123281	55990	47159.2	44669.5	118066	49272.9	-1.26072	6.12538e-10	8.95904e-09	LOC111206270	stem-specific protein TSJT1-like [Brassica rapa]
YP_717100.1	11663.6	11193.7	12664.7	111432	112115	115629	11840.7	113059	3.25525	7.04645e-10	1.02339e-08	nad7	nad7 (mitochondrion) [Brassica oleracea]
XP_013742381.1	34263.9	29526.2	35712.9	124936	122252	126463	33167.7	124550	1.90888	7.05787e-10	1.02339e-08	LOC106445383	PREDICTED: hexokinase-1-like [Brassica oleracea var. oleracea] [Brassica oleracea]
XP_022565798.1	34263.9	29526.2	35712.9	124936	122252	126463	33167.7	124550	1.90888	7.05787e-10	1.02339e-08	LOC106445383	PREDICTED: hexokinase-1-like [Brassica oleracea var. oleracea] [Brassica oleracea]
XP_013656905.1	30118.5	29743.7	28332.6	79006	79385.9	75482.9	29398.3	77958.3	1.40697	7.12664e-10	1.0304e-08	LOC106361662	PREDICTED: 26S proteasome non-ATPase regulatory subunit 11 homolog [Brassica napus]
XP_022555674.1	30118.5	29743.7	28332.6	79006	79385.9	75482.9	29398.3	77958.3	1.40697	7.12664e-10	1.0304e-08	LOC111204689	PREDICTED: 26S proteasome non-ATPase regulatory subunit 11 homolog [Brassica oleracea var. oleracea] [Brassica oleracea]
XP_013713127.1	1.23605e+06	1.32092e+06	1.23889e+06	457909	480766	470892	1.26529e+06	469856	-1.42918	1.12292e-09	1.57397e-08	LOC106416764	PREDICTED: kunitz-type serine protease inhibitor DrTI-like [Brassica napus]
XP_013656711.1	17598.7	19544.4	19752.2	55888.9	52048.4	56404.9	18965.1	54780.7	1.53032	1.36917e-09	1.88766e-08	LOC106361507	PREDICTED: S-adenosylmethionine carrier 1, chloroplastic/mitochondrial-like [Brassica napus]
XP_013677386.1	17598.7	19544.4	19752.2	55888.9	52048.4	56404.9	18965.1	54780.7	1.53032	1.36917e-09	1.88766e-08	LOC106381987	PREDICTED: S-adenosylmethionine carrier 1, chloroplastic/mitochondrial [Brassica oleracea var. oleracea] [Brassica oleracea]
XP_022564789.1	17598.7	19544.4	19752.2	55888.9	52048.4	56404.9	18965.1	54780.7	1.53032	1.36917e-09	1.88766e-08	LOC111209316	PREDICTED: S-adenosylmethionine carrier 1, chloroplastic/mitochondrial [Brassica oleracea var. oleracea] [Brassica oleracea]
XP_013692324.1	11431.7	8636.66	9452.17	40851.2	48670.4	43134.5	9840.19	44218.7	2.1679	1.47509e-09	2.01789e-08	LOC106396472	PREDICTED: tyrosine--tRNA ligase 2, cytoplasmic-like [Brassica napus]
XP_022569806.1	11431.7	8636.66	9452.17	40851.2	48670.4	43134.5	9840.19	44218.7	2.1679	1.47509e-09	2.01789e-08	LOC111212527	PREDICTED: tyrosine--tRNA ligase 2, cytoplasmic-like [Brassica napus]
XP_013698983.1	657172	625807	631668	205379	212454	237105	638215	218313	-1.54765	1.86326e-09	2.49391e-08	LOC106402741	PREDICTED: kunitz-type serine protease inhibitor DrTI-like [Brassica napus]
XP_013720955.1	15955.4	15380.7	9482.73	43325.6	44037.9	46157.6	13606.3	44507.1	1.70976	1.95059e-09	2.60388e-08	LOC106424758	PREDICTED: probable phenylalanine--tRNA ligase beta subunit [Brassica napus]
XP_013724291.1	544008	491256	503406	286601	320696	101673	512890	236323	-1.11789	2.32036e-09	3.05706e-08	LOC106428089	PREDICTED: uncharacterized protein At5g48480-like [Brassica napus]
XP_013749037.1	77223.3	74444.5	66235.7	27089.7	22944	30624.2	72634.5	26885.9	-1.4338	2.87551e-09	3.73003e-08	LOC106451636	PREDICTED: IAA-amino acid hydrolase ILR1-like 4 [Brassica napus]
XP_013741702.1	121514	107598	117540	49020.6	40884.5	28375	115551	39426.7	-1.55128	2.99643e-09	3.87692e-08	LOC106444819	PREDICTED: NADH dehydrogenase [ubiquinone] iron-sulfur protein 4, mitochondrial-like [Brassica napus]
YP_005089981.1	51728.7	45428.3	48679.4	372898	358226	351631	48612.1	360919	2.89229	3.93471e-09	5.02647e-08	psbH	photosystem II protein H [Capsella bursa-pastoris]
YP_005089987.1	57972.8	54255.1	50786.4	183767	193493	205458	54338.1	194239	1.8378	4.05115e-09	5.14914e-08	rps8	ribosomal protein S8 [Arabidopsis thaliana]
YP_005089974.1	66778.8	66504.2	74189.9	189300	167130	182960	69157.6	179797	1.37841	4.252e-09	5.39086e-08	rps18	ribosomal protein S18 [Draba nemorosa]
XP_013660745.1	25845.1	24175.5	22579.4	67435.1	74075.5	55932.1	24200	65814.2	1.44339	5.17797e-09	6.43548e-08	LOC106365799	PREDICTED: eukaryotic translation initiation factor 3 subunit B-like [Brassica napus]
XP_013692299.1	25845.1	24175.5	22579.4	67435.1	74075.5	55932.1	24200	65814.2	1.44339	5.17797e-09	6.43548e-08	LOC106396452	PREDICTED: eukaryotic translation initiation factor 3 subunit B-like [Brassica napus]
XP_013692300.1	25845.1	24175.5	22579.4	67435.1	74075.5	55932.1	24200	65814.2	1.44339	5.17797e-09	6.43548e-08	LOC106396453	PREDICTED: eukaryotic translation initiation factor 3 subunit B-like [Brassica napus]
XP_022563572.1	25845.1	24175.5	22579.4	67435.1	74075.5	55932.1	24200	65814.2	1.44339	5.17797e-09	6.43548e-08	LOC106396453	PREDICTED: eukaryotic translation initiation factor 3 subunit B-like [Brassica napus]
XP_013697136.1	156907	164459	156453	66220.1	74289.3	70120.7	159273	70210	-1.18175	5.74444e-09	7.05266e-08	LOC106401211	PREDICTED: Uncharacterized protein [Brassica napus]
XP_013735381.1	98203.2	87332	99447.2	41725.9	42094.1	41867.9	94994.2	41896	-1.18103	7.26046e-09	8.64063e-08	LOC106438681	PREDICTED: glutathione S-transferase F3-like [Brassica napus]
XP_013735406.1	98203.2	87332	99447.2	41725.9	42094.1	41867.9	94994.2	41896	-1.18103	7.26046e-09	8.64063e-08	LOC106438701	PREDICTED: glutathione S-transferase F3-like [Brassica napus]
XP_022571904.1	98203.2	87332	99447.2	41725.9	42094.1	41867.9	94994.2	41896	-1.18103	7.26046e-09	8.64063e-08	LOC106438701	PREDICTED: glutathione S-transferase F3-like [Brassica napus]
XP_013688706.1	50658.4	49619.1	56124.7	18904.1	18909.8	19124	52134.1	18979.3	-1.4578	8.49e-09	1.00095e-07	LOC106392437	PREDICTED: low-temperature-induced 65 kDa protein-like isoform X1 [Brassica napus]
XP_013688707.1	50658.4	49619.1	56124.7	18904.1	18909.8	19124	52134.1	18979.3	-1.4578	8.49e-09	1.00095e-07	LOC106392437	PREDICTED: low-temperature-induced 65 kDa protein-like isoform X2 [Brassica napus]
XP_013667315.1	92292.3	89854.2	85533.7	209767	210034	212317	89226.7	210706	1.23968	9.48981e-09	1.10846e-07	LOC106371763	PREDICTED: sucrose-phosphate synthase 1 [Brassica napus]
XP_013736399.1	92292.3	89854.2	85533.7	209767	210034	212317	89226.7	210706	1.23968	9.48981e-09	1.10846e-07	LOC106439492	PREDICTED: sucrose-phosphate synthase 1 [Brassica oleracea var. oleracea] [Brassica oleracea]
XP_022565859.1	92292.3	89854.2	85533.7	209767	210034	212317	89226.7	210706	1.23968	9.48981e-09	1.10846e-07	LOC106439492	PREDICTED: sucrose-phosphate synthase 1 [Brassica oleracea var. oleracea] [Brassica oleracea]
XP_013652756.1	5852.24	8767.33	20209.3	172765	165181	187569	11609.6	175172	3.91538	9.62426e-09	1.12157e-07	LOC106357629	PREDICTED: ATPase 1, plasma membrane-type isoform X2 [Brassica napus]
XP_013652767.1	5852.24	8767.33	20209.3	172765	165181	187569	11609.6	175172	3.91538	9.62426e-09	1.12157e-07	LOC106357639	PREDICTED: ATPase 1, plasma membrane-type isoform X2 [Brassica napus]
XP_013743820.1	25847	25865.9	28673.5	103162	100340	121199	26795.5	108234	2.01409	1.0793e-08	1.24625e-07	LOC106446588	PREDICTED: Uncharacterized protein [Brassica napus]
XP_013656768.1	17469.9	16095.9	13494	50419.2	44384.2	47633.4	15686.6	47479	1.59776	1.30431e-08	1.48904e-07	LOC106361554	PREDICTED: protein transport protein SEC23-like [Brassica napus]
XP_013685550.1	17469.9	16095.9	13494	50419.2	44384.2	47633.4	15686.6	47479	1.59776	1.30431e-08	1.48904e-07	LOC106389753	PREDICTED: protein transport protein SEC23-like [Brassica napus]
YP_005089969.1	1.10905e+06	1.04764e+06	1.05717e+06	2.66664e+06	2.91391e+06	2.67856e+06	1.07129e+06	2.75304e+06	1.36168	1.405e-08	1.59677e-07	psbE	PSII cytochome b559 alpha chain (chloroplast) [Beta vulgaris subsp. vulgaris] [Beta vulgaris]
XP_013678028.1	17489.5	14467.1	17030.1	43202	48801.2	48076.8	16328.9	46693.3	1.51579	1.53461e-08	1.73624e-07	LOC106382542	PREDICTED: glutamate--tRNA ligase, cytoplasmic-like isoform X1 [Brassica napus]
XP_013749666.1	23441.6	24560.1	24631.9	97338.9	87013.5	91739.3	24211.2	92030.6	1.92644	1.59651e-08	1.79356e-07	LOC106452176	PREDICTED: DEAD-box ATP-dependent RNA helicase 6 [Brassica napus]
XP_013731941.1	133896	129550	148849	72516.6	58141.4	65526.2	137432	65394.7	-1.07147	1.71385e-08	1.90907e-07	LOC106435577	PREDICTED: temperature-induced lipocalin-1-like [Brassica rapa]
XP_013727263.1	32399.2	32344.1	26897.7	114263	110666	103936	30547	109622	1.84343	1.89825e-08	2.09596e-07	LOC106431009	PREDICTED: magnesium-chelatase subunit ChlH, chloroplastic-like [Brassica napus]
XP_022572664.1	32399.2	32344.1	26897.7	114263	110666	103936	30547	109622	1.84343	1.89825e-08	2.09596e-07	LOC106440918	PREDICTED: magnesium-chelatase subunit ChlH, chloroplastic [Brassica napus]
XP_022572665.1	32399.2	32344.1	26897.7	114263	110666	103936	30547	109622	1.84343	1.89825e-08	2.09596e-07	LOC106440918	PREDICTED: magnesium-chelatase subunit ChlH, chloroplastic [Brassica napus]
XP_022572666.1	32399.2	32344.1	26897.7	114263	110666	103936	30547	109622	1.84343	1.89825e-08	2.09596e-07	LOC106440918	PREDICTED: magnesium-chelatase subunit ChlH, chloroplastic [Brassica napus]
NP_001303215.1	43116.9	55308.8	48054.4	173368	191644	180971	48826.7	181994	1.89815	2.10481e-08	2.27915e-07	LOC106390775	PREDICTED: long-chain-fatty-acid--[acyl-carrier-protein] ligase AEE15, chloroplastic [Brassica oleracea var. oleracea] [Brassica oleracea]
XP_013657462.1	76847	65478.4	71508.7	35228.5	31480.4	29472.9	71278	32060.6	-1.15266	2.37637e-08	2.53228e-07	LOC106362170	PREDICTED: dihydrolipoyllysine-residue succinyltransferase component of 2-oxoglutarate dehydrogenase complex 2, mitochondrial-like [Brassica napus]
XP_013650027.1	16873.3	14635.1	18566.3	105513	93192.1	110587	16691.6	103097	2.62681	2.65412e-08	2.79597e-07	LOC106354597	PREDICTED: nitrate reductase [NADH], clone PBNBR1405-like [Brassica napus]
XP_013697481.1	13244.9	11239.7	12835.7	38776.8	38413.2	46201.4	12440.1	41130.5	1.72521	2.67743e-08	2.8088e-07	BNAA07G10330D	PREDICTED: Uncharacterized protein [Brassica napus]
XP_013707230.1	13244.9	11239.7	12835.7	38776.8	38413.2	46201.4	12440.1	41130.5	1.72521	2.67743e-08	2.8088e-07	BNAC07G13580D	PREDICTED: Uncharacterized protein [Brassica napus]
XP_022548997.1	13244.9	11239.7	12835.7	38776.8	38413.2	46201.4	12440.1	41130.5	1.72521	2.67743e-08	2.8088e-07	BNAA07G10330D	PREDICTED: Uncharacterized protein [Brassica napus]
XP_022548998.1	13244.9	11239.7	12835.7	38776.8	38413.2	46201.4	12440.1	41130.5	1.72521	2.67743e-08	2.8088e-07	BNAA07G10330D	PREDICTED: Uncharacterized protein [Brassica napus]
XP_022548999.1	13244.9	11239.7	12835.7	38776.8	38413.2	46201.4	12440.1	41130.5	1.72521	2.67743e-08	2.8088e-07	BNAA07G10330D	PREDICTED: Uncharacterized protein [Brassica napus]
XP_013732795.1	27371.2	32720.8	25585.4	75136	81472.7	88086	28559.1	81564.9	1.514	2.73358e-08	2.86175e-07	LOC106436378	PREDICTED: uncharacterized hydrolase YugF isoform X1 [Brassica napus]
XP_013732796.1	27371.2	32720.8	25585.4	75136	81472.7	88086	28559.1	81564.9	1.514	2.73358e-08	2.86175e-07	LOC106436378	PREDICTED: uncharacterized hydrolase YugF isoform X2 [Brassica napus]
XP_013672014.1	152540	183933	161707	74596.3	65505.2	67342.7	166060	69148.1	-1.26394	3.19136e-08	3.29992e-07	LOC106376470	PREDICTED: plasma membrane-associated cation-binding protein 1 [Brassica napus]
XP_013696801.1	205584	247924	233381	103587	86010.6	130492	228963	106697	-1.1016	3.27626e-08	3.37388e-07	LOC106400940	PREDICTED: far upstream element-binding protein 1-like [Brassica napus]
XP_013696857.1	205584	247924	233381	103587	86010.6	130492	228963	106697	-1.1016	3.27626e-08	3.37388e-07	LOC106400988	PREDICTED: far upstream element-binding protein 1-like [Brassica napus]
XP_022574387.1	205584	247924	233381	103587	86010.6	130492	228963	106697	-1.1016	3.27626e-08	3.37388e-07	LOC106448684	PREDICTED: far upstream element-binding protein 1-like [Brassica napus]
XP_013646163.1	115771	123607	107390	39557.7	51722.9	38682.7	115589	43321.1	-1.41587	3.8625e-08	3.93741e-07	LOC106350870	PREDICTED: aminoacylase-1-like [Brassica rapa]
XP_013696560.1	45880.7	46717.1	45013.4	143971	148291	150573	45870.4	147612	1.68617	3.89797e-08	3.96555e-07	LOC106400728	PREDICTED: eukaryotic translation initiation factor 2 subunit alpha-like [Brassica napus]
XP_013744803.1	45880.7	46717.1	45013.4	143971	148291	150573	45870.4	147612	1.68617	3.89797e-08	3.96555e-07	LOC106447429	PREDICTED: eukaryotic translation initiation factor 2 subunit alpha-like [Brassica napus]
XP_022557230.1	45880.7	46717.1	45013.4	143971	148291	150573	45870.4	147612	1.68617	3.89797e-08	3.96555e-07	LOC106400727	PREDICTED: eukaryotic translation initiation factor 2 subunit alpha-like [Brassica napus]
XP_022574120.1	45880.7	46717.1	45013.4	143971	148291	150573	45870.4	147612	1.68617	3.89797e-08	3.96555e-07	LOC106447433	PREDICTED: eukaryotic translation initiation factor 2 subunit alpha-like [Brassica napus]
XP_013672778.1	204988	220365	198789	98116.6	98029.5	91794.4	208047	95980.2	-1.1161	3.90635e-08	3.96608e-07	LOC106377144	PREDICTED: copper transport protein ATX1 [Brassica oleracea var. oleracea] [Brassica oleracea]
XP_013750319.1	204988	220365	198789	98116.6	98029.5	91794.4	208047	95980.2	-1.1161	3.90635e-08	3.96608e-07	LOC106452695	PREDICTED: copper transport protein ATX1 [Brassica oleracea var. oleracea] [Brassica oleracea]
XP_013728797.1	202221	191124	151225	373945	459420	407618	181523	413661	1.18829	3.92921e-08	3.98128e-07	LOC106432502	PREDICTED: 5-methyltetrahydropteroyltriglutamate--homocysteine methyltransferase 1-like [Brassica napus]
XP_013728798.1	202221	191124	151225	373945	459420	407618	181523	413661	1.18829	3.92921e-08	3.98128e-07	LOC106432502	PREDICTED: 5-methyltetrahydropteroyltriglutamate--homocysteine methyltransferase 1-like [Brassica napus]
XP_013683477.1	34432.6	39779.9	36390	80413.3	85701	75921.9	36867.5	80678.8	1.12984	4.45294e-08	4.50291e-07	LOC106388047	PREDICTED: apoptosis inhibitor 5-like [Brassica napus]
XP_013671918.1	7574.56	16276.7	8255.2	60779.8	67166.4	68564	10702.2	65503.4	2.61367	4.85906e-08	4.87452e-07	LOC106376392	PREDICTED: protein argonaute 1-like isoform X1 [Brassica napus]
XP_013671919.1	7574.56	16276.7	8255.2	60779.8	67166.4	68564	10702.2	65503.4	2.61367	4.85906e-08	4.87452e-07	LOC106376392	PREDICTED: protein argonaute 1-like isoform X2 [Brassica napus]
XP_022575184.1	7574.56	16276.7	8255.2	60779.8	67166.4	68564	10702.2	65503.4	2.61367	4.85906e-08	4.87452e-07	LOC111215636	PREDICTED: protein argonaute 1-like isoform X1 [Brassica napus]
XP_022575185.1	7574.56	16276.7	8255.2	60779.8	67166.4	68564	10702.2	65503.4	2.61367	4.85906e-08	4.87452e-07	LOC111215636	PREDICTED: protein argonaute 1-like isoform X1 [Brassica napus]
XP_022575186.1	7574.56	16276.7	8255.2	60779.8	67166.4	68564	10702.2	65503.4	2.61367	4.85906e-08	4.87452e-07	LOC111215636	PREDICTED: protein argonaute 1-like isoform X1 [Brassica napus]
XP_022575187.1	7574.56	16276.7	8255.2	60779.8	67166.4	68564	10702.2	65503.4	2.61367	4.85906e-08	4.87452e-07	LOC111215636	PREDICTED: protein argonaute 1-like isoform X1 [Brassica napus]
XP_022575188.1	7574.56	16276.7	8255.2	60779.8	67166.4	68564	10702.2	65503.4	2.61367	4.85906e-08	4.87452e-07	LOC111215636	PREDICTED: protein argonaute 1-like isoform X1 [Brassica napus]
XP_022575189.1	7574.56	16276.7	8255.2	60779.8	67166.4	68564	10702.2	65503.4	2.61367	4.85906e-08	4.87452e-07	LOC111215636	PREDICTED: protein argonaute 1-like [Brassica rapa]
XP_013654933.1	14152.4	17511.5	14986.3	47003.5	54689.7	51543.4	15550.1	51078.9	1.71581	5.65411e-08	5.61626e-07	LOC106359817	PREDICTED: protein CHAPERONE-LIKE PROTEIN OF POR1, chloroplastic-like [Brassica oleracea var. oleracea] [Brassica oleracea]
XP_013662998.1	14152.4	17511.5	14986.3	47003.5	54689.7	51543.4	15550.1	51078.9	1.71581	5.65411e-08	5.61626e-07	LOC106367716	PREDICTED: protein CHAPERONE-LIKE PROTEIN OF POR1, chloroplastic-like [Brassica oleracea var. oleracea] [Brassica oleracea]
XP_013718187.1	14152.4	17511.5	14986.3	47003.5	54689.7	51543.4	15550.1	51078.9	1.71581	5.65411e-08	5.61626e-07	LOC106421898	PREDICTED: protein CHAPERONE-LIKE PROTEIN OF POR1, chloroplastic-like [Brassica napus]
XP_013718188.1	14152.4	17511.5	14986.3	47003.5	54689.7	51543.4	15550.1	51078.9	1.71581	5.65411e-08	5.61626e-07	LOC106421898	PREDICTED: protein CHAPERONE-LIKE PROTEIN OF POR1, chloroplastic-like [Brassica napus]
XP_013718189.1	14152.4	17511.5	14986.3	47003.5	54689.7	51543.4	15550.1	51078.9	1.71581	5.65411e-08	5.61626e-07	LOC106421898	PREDICTED: protein CHAPERONE-LIKE PROTEIN OF POR1, chloroplastic-like [Brassica napus]
XP_022546013.1	14152.4	17511.5	14986.3	47003.5	54689.7	51543.4	15550.1	51078.9	1.71581	5.65411e-08	5.61626e-07	LOC106359817	PREDICTED: protein CHAPERONE-LIKE PROTEIN OF POR1, chloroplastic-like [Brassica oleracea var. oleracea] [Brassica oleracea]
YP_005089991.1	6846.59	6950.94	6727.35	21432.7	22805.2	20353	6841.63	21530.3	1.65396	5.90684e-08	5.8443e-07	rpl22	rpl22 gene product (chloroplast) [Brassica napus]
XP_013702404.2	287396	289069	273935	654406	586351	659131	283467	633296	1.1597	6.8069e-08	6.61804e-07	LOC106406321	PREDICTED: Uncharacterized protein [Brassica napus]
XP_013728862.1	287396	289069	273935	654406	586351	659131	283467	633296	1.1597	6.8069e-08	6.61804e-07	LOC106432562	PREDICTED: 60S ribosomal protein L10-3-like [Brassica napus]
XP_013686169.1	309273	298232	288169	90508	111669	104765	298558	102314	-1.54501	7.70449e-08	7.40511e-07	LOC106390286	PREDICTED: thylakoid lumenal 15 kDa protein 1, chloroplastic-like isoform X1 [Brassica napus]
XP_013686170.1	309273	298232	288169	90508	111669	104765	298558	102314	-1.54501	7.70449e-08	7.40511e-07	LOC106390286	PREDICTED: thylakoid lumenal 15 kDa protein 1, chloroplastic-like isoform X2 [Brassica napus]
XP_013729723.1	286204	350081	269817	130477	125607	131774	302034	129286	-1.22414	7.74098e-08	7.42605e-07	LOC106433438	PREDICTED: mitochondrial outer membrane protein porin 1-like [Brassica oleracea var. oleracea] [Brassica oleracea]
XP_013696753.1	16802.9	12429	15119.4	42652.7	35355.2	33135.4	14783.8	37047.8	1.32537	7.88776e-08	7.53819e-07	LOC106400897	PREDICTED: protein TIC110, chloroplastic-like [Brassica napus]
XP_013640414.1	106895	86790.4	90140.4	204226	190339	205443	94608.6	200003	1.07998	9.06654e-08	8.55135e-07	LOC106345779	PREDICTED: photosystem I reaction center subunit V, chloroplastic [Brassica napus]
XP_013649396.1	106895	86790.4	90140.4	204226	190339	205443	94608.6	200003	1.07998	9.06654e-08	8.55135e-07	LOC106354088	PREDICTED: photosystem I reaction center subunit V, chloroplastic-like [Brassica rapa]
XP_013656418.1	106895	86790.4	90140.4	204226	190339	205443	94608.6	200003	1.07998	9.06654e-08	8.55135e-07	LOC106361244	PREDICTED: photosystem I reaction center subunit V, chloroplastic [Brassica napus]
XP_013692293.1	106895	86790.4	90140.4	204226	190339	205443	94608.6	200003	1.07998	9.06654e-08	8.55135e-07	LOC106396448	PREDICTED: photosystem I reaction center subunit V, chloroplastic [Brassica oleracea var. oleracea] [Brassica oleracea]
XP_013702261.1	106895	86790.4	90140.4	204226	190339	205443	94608.6	200003	1.07998	9.06654e-08	8.55135e-07	LOC106406186	PREDICTED: photosystem I reaction center subunit V, chloroplastic-like [Brassica napus]
XP_013714611.1	106895	86790.4	90140.4	204226	190339	205443	94608.6	200003	1.07998	9.06654e-08	8.55135e-07	LOC106418443	PREDICTED: photosystem I reaction center subunit V, chloroplastic-like [Brassica oleracea var. oleracea] [Brassica oleracea]
XP_013661824.1	15542.1	22056.5	8552.21	83163.1	95887.8	99102.6	15383.6	92717.8	2.59145	9.24668e-08	8.70499e-07	LOC106366709	PREDICTED: bifunctional aspartokinase/homoserine dehydrogenase 1, chloroplastic [Brassica oleracea var. oleracea] [Brassica oleracea]
XP_013662284.2	15782.1	17778	17055.8	56587.3	49121.7	56089.2	16872	53932.7	1.67653	9.29776e-08	8.72054e-07	LOC106367121	PREDICTED: Uncharacterized protein [Brassica napus]
XP_022575230.1	15782.1	17778	17055.8	56587.3	49121.7	56089.2	16872	53932.7	1.67653	9.29776e-08	8.72054e-07	LOC111215647	PREDICTED: Uncharacterized protein [Brassica napus]
XP_013734618.1	104635	117534	115165	44192.3	43517.7	47653.9	112445	45121.3	-1.31733	1.12812e-07	1.04067e-06	LOC106438107	PREDICTED: extensin-2 isoform X1 [Brassica napus]
XP_013734619.1	104635	117534	115165	44192.3	43517.7	47653.9	112445	45121.3	-1.31733	1.12812e-07	1.04067e-06	LOC106438107	PREDICTED: extensin-2 isoform X2 [Brassica napus]
XP_013649749.1	18973.1	13098.7	27426	88169.8	88429.1	93187.2	19832.6	89928.7	2.18091	1.33915e-07	1.21754e-06	LOC106354375	PREDICTED: probable phosphoribosylformylglycinamidine synthase, chloroplastic/mitochondrial [Brassica napus]
XP_013731401.1	75900	53371.4	40961.1	28571	23805.1	17900.9	56744.2	23425.7	-1.27638	1.47536e-07	1.32704e-06	LOC106435099	PREDICTED: bark lectin isoform 2-like [Brassica napus]
XP_013653535.1	274514	270601	277791	98146.1	100275	99260.1	274302	99226.9	-1.46696	1.52407e-07	1.36598e-06	LOC106358323	PREDICTED: glycine-rich RNA-binding protein 2, mitochondrial-like [Brassica oleracea var. oleracea] [Brassica oleracea]
XP_013695607.1	274514	270601	277791	98146.1	100275	99260.1	274302	99226.9	-1.46696	1.52407e-07	1.36598e-06	LOC106399692	PREDICTED: glycine-rich RNA-binding protein 2, mitochondrial-like [Brassica napus]
XP_022553285.1	10791.7	22018.2	15243.3	64824.3	66160.1	65145.5	16017.7	65376.6	2.02911	1.61883e-07	1.43309e-06	LOC106352760	PREDICTED: carotene epsilon-monooxygenase, chloroplastic [Brassica napus]
YP_005089985.1	170174	164581	183386	417543	387395	412285	172714	405741	1.23218	1.65865e-07	1.46065e-06	rps11	ribosomal protein S11 [Arabidopsis thaliana]
XP_013690079.1	167430	181545	177596	74464	78699.6	89953.5	175524	81039	-1.11498	2.09702e-07	1.8114e-06	LOC106393997	PREDICTED: kynurenine formamidase [Brassica oleracea var. oleracea] [Brassica oleracea]
XP_013738397.1	167430	181545	177596	74464	78699.6	89953.5	175524	81039	-1.11498	2.09702e-07	1.8114e-06	LOC106441136	PREDICTED: kynurenine formamidase [Brassica oleracea var. oleracea] [Brassica oleracea]
XP_013661997.1	16607.1	15619.4	14513.8	35795.3	39526.8	41574.7	15580.1	38965.6	1.3225	2.57827e-07	2.18655e-06	LOC106366874	PREDICTED: vesicle-fusing ATPase-like [Brassica napus]
XP_022573634.1	22189.1	19374.5	19376.4	47603	46268.1	42469.6	20313.3	45446.9	1.16176	3.15778e-07	2.65127e-06	LOC111214977	PREDICTED: eukaryotic translation initiation factor 3 subunit E-like [Brassica napus]
XP_013732874.1	92560.7	80893.9	84506	40778.4	40343.9	38408.6	85986.8	39843.6	-1.10977	3.25588e-07	2.71109e-06	LOC106436453	PREDICTED: THO complex subunit 4D-like [Brassica napus]
XP_013711183.1	121811	138957	116139	65465.5	60079.4	59898.9	125636	61814.6	-1.02323	3.33436e-07	2.77186e-06	LOC106415107	PREDICTED: low-temperature-induced 65 kDa protein-like isoform X1 [Brassica napus]
XP_013711184.1	121811	138957	116139	65465.5	60079.4	59898.9	125636	61814.6	-1.02323	3.33436e-07	2.77186e-06	LOC106415107	PREDICTED: low-temperature-induced 65 kDa protein-like isoform X2 [Brassica napus]
XP_013710015.2	26498.6	26212.4	27311.9	99135.4	98384.3	67117.8	26674.3	88212.5	1.72553	3.54012e-07	2.92844e-06	LOC106413821	PREDICTED: chlorophyll a-b binding protein, chloroplastic [Brassica oleracea var. oleracea] [Brassica oleracea]
XP_013692958.1	378642	355371	321322	161163	167391	171542	351778	166699	-1.07742	3.80593e-07	3.13802e-06	LOC106396980	PREDICTED: profilin-1 [Brassica rapa]
XP_013725508.1	378642	355371	321322	161163	167391	171542	351778	166699	-1.07742	3.80593e-07	3.13802e-06	LOC106429306	PREDICTED: profilin-1 [Brassica rapa]
XP_022570561.1	378642	355371	321322	161163	167391	171542	351778	166699	-1.07742	3.80593e-07	3.13802e-06	LOC111213165	PREDICTED: profilin-1 [Brassica rapa]
XP_013697560.1	21622.3	22995.7	33149.8	107413	112310	112851	25922.6	110858	2.09643	3.84538e-07	3.16022e-06	LOC106401567	PREDICTED: Uncharacterized protein [Brassica napus]
XP_013736772.2	15352.2	15519.6	13712.4	36395.6	34475.7	33991	14861.4	34954.1	1.23389	3.87254e-07	3.17737e-06	LOC106439803	PREDICTED: threonine--tRNA ligase, chloroplastic/mitochondrial 2 [Brassica rapa]
XP_022555410.1	15352.2	15519.6	13712.4	36395.6	34475.7	33991	14861.4	34954.1	1.23389	3.87254e-07	3.17737e-06	LOC111204593	PREDICTED: threonine--tRNA ligase, chloroplastic/mitochondrial 2 [Brassica napus]
XP_013641899.1	33880.9	35374.6	32513.2	14583.6	15703.6	14850.5	33922.9	15045.9	-1.17289	3.99487e-07	3.25656e-06	LOC106346968	PREDICTED: pathogenesis-related protein 5-like isoform X1 [Brassica rapa]
XP_013641900.1	33880.9	35374.6	32513.2	14583.6	15703.6	14850.5	33922.9	15045.9	-1.17289	3.99487e-07	3.25656e-06	LOC106346968	PREDICTED: pathogenesis-related protein 5-like isoform X2 [Brassica rapa]
XP_013644958.1	14970	7288.22	10022.8	70773.4	73007.7	75252.6	10760.3	73011.2	2.76239	4.47663e-07	3.60829e-06	LOC106349517	PREDICTED: coatomer subunit alpha-2 isoform X3 [Brassica napus]
XP_013683878.1	39465.2	42628.2	49695.4	144434	160651	154096	43929.6	153060	1.80083	4.757e-07	3.79807e-06	LOC106388376	PREDICTED: protein TIC 55, chloroplastic-like [Brassica napus]
XP_013706679.1	117574	127885	119966	49117.5	51116.1	49797.7	121808	50010.4	-1.28431	5.43765e-07	4.29396e-06	LOC106410670	PREDICTED: dehydrin ERD10-like [Brassica napus]
XP_013707141.1	117574	127885	119966	49117.5	51116.1	49797.7	121808	50010.4	-1.28431	5.43765e-07	4.29396e-06	LOC106411014	PREDICTED: dehydrin ERD10-like [Brassica napus]
XP_013707240.1	117574	127885	119966	49117.5	51116.1	49797.7	121808	50010.4	-1.28431	5.43765e-07	4.29396e-06	LOC106411101	PREDICTED: dehydrin ERD10-like [Brassica napus]
XP_013658959.1	3812.16	10503.3	11594.4	96289.1	105832	110155	8636.63	104092	3.59125	5.47908e-07	4.31992e-06	LOC106363803	PREDICTED: aminopeptidase M1 [Brassica napus]
XP_013687805.1	33162.9	38400.7	31893.2	12697.6	13914.1	12172.3	34485.6	12928	-1.4155	6.62155e-07	5.13247e-06	LOC106391657	S-adenosyl-L-methionine-dependent methyltransferases superfamily protein [Arabidopsis thaliana]
XP_013687807.1	33162.9	38400.7	31893.2	12697.6	13914.1	12172.3	34485.6	12928	-1.4155	6.62155e-07	5.13247e-06	LOC106391657	S-adenosyl-L-methionine-dependent methyltransferases superfamily protein [Arabidopsis thaliana]
XP_013727343.1	33162.9	38400.7	31893.2	12697.6	13914.1	12172.3	34485.6	12928	-1.4155	6.62155e-07	5.13247e-06	LOC106431081	S-adenosyl-L-methionine-dependent methyltransferases superfamily protein [Arabidopsis thaliana]
XP_013744943.1	33162.9	38400.7	31893.2	12697.6	13914.1	12172.3	34485.6	12928	-1.4155	6.62155e-07	5.13247e-06	LOC106447543	S-adenosyl-L-methionine-dependent methyltransferases superfamily protein [Arabidopsis thaliana]
XP_013679598.1	99519.6	93336.9	98261.5	42515.3	40804.1	40749.2	97039.3	41356.2	-1.23046	6.84579e-07	5.29002e-06	LOC106384132	PREDICTED: mitochondrial outer membrane protein porin 1-like [Brassica napus]
XP_013728120.1	14834.3	13166.2	16226.3	53659.6	51869.5	50249.8	14742.2	51926.3	1.81651	7.64825e-07	5.84743e-06	LOC106431840	PREDICTED: chlorophyll a-b binding protein, chloroplastic-like [Brassica napus]
XP_013723359.1	393764	420587	372145	174372	176109	199291	395499	183257	-1.1098	8.82274e-07	6.64471e-06	LOC106427168	PREDICTED: transcription factor BTF3 homolog 4-like [Brassica napus]
XP_013714565.1	36436.2	39615.4	35589.4	15371.6	19404.4	19021.2	37213.7	17932.4	-1.05327	9.72521e-07	7.28092e-06	LOC106418410	PREDICTED: suppressor protein STM1-like [Brassica oleracea var. oleracea] [Brassica oleracea]
XP_013726268.1	36436.2	39615.4	35589.4	15371.6	19404.4	19021.2	37213.7	17932.4	-1.05327	9.72521e-07	7.28092e-06	LOC106430038	PREDICTED: suppressor protein STM1-like [Brassica napus]
XP_013659194.1	277503	235745	253602	106662	111938	101042	255617	106547	-1.26249	9.85813e-07	7.3695e-06	LOC106364102	PREDICTED: Uncharacterized protein [Brassica napus]
XP_013676948.1	277503	235745	253602	106662	111938	101042	255617	106547	-1.26249	9.85813e-07	7.3695e-06	LOC106381581	PREDICTED: Uncharacterized protein [Brassica napus]
XP_022564892.1	277503	235745	253602	106662	111938	101042	255617	106547	-1.26249	9.85813e-07	7.3695e-06	LOC106381581	PREDICTED: Uncharacterized protein [Brassica napus]
XP_013645984.1	334878	305046	292638	140719	151832	140808	310854	144453	-1.10564	1.43491e-06	1.02849e-05	LOC106350679	PREDICTED: aminoacylase-1 [Brassica oleracea var. oleracea] [Brassica oleracea]
XP_013642229.2	48519.3	53913.2	51533.5	15667.8	27373.2	20107.3	51322	21049.4	-1.2858	1.61681e-06	1.13945e-05	LOC106347252	PREDICTED: Uncharacterized protein [Brassica napus]
XP_013676449.1	40177	33941.3	34205.3	15974.3	16465.4	16120.8	36107.9	16186.8	-1.15749	1.62593e-06	1.14427e-05	LOC106381124	PREDICTED: Uncharacterized protein [Brassica napus]
XP_013676450.1	40177	33941.3	34205.3	15974.3	16465.4	16120.8	36107.9	16186.8	-1.15749	1.62593e-06	1.14427e-05	LOC106381125	PREDICTED: Uncharacterized protein [Brassica napus]
XP_013688590.1	40177	33941.3	34205.3	15974.3	16465.4	16120.8	36107.9	16186.8	-1.15749	1.62593e-06	1.14427e-05	LOC106392316	PREDICTED: Uncharacterized protein [Brassica napus]
XP_013732911.1	49993.2	40805.6	48736	143238	129266	142652	46511.6	138385	1.57303	1.65042e-06	1.15989e-05	LOC106436493	PREDICTED: adenosylhomocysteinase 2 [Brassica oleracea var. oleracea] [Brassica oleracea]
XP_022570431.1	24356.2	21750.5	24128	142936	162234	181808	23411.6	162326	2.7936	1.78145e-06	1.23818e-05	LOC111213046	atp8 (mitochondrion) [Brassica oleracea]
YP_717104.1	24356.2	21750.5	24128	142936	162234	181808	23411.6	162326	2.7936	1.78145e-06	1.23818e-05	orfB	atp8 (mitochondrion) [Brassica oleracea]
XP_013677930.1	16407.6	14635.5	17212.4	38946.5	39787.9	39450.2	16085.2	39394.9	1.29228	1.85358e-06	1.28302e-05	LOC106382458	PREDICTED: interferon-induced guanylate-binding protein 2-like [Brassica napus]
XP_013697192.1	16407.6	14635.5	17212.4	38946.5	39787.9	39450.2	16085.2	39394.9	1.29228	1.85358e-06	1.28302e-05	LOC106401259	PREDICTED: interferon-induced guanylate-binding protein 2-like [Brassica napus]
XP_013714483.1	185129	180348	214221	95425.7	96037.9	98224.4	193233	96562.7	-1.0008	1.93224e-06	1.3256e-05	LOC106418343	PREDICTED: THO complex subunit 4A-like [Brassica napus]
XP_013735652.1	51458.3	54257.7	56609.9	28124.4	24901.9	23210.2	54108.6	25412.2	-1.09034	1.94538e-06	1.33194e-05	LOC106438907	PREDICTED: mitochondrial outer membrane protein porin 1-like [Brassica napus]
XP_013735653.1	51458.3	54257.7	56609.9	28124.4	24901.9	23210.2	54108.6	25412.2	-1.09034	1.94538e-06	1.33194e-05	LOC106438908	PREDICTED: mitochondrial outer membrane protein porin 1-like [Brassica napus]
YP_005090009.1	100350	98892.1	75237.4	204625	196479	229850	91493.1	210318	1.20084	2.08592e-06	1.41663e-05	ndhH	ndhH gene product (chloroplast) [Brassica napus]
XP_013688489.1	64916.3	60851.4	65876.9	20458.2	23333.9	24438.1	63881.5	22743.4	-1.48995	2.30279e-06	1.54725e-05	LOC106392235	PREDICTED: thiosulfate sulfurtransferase 16, chloroplastic isoform X1 [Brassica oleracea var. oleracea] [Brassica oleracea]
XP_013688490.1	64916.3	60851.4	65876.9	20458.2	23333.9	24438.1	63881.5	22743.4	-1.48995	2.30279e-06	1.54725e-05	LOC106392235	PREDICTED: thiosulfate sulfurtransferase 16, chloroplastic isoform X2 [Brassica oleracea var. oleracea] [Brassica oleracea]
NP_001302548.1	12927.8	20067	11617.6	142057	126499	160712	14870.8	143089	3.26637	2.61353e-06	1.73297e-05	LOC106441492	long chain acyl-CoA synthetase 4 [Brassica napus]
XP_013660851.1	27665.5	15440.4	17404.1	55067	49441.3	44859.3	20170	49789.2	1.30362	2.67866e-06	1.76918e-05	LOC106365885	PREDICTED: Uncharacterized protein [Brassica napus]
XP_013737456.1	27665.5	15440.4	17404.1	55067	49441.3	44859.3	20170	49789.2	1.30362	2.67866e-06	1.76918e-05	BNAC09G03690D	PREDICTED: Uncharacterized protein [Brassica napus]
XP_013685128.1	29956	27457.1	29097.8	60055.4	61979.8	68567.1	28837	63534.1	1.13961	3.25914e-06	2.13302e-05	LOC106389426	PREDICTED: cycloartenol synthase-like [Brassica napus]
XP_013736747.1	29956	27457.1	29097.8	60055.4	61979.8	68567.1	28837	63534.1	1.13961	3.25914e-06	2.13302e-05	LOC106439781	PREDICTED: cycloartenol synthase [Brassica napus]
XP_013667414.1	146350	130207	130209	66850.3	59010	66966.7	135588	64275.7	-1.07689	3.92802e-06	2.53781e-05	LOC106371862	PREDICTED: gamma carbonic anhydrase 2, mitochondrial-like [Brassica napus]
YP_717130.1	14259.4	15528	10945.8	67732.3	70091.7	84682.9	13577.7	74169	2.44957	4.07401e-06	2.61879e-05	cox2-2	cytochrome c oxidase subunit 2 (mitochondrion) [Brassica oleracea]
YP_717172.1	14259.4	15528	10945.8	67732.3	70091.7	84682.9	13577.7	74169	2.44957	4.07401e-06	2.61879e-05	cox2-1	cox2-1 (mitochondrion) [Brassica oleracea]
XP_013648864.1	54846.4	53297.5	48831.7	24636	24360.6	24292.8	52325.2	24429.8	-1.09886	4.64599e-06	2.93473e-05	LOC106353639	PREDICTED: beta-galactosidase 9 isoform X1 [Brassica napus]
XP_013723856.1	54846.4	53297.5	48831.7	24636	24360.6	24292.8	52325.2	24429.8	-1.09886	4.64599e-06	2.93473e-05	LOC106427682	PREDICTED: beta-galactosidase 9-like [Brassica napus]
XP_013685125.1	95079	89250.7	91484.9	185277	210179	187831	91938.2	194429	1.0805	4.70063e-06	2.96122e-05	LOC106389424	PREDICTED: xyloglucan endotransglucosylase/hydrolase [Brassica oleracea var. oleracea] [Brassica oleracea]
XP_013655076.1	193072	236553	233935	471844	454182	474655	221187	466894	1.07783	4.79805e-06	3.01473e-05	LOC106360011	PREDICTED: 60S ribosomal protein L18a-2-like [Brassica napus]
XP_013671434.1	193072	236553	233935	471844	454182	474655	221187	466894	1.07783	4.79805e-06	3.01473e-05	LOC106375951	PREDICTED: 60S ribosomal protein L18a-2-like [Brassica oleracea var. oleracea] [Brassica oleracea]
XP_013671437.1	193072	236553	233935	471844	454182	474655	221187	466894	1.07783	4.79805e-06	3.01473e-05	LOC106375954	PREDICTED: 60S ribosomal protein L18a-2-like [Brassica oleracea var. oleracea] [Brassica oleracea]
XP_013671438.1	193072	236553	233935	471844	454182	474655	221187	466894	1.07783	4.79805e-06	3.01473e-05	LOC106375954	PREDICTED: 60S ribosomal protein L18a-2-like [Brassica oleracea var. oleracea] [Brassica oleracea]
XP_013691999.1	193072	236553	233935	471844	454182	474655	221187	466894	1.07783	4.79805e-06	3.01473e-05	LOC106396210	PREDICTED: 60S ribosomal protein L18a-2-like isoform X2 [Brassica oleracea var. oleracea] [Brassica oleracea]
XP_013729102.1	193072	236553	233935	471844	454182	474655	221187	466894	1.07783	4.79805e-06	3.01473e-05	LOC106432800	PREDICTED: 60S ribosomal protein L18a-2 [Brassica rapa]
XP_022569564.1	256551	228867	253582	939952	1.0028e+06	974580	246333	972444	1.981	5.28258e-06	3.299e-05	LOC111212329	PREDICTED: Uncharacterized protein [Brassica napus]
XP_013644618.1	38370.2	40697.4	34734.5	90739.2	83049.4	97654.9	37934	90481.2	1.25412	7.68214e-06	4.61477e-05	LOC106349230	PREDICTED: monodehydroascorbate reductase 4, peroxisomal [Brassica rapa]
XP_013646118.1	38370.2	40697.4	34734.5	90739.2	83049.4	97654.9	37934	90481.2	1.25412	7.68214e-06	4.61477e-05	LOC106350824	PREDICTED: probable monodehydroascorbate reductase, cytoplasmic isoform 2 [Brassica napus]
XP_022576212.1	70557.6	59085.1	53124.7	24479.5	23130.9	24234.9	60922.5	23948.4	-1.34704	8.04137e-06	4.81338e-05	LOC106349619	PREDICTED: persulfide dioxygenase ETHE1 homolog, mitochondrial [Brassica rapa]
XP_013641944.1	3834.14	5098.11	8173.88	54325.2	55410	63124.5	5702.04	57619.9	3.33702	8.14945e-06	4.87229e-05	LOC106347003	PREDICTED: methionine S-methyltransferase [Brassica napus]
XP_013733168.1	31537.7	53358	63917.3	83112.1	115423	112891	49604.3	103809	1.06539	8.18398e-06	4.88714e-05	LOC106436769	PREDICTED: 60S ribosomal protein L6-1 [Brassica napus]
XP_013648024.1	214074	195651	213979	389194	421760	437455	207901	416136	1.00116	8.32167e-06	4.95763e-05	LOC106352916	PREDICTED: 40S ribosomal protein S26-3 [Brassica oleracea var. oleracea] [Brassica oleracea]
XP_013702982.1	214074	195651	213979	389194	421760	437455	207901	416136	1.00116	8.32167e-06	4.95763e-05	LOC106406794	PREDICTED: 40S ribosomal protein S26-3-like [Brassica napus]
XP_022573636.1	13034.3	11113.4	13789.2	43434.9	45383.1	41672	12645.6	43496.7	1.78227	8.48308e-06	5.01824e-05	LOC111214979	PREDICTED: Uncharacterized protein [Brassica napus]
XP_013644668.1	112002	105272	89085.6	211501	212882	256546	102120	226976	1.15228	1.03973e-05	6.06531e-05	LOC106349270	PREDICTED: cytochrome c1 1, heme protein, mitochondrial [Brassica napus]
XP_013698065.1	112002	105272	89085.6	211501	212882	256546	102120	226976	1.15228	1.03973e-05	6.06531e-05	LOC106401981	PREDICTED: cytochrome c1 1, heme protein, mitochondrial-like [Brassica napus]
XP_013698073.1	112002	105272	89085.6	211501	212882	256546	102120	226976	1.15228	1.03973e-05	6.06531e-05	LOC106401981	PREDICTED: cytochrome c1 1, heme protein, mitochondrial-like [Brassica napus]
XP_013725087.1	112002	105272	89085.6	211501	212882	256546	102120	226976	1.15228	1.03973e-05	6.06531e-05	LOC106428883	PREDICTED: cytochrome c1 1, heme protein, mitochondrial-like [Brassica napus]
XP_022569550.1	112002	105272	89085.6	211501	212882	256546	102120	226976	1.15228	1.03973e-05	6.06531e-05	LOC111212315	PREDICTED: Uncharacterized protein [Brassica napus]
XP_022569551.1	112002	105272	89085.6	211501	212882	256546	102120	226976	1.15228	1.03973e-05	6.06531e-05	LOC111212315	PREDICTED: Uncharacterized protein [Brassica napus]
XP_022569552.1	112002	105272	89085.6	211501	212882	256546	102120	226976	1.15228	1.03973e-05	6.06531e-05	LOC111212316	PREDICTED: Uncharacterized protein [Brassica napus]
XP_022569553.1	112002	105272	89085.6	211501	212882	256546	102120	226976	1.15228	1.03973e-05	6.06531e-05	LOC111212316	PREDICTED: Uncharacterized protein [Brassica napus]
XP_013643161.1	268805	230081	258113	126728	111310	137204	252333	125081	-1.01247	1.08351e-05	6.29157e-05	LOC106348059	PREDICTED: peptidyl-prolyl cis-trans isomerase FKBP12-like [Brassica napus]
YP_005089955.1	18576.2	20391.8	18616.8	61639.5	69269.1	79474.2	19194.9	70127.6	1.86926	1.33076e-05	7.50344e-05	ndhJ	NADH dehydrogenase subunit J [Arabidopsis thaliana]
XP_013729705.1	103156	89733.3	69621	40476.2	43159.7	43027.4	87503.4	42221.1	-1.05137	1.41469e-05	7.93171e-05	LOC106433428	PREDICTED: V-type proton ATPase subunit G1-like isoform X1 [Brassica napus]
XP_013729707.1	103156	89733.3	69621	40476.2	43159.7	43027.4	87503.4	42221.1	-1.05137	1.41469e-05	7.93171e-05	LOC106433428	PREDICTED: V-type proton ATPase subunit G1-like [Brassica oleracea var. oleracea] [Brassica oleracea]
XP_013729708.1	103156	89733.3	69621	40476.2	43159.7	43027.4	87503.4	42221.1	-1.05137	1.41469e-05	7.93171e-05	LOC106433428	PREDICTED: V-type proton ATPase subunit G1-like [Brassica oleracea var. oleracea] [Brassica oleracea]
XP_013729709.1	103156	89733.3	69621	40476.2	43159.7	43027.4	87503.4	42221.1	-1.05137	1.41469e-05	7.93171e-05	LOC106433428	PREDICTED: V-type proton ATPase subunit G1-like [Brassica oleracea var. oleracea] [Brassica oleracea]
XP_013729710.1	103156	89733.3	69621	40476.2	43159.7	43027.4	87503.4	42221.1	-1.05137	1.41469e-05	7.93171e-05	LOC106433428	PREDICTED: V-type proton ATPase subunit G1-like [Brassica oleracea var. oleracea] [Brassica oleracea]
XP_013722941.1	88781.2	96769.3	97439.1	237035	263354	217065	94329.9	239151	1.34214	1.57339e-05	8.70539e-05	LOC106426758	PREDICTED: chlorophyll a-b binding protein 151, chloroplastic [Brassica napus]
XP_013736763.1	88781.2	96769.3	97439.1	237035	263354	217065	94329.9	239151	1.34214	1.57339e-05	8.70539e-05	LOC106439795	PREDICTED: chlorophyll a-b binding protein 151, chloroplastic [Brassica rapa]
XP_013684498.1	87833.9	88172	114295	394425	439578	351633	96767	395212	2.03004	1.62991e-05	8.96897e-05	LOC106388871	PREDICTED: 60S ribosomal protein L18-2-like [Brassica oleracea var. oleracea] [Brassica oleracea]
XP_022572223.1	87833.9	88172	114295	394425	439578	351633	96767	395212	2.03004	1.62991e-05	8.96897e-05	LOC111214160	PREDICTED: 60S ribosomal protein L18-2-like [Brassica oleracea var. oleracea] [Brassica oleracea]
XP_013692246.1	13091.4	14664.6	12814	28928.2	25693.5	34150.9	13523.3	29590.8	1.1297	1.8322e-05	9.91982e-05	LOC106396409	PREDICTED: methionine--tRNA ligase, chloroplastic/mitochondrial [Brassica napus]
XP_022569669.1	13091.4	14664.6	12814	28928.2	25693.5	34150.9	13523.3	29590.8	1.1297	1.8322e-05	9.91982e-05	LOC111212405	PREDICTED: methionine--tRNA ligase, chloroplastic/mitochondrial [Brassica napus]
XP_013640544.1	38640.5	51389.8	37219.4	17456.5	18460.1	16313.7	42416.6	17410.1	-1.2847	2.29666e-05	0.00012097	LOC106345884	PREDICTED: non-specific lipid-transfer protein 3-like [Brassica rapa]
XP_013657052.1	51937.1	66355.3	65020.4	237308	268271	241623	61104.3	249067	2.02719	2.3478e-05	0.000123216	LOC106361797	PREDICTED: 60S ribosomal protein L13a-2 [Brassica rapa]
XP_013742419.1	51937.1	66355.3	65020.4	237308	268271	241623	61104.3	249067	2.02719	2.3478e-05	0.000123216	LOC106445410	PREDICTED: 60S ribosomal protein L13a-2-like [Brassica rapa]
XP_022555391.1	51937.1	66355.3	65020.4	237308	268271	241623	61104.3	249067	2.02719	2.3478e-05	0.000123216	LOC106447399	PREDICTED: 60S ribosomal protein L13a-2 [Brassica rapa]
XP_013666767.1	20123.8	25064	22163.9	84432.5	86175	85769.6	22450.6	85459	1.92848	2.36292e-05	0.000123686	LOC106371268	PREDICTED: 40S ribosomal protein S3a-2-like [Brassica napus]
XP_013688602.1	17472.5	17784.8	18808.6	82250.3	70900.5	77271.8	18022	76807.6	2.09149	2.45101e-05	0.000128031	LOC106392332	PREDICTED: long chain acyl-CoA synthetase 1 [Brassica rapa]
XP_013702265.1	187810	185436	182092	80134.2	92537.1	82208.5	185113	84959.9	-1.12355	2.46308e-05	0.000128528	LOC106406191	PREDICTED: probable inactive serine/threonine-protein kinase fnkC [Brassica napus]
XP_013656172.1	11278.2	12397.9	12267.7	43666.1	46434.5	53824	11981.3	47974.9	2.0015	2.5453e-05	0.000132135	LOC106361021	PREDICTED: 40S ribosomal protein S3a-2-like [Brassica napus]
XP_013680373.1	53773.9	62887.8	45524.8	234504	245183	226051	54062.2	235246	2.12148	2.86894e-05	0.00014727	BNAC03G03350D	AT5g08050/F13G24_250 [Arabidopsis thaliana]
XP_013680411.1	53773.9	62887.8	45524.8	234504	245183	226051	54062.2	235246	2.12148	2.86894e-05	0.00014727	LOC106385020	AT5g08050/F13G24_250 [Arabidopsis thaliana]
XP_013680413.1	53773.9	62887.8	45524.8	234504	245183	226051	54062.2	235246	2.12148	2.86894e-05	0.00014727	LOC106385021	AT5g08050/F13G24_250 [Arabidopsis thaliana]
XP_013655559.1	50422.9	54696.5	49888	23526.3	25960.5	26920	51669.1	25468.9	-1.02056	3.28252e-05	0.00016547	LOC106360497	PREDICTED: RNA-binding protein 8A-B-like [Brassica napus]
XP_013642983.1	115216	123646	118624	488208	723610	124770	119162	445529	1.9026	3.3369e-05	0.000167876	LOC106347909	PREDICTED: Uncharacterized protein [Brassica napus]
XP_013676771.1	45309.2	38400.1	37323.3	18794.2	19361.7	19754.3	40344.2	19303.4	-1.06351	3.77648e-05	0.00018756	LOC106381422	PREDICTED: H/ACA ribonucleoprotein complex subunit 1-like [Brassica napus]
XP_013716287.1	511390	383069	522366	208021	177833	269178	472275	218344	-1.11303	3.79505e-05	0.000188112	LOC106419997	PREDICTED: oxygen-evolving enhancer protein 2, chloroplastic isoform X1 [Brassica oleracea var. oleracea] [Brassica oleracea]
XP_013716288.1	511390	383069	522366	208021	177833	269178	472275	218344	-1.11303	3.79505e-05	0.000188112	LOC106419997	PREDICTED: oxygen-evolving enhancer protein 2, chloroplastic isoform X1 [Brassica rapa]
XP_013647481.1	4536.6	4923.96	6254.83	110912	110940	118376	5238.46	113409	4.43625	4.64322e-05	0.000224637	LOC106352384	PREDICTED: clathrin heavy chain 1 [Brassica napus]
XP_013738232.1	4984.03	9159.4	18062.2	82212.5	87446.9	84493.6	10735.2	84717.7	2.98031	5.23478e-05	0.000251569	LOC106440995	PREDICTED: 26S proteasome non-ATPase regulatory subunit 2 homolog A-like [Brassica napus]
XP_013662203.1	239216	236610	252304	104987	99303	130289	242710	111526	-1.12185	6.41375e-05	0.000302474	LOC106367062	PREDICTED: methyl-CpG-binding domain-containing protein 10-like [Brassica rapa]
XP_013648674.1	10050.6	12266.5	16536.7	266528	229933	283432	12951.3	259964	4.32715	6.41393e-05	0.000302474	LOC106353459	PREDICTED: alkane hydroxylase MAH1-like [Brassica napus]
XP_013748694.1	489327	488771	445539	240442	211024	243370	474546	231612	-1.03484	7.00036e-05	0.000326167	LOC106451321	PREDICTED: protein usf [Brassica oleracea var. oleracea] [Brassica oleracea]
XP_013675895.1	85532.6	67707.6	83816.5	177703	171158	173518	79018.9	174126	1.13986	7.77893e-05	0.000359126	LOC106380638	PREDICTED: adenosylhomocysteinase 1 [Brassica oleracea var. oleracea] [Brassica oleracea]
XP_013742588.1	85532.6	67707.6	83816.5	177703	171158	173518	79018.9	174126	1.13986	7.77893e-05	0.000359126	LOC106445556	PREDICTED: adenosylhomocysteinase 1 [Brassica oleracea var. oleracea] [Brassica oleracea]
XP_022556732.1	85532.6	67707.6	83816.5	177703	171158	173518	79018.9	174126	1.13986	7.77893e-05	0.000359126	LOC106380638	PREDICTED: adenosylhomocysteinase 1 [Brassica oleracea var. oleracea] [Brassica oleracea]
XP_013735282.1	12264.4	10797.1	13857.9	43608.4	38141.8	36218.5	12306.5	39322.9	1.67595	8.93611e-05	0.00040579	LOC106438601	PREDICTED: DEAD-box ATP-dependent RNA helicase 8-like isoform X1 [Brassica napus]
XP_013735284.1	12264.4	10797.1	13857.9	43608.4	38141.8	36218.5	12306.5	39322.9	1.67595	8.93611e-05	0.00040579	LOC106438601	PREDICTED: DEAD-box ATP-dependent RNA helicase 8-like isoform X1 [Brassica napus]
XP_013688382.1	7475.37	5971.12	8799.56	35872.6	25485.6	36452.4	7415.35	32603.5	2.13644	9.19005e-05	0.000415529	LOC106392149	PREDICTED: patellin-3-like [Brassica napus]
XP_013748049.1	49009.2	39827.3	38516	20846.9	18466.5	16903.2	42450.9	18738.9	-1.17976	0.00010285	0.000458867	LOC106450827	PREDICTED: eukaryotic translation initiation factor 3 subunit F [Brassica napus]
XP_022557951.1	49009.2	39827.3	38516	20846.9	18466.5	16903.2	42450.9	18738.9	-1.17976	0.00010285	0.000458867	LOC111205878	PREDICTED: eukaryotic translation initiation factor 3 subunit F [Brassica napus]
XP_013666682.1	96263.8	90729	89022.3	40054.9	51521.7	39079.5	92005	43552	-1.07897	0.000106535	0.000471559	LOC106371195	PREDICTED: photosystem II D1 precursor processing protein PSB27-H2, chloroplastic [Brassica napus]
XP_013677585.1	7669.2	6740.33	5675.84	14442.1	17375.1	14963.1	6695.12	15593.4	1.21976	0.000107444	0.000475166	LOC106382166	PREDICTED: non-classical arabinogalactan protein 31-like [Brassica napus]
XP_013661717.1	32817.4	29724.6	35582.7	67020.6	67224.9	67134.7	32708.2	67126.7	1.03723	0.000117577	0.000513676	LOC106366605	PREDICTED: presequence protease 1, chloroplastic/mitochondrial-like [Brassica napus]
XP_013698809.1	456884	374753	381242	201196	198548	180740	404293	193494	-1.06311	0.000133402	0.000574846	LOC106402581	PREDICTED: 30S ribosomal protein 2, chloroplastic-like [Brassica rapa]
XP_013698819.1	456884	374753	381242	201196	198548	180740	404293	193494	-1.06311	0.000133402	0.000574846	LOC106402595	PREDICTED: 30S ribosomal protein 2, chloroplastic-like [Brassica rapa]
XP_013675765.1	21817.6	26618.1	30770.9	57641	59658.7	61187.7	26402.2	59495.8	1.17213	0.000142865	0.000609378	LOC106380540	PREDICTED: translation factor GUF1 homolog, chloroplastic-like [Brassica napus]
XP_013692115.1	21817.6	26618.1	30770.9	57641	59658.7	61187.7	26402.2	59495.8	1.17213	0.000142865	0.000609378	LOC106396308	PREDICTED: translation factor GUF1 homolog, chloroplastic [Brassica napus]
XP_013698067.1	453005	430261	430091	186881	179648	184217	437786	183582	-1.2538	0.000151103	0.000640728	LOC106401984	PREDICTED: glutathione S-transferase F3 [Brassica rapa]
XP_013722734.1	453005	430261	430091	186881	179648	184217	437786	183582	-1.2538	0.000151103	0.000640728	LOC106426568	PREDICTED: glutathione S-transferase F3 [Brassica rapa]
XP_013722742.1	453005	430261	430091	186881	179648	184217	437786	183582	-1.2538	0.000151103	0.000640728	LOC106426574	PREDICTED: glutathione S-transferase F3 [Brassica rapa]
XP_013643884.1	17924.2	17673.8	22479	37656	41286	41144.1	19359	40028.7	1.04803	0.000153129	0.000648772	LOC106348654	PREDICTED: probable nucleolar protein 5-1 [Brassica oleracea var. oleracea] [Brassica oleracea]
XP_013677681.1	17924.2	17673.8	22479	37656	41286	41144.1	19359	40028.7	1.04803	0.000153129	0.000648772	LOC106382234	PREDICTED: probable nucleolar protein 5-1 [Brassica oleracea var. oleracea] [Brassica oleracea]
XP_013656434.1	337279	514730	182943	705818	832333	826984	344984	788379	1.19236	0.000164787	0.000695245	LOC106361224	PREDICTED: fatty acyl-CoA reductase 3 [Brassica oleracea var. oleracea] [Brassica oleracea]
XP_013735210.1	337279	514730	182943	705818	832333	826984	344984	788379	1.19236	0.000164787	0.000695245	LOC106438558	PREDICTED: fatty acyl-CoA reductase 3 [Brassica oleracea var. oleracea] [Brassica oleracea]
XP_022550206.1	337279	514730	182943	705818	832333	826984	344984	788379	1.19236	0.000164787	0.000695245	LOC106438558	PREDICTED: fatty acyl-CoA reductase 3 [Brassica oleracea var. oleracea] [Brassica oleracea]
XP_013743156.1	72895.7	81986.6	72855.2	22342.8	46614.1	42429.3	75912.5	37128.8	-1.0318	0.00016696	0.000703825	LOC106446033	PREDICTED: AIG2-like protein [Brassica napus]
XP_013640793.1	26931.2	23409.1	27120.3	5803.53	8865.49	9500.13	25820.2	8056.39	-1.6803	0.000170988	0.000718405	LOC106346091	PREDICTED: huntingtin-interacting protein K-like [Brassica napus]
XP_013648053.1	26931.2	23409.1	27120.3	5803.53	8865.49	9500.13	25820.2	8056.39	-1.6803	0.000170988	0.000718405	LOC106352945	PREDICTED: huntingtin-interacting protein K-like [Brassica rapa]
XP_013730269.1	17217.9	17942.5	16100.3	36269.2	35528.5	31970.3	17086.9	34589.3	1.01743	0.000178437	0.000747214	LOC106433973	PREDICTED: linoleate 9S-lipoxygenase 1 [Brassica napus]
XP_013745939.1	12003.6	10438.1	11833.5	4362.3	5641.04	5199.21	11425.1	5067.51	-1.17285	0.00018935	0.000788985	LOC106448623	PREDICTED: transcription initiation factor TFIID subunit 11 [Brassica rapa]
XP_013742873.1	12426.6	11380.4	9683.53	44705.1	42056.1	45473.4	11163.5	44078.2	1.98127	0.000209555	0.000866022	LOC106445786	PREDICTED: long-chain-fatty-acid--[acyl-carrier-protein] ligase AEE15, chloroplastic isoform X1 [Brassica napus]
XP_013742874.1	12426.6	11380.4	9683.53	44705.1	42056.1	45473.4	11163.5	44078.2	1.98127	0.000209555	0.000866022	LOC106445786	PREDICTED: long-chain-fatty-acid--[acyl-carrier-protein] ligase AEE15, chloroplastic isoform X1 [Brassica napus]
XP_013653619.1	15379.1	13378.7	18220.4	52947.2	57845.4	53323.2	15659.4	54705.3	1.80465	0.000246554	0.00100009	LOC106358386	PREDICTED: K(+) efflux antiporter 1, chloroplastic-like [Brassica napus]
XP_013709690.2	17616.1	15240.4	17285.2	78153.8	74396.5	81770.6	16713.9	78106.9	2.2244	0.000251964	0.00101726	LOC106413465	PREDICTED: Uncharacterized protein [Brassica napus]
XP_013711064.1	17616.1	15240.4	17285.2	78153.8	74396.5	81770.6	16713.9	78106.9	2.2244	0.000251964	0.00101726	LOC106415013	PREDICTED: Uncharacterized protein [Brassica napus]
XP_013711065.1	17616.1	15240.4	17285.2	78153.8	74396.5	81770.6	16713.9	78106.9	2.2244	0.000251964	0.00101726	LOC106415013	PREDICTED: Uncharacterized protein [Brassica napus]
XP_013677262.1	151370	157433	167237	60558.6	52386.6	77642.8	158680	63529.3	-1.32062	0.000268674	0.00107639	LOC106381869	PREDICTED: suppressor protein STM1-like [Brassica napus]
XP_013655424.1	13738.7	23786.3	15997	62303.5	61658.8	66460.2	17840.7	63474.2	1.831	0.000285539	0.00113184	LOC106360381	PREDICTED: cytochrome P450 71B26-like isoform X1 [Brassica napus]
XP_013720730.1	26918.9	37750	42229.7	16791.1	8713.79	23947.3	35632.9	16484	-1.11214	0.000342247	0.0013264	LOC106424507	PREDICTED: cytokinin riboside 5'-monophosphate phosphoribohydrolase LOG8-like [Brassica oleracea var. oleracea] [Brassica oleracea]
XP_013727106.1	26918.9	37750	42229.7	16791.1	8713.79	23947.3	35632.9	16484	-1.11214	0.000342247	0.0013264	LOC106430854	PREDICTED: cytokinin riboside 5'-monophosphate phosphoribohydrolase LOG8-like [Brassica rapa]
XP_022567586.1	26918.9	37750	42229.7	16791.1	8713.79	23947.3	35632.9	16484	-1.11214	0.000342247	0.0013264	LOC111211024	PREDICTED: cytokinin riboside 5'-monophosphate phosphoribohydrolase LOG8-like [Brassica rapa]
XP_013650171.1	37303.2	36675.9	31714.9	16015.6	13110.3	17369.1	35231.3	15498.3	-1.18475	0.000382674	0.00146954	LOC106354712	PREDICTED: glucan endo-1,3-beta-glucosidase 5-like [Brassica napus]
XP_013679122.1	37303.2	36675.9	31714.9	16015.6	13110.3	17369.1	35231.3	15498.3	-1.18475	0.000382674	0.00146954	LOC106383562	PREDICTED: glucan endo-1,3-beta-glucosidase 5-like [Brassica napus]
XP_013749686.1	33655.9	51240.9	50981	19143.5	13875.3	12226.7	45292.6	15081.9	-1.58646	0.000415452	0.00158097	LOC106452189	PREDICTED: methyl-CpG-binding domain-containing protein 10-like [Brassica napus]
XP_013720515.1	67369	118277	69294.7	43002.4	40445.4	38780.5	84980.3	40742.8	-1.06059	0.00041786	0.00158655	LOC106424310	PREDICTED: malate dehydrogenase, cytoplasmic 1-like [Brassica oleracea var. oleracea] [Brassica oleracea]
XP_013661160.1	127510	136827	141531	42539.4	76461.7	76678.3	135289	65226.4	-1.05252	0.0004895	0.00181485	LOC106366144	PREDICTED: soluble inorganic pyrophosphatase 4 [Brassica napus]
XP_013678312.1	127510	136827	141531	42539.4	76461.7	76678.3	135289	65226.4	-1.05252	0.0004895	0.00181485	LOC106382798	PREDICTED: soluble inorganic pyrophosphatase 4 [Brassica oleracea var. oleracea] [Brassica oleracea]
XP_013737888.1	127510	136827	141531	42539.4	76461.7	76678.3	135289	65226.4	-1.05252	0.0004895	0.00181485	LOC106440702	PREDICTED: soluble inorganic pyrophosphatase 4-like [Brassica oleracea var. oleracea] [Brassica oleracea]
XP_013746552.1	127510	136827	141531	42539.4	76461.7	76678.3	135289	65226.4	-1.05252	0.0004895	0.00181485	LOC106449323	PREDICTED: soluble inorganic pyrophosphatase 4-like [Brassica rapa]
XP_013678594.1	19610.3	19870.9	20801.2	81575.4	77465.2	72926.4	20094.1	77322.3	1.94411	0.000516207	0.00189991	LOC106383031	PREDICTED: Uncharacterized protein [Brassica napus]
XP_013679082.1	19610.3	19870.9	20801.2	81575.4	77465.2	72926.4	20094.1	77322.3	1.94411	0.000516207	0.00189991	LOC106383542	PREDICTED: Uncharacterized protein [Brassica napus]
XP_022572690.1	7589.29	8210.21	17626.4	21645.2	24572.2	22796.4	11142	23004.6	1.04592	0.000548965	0.00199724	LOC111214317	PREDICTED: Uncharacterized protein [Brassica napus]
XP_013664305.1	9877.77	5866.92	11132.3	45713.9	49344.6	45120.5	8959	46726.3	2.38283	0.000573499	0.00207595	LOC106368802	PREDICTED: synaptotagmin-1 [Brassica rapa]
XP_013672479.1	9877.77	5866.92	11132.3	45713.9	49344.6	45120.5	8959	46726.3	2.38283	0.000573499	0.00207595	LOC106376898	PREDICTED: synaptotagmin-1 [Brassica rapa]
XP_013725653.1	9877.77	5866.92	11132.3	45713.9	49344.6	45120.5	8959	46726.3	2.38283	0.000573499	0.00207595	LOC106429454	PREDICTED: synaptotagmin-1 [Brassica rapa]
XP_013724942.1	83017.3	79429.3	74911.8	24318.6	16959.4	44226.6	79119.5	28501.5	-1.47299	0.000612666	0.00219256	LOC106428728	PREDICTED: lysM domain-containing GPI-anchored protein 2-like [Brassica napus]
XP_013690070.1	19230.8	22776.3	16839.4	154219	144626	172946	19615.5	157264	3.00312	0.000661653	0.00234789	LOC106393984	PREDICTED: V-type proton ATPase subunit H-like [Brassica napus]
XP_013690074.1	19230.8	22776.3	16839.4	154219	144626	172946	19615.5	157264	3.00312	0.000661653	0.00234789	LOC106393984	PREDICTED: V-type proton ATPase subunit H-like [Brassica napus]
XP_013738395.1	19230.8	22776.3	16839.4	154219	144626	172946	19615.5	157264	3.00312	0.000661653	0.00234789	LOC106441134	PREDICTED: V-type proton ATPase subunit H-like [Brassica napus]
XP_013738396.1	19230.8	22776.3	16839.4	154219	144626	172946	19615.5	157264	3.00312	0.000661653	0.00234789	LOC106441134	PREDICTED: V-type proton ATPase subunit H-like [Brassica napus]
XP_022561558.1	19230.8	22776.3	16839.4	154219	144626	172946	19615.5	157264	3.00312	0.000661653	0.00234789	LOC111198000	PREDICTED: V-type proton ATPase subunit H [Brassica oleracea var. oleracea] [Brassica oleracea]
XP_013737761.1	25759.2	30124.3	31457.4	58153.2	71993	63211.3	29113.6	64452.5	1.14654	0.000665209	0.00235389	LOC106440598	PREDICTED: lysine--tRNA ligase, chloroplastic/mitochondrial [Brassica napus]
XP_013749806.1	25759.2	30124.3	31457.4	58153.2	71993	63211.3	29113.6	64452.5	1.14654	0.000665209	0.00235389	LOC106452279	PREDICTED: lysine--tRNA ligase, chloroplastic/mitochondrial-like [Brassica napus]
XP_013734625.1	10101.2	11343.6	11283.7	21155	24998.4	22071.1	10909.5	22741.5	1.05975	0.00070363	0.00247595	LOC106438110	PREDICTED: probable acetyltransferase NATA1-like [Brassica napus]
XP_013643931.1	107268	88853.8	107502	43589.3	45364.1	45807.7	101208	44920.4	-1.17188	0.000724474	0.00253914	LOC106348687	PREDICTED: 40S ribosomal protein S21-2-like [Brassica rapa]
XP_013643933.1	107268	88853.8	107502	43589.3	45364.1	45807.7	101208	44920.4	-1.17188	0.000724474	0.00253914	LOC106348687	PREDICTED: 40S ribosomal protein S21-2-like [Brassica rapa]
XP_013703769.1	107268	88853.8	107502	43589.3	45364.1	45807.7	101208	44920.4	-1.17188	0.000724474	0.00253914	LOC106407452	PREDICTED: 40S ribosomal protein S21-2-like [Brassica rapa]
XP_013703770.1	107268	88853.8	107502	43589.3	45364.1	45807.7	101208	44920.4	-1.17188	0.000724474	0.00253914	LOC106407452	PREDICTED: 40S ribosomal protein S21-2-like [Brassica rapa]
XP_013717111.1	516267	374191	541021	216798	144770	223116	477159	194894	-1.29178	0.000760358	0.00263864	LOC106420806	PREDICTED: cold shock domain-containing protein 4-like [Brassica oleracea var. oleracea] [Brassica oleracea]
XP_013747976.1	347854	337882	296143	116270	113330	122876	327293	117492	-1.47802	0.000823265	0.0028164	LOC106450770	PREDICTED: thylakoid lumenal 15 kDa protein 1, chloroplastic isoform X1 [Brassica napus]
XP_013747977.1	347854	337882	296143	116270	113330	122876	327293	117492	-1.47802	0.000823265	0.0028164	LOC106450770	PREDICTED: thylakoid lumenal 15 kDa protein 1, chloroplastic isoform X2 [Brassica napus]
XP_013702014.1	514925	450979	526856	257309	259797	222271	497587	246459	-1.0136	0.00082723	0.00282805	LOC106405988	PREDICTED: oxygen-evolving enhancer protein 1-1, chloroplastic-like [Brassica napus]
XP_022562620.1	514925	450979	526856	257309	259797	222271	497587	246459	-1.0136	0.00082723	0.00282805	LOC106405988	Oxygen-evolving enhancer protein 1-1, chloroplastic, partial [Noccaea caerulescens]
XP_013685886.1	120176	116991	112320	51786.9	57751.6	46642.6	116496	52060.4	-1.16202	0.000848137	0.00288779	LOC106390049	PREDICTED: xyloglucan endotransglucosylase/hydrolase protein 24-like [Brassica napus]
XP_013644425.1	10977.4	8289.42	7225.31	26517.1	22035	24401.4	8830.72	24317.8	1.46141	0.00086644	0.00293033	LOC106349076	PREDICTED: 4-coumarate--CoA ligase-like 7 [Brassica napus]

## Sheet: NFt0-vs-NFt1
Table S4. DAPs in leaves between the stressed and control rapeseed cultivar NF
Protein ID	NFt0-1	NFt0-2	NFt0-3	NFt1-1	NFt1-2	NFt1-3	NFt0_mean	NFt1_mean	log2fc	pvalue	qvalue	Symbol	Description
XP_013678641.1	5309525	5.0773e+06	5056193	2427459	2.43766e+06	2408811	5.14767e+06	2.42464e+06	-1.08615	8.51803e-67	4.4643e-63	LOC106383072	PREDICTED: lipoxygenase 2, chloroplastic-like [Brassica napus]
XP_013695581.1	551548	554731	496680	1.1287e+06	1.1786e+06	1.13737e+06	534320	1.14823e+06	1.10363	3.22564e-55	8.45279e-52	LOC106399668	PREDICTED: adenosylhomocysteinase 1-like isoform X1 [Brassica napus]
XP_013734056.1	551548	554731	496680	1.1287e+06	1.1786e+06	1.13737e+06	534320	1.14823e+06	1.10363	3.22564e-55	8.45279e-52	LOC106437676	PREDICTED: adenosylhomocysteinase 1-like isoform X1 [Brassica napus]
XP_013699615.1	1337559	1.14684e+06	1.21627e+06	572592	618483	608531	1.23356e+06	599869	-1.0401	2.34014e-49	4.08823e-46	LOC106403316	PREDICTED: jacalin-related lectin 4-like isoform X3 [Brassica napus]
NP_001302819.1	2.5515e+06	2.52289e+06	2.54515e+06	779410	848027	824222	2.53985e+06	817220	-1.63595	1.04457e-40	7.82081e-38	LOC106345818	GDSL esterase/lipase At1g54020-like precursor [Brassica napus]
XP_013668203.1	898217	896642	809964	1.89513e+06	1.93895e+06	2.13043e+06	868274	1.98817e+06	1.19522	4.2186e-37	2.76371e-34	LOC106372522	PREDICTED: ferredoxin-dependent glutamate synthase 1, chloroplastic/mitochondrial [Brassica napus]
XP_013668394.1	898217	896642	809964	1.89513e+06	1.93895e+06	2.13043e+06	868274	1.98817e+06	1.19522	4.2186e-37	2.76371e-34	LOC106372673	PREDICTED: ferredoxin-dependent glutamate synthase 1, chloroplastic/mitochondrial [Brassica napus]
XP_013749715.1	483087	435230	449245	49936.1	48797	50855.6	455854	49862.9	-3.19253	6.4581e-31	2.82057e-28	LOC106452206	PREDICTED: jacalin-related lectin 35 [Brassica napus]
XP_013647481.1	37680	38678.8	37699.5	88421.5	91005.4	86187.6	38019.5	88538.2	1.21956	3.5908e-30	1.17621e-27	LOC106352384	PREDICTED: clathrin heavy chain 1 [Brassica napus]
XP_013686285.1	29238516	27460270	28728914	13279371	13244048	14604722	28475900	1.37094e+07	-1.05458	3.3357e-25	8.74121e-23	LOC106390380	PREDICTED: oxygen-evolving enhancer protein 1-1, chloroplastic-like [Brassica napus]
XP_013664243.1	46890.1	50177.8	47538.1	155850	154200	162209	48202	157420	1.70745	4.68086e-24	1.06663e-21	LOC106368756	PREDICTED: alpha-aminoadipic semialdehyde synthase-like isoform X1 [Brassica napus]
XP_013664244.1	46890.1	50177.8	47538.1	155850	154200	162209	48202	157420	1.70745	4.68086e-24	1.06663e-21	LOC106368756	PREDICTED: alpha-aminoadipic semialdehyde synthase-like isoform X1 [Brassica napus]
XP_022550217.1	46890.1	50177.8	47538.1	155850	154200	162209	48202	157420	1.70745	4.68086e-24	1.06663e-21	LOC106368756	PREDICTED: alpha-aminoadipic semialdehyde synthase-like isoform X2 [Brassica napus]
XP_022557023.1	1.02375e+06	953263	857406	412302	410398	426053	944805	416251	-1.18256	1.93237e-23	3.89522e-21	LOC111205459	PREDICTED: plastid lipid-associated protein 1, chloroplastic [Brassica oleracea var. oleracea] [Brassica oleracea]
XP_013649650.1	390198	354091	394100	71600.2	67669.4	65346.3	379463	68205.3	-2.476	6.31779e-22	1.12239e-19	LOC106354289	PREDICTED: probable inactive serine/threonine-protein kinase fnkC [Brassica napus]
XP_013667929.1	416136	394366	394900	832683	800558	853039	401801	828760	1.04447	6.42468e-22	1.12239e-19	LOC106372294	PREDICTED: ADP,ATP carrier protein 2, mitochondrial-like [Brassica napus]
XP_013679689.1	416136	394366	394900	832683	800558	853039	401801	828760	1.04447	6.42468e-22	1.12239e-19	LOC106384237	PREDICTED: ADP,ATP carrier protein 2, mitochondrial-like isoform X1 [Brassica napus]
XP_013679691.1	416136	394366	394900	832683	800558	853039	401801	828760	1.04447	6.42468e-22	1.12239e-19	LOC106384237	PREDICTED: ADP,ATP carrier protein 2, mitochondrial-like isoform X1 [Brassica napus]
XP_013728230.1	416136	394366	394900	832683	800558	853039	401801	828760	1.04447	6.42468e-22	1.12239e-19	LOC106431935	PREDICTED: ADP,ATP carrier protein 2, mitochondrial [Brassica napus]
XP_022554344.1	416136	394366	394900	832683	800558	853039	401801	828760	1.04447	6.42468e-22	1.12239e-19	LOC111204277	PREDICTED: Uncharacterized protein [Brassica napus]
XP_022554345.1	416136	394366	394900	832683	800558	853039	401801	828760	1.04447	6.42468e-22	1.12239e-19	LOC111204277	PREDICTED: Uncharacterized protein [Brassica napus]
XP_022557351.1	416136	394366	394900	832683	800558	853039	401801	828760	1.04447	6.42468e-22	1.12239e-19	LOC111205561	PREDICTED: ADP,ATP carrier protein 2, mitochondrial-like [Brassica oleracea var. oleracea] [Brassica oleracea]
XP_022557352.1	416136	394366	394900	832683	800558	853039	401801	828760	1.04447	6.42468e-22	1.12239e-19	LOC111205561	PREDICTED: ADP,ATP carrier protein 2, mitochondrial-like [Brassica oleracea var. oleracea] [Brassica oleracea]
XP_022567185.1	416136	394366	394900	832683	800558	853039	401801	828760	1.04447	6.42468e-22	1.12239e-19	LOC106431935	PREDICTED: ADP,ATP carrier protein 2, mitochondrial [Brassica napus]
XP_022555723.1	687610	627384	679276	307773	315483	304402	664757	309219	-1.1042	1.79873e-21	2.94598e-19	LOC111204707	PREDICTED: cinnamyl alcohol dehydrogenase 7 [Brassica napus]
XP_013737190.1	223638	241026	184585	97968.4	84985.2	96739.4	216416	93231	-1.21493	8.70847e-21	1.30403e-18	LOC106440136	PREDICTED: beta-amylase 3, chloroplastic-like [Brassica napus]
XP_013737330.1	223638	241026	184585	97968.4	84985.2	96739.4	216416	93231	-1.21493	8.70847e-21	1.30403e-18	LOC106440256	PREDICTED: beta-amylase 3, chloroplastic-like [Brassica napus]
XP_013659948.1	2.04364e+06	2.08798e+06	2.03617e+06	278436	264414	235441	2.05593e+06	259430	-2.98637	2.20218e-20	3.03727e-18	LOC106365032	PREDICTED: trypsin inhibitor B-like [Brassica napus]
XP_013676274.1	285202	296628	257086	127164	129815	133169	279638	130049	-1.10451	1.69072e-19	2.16123e-17	LOC106380969	PREDICTED: low-temperature-induced 65 kDa protein-like [Brassica napus]
XP_013714392.1	285202	296628	257086	127164	129815	133169	279638	130049	-1.10451	1.69072e-19	2.16123e-17	LOC106418271	PREDICTED: low-temperature-induced 65 kDa protein-like [Brassica napus]
XP_013714393.1	285202	296628	257086	127164	129815	133169	279638	130049	-1.10451	1.69072e-19	2.16123e-17	LOC106418272	PREDICTED: low-temperature-induced 65 kDa protein-like [Brassica napus]
XP_013649488.1	553134	481604	474665	245139	262779	179185	503135	229034	-1.13538	2.8523e-19	3.47649e-17	LOC106354155	PREDICTED: Uncharacterized protein [Brassica napus]
XP_013676404.1	553134	481604	474665	245139	262779	179185	503135	229034	-1.13538	2.8523e-19	3.47649e-17	LOC106381090	PREDICTED: Uncharacterized protein [Brassica napus]
XP_013692725.1	553134	481604	474665	245139	262779	179185	503135	229034	-1.13538	2.8523e-19	3.47649e-17	LOC106396785	PREDICTED: Uncharacterized protein [Brassica napus]
XP_013686934.1	91331.8	80234.1	70445.4	192138	196496	172846	80670.4	187160	1.21416	3.92075e-19	4.56637e-17	LOC106390897	PREDICTED: ATPase 2, plasma membrane-type [Brassica rapa]
XP_013692793.1	91331.8	80234.1	70445.4	192138	196496	172846	80670.4	187160	1.21416	3.92075e-19	4.56637e-17	LOC106396839	PREDICTED: ATPase 2, plasma membrane-type [Brassica rapa]
NP_001302539.1	1.47117e+06	1.46897e+06	1.48971e+06	551512	528695	557566	1.47661e+06	545924	-1.43552	5.38173e-19	6.06262e-17	LOC106347282	dehydrin ERD10-like [Brassica napus]
XP_013656338.1	416986	415250	401931	197900	203735	214291	411389	205308	-1.00271	1.16967e-18	1.25107e-16	LOC106361173	PREDICTED: lipoxygenase 2, chloroplastic-like [Brassica napus]
XP_013644078.1	131430	130889	128863	306581	314814	333195	130394	318197	1.28704	1.32199e-18	1.35854e-16	LOC106348810	PREDICTED: beta-D-xylosidase 1-like [Brassica napus]
YP_005089952.1	1.35153e+06	980894	1.23533e+06	2589975	2.4021e+06	2.8254e+06	1.18925e+06	2605826	1.13169	1.5224e-18	1.5344e-16	psaA	psaA gene product (chloroplast) [Brassica napus]
XP_013722940.1	4.73734e+06	4380487	5.00398e+06	2.37833e+06	2227816	2.43906e+06	4707270	2.3484e+06	-1.00321	2.73899e-18	2.61001e-16	LOC106426757	PREDICTED: photosystem I reaction center subunit II-1, chloroplastic [Brassica rapa]
XP_022573060.1	345596	323055	347578	137920	144166	157371	338743	146485	-1.20943	3.06452e-18	2.86806e-16	LOC111214458	Basic secretory protease [Noccaea caerulescens]
XP_013672989.1	139021	137558	141740	450153	429112	447594	139440	442286	1.66534	5.45273e-18	5.01364e-16	LOC106377328	PREDICTED: aldehyde dehydrogenase family 7 member A1 [Brassica oleracea var. oleracea] [Brassica oleracea]
XP_013702285.1	463247	440728	435242	53186.9	52095.6	57856.7	446406	54379.7	-3.03722	6.91454e-18	6.03985e-16	LOC106406209	PREDICTED: beta-D-glucopyranosyl abscisate beta-glucosidase-like [Brassica napus]
XP_022568273.1	50053.4	48749.5	49539.4	115221	119408	123335	49447.4	119321	1.27089	2.06638e-17	1.64089e-15	LOC111211457	PREDICTED: granule-bound starch synthase 1, chloroplastic/amyloplastic [Brassica oleracea var. oleracea] [Brassica oleracea]
XP_013650180.1	30158.3	24976.2	28980	108059	111357	111840	28038.2	110419	1.97752	8.77613e-17	6.38829e-15	LOC106354716	PREDICTED: aspartate--tRNA ligase 2, cytoplasmic-like [Brassica napus]
XP_013670803.1	30158.3	24976.2	28980	108059	111357	111840	28038.2	110419	1.97752	8.77613e-17	6.38829e-15	LOC106375437	PREDICTED: aspartate--tRNA ligase 2, cytoplasmic-like [Brassica napus]
XP_013679459.1	30158.3	24976.2	28980	108059	111357	111840	28038.2	110419	1.97752	8.77613e-17	6.38829e-15	LOC106383936	PREDICTED: aspartate--tRNA ligase 2, cytoplasmic-like [Brassica napus]
XP_013725001.2	125423	123681	108675	248117	243742	261145	119260	251001	1.07359	1.49361e-15	1.00359e-13	LOC106428794	PREDICTED: 40S ribosomal protein S3a-2-like [Brassica rapa]
XP_013658959.1	22031.8	25126.9	28852.2	76339.3	71671.8	90835.1	25337	79615.4	1.6518	4.26187e-15	2.66981e-13	LOC106363803	PREDICTED: aminopeptidase M1 [Brassica napus]
XP_013641944.1	20340.3	18415.6	15101	45188	51633.6	50015.2	17952.3	48945.6	1.44701	1.36688e-14	7.50459e-13	LOC106347003	PREDICTED: methionine S-methyltransferase [Brassica napus]
XP_013743163.1	207348	208780	164682	83262.5	77583	79612.4	193603	80152.6	-1.27228	1.55228e-14	8.3871e-13	LOC106446041	PREDICTED: Uncharacterized protein [Brassica napus]
XP_013749583.1	86639.9	79728.6	63456	18558.2	17196.1	19154.2	76608.2	18302.9	-2.06543	1.66226e-14	8.79992e-13	LOC106452107	PREDICTED: late embryogenesis abundant protein, group 3-like [Brassica napus]
XP_013652756.1	59258.4	59551.5	53646.6	132668	141434	151119	57485.5	141741	1.30198	2.11016e-14	1.08425e-12	LOC106357629	PREDICTED: ATPase 1, plasma membrane-type isoform X2 [Brassica napus]
XP_013652767.1	59258.4	59551.5	53646.6	132668	141434	151119	57485.5	141741	1.30198	2.11016e-14	1.08425e-12	LOC106357639	PREDICTED: ATPase 1, plasma membrane-type isoform X2 [Brassica napus]
XP_013649537.1	7706897	6.93366e+06	7360133	2.18296e+06	2046046	2.09479e+06	7.33356e+06	2.10793e+06	-1.79869	2.2809e-14	1.1606e-12	LOC106354203	PREDICTED: kunitz-type serine protease inhibitor DrTI-like [Brassica napus]
XP_013653435.1	1.15906e+06	1.12927e+06	1.06864e+06	339015	376863	370090	1.11899e+06	361990	-1.62817	1.33259e-13	5.9693e-12	LOC106358233	PREDICTED: dehydrin ERD10-like [Brassica napus]
XP_013653446.1	1.15906e+06	1.12927e+06	1.06864e+06	339015	376863	370090	1.11899e+06	361990	-1.62817	1.33259e-13	5.9693e-12	LOC106358243	PREDICTED: dehydrin ERD10-like [Brassica napus]
XP_013656328.1	262997	284138	255726	105106	107131	102389	267620	104875	-1.35151	2.02545e-13	8.77304e-12	LOC106361164	PREDICTED: venom phosphodiesterase 2-like [Brassica napus]
XP_013692766.1	341096	357103	314652	65906.2	64203.8	74614	337617	68241.3	-2.30667	2.67635e-13	1.13119e-11	LOC106396817	PREDICTED: probable xyloglucan endotransglucosylase/hydrolase protein 7 [Brassica napus]
XP_013690070.1	58884.7	59767.2	58022	135220	144597	129118	58891.3	136312	1.21078	2.95418e-13	1.23863e-11	LOC106393984	PREDICTED: V-type proton ATPase subunit H-like [Brassica napus]
XP_013690074.1	58884.7	59767.2	58022	135220	144597	129118	58891.3	136312	1.21078	2.95418e-13	1.23863e-11	LOC106393984	PREDICTED: V-type proton ATPase subunit H-like [Brassica napus]
XP_013738395.1	58884.7	59767.2	58022	135220	144597	129118	58891.3	136312	1.21078	2.95418e-13	1.23863e-11	LOC106441134	PREDICTED: V-type proton ATPase subunit H-like [Brassica napus]
XP_013738396.1	58884.7	59767.2	58022	135220	144597	129118	58891.3	136312	1.21078	2.95418e-13	1.23863e-11	LOC106441134	PREDICTED: V-type proton ATPase subunit H-like [Brassica napus]
XP_022561558.1	58884.7	59767.2	58022	135220	144597	129118	58891.3	136312	1.21078	2.95418e-13	1.23863e-11	LOC111198000	PREDICTED: V-type proton ATPase subunit H [Brassica oleracea var. oleracea] [Brassica oleracea]
XP_013671482.1	508216	580660	467932	236470	244144	254109	518936	244908	-1.08332	3.15784e-13	1.31351e-11	LOC106375993	PREDICTED: NAD(P)H-quinone oxidoreductase subunit S, chloroplastic-like [Brassica napus]
XP_013738783.1	508216	580660	467932	236470	244144	254109	518936	244908	-1.08332	3.15784e-13	1.31351e-11	LOC106441520	PREDICTED: NAD(P)H-quinone oxidoreductase subunit S, chloroplastic-like [Brassica napus]
XP_022550427.1	508216	580660	467932	236470	244144	254109	518936	244908	-1.08332	3.15784e-13	1.31351e-11	LOC111202220	PREDICTED: NAD(P)H-quinone oxidoreductase subunit S, chloroplastic-like [Brassica napus]
XP_013734599.2	162757	141232	135554	14100.6	13317	13283.3	146515	13567	-3.43287	9.58991e-13	3.8367e-11	LOC106438091	PREDICTED: jacalin-related lectin 22-like [Brassica oleracea var. oleracea] [Brassica oleracea]
XP_013734600.2	162757	141232	135554	14100.6	13317	13283.3	146515	13567	-3.43287	9.58991e-13	3.8367e-11	LOC106438091	PREDICTED: jacalin-related lectin 22-like [Brassica oleracea var. oleracea] [Brassica oleracea]
XP_013734601.2	162757	141232	135554	14100.6	13317	13283.3	146515	13567	-3.43287	9.58991e-13	3.8367e-11	LOC106438091	PREDICTED: jacalin-related lectin 22-like [Brassica oleracea var. oleracea] [Brassica oleracea]
XP_013662411.1	44703.3	47976.2	33526.8	175739	177021	193809	42068.8	182190	2.11462	2.00969e-12	7.47004e-11	LOC106367228	PREDICTED: mitochondrial phosphate carrier protein 3, mitochondrial-like [Brassica napus]
XP_013662413.1	44703.3	47976.2	33526.8	175739	177021	193809	42068.8	182190	2.11462	2.00969e-12	7.47004e-11	LOC106367230	PREDICTED: mitochondrial phosphate carrier protein 3, mitochondrial-like [Brassica napus]
XP_013726187.1	60031.7	53288.8	57094.4	131915	145330	153017	56805	143421	1.33617	2.06515e-12	7.62215e-11	LOC106429959	PREDICTED: aspartate aminotransferase 3, chloroplastic [Brassica rapa]
NP_001303064.1	449827	460410	397733	140066	152824	196158	435990	163016	-1.41929	2.1195e-12	7.76805e-11	LOC106426297	polygalacturonase inhibitor 2-like precursor [Brassica napus]
XP_013702002.1	50223.6	50483	51220	106827	92585.5	104788	50642.2	101400	1.00165	5.59145e-12	1.92795e-10	LOC106405980	PREDICTED: protease 2-like [Brassica napus]
XP_013732544.1	87945.3	112987	91961.5	205097	193794	201778	97631.2	200223	1.03619	6.28473e-12	2.15283e-10	LOC106436133	PREDICTED: T-complex protein 1 subunit delta-like [Brassica napus]
XP_013660952.1	1.91185e+06	2.05353e+06	1.83192e+06	809054	873974	838107	1.93244e+06	840378	-1.20131	6.96859e-12	2.37158e-10	LOC106365975	PREDICTED: Uncharacterized protein [Brassica napus]
XP_013711267.1	1.91185e+06	2.05353e+06	1.83192e+06	809054	873974	838107	1.93244e+06	840378	-1.20131	6.96859e-12	2.37158e-10	LOC106415175	PREDICTED: Uncharacterized protein [Brassica napus]
XP_022563682.1	1.91185e+06	2.05353e+06	1.83192e+06	809054	873974	838107	1.93244e+06	840378	-1.20131	6.96859e-12	2.37158e-10	LOC106415175	PREDICTED: Uncharacterized protein [Brassica napus]
XP_013684347.1	77706.6	79327.4	67964.7	37214.5	37154.4	34877.8	74999.6	36415.6	-1.04233	8.20681e-12	2.75717e-10	LOC106388753	PREDICTED: Uncharacterized protein [Brassica napus]
XP_013684351.1	77706.6	79327.4	67964.7	37214.5	37154.4	34877.8	74999.6	36415.6	-1.04233	8.20681e-12	2.75717e-10	LOC106388753	PREDICTED: Uncharacterized protein [Brassica napus]
XP_022555090.1	77706.6	79327.4	67964.7	37214.5	37154.4	34877.8	74999.6	36415.6	-1.04233	8.20681e-12	2.75717e-10	LOC106388753	PREDICTED: Uncharacterized protein [Brassica napus]
XP_013671805.1	232922	229620	219560	535801	555778	569621	227367	553733	1.28417	9.79179e-12	3.20742e-10	LOC106376284	PREDICTED: Uncharacterized protein [Brassica napus]
XP_013693079.1	232922	229620	219560	535801	555778	569621	227367	553733	1.28417	9.79179e-12	3.20742e-10	LOC106397075	PREDICTED: Uncharacterized protein [Brassica napus]
XP_013708194.1	232922	229620	219560	535801	555778	569621	227367	553733	1.28417	9.79179e-12	3.20742e-10	LOC106411885	PREDICTED: 40S ribosomal protein S4-1-like [Brassica napus]
XP_013715582.1	232922	229620	219560	535801	555778	569621	227367	553733	1.28417	9.79179e-12	3.20742e-10	LOC106419357	PREDICTED: Uncharacterized protein [Brassica napus]
XP_013716805.1	232922	229620	219560	535801	555778	569621	227367	553733	1.28417	9.79179e-12	3.20742e-10	LOC106420507	PREDICTED: 40S ribosomal protein S4-1-like [Brassica napus]
XP_013722488.1	232922	229620	219560	535801	555778	569621	227367	553733	1.28417	9.79179e-12	3.20742e-10	LOC106426312	PREDICTED: 40S ribosomal protein S4-1-like [Brassica napus]
XP_013725607.1	232922	229620	219560	535801	555778	569621	227367	553733	1.28417	9.79179e-12	3.20742e-10	LOC106429399	PREDICTED: 40S ribosomal protein S4-1-like [Brassica napus]
XP_013743229.1	232922	229620	219560	535801	555778	569621	227367	553733	1.28417	9.79179e-12	3.20742e-10	LOC106446095	PREDICTED: Uncharacterized protein [Brassica napus]
XP_013742178.1	223679	259337	211657	79689.7	57627.8	66194.9	231558	67837.5	-1.77122	1.59812e-11	4.95607e-10	LOC106445206	PREDICTED: glucan endo-1,3-beta-glucosidase [Brassica napus]
XP_013738232.1	45468.1	39529.2	38232.6	93626.6	99945.1	99577.7	41076.6	97716.4	1.25028	1.77449e-11	5.43867e-10	LOC106440995	PREDICTED: 26S proteasome non-ATPase regulatory subunit 2 homolog A-like [Brassica napus]
XP_013694224.1	959265	590635	909567	220003	437221	403376	819822	353533	-1.21346	2.10102e-11	6.34022e-10	LOC106398178	PREDICTED: endochitinase CH25-like, partial [Brassica napus]
XP_013649528.1	80350	78298.9	91080.9	30579.9	33115.3	35047.5	83243.3	32914.2	-1.33862	3.11323e-11	9.16654e-10	LOC106354194	PREDICTED: patellin-1-like [Brassica napus]
XP_013661364.1	296351	222947	276221	976234	994410	915606	265173	962083	1.85923	3.40586e-11	9.97214e-10	LOC106366318	PREDICTED: 36.4 kDa proline-rich protein-like [Brassica napus]
XP_013688479.1	296351	222947	276221	976234	994410	915606	265173	962083	1.85923	3.40586e-11	9.97214e-10	LOC106392222	PREDICTED: 36.4 kDa proline-rich protein-like [Brassica napus]
XP_013732843.1	33776.9	35085.3	40699.5	70466.2	71496.6	80656.8	36520.6	74206.5	1.02284	3.6298e-11	1.05104e-09	LOC106436423	PREDICTED: ubiquitin-activating enzyme E1 1-like isoform X2 [Brassica napus]
XP_013748828.1	33776.9	35085.3	40699.5	70466.2	71496.6	80656.8	36520.6	74206.5	1.02284	3.6298e-11	1.05104e-09	LOC106451444	PREDICTED: ubiquitin-activating enzyme E1 1-like isoform X1 [Brassica napus]
XP_013748829.1	33776.9	35085.3	40699.5	70466.2	71496.6	80656.8	36520.6	74206.5	1.02284	3.6298e-11	1.05104e-09	LOC106451444	PREDICTED: ubiquitin-activating enzyme E1 1-like isoform X1 [Brassica napus]
XP_013748830.1	33776.9	35085.3	40699.5	70466.2	71496.6	80656.8	36520.6	74206.5	1.02284	3.6298e-11	1.05104e-09	LOC106451444	PREDICTED: ubiquitin-activating enzyme E1 1-like isoform X3 [Brassica napus]
XP_013748831.1	33776.9	35085.3	40699.5	70466.2	71496.6	80656.8	36520.6	74206.5	1.02284	3.6298e-11	1.05104e-09	LOC106451444	PREDICTED: ubiquitin-activating enzyme E1 1-like isoform X1 [Brassica napus]
XP_013649749.1	46989.9	42791.4	43913.5	97805.8	95952.6	91456.4	44565	95071.6	1.0931	4.47291e-11	1.26249e-09	LOC106354375	PREDICTED: probable phosphoribosylformylglycinamidine synthase, chloroplastic/mitochondrial [Brassica napus]
XP_013676161.1	3096758	3.65639e+06	3.35779e+06	1.423e+06	1.43331e+06	1.61129e+06	3.37031e+06	1.4892e+06	-1.17834	4.98782e-11	1.39792e-09	LOC106380862	PREDICTED: lipoxygenase 2, chloroplastic-like [Brassica napus]
XP_013661824.1	38894.8	37730.8	35714.5	87355.3	73049.8	82754.3	37446.7	81053.1	1.11403	6.57656e-11	1.78589e-09	LOC106366709	PREDICTED: bifunctional aspartokinase/homoserine dehydrogenase 1, chloroplastic [Brassica oleracea var. oleracea] [Brassica oleracea]
YP_005089991.1	12421.6	10392.5	14360.4	27658	26314.1	26247.3	12391.5	26739.8	1.10964	7.89373e-11	2.13253e-09	rpl22	rpl22 gene product (chloroplast) [Brassica napus]
XP_013656028.1	626564	583447	598216	81954.1	78609.2	75061.4	602743	78541.6	-2.94001	8.5255e-11	2.25667e-09	LOC106360898	PREDICTED: defensin-like protein 2 [Brassica napus]
XP_013692142.1	626564	583447	598216	81954.1	78609.2	75061.4	602743	78541.6	-2.94001	8.5255e-11	2.25667e-09	LOC106396331	PREDICTED: defensin-like protein 2 [Brassica napus]
XP_013749667.1	102479	104783	80593.3	47042.4	46440.5	46027	95951.8	46503.3	-1.04498	1.29211e-10	3.27148e-09	LOC106452177	PREDICTED: remorin [Brassica napus]
XP_013727263.1	43766.9	42861	32879.9	79843.5	88524.6	77962.6	39835.9	82110.2	1.04349	2.44086e-10	5.90738e-09	LOC106431009	PREDICTED: magnesium-chelatase subunit ChlH, chloroplastic-like [Brassica napus]
XP_022572664.1	43766.9	42861	32879.9	79843.5	88524.6	77962.6	39835.9	82110.2	1.04349	2.44086e-10	5.90738e-09	LOC106440918	PREDICTED: magnesium-chelatase subunit ChlH, chloroplastic [Brassica napus]
XP_022572665.1	43766.9	42861	32879.9	79843.5	88524.6	77962.6	39835.9	82110.2	1.04349	2.44086e-10	5.90738e-09	LOC106440918	PREDICTED: magnesium-chelatase subunit ChlH, chloroplastic [Brassica napus]
XP_022572666.1	43766.9	42861	32879.9	79843.5	88524.6	77962.6	39835.9	82110.2	1.04349	2.44086e-10	5.90738e-09	LOC106440918	PREDICTED: magnesium-chelatase subunit ChlH, chloroplastic [Brassica napus]
XP_013663242.1	101723	113281	91225.6	221255	225808	210402	102076	219155	1.1023	2.8554e-10	6.77157e-09	LOC106367920	PREDICTED: pyruvate kinase 1, cytosolic-like isoform X1 [Brassica rapa]
XP_013671918.1	22923.9	23049.1	18802.1	52402.7	56855.3	59599.6	21591.7	56285.8	1.38229	3.08636e-10	7.25364e-09	LOC106376392	PREDICTED: protein argonaute 1-like isoform X1 [Brassica napus]
XP_013671919.1	22923.9	23049.1	18802.1	52402.7	56855.3	59599.6	21591.7	56285.8	1.38229	3.08636e-10	7.25364e-09	LOC106376392	PREDICTED: protein argonaute 1-like isoform X2 [Brassica napus]
XP_022575184.1	22923.9	23049.1	18802.1	52402.7	56855.3	59599.6	21591.7	56285.8	1.38229	3.08636e-10	7.25364e-09	LOC111215636	PREDICTED: protein argonaute 1-like isoform X1 [Brassica napus]
XP_022575185.1	22923.9	23049.1	18802.1	52402.7	56855.3	59599.6	21591.7	56285.8	1.38229	3.08636e-10	7.25364e-09	LOC111215636	PREDICTED: protein argonaute 1-like isoform X1 [Brassica napus]
XP_022575186.1	22923.9	23049.1	18802.1	52402.7	56855.3	59599.6	21591.7	56285.8	1.38229	3.08636e-10	7.25364e-09	LOC111215636	PREDICTED: protein argonaute 1-like isoform X1 [Brassica napus]
XP_022575187.1	22923.9	23049.1	18802.1	52402.7	56855.3	59599.6	21591.7	56285.8	1.38229	3.08636e-10	7.25364e-09	LOC111215636	PREDICTED: protein argonaute 1-like isoform X1 [Brassica napus]
XP_022575188.1	22923.9	23049.1	18802.1	52402.7	56855.3	59599.6	21591.7	56285.8	1.38229	3.08636e-10	7.25364e-09	LOC111215636	PREDICTED: protein argonaute 1-like isoform X1 [Brassica napus]
XP_022575189.1	22923.9	23049.1	18802.1	52402.7	56855.3	59599.6	21591.7	56285.8	1.38229	3.08636e-10	7.25364e-09	LOC111215636	PREDICTED: protein argonaute 1-like [Brassica rapa]
XP_013671855.1	24508	25300.4	22323.4	53048.4	44777.1	51280.9	24043.9	49702.1	1.04764	4.65026e-10	1.07841e-08	LOC106376343	PREDICTED: aldehyde dehydrogenase family 3 member F1 [Brassica napus]
XP_013692751.1	118417	111900	103831	39493.1	43677.9	39471.7	111383	40880.9	-1.44603	9.9942e-10	2.18248e-08	LOC106396806	PREDICTED: bark storage protein A-like isoform X1 [Brassica napus]
XP_013692752.1	118417	111900	103831	39493.1	43677.9	39471.7	111383	40880.9	-1.44603	9.9942e-10	2.18248e-08	LOC106396806	PREDICTED: bark storage protein A-like isoform X2 [Brassica napus]
XP_013692753.1	118417	111900	103831	39493.1	43677.9	39471.7	111383	40880.9	-1.44603	9.9942e-10	2.18248e-08	LOC106396806	PREDICTED: bark storage protein A-like isoform X3 [Brassica napus]
XP_013657487.1	413407	396846	381022	149353	159955	162317	397092	157208	-1.3368	1.40919e-09	2.93079e-08	LOC106362192	PREDICTED: MLP-like protein 43 [Brassica oleracea var. oleracea] [Brassica oleracea]
XP_022552349.1	413407	396846	381022	149353	159955	162317	397092	157208	-1.3368	1.40919e-09	2.93079e-08	LOC106362192	PREDICTED: MLP-like protein 43 [Brassica oleracea var. oleracea] [Brassica oleracea]
NP_001302750.1	133258	119442	122018	55166.6	51773.5	67559.3	124906	58166.5	-1.10258	1.57684e-09	3.2282e-08	LOC106439227	inositol-3-phosphate synthase [Brassica napus]
XP_013692324.1	13708.2	14044.1	15637.7	36616	38111	40817.9	14463.4	38514.9	1.41301	2.0348e-09	4.05491e-08	LOC106396472	PREDICTED: tyrosine--tRNA ligase 2, cytoplasmic-like [Brassica napus]
XP_022569806.1	13708.2	14044.1	15637.7	36616	38111	40817.9	14463.4	38514.9	1.41301	2.0348e-09	4.05491e-08	LOC111212527	PREDICTED: tyrosine--tRNA ligase 2, cytoplasmic-like [Brassica napus]
XP_013711183.1	156302	151147	148515	51956.7	52838.5	58164.5	151988	54319.9	-1.4844	2.30841e-09	4.54826e-08	LOC106415107	PREDICTED: low-temperature-induced 65 kDa protein-like isoform X1 [Brassica napus]
XP_013711184.1	156302	151147	148515	51956.7	52838.5	58164.5	151988	54319.9	-1.4844	2.30841e-09	4.54826e-08	LOC106415107	PREDICTED: low-temperature-induced 65 kDa protein-like isoform X2 [Brassica napus]
XP_013698983.1	497366	426620	390623	203412	173582	189391	438203	188795	-1.21478	2.99884e-09	5.82107e-08	LOC106402741	PREDICTED: kunitz-type serine protease inhibitor DrTI-like [Brassica napus]
XP_013676750.1	310131	365734	330217	78415.6	91544.8	91589.9	335361	87183.4	-1.94359	4.57589e-09	8.51802e-08	LOC106381394	PREDICTED: dehydrin ERD14-like [Brassica napus]
XP_013720532.1	7647.16	7365.89	7981.95	25997.6	23377.6	22542.3	7665	23972.5	1.64502	4.71238e-09	8.72707e-08	LOC106424329	PREDICTED: Uncharacterized protein [Brassica napus]
XP_013666995.1	452873	437579	324559	156033	143629	161020	405004	153561	-1.39913	4.96881e-09	9.16956e-08	LOC106371464	PREDICTED: profilin-5 [Brassica napus]
XP_013748595.1	243639	226391	230147	112836	112680	121430	233392	115649	-1.01301	5.28032e-09	9.64256e-08	LOC106451245	PREDICTED: cytochrome c oxidase subunit 6b-1 [Brassica rapa]
XP_013743474.1	17388.5	16910.7	15626.7	46569.9	44529.3	49198	16642	46765.7	1.49062	5.62988e-09	1.01396e-07	LOC106446320	PREDICTED: isoleucine--tRNA ligase, cytoplasmic [Brassica napus]
XP_022573832.1	17388.5	16910.7	15626.7	46569.9	44529.3	49198	16642	46765.7	1.49062	5.62988e-09	1.01396e-07	LOC106446320	PREDICTED: isoleucine--tRNA ligase, cytoplasmic [Brassica napus]
XP_013686877.1	54155.9	50465.7	41852.8	107823	128337	131282	48824.8	122481	1.32687	5.8399e-09	1.04818e-07	LOC106390881	PREDICTED: 60S ribosomal protein L26-1 [Brassica rapa]
XP_013698278.1	54155.9	50465.7	41852.8	107823	128337	131282	48824.8	122481	1.32687	5.8399e-09	1.04818e-07	LOC106402150	PREDICTED: 60S ribosomal protein L26-1-like [Brassica oleracea var. oleracea] [Brassica oleracea]
XP_013702327.1	54155.9	50465.7	41852.8	107823	128337	131282	48824.8	122481	1.32687	5.8399e-09	1.04818e-07	LOC106406248	PREDICTED: 60S ribosomal protein L26-1 [Brassica rapa]
XP_013737016.1	54155.9	50465.7	41852.8	107823	128337	131282	48824.8	122481	1.32687	5.8399e-09	1.04818e-07	LOC106439994	PREDICTED: 60S ribosomal protein L26-1-like [Brassica oleracea var. oleracea] [Brassica oleracea]
XP_013745455.1	54155.9	50465.7	41852.8	107823	128337	131282	48824.8	122481	1.32687	5.8399e-09	1.04818e-07	LOC106448068	PREDICTED: 60S ribosomal protein L26-1 [Brassica rapa]
XP_013748571.1	54155.9	50465.7	41852.8	107823	128337	131282	48824.8	122481	1.32687	5.8399e-09	1.04818e-07	LOC106451222	PREDICTED: 60S ribosomal protein L26-1-like [Brassica napus]
XP_013749393.1	54155.9	50465.7	41852.8	107823	128337	131282	48824.8	122481	1.32687	5.8399e-09	1.04818e-07	LOC106451943	PREDICTED: 60S ribosomal protein L26-1-like [Brassica oleracea var. oleracea] [Brassica oleracea]
XP_013647967.1	35909.5	35145.2	31899.3	73865.6	70985	77465.5	34318	74105.4	1.11061	9.37304e-09	1.63747e-07	LOC106352871	PREDICTED: DJ-1 protein homolog F-like [Brassica napus]
XP_013706394.1	35909.5	35145.2	31899.3	73865.6	70985	77465.5	34318	74105.4	1.11061	9.37304e-09	1.63747e-07	LOC106410448	PREDICTED: DJ-1 protein homolog F [Brassica oleracea var. oleracea] [Brassica oleracea]
XP_013650270.1	282651	283184	264951	117783	119924	109799	276929	115835	-1.25744	1.10789e-08	1.90955e-07	LOC106354779	PREDICTED: metacaspase-4 [Brassica napus]
XP_022560994.1	282651	283184	264951	117783	119924	109799	276929	115835	-1.25744	1.10789e-08	1.90955e-07	LOC111207306	PREDICTED: metacaspase-4 [Brassica napus]
YP_717117.1	38199.4	39136.4	38179.4	96713.2	83040.6	92853.5	38505.1	90869.1	1.23874	1.43894e-08	2.43273e-07	orf25	atp4 (mitochondrion) [Brassica oleracea]
XP_013672414.1	3.12724e+06	3.10661e+06	3.00772e+06	1.26123e+06	1.29218e+06	1.18506e+06	3.08052e+06	1.24616e+06	-1.30569	1.53805e-08	2.58362e-07	LOC106376833	PREDICTED: kunitz-type trypsin inhibitor-like 1 protein [Brassica napus]
XP_013672415.1	3.12724e+06	3.10661e+06	3.00772e+06	1.26123e+06	1.29218e+06	1.18506e+06	3.08052e+06	1.24616e+06	-1.30569	1.53805e-08	2.58362e-07	LOC106376834	PREDICTED: kunitz-type trypsin inhibitor-like 1 protein [Brassica napus]
XP_022560872.1	3.12724e+06	3.10661e+06	3.00772e+06	1.26123e+06	1.29218e+06	1.18506e+06	3.08052e+06	1.24616e+06	-1.30569	1.53805e-08	2.58362e-07	LOC111207258	PREDICTED: kunitz-type trypsin inhibitor-like 1 protein [Brassica napus]
XP_013696245.1	318264	301479	277427	140254	126657	137342	299057	134751	-1.15012	1.77662e-08	2.91636e-07	LOC106400427	PREDICTED: protein disulfide isomerase-like 1-2 [Brassica napus]
XP_013650671.1	47265.1	48227.6	31552.5	12457.9	14357.5	14507.8	42348.4	13774.4	-1.62032	3.6126e-08	5.6183e-07	LOC106355231	PREDICTED: pathogenesis-related protein R major form-like [Brassica napus]
XP_013706679.1	337431	303583	266005	110724	107984	121611	302339	113440	-1.41424	3.6317e-08	5.62134e-07	LOC106410670	PREDICTED: dehydrin ERD10-like [Brassica napus]
XP_013707141.1	337431	303583	266005	110724	107984	121611	302339	113440	-1.41424	3.6317e-08	5.62134e-07	LOC106411014	PREDICTED: dehydrin ERD10-like [Brassica napus]
XP_013707240.1	337431	303583	266005	110724	107984	121611	302339	113440	-1.41424	3.6317e-08	5.62134e-07	LOC106411101	PREDICTED: dehydrin ERD10-like [Brassica napus]
XP_013661393.1	318844	296108	227227	80903.5	71106.8	71204.2	280727	74404.8	-1.9157	4.09229e-08	6.28964e-07	LOC106366343	PREDICTED: dehydrin Rab18-like [Brassica oleracea var. oleracea] [Brassica oleracea]
XP_013688517.1	318844	296108	227227	80903.5	71106.8	71204.2	280727	74404.8	-1.9157	4.09229e-08	6.28964e-07	LOC106392257	PREDICTED: dehydrin Rab18-like [Brassica oleracea var. oleracea] [Brassica oleracea]
XP_013649614.1	1223319	1.30323e+06	1.17944e+06	257481	245840	276604	1.23533e+06	259975	-2.24845	8.03391e-08	1.17943e-06	LOC106354263	PREDICTED: kunitz-type serine protease inhibitor DrTI-like [Brassica napus]
XP_013649615.1	1223319	1.30323e+06	1.17944e+06	257481	245840	276604	1.23533e+06	259975	-2.24845	8.03391e-08	1.17943e-06	LOC106354264	PREDICTED: kunitz-type serine protease inhibitor DrTI-like [Brassica napus]
XP_013643522.1	36622.6	41204.5	33751	18051.3	19703.9	16972.7	37192.7	18242.6	-1.02771	8.20916e-08	1.20179e-06	LOC106348348	PREDICTED: ubiquitin domain-containing protein DSK2b-like [Brassica napus]
XP_013656060.1	13425.2	6273.17	11736.5	38778.2	36608.8	35825.9	10478.3	37071	1.82289	8.49982e-08	1.24088e-06	LOC106360928	PREDICTED: 26S proteasome non-ATPase regulatory subunit 13 homolog B [Brassica rapa]
XP_013716044.1	13425.2	6273.17	11736.5	38778.2	36608.8	35825.9	10478.3	37071	1.82289	8.49982e-08	1.24088e-06	LOC106419761	PREDICTED: 26S proteasome non-ATPase regulatory subunit 13 homolog B [Brassica oleracea var. oleracea] [Brassica oleracea]
XP_013667332.1	133311	129366	111308	68052.5	55898.3	62649.9	124662	62200.3	-1.00302	8.94121e-08	1.29809e-06	LOC106371776	PREDICTED: probable plastid-lipid-associated protein 8, chloroplastic [Brassica napus]
XP_013736382.1	133311	129366	111308	68052.5	55898.3	62649.9	124662	62200.3	-1.00302	8.94121e-08	1.29809e-06	LOC106439477	PREDICTED: probable plastid-lipid-associated protein 8, chloroplastic [Brassica oleracea var. oleracea] [Brassica oleracea]
XP_013693729.1	141234	140512	120116	43662.3	41032.7	45020.5	133954	43238.5	-1.63135	9.1691e-08	1.32749e-06	LOC106397650	PREDICTED: 12-oxophytodienoate reductase 1 [Brassica rapa]
XP_013693733.1	141234	140512	120116	43662.3	41032.7	45020.5	133954	43238.5	-1.63135	9.1691e-08	1.32749e-06	LOC106397650	PREDICTED: 12-oxophytodienoate reductase 1 [Brassica rapa]
XP_013660582.1	7130.63	8503.36	7377.13	24893	25243.5	25983.6	7670.38	25373.4	1.72595	9.28283e-08	1.34026e-06	LOC106365672	PREDICTED: Uncharacterized protein [Brassica napus]
XP_013686768.1	98420.1	84850.6	83988.6	43147.7	48396.8	37288.5	89086.4	42944.3	-1.05274	9.60467e-08	1.37536e-06	LOC106390780	PREDICTED: heat shock factor-binding protein 1-like [Brassica napus]
XP_022574238.1	98420.1	84850.6	83988.6	43147.7	48396.8	37288.5	89086.4	42944.3	-1.05274	9.60467e-08	1.37536e-06	LOC106446809	PREDICTED: heat shock factor-binding protein 1-like isoform X1 [Brassica napus]
XP_013684498.1	148283	123597	178148	324928	321512	300534	150009	315658	1.07331	1.02377e-07	1.45803e-06	LOC106388871	PREDICTED: 60S ribosomal protein L18-2-like [Brassica oleracea var. oleracea] [Brassica oleracea]
XP_022572223.1	148283	123597	178148	324928	321512	300534	150009	315658	1.07331	1.02377e-07	1.45803e-06	LOC111214160	PREDICTED: 60S ribosomal protein L18-2-like [Brassica oleracea var. oleracea] [Brassica oleracea]
XP_013747588.1	111550	118135	108153	55944.7	52505.6	54432.5	112613	54294.3	-1.0525	1.03924e-07	1.47207e-06	LOC106450472	PREDICTED: protein CURVATURE THYLAKOID 1B, chloroplastic-like [Brassica napus]
XP_013672014.1	169964	157810	119806	76006.1	80741.4	61796.5	149193	72848	-1.03422	1.5761e-07	2.12895e-06	LOC106376470	PREDICTED: plasma membrane-associated cation-binding protein 1 [Brassica napus]
XP_013657362.1	1149247	1.2491e+06	626749	268617	242345	442140	1.00836e+06	317700	-1.66628	1.65117e-07	2.21325e-06	LOC106362089	PREDICTED: Uncharacterized protein [Brassica napus]
YP_005089941.1	144476	138954	132586	336401	337387	311116	138672	328301	1.24335	2.02798e-07	2.69763e-06	rps2	ribosomal protein S2 [Nasturtium officinale]
XP_013734798.1	14290.7	12219.5	15644.2	35282.7	37294.4	33887.1	14051.4	35488	1.33661	2.15352e-07	2.83583e-06	LOC106438242	PREDICTED: 14 kDa proline-rich protein DC2.15 [Brassica rapa]
XP_013722999.1	106469	92459.8	93595.6	36304.6	36635.6	37796.3	97508	36912.2	-1.40142	2.34037e-07	3.05883e-06	LOC106426815	PREDICTED: Uncharacterized protein [Brassica napus]
XP_013736797.1	106469	92459.8	93595.6	36304.6	36635.6	37796.3	97508	36912.2	-1.40142	2.34037e-07	3.05883e-06	LOC106439794	PREDICTED: Uncharacterized protein [Brassica napus]
XP_022573493.1	106469	92459.8	93595.6	36304.6	36635.6	37796.3	97508	36912.2	-1.40142	2.34037e-07	3.05883e-06	LOC111214730	PREDICTED: Uncharacterized protein [Brassica napus]
XP_013692246.1	18856.3	19055.7	17067.3	38637.9	37956.1	40120.7	18326.4	38904.9	1.08603	3.23236e-07	4.09198e-06	LOC106396409	PREDICTED: methionine--tRNA ligase, chloroplastic/mitochondrial [Brassica napus]
XP_022569669.1	18856.3	19055.7	17067.3	38637.9	37956.1	40120.7	18326.4	38904.9	1.08603	3.23236e-07	4.09198e-06	LOC111212405	PREDICTED: methionine--tRNA ligase, chloroplastic/mitochondrial [Brassica napus]
XP_013643824.1	142346	132846	105719	30102.9	28241.7	25747.6	126970	28030.7	-2.17941	3.71336e-07	4.58373e-06	BNAC07G14470D	PREDICTED: Uncharacterized protein [Brassica napus]
XP_013644958.1	26287.3	28802.6	19987.1	54814.6	65951.5	69389.5	25025.7	63385.2	1.34074	3.9733e-07	4.86544e-06	LOC106349517	PREDICTED: coatomer subunit alpha-2 isoform X3 [Brassica napus]
XP_013749666.1	24134.5	26585	21172.7	62492.1	64051.1	66866.3	23964.1	64469.9	1.42775	4.17296e-07	5.03928e-06	LOC106452176	PREDICTED: DEAD-box ATP-dependent RNA helicase 6 [Brassica napus]
XP_013648223.1	2.33595e+06	2.37306e+06	2.24451e+06	841020	864673	958276	2.31784e+06	887990	-1.38417	4.32092e-07	5.1703e-06	LOC106353093	PREDICTED: endochitinase CH25-like [Brassica rapa]
XP_013657052.1	58787.6	66770.1	51971.5	274723	229343	244566	59176.4	249544	2.0762	8.57167e-07	9.6926e-06	LOC106361797	PREDICTED: 60S ribosomal protein L13a-2 [Brassica rapa]
XP_013742419.1	58787.6	66770.1	51971.5	274723	229343	244566	59176.4	249544	2.0762	8.57167e-07	9.6926e-06	LOC106445410	PREDICTED: 60S ribosomal protein L13a-2-like [Brassica rapa]
XP_022555391.1	58787.6	66770.1	51971.5	274723	229343	244566	59176.4	249544	2.0762	8.57167e-07	9.6926e-06	LOC106447399	PREDICTED: 60S ribosomal protein L13a-2 [Brassica rapa]
XP_013667071.1	173626	176225	167562	74112.2	84370.1	88751.3	172471	82411.2	-1.06544	8.61234e-07	9.6926e-06	LOC106371532	PREDICTED: xyloglucan endotransglucosylase/hydrolase protein 22-like [Brassica napus]
XP_013696435.1	173626	176225	167562	74112.2	84370.1	88751.3	172471	82411.2	-1.06544	8.61234e-07	9.6926e-06	LOC106400623	PREDICTED: xyloglucan endotransglucosylase/hydrolase protein 22-like [Brassica napus]
XP_013696436.1	173626	176225	167562	74112.2	84370.1	88751.3	172471	82411.2	-1.06544	8.61234e-07	9.6926e-06	LOC106400624	PREDICTED: xyloglucan endotransglucosylase/hydrolase protein 22-like [Brassica napus]
XP_013657462.1	75027.3	73658.2	62459	31955.9	37007.4	36604.6	70381.5	35189.3	-1.00006	8.82763e-07	9.88582e-06	LOC106362170	PREDICTED: dihydrolipoyllysine-residue succinyltransferase component of 2-oxoglutarate dehydrogenase complex 2, mitochondrial-like [Brassica napus]
XP_013750573.1	172431	220227	187428	89427.6	86918.1	98313.1	193362	91552.9	-1.07863	9.37408e-07	1.04754e-05	LOC106452926	PREDICTED: 2Fe-2S ferredoxin [Brassica oleracea var. oleracea] [Brassica oleracea]
XP_013682866.1	70259.3	64006.2	56651.1	30265.1	27981.5	27248.8	63638.8	28498.5	-1.15902	1.03724e-06	1.13538e-05	LOC106387541	PREDICTED: protein ASPARTIC PROTEASE IN GUARD CELL 2-like isoform X1 [Brassica napus]
XP_013682867.1	70259.3	64006.2	56651.1	30265.1	27981.5	27248.8	63638.8	28498.5	-1.15902	1.03724e-06	1.13538e-05	LOC106387541	PREDICTED: protein ASPARTIC PROTEASE IN GUARD CELL 2-like isoform X2 [Brassica napus]
XP_013682871.1	70259.3	64006.2	56651.1	30265.1	27981.5	27248.8	63638.8	28498.5	-1.15902	1.03724e-06	1.13538e-05	LOC106387543	PREDICTED: protein ASPARTIC PROTEASE IN GUARD CELL 2-like isoform X1 [Brassica oleracea var. oleracea] [Brassica oleracea]
XP_013682872.1	70259.3	64006.2	56651.1	30265.1	27981.5	27248.8	63638.8	28498.5	-1.15902	1.03724e-06	1.13538e-05	LOC106387543	PREDICTED: protein ASPARTIC PROTEASE IN GUARD CELL 2-like isoform X2 [Brassica oleracea var. oleracea] [Brassica oleracea]
XP_013708929.1	70259.3	64006.2	56651.1	30265.1	27981.5	27248.8	63638.8	28498.5	-1.15902	1.03724e-06	1.13538e-05	LOC106412568	PREDICTED: protein ASPARTIC PROTEASE IN GUARD CELL 2-like isoform X1 [Brassica oleracea var. oleracea] [Brassica oleracea]
XP_013708930.1	70259.3	64006.2	56651.1	30265.1	27981.5	27248.8	63638.8	28498.5	-1.15902	1.03724e-06	1.13538e-05	LOC106412568	PREDICTED: protein ASPARTIC PROTEASE IN GUARD CELL 2-like isoform X2 [Brassica oleracea var. oleracea] [Brassica oleracea]
YP_717130.1	35314	31318.9	41553.9	91771	90530	95602.3	36062.3	92634.4	1.36106	1.05672e-06	1.15141e-05	cox2-2	cytochrome c oxidase subunit 2 (mitochondrion) [Brassica oleracea]
YP_717172.1	35314	31318.9	41553.9	91771	90530	95602.3	36062.3	92634.4	1.36106	1.05672e-06	1.15141e-05	cox2-1	cox2-1 (mitochondrion) [Brassica oleracea]
XP_013735381.1	58404.8	63218	59004.5	14802	17332.3	16094.9	60209.1	16076.4	-1.90504	1.41753e-06	1.51002e-05	LOC106438681	PREDICTED: glutathione S-transferase F3-like [Brassica napus]
XP_013735406.1	58404.8	63218	59004.5	14802	17332.3	16094.9	60209.1	16076.4	-1.90504	1.41753e-06	1.51002e-05	LOC106438701	PREDICTED: glutathione S-transferase F3-like [Brassica napus]
XP_022571904.1	58404.8	63218	59004.5	14802	17332.3	16094.9	60209.1	16076.4	-1.90504	1.41753e-06	1.51002e-05	LOC106438701	PREDICTED: glutathione S-transferase F3-like [Brassica napus]
XP_013688382.1	13513	5739.42	11361	27371	30015.8	30012.3	10204.5	29133	1.51345	1.58045e-06	1.65995e-05	LOC106392149	PREDICTED: patellin-3-like [Brassica napus]
XP_013697173.1	140303	127078	107621	57067.9	42967.7	61192.6	125001	53742.7	-1.21779	1.82048e-06	1.88188e-05	LOC106401247	PREDICTED: Uncharacterized protein [Brassica napus]
XP_022558939.1	140303	127078	107621	57067.9	42967.7	61192.6	125001	53742.7	-1.21779	1.82048e-06	1.88188e-05	LOC106401247	PREDICTED: Uncharacterized protein [Brassica napus]
XP_013688706.1	99631.1	98061.8	95914.9	31722.2	35513.9	34911.9	97869.3	34049.3	-1.52323	2.06739e-06	2.10802e-05	LOC106392437	PREDICTED: low-temperature-induced 65 kDa protein-like isoform X1 [Brassica napus]
XP_013688707.1	99631.1	98061.8	95914.9	31722.2	35513.9	34911.9	97869.3	34049.3	-1.52323	2.06739e-06	2.10802e-05	LOC106392437	PREDICTED: low-temperature-induced 65 kDa protein-like isoform X2 [Brassica napus]
XP_013650093.1	42866.3	38964.4	33139.8	11343.5	17060.6	13822.6	38323.5	14075.6	-1.44503	2.30248e-06	2.31618e-05	LOC106354648	PREDICTED: caffeic acid 3-O-methyltransferase-like [Brassica napus]
XP_013717926.1	42866.3	38964.4	33139.8	11343.5	17060.6	13822.6	38323.5	14075.6	-1.44503	2.30248e-06	2.31618e-05	LOC106421646	PREDICTED: caffeic acid 3-O-methyltransferase-like [Brassica napus]
XP_013641899.1	30835.4	28340	22931	5735.08	6536.66	7986.49	27368.8	6752.74	-2.01899	3.50635e-06	3.37809e-05	LOC106346968	PREDICTED: pathogenesis-related protein 5-like isoform X1 [Brassica rapa]
XP_013641900.1	30835.4	28340	22931	5735.08	6536.66	7986.49	27368.8	6752.74	-2.01899	3.50635e-06	3.37809e-05	LOC106346968	PREDICTED: pathogenesis-related protein 5-like isoform X2 [Brassica rapa]
XP_013685005.1	22551	31458.7	29706.7	67351.6	66482.3	68758.1	27905.5	67530.7	1.27499	3.90571e-06	3.72857e-05	LOC106389037	PREDICTED: formamidase-like [Brassica napus]
XP_022572591.1	22551	31458.7	29706.7	67351.6	66482.3	68758.1	27905.5	67530.7	1.27499	3.90571e-06	3.72857e-05	LOC111214291	PREDICTED: formamidase-like [Brassica napus]
XP_013698067.1	232464	234328	243927	75975.9	80770.2	83566.6	236906	80104.2	-1.56437	4.16511e-06	3.90507e-05	LOC106401984	PREDICTED: glutathione S-transferase F3 [Brassica rapa]
XP_013722734.1	232464	234328	243927	75975.9	80770.2	83566.6	236906	80104.2	-1.56437	4.16511e-06	3.90507e-05	LOC106426568	PREDICTED: glutathione S-transferase F3 [Brassica rapa]
XP_013722742.1	232464	234328	243927	75975.9	80770.2	83566.6	236906	80104.2	-1.56437	4.16511e-06	3.90507e-05	LOC106426574	PREDICTED: glutathione S-transferase F3 [Brassica rapa]
XP_013703095.1	25579.5	28374.9	32393.6	11969.9	11774.7	12581.6	28782.7	12108.7	-1.24916	4.75019e-06	4.40633e-05	LOC106406899	PREDICTED: NAD(P)H-quinone oxidoreductase subunit S, chloroplastic-like [Brassica napus]
XP_013664175.1	37962.1	35134.4	27193.7	5322.03	7931.32	9725.27	33430.1	7659.54	-2.12582	4.92511e-06	4.54445e-05	LOC106368702	Late embryogenesis abundant protein, group 6 [Arabidopsis thaliana]
XP_013642213.1	17182.9	12003.5	21018	66321.9	73320.1	69974.8	16734.8	69872.3	2.06187	4.93696e-06	4.54739e-05	LOC106347211	PREDICTED: aconitate hydratase 1 [Brassica napus]
XP_022570431.1	53159.3	63968.3	44806.8	123723	125118	116346	53978.2	121729	1.17323	6.06579e-06	5.51924e-05	LOC111213046	atp8 (mitochondrion) [Brassica oleracea]
YP_717104.1	53159.3	63968.3	44806.8	123723	125118	116346	53978.2	121729	1.17323	6.06579e-06	5.51924e-05	orfB	atp8 (mitochondrion) [Brassica oleracea]
XP_013683041.1	10554.5	13196.1	14954.8	41083.1	39922.4	42567.2	12901.8	41190.9	1.67475	6.49789e-06	5.89195e-05	LOC106387684	PREDICTED: Uncharacterized protein [Brassica napus]
XP_013676747.1	11738.1	19301.5	16482.9	33788	42628	32089	15840.8	36168.3	1.19108	6.74379e-06	6.07326e-05	LOC106381391	PREDICTED: L-ascorbate oxidase homolog [Brassica napus]
XP_013693498.1	11738.1	19301.5	16482.9	33788	42628	32089	15840.8	36168.3	1.19108	6.74379e-06	6.07326e-05	LOC106397459	PREDICTED: L-ascorbate oxidase homolog [Brassica napus]
XP_013701748.1	1.17944e+06	1.14845e+06	1.09007e+06	379362	343199	364410	1.13932e+06	362324	-1.65282	7.79361e-06	6.86493e-05	LOC106405754	PREDICTED: dehydrin ERD14-like isoform X2 [Brassica napus]
XP_022557221.1	1.07538e+06	1.12835e+06	860299	534683	531355	408087	1.02135e+06	491375	-1.05558	7.90001e-06	6.93534e-05	LOC106381751	PREDICTED: ribulose bisphosphate carboxylase/oxygenase activase, chloroplastic [Brassica oleracea var. oleracea] [Brassica oleracea]
XP_013733404.1	134194	142971	102942	24947.8	28392.4	29559	126702	27633	-2.19698	8.91921e-06	7.77796e-05	LOC106437008	PREDICTED: pathogenesis-related protein 1-like [Brassica napus]
XP_013729244.1	16162.8	18415.7	13853.6	34371.2	35399.5	35812.5	16144.1	35194.4	1.12434	9.37034e-06	8.05081e-05	LOC106432943	PREDICTED: dolichyl-diphosphooligosaccharide--protein glycosyltransferase subunit 1B-like [Brassica napus]
XP_013696560.1	60251	51772.4	48728.5	114348	143647	138450	53584	132148	1.30228	9.85198e-06	8.34155e-05	LOC106400728	PREDICTED: eukaryotic translation initiation factor 2 subunit alpha-like [Brassica napus]
XP_013744803.1	60251	51772.4	48728.5	114348	143647	138450	53584	132148	1.30228	9.85198e-06	8.34155e-05	LOC106447429	PREDICTED: eukaryotic translation initiation factor 2 subunit alpha-like [Brassica napus]
XP_022557230.1	60251	51772.4	48728.5	114348	143647	138450	53584	132148	1.30228	9.85198e-06	8.34155e-05	LOC106400727	PREDICTED: eukaryotic translation initiation factor 2 subunit alpha-like [Brassica napus]
XP_022574120.1	60251	51772.4	48728.5	114348	143647	138450	53584	132148	1.30228	9.85198e-06	8.34155e-05	LOC106447433	PREDICTED: eukaryotic translation initiation factor 2 subunit alpha-like [Brassica napus]
XP_013658966.1	576152	620251	519707	241742	208157	300834	572037	250244	-1.19277	9.99116e-06	8.43215e-05	LOC106363833	PREDICTED: peptide methionine sulfoxide reductase B5-like [Brassica napus]
XP_013668266.1	1.65275e+06	1.439e+06	1.38209e+06	497321	421881	485323	1.49128e+06	468175	-1.67143	1.03499e-05	8.70686e-05	BNAA10G27330D	transmembrane protein [Arabidopsis thaliana]
XP_013729836.1	1.65275e+06	1.439e+06	1.38209e+06	497321	421881	485323	1.49128e+06	468175	-1.67143	1.03499e-05	8.70686e-05	BNACNNG03650D	transmembrane protein [Arabidopsis thaliana]
XP_013672456.1	15898.2	16478.9	15074.4	33851.4	36879.6	34406.5	15817.2	35045.9	1.14775	1.03982e-05	8.71952e-05	LOC106376869	PREDICTED: probable dolichyl-diphosphooligosaccharide--protein glycosyltransferase subunit 3B [Brassica napus]
XP_013672457.1	15898.2	16478.9	15074.4	33851.4	36879.6	34406.5	15817.2	35045.9	1.14775	1.03982e-05	8.71952e-05	LOC106376870	PREDICTED: probable dolichyl-diphosphooligosaccharide--protein glycosyltransferase subunit 3B [Brassica napus]
XP_013692466.1	15898.2	16478.9	15074.4	33851.4	36879.6	34406.5	15817.2	35045.9	1.14775	1.03982e-05	8.71952e-05	LOC106396581	PREDICTED: probable dolichyl-diphosphooligosaccharide--protein glycosyltransferase subunit 3B [Brassica oleracea var. oleracea] [Brassica oleracea]
XP_013711419.1	15898.2	16478.9	15074.4	33851.4	36879.6	34406.5	15817.2	35045.9	1.14775	1.03982e-05	8.71952e-05	LOC106415305	PREDICTED: probable dolichyl-diphosphooligosaccharide--protein glycosyltransferase subunit 3B [Brassica napus]
XP_013721837.1	124630	126817	125926	49690.4	59054.6	61576	125791	56773.7	-1.14773	1.15161e-05	9.4899e-05	LOC106425671	PREDICTED: germin-like protein 1 [Brassica rapa]
XP_013672778.1	298232	304649	268565	73668.7	77846.9	58887	290482	70134.2	-2.05026	1.23051e-05	0.00010061	LOC106377144	PREDICTED: copper transport protein ATX1 [Brassica oleracea var. oleracea] [Brassica oleracea]
XP_013750319.1	298232	304649	268565	73668.7	77846.9	58887	290482	70134.2	-2.05026	1.23051e-05	0.00010061	LOC106452695	PREDICTED: copper transport protein ATX1 [Brassica oleracea var. oleracea] [Brassica oleracea]
XP_013737480.1	19428.2	13385.2	16331.4	39840.8	38206.8	39826.5	16381.6	39291.3	1.26213	1.36729e-05	0.0001111	LOC106440376	PREDICTED: dolichyl-diphosphooligosaccharide--protein glycosyltransferase subunit 2 [Brassica napus]
NP_001302896.1	33596.5	34072.4	32308.8	75411.2	92678.1	86125	33325.9	84738.1	1.34637	1.40052e-05	0.000113448	LOC106396280	PREDICTED: very-long-chain enoyl-CoA reductase [Brassica oleracea var. oleracea] [Brassica oleracea]
XP_013661837.1	45674.3	43230.2	41814.8	19827.4	21777.3	18930	43573.1	20178.2	-1.11064	1.41868e-05	0.000114743	BNAC06G13920D	PREDICTED: Uncharacterized protein [Brassica napus]
XP_013743492.2	45674.3	43230.2	41814.8	19827.4	21777.3	18930	43573.1	20178.2	-1.11064	1.41868e-05	0.000114743	LOC106446336	PREDICTED: Uncharacterized protein [Brassica napus]
XP_022567635.1	45674.3	43230.2	41814.8	19827.4	21777.3	18930	43573.1	20178.2	-1.11064	1.41868e-05	0.000114743	LOC111211052	PREDICTED: Uncharacterized protein [Brassica napus]
XP_022573837.1	45674.3	43230.2	41814.8	19827.4	21777.3	18930	43573.1	20178.2	-1.11064	1.41868e-05	0.000114743	LOC106446336	PREDICTED: Uncharacterized protein [Brassica napus]
XP_022573838.1	45674.3	43230.2	41814.8	19827.4	21777.3	18930	43573.1	20178.2	-1.11064	1.41868e-05	0.000114743	LOC106446336	PREDICTED: Uncharacterized protein [Brassica napus]
XP_013750665.1	6335.88	5972.18	5784.12	17794.2	19426.7	20671	6030.73	19297.3	1.678	1.46054e-05	0.000117765	LOC106452997	PREDICTED: beta-glucosidase-like SFR2, chloroplastic [Brassica napus]
XP_013677806.1	521401	535316	426504	79280.3	79132.1	83728.8	494407	80713.8	-2.61481	1.51945e-05	0.000121765	LOC106382342	PREDICTED: Uncharacterized protein [Brassica napus]
XP_013651985.1	116566	109054	101846	45217.2	45079.9	44389.8	109155	44895.6	-1.28173	1.67439e-05	0.000132667	LOC106356804	allyl alcohol dehydrogenase-like protein [Arabidopsis thaliana]
XP_013702754.1	116566	109054	101846	45217.2	45079.9	44389.8	109155	44895.6	-1.28173	1.67439e-05	0.000132667	LOC106406609	allyl alcohol dehydrogenase-like protein [Arabidopsis thaliana]
XP_013697477.1	40004	33433.8	33339.5	16212.1	15161	13893.3	35592.4	15088.8	-1.23809	1.75298e-05	0.00013733	LOC106401494	PREDICTED: probable apyrase 5 [Brassica oleracea var. oleracea] [Brassica oleracea]
XP_013727232.1	40004	33433.8	33339.5	16212.1	15161	13893.3	35592.4	15088.8	-1.23809	1.75298e-05	0.00013733	LOC106430981	PREDICTED: probable apyrase 5 [Brassica oleracea var. oleracea] [Brassica oleracea]
XP_022558875.1	40004	33433.8	33339.5	16212.1	15161	13893.3	35592.4	15088.8	-1.23809	1.75298e-05	0.00013733	LOC106401494	PREDICTED: probable apyrase 5 [Brassica oleracea var. oleracea] [Brassica oleracea]
XP_022559447.1	40004	33433.8	33339.5	16212.1	15161	13893.3	35592.4	15088.8	-1.23809	1.75298e-05	0.00013733	LOC106430981	PREDICTED: probable apyrase 5 [Brassica oleracea var. oleracea] [Brassica oleracea]
XP_013692603.1	43722.1	58800.3	40626.4	20602.9	24202.8	20302.9	47716.3	21702.9	-1.1366	2.26502e-05	0.000170701	LOC106396682	PREDICTED: nodulin-related protein 1-like [Brassica rapa]
XP_013696820.1	120545	114216	111734	54718.5	54597.1	56780.8	115498	55365.5	-1.06081	2.29414e-05	0.000172258	LOC106400957	PREDICTED: haloalkane dehalogenase 2-like [Brassica napus]
XP_013696821.1	120545	114216	111734	54718.5	54597.1	56780.8	115498	55365.5	-1.06081	2.29414e-05	0.000172258	LOC106400958	PREDICTED: haloalkane dehalogenase 2-like [Brassica napus]
XP_013745899.1	143309	77130.6	65574.5	45607.2	30382.1	29895.3	95338.2	35294.9	-1.43359	2.32731e-05	0.00017355	LOC106448576	PREDICTED: dihydrolipoyllysine-residue acetyltransferase component 2 of pyruvate dehydrogenase complex, mitochondrial isoform X1 [Brassica napus]
XP_013745902.1	143309	77130.6	65574.5	45607.2	30382.1	29895.3	95338.2	35294.9	-1.43359	2.32731e-05	0.00017355	LOC106448576	PREDICTED: dihydrolipoyllysine-residue acetyltransferase component 2 of pyruvate dehydrogenase complex, mitochondrial isoform X1 [Brassica napus]
XP_013666798.2	22068	34796.9	27334.8	61996.1	64939.8	56231.8	28066.6	61055.9	1.12128	2.33122e-05	0.00017355	LOC106371293	PREDICTED: importin subunit beta-1 [Brassica rapa]
XP_013657492.1	507545	421429	460586	88924.4	99988.5	99283.7	463186	96065.5	-2.2695	2.42805e-05	0.000179737	LOC106362197	PREDICTED: MLP-like protein 31 [Brassica oleracea var. oleracea] [Brassica oleracea]
XP_013642757.1	251299	262067	250229	126644	117369	109278	254532	117763	-1.11195	2.63587e-05	0.000192404	LOC106347712	PREDICTED: Uncharacterized protein [Brassica napus]
XP_013688489.1	59700.1	57405.4	53954.7	14838.1	16856.2	13972.4	57020.1	15222.2	-1.90529	2.93886e-05	0.000212742	LOC106392235	PREDICTED: thiosulfate sulfurtransferase 16, chloroplastic isoform X1 [Brassica oleracea var. oleracea] [Brassica oleracea]
XP_013688490.1	59700.1	57405.4	53954.7	14838.1	16856.2	13972.4	57020.1	15222.2	-1.90529	2.93886e-05	0.000212742	LOC106392235	PREDICTED: thiosulfate sulfurtransferase 16, chloroplastic isoform X2 [Brassica oleracea var. oleracea] [Brassica oleracea]
XP_022545437.1	123086	129040	106553	45270.8	39891.5	35998.7	119559	40387	-1.56577	3.64472e-05	0.000256059	LOC111199663	PREDICTED: Uncharacterized protein [Brassica napus]
XP_013671465.1	11265.5	8147.87	6556.32	40369.4	41898.4	35913.8	8656.55	39393.9	2.18611	3.96783e-05	0.000276535	LOC106375979	PREDICTED: L-ascorbate oxidase homolog isoform X1 [Brassica napus]
XP_013671466.1	11265.5	8147.87	6556.32	40369.4	41898.4	35913.8	8656.55	39393.9	2.18611	3.96783e-05	0.000276535	LOC106375979	PREDICTED: L-ascorbate oxidase homolog isoform X1 [Brassica napus]
XP_013671467.1	11265.5	8147.87	6556.32	40369.4	41898.4	35913.8	8656.55	39393.9	2.18611	3.96783e-05	0.000276535	LOC106375979	PREDICTED: L-ascorbate oxidase homolog isoform X2 [Brassica napus]
XP_013725493.1	11265.5	8147.87	6556.32	40369.4	41898.4	35913.8	8656.55	39393.9	2.18611	3.96783e-05	0.000276535	LOC106429293	PREDICTED: L-ascorbate oxidase homolog [Brassica napus]
XP_013731851.1	11265.5	8147.87	6556.32	40369.4	41898.4	35913.8	8656.55	39393.9	2.18611	3.96783e-05	0.000276535	LOC106435501	PREDICTED: L-ascorbate oxidase homolog [Brassica napus]
XP_013649689.1	41493.7	62914.1	54697.5	22005.2	22040.3	24257.2	53035.1	22767.5	-1.21997	4.22335e-05	0.00028972	LOC106354324	PREDICTED: cytosolic sulfotransferase 18-like [Brassica napus]
XP_013649736.1	41493.7	62914.1	54697.5	22005.2	22040.3	24257.2	53035.1	22767.5	-1.21997	4.22335e-05	0.00028972	LOC106354364	PREDICTED: cytosolic sulfotransferase 18-like [Brassica napus]
XP_013732911.1	58233.8	60462.9	62818.9	123370	133864	122672	60505.2	126635	1.06555	4.41018e-05	0.00030096	LOC106436493	PREDICTED: adenosylhomocysteinase 2 [Brassica oleracea var. oleracea] [Brassica oleracea]
XP_013729705.1	82540.6	82843.9	80248.9	39248.3	41760.2	37753.8	81877.8	39587.4	-1.04843	4.64069e-05	0.000315459	LOC106433428	PREDICTED: V-type proton ATPase subunit G1-like isoform X1 [Brassica napus]
XP_013729707.1	82540.6	82843.9	80248.9	39248.3	41760.2	37753.8	81877.8	39587.4	-1.04843	4.64069e-05	0.000315459	LOC106433428	PREDICTED: V-type proton ATPase subunit G1-like [Brassica oleracea var. oleracea] [Brassica oleracea]
XP_013729708.1	82540.6	82843.9	80248.9	39248.3	41760.2	37753.8	81877.8	39587.4	-1.04843	4.64069e-05	0.000315459	LOC106433428	PREDICTED: V-type proton ATPase subunit G1-like [Brassica oleracea var. oleracea] [Brassica oleracea]
XP_013729709.1	82540.6	82843.9	80248.9	39248.3	41760.2	37753.8	81877.8	39587.4	-1.04843	4.64069e-05	0.000315459	LOC106433428	PREDICTED: V-type proton ATPase subunit G1-like [Brassica oleracea var. oleracea] [Brassica oleracea]
XP_013729710.1	82540.6	82843.9	80248.9	39248.3	41760.2	37753.8	81877.8	39587.4	-1.04843	4.64069e-05	0.000315459	LOC106433428	PREDICTED: V-type proton ATPase subunit G1-like [Brassica oleracea var. oleracea] [Brassica oleracea]
XP_013715531.1	4454.79	4382.39	7596.76	29113.9	22539.1	30100.7	5477.98	27251.2	2.31461	5.19562e-05	0.000342518	LOC106419317	PREDICTED: DEAD-box ATP-dependent RNA helicase 26 [Brassica napus]
XP_013685900.1	32555.6	27084.5	23760.7	61180.5	69329.5	71018.7	27800.3	67176.2	1.27285	5.4303e-05	0.000356198	LOC106390062	PREDICTED: gamma-glutamyl hydrolase 2-like [Brassica napus]
XP_013713127.1	542525	540680	421072	22660	88914.4	10912.6	501426	40829	-3.61837	5.60709e-05	0.000365962	LOC106416764	PREDICTED: kunitz-type serine protease inhibitor DrTI-like [Brassica napus]
YP_005089963.1	9095.36	10134.2	7087.93	24447.6	27292	28240.8	8772.49	26660.2	1.60363	5.76956e-05	0.000375631	ycf4	ycf4 gene product (chloroplast) [Brassica napus]
XP_013735074.1	94171.4	92617.2	100775	44394.1	46380.7	46278	95854.4	45684.3	-1.06915	6.79347e-05	0.000432619	LOC106438460	PREDICTED: MLP-like protein 328 [Brassica napus]
XP_013644867.1	28858.9	27245.4	26602.5	10998.6	12408.1	8480.15	27568.9	10629	-1.37504	6.9404e-05	0.000440197	LOC106349445	PREDICTED: lectin-like protein LEC [Brassica napus]
XP_013677262.1	121333	118899	99681	59144	52279.9	57927.5	113305	56450.5	-1.00515	7.75559e-05	0.000482744	LOC106381869	PREDICTED: suppressor protein STM1-like [Brassica napus]
XP_013723247.1	631425	635765	569221	236116	364957	271698	612137	290924	-1.07321	8.75331e-05	0.000537191	LOC106427061	PREDICTED: oxygen-evolving enhancer protein 2, chloroplastic-like [Brassica napus]
XP_013735142.1	10845.2	16508.8	16635.2	63162.3	55141.2	55947.2	14663.1	58083.6	1.98594	9.14781e-05	0.000557484	LOC106438508	PREDICTED: alpha-aminoadipic semialdehyde synthase isoform X1 [Brassica napus]
XP_013735143.1	10845.2	16508.8	16635.2	63162.3	55141.2	55947.2	14663.1	58083.6	1.98594	9.14781e-05	0.000557484	LOC106438508	PREDICTED: alpha-aminoadipic semialdehyde synthase isoform X1 [Brassica napus]
XP_013735144.1	10845.2	16508.8	16635.2	63162.3	55141.2	55947.2	14663.1	58083.6	1.98594	9.14781e-05	0.000557484	LOC106438508	PREDICTED: alpha-aminoadipic semialdehyde synthase isoform X1 [Brassica napus]
XP_013735146.1	10845.2	16508.8	16635.2	63162.3	55141.2	55947.2	14663.1	58083.6	1.98594	9.14781e-05	0.000557484	LOC106438508	PREDICTED: alpha-aminoadipic semialdehyde synthase isoform X1 [Brassica napus]
XP_022550862.1	10845.2	16508.8	16635.2	63162.3	55141.2	55947.2	14663.1	58083.6	1.98594	9.14781e-05	0.000557484	LOC106438508	PREDICTED: alpha-aminoadipic semialdehyde synthase isoform X2 [Brassica napus]
XP_022550882.1	10845.2	16508.8	16635.2	63162.3	55141.2	55947.2	14663.1	58083.6	1.98594	9.14781e-05	0.000557484	LOC106438508	PREDICTED: alpha-aminoadipic semialdehyde synthase isoform X1 [Brassica napus]
NP_001302777.1	20667.9	30648.4	22678	50660.2	54940.7	44707.1	24664.8	50102.7	1.02244	9.32277e-05	0.000566172	LOC106400840	PREDICTED: phospholipase D alpha 1 [Brassica oleracea var. oleracea] [Brassica oleracea]
XP_013696683.1	20667.9	30648.4	22678	50660.2	54940.7	44707.1	24664.8	50102.7	1.02244	9.32277e-05	0.000566172	LOC106400840	PREDICTED: phospholipase D alpha 1 [Brassica oleracea var. oleracea] [Brassica oleracea]
XP_013711870.2	105311	144848	116841	53754.4	41037.2	50908.5	122333	48566.7	-1.33278	0.000100559	0.000605088	LOC106415659	PREDICTED: NAD(P)H-quinone oxidoreductase subunit S, chloroplastic-like [Brassica rapa]
YP_005089982.1	373527	345150	399404	807951	748724	841833	372693	799503	1.10111	0.000108004	0.00064151	petB	petB gene product (chloroplast) [Brassica napus]
XP_013640544.1	31110.7	24749.2	29642.2	61266	61437.4	63151.5	28500.7	61951.6	1.12014	0.000112094	0.00066158	LOC106345884	PREDICTED: non-specific lipid-transfer protein 3-like [Brassica rapa]
XP_013642752.1	37407.9	39060.4	38339.2	15896.1	17302.3	17434.7	38269.2	16877.7	-1.18106	0.000132096	0.000759118	LOC106347710	PREDICTED: protein DCL, chloroplastic-like isoform X1 [Brassica napus]
XP_013662042.1	130568	130131	98048	61397.4	63353.5	52683.7	119582	59144.9	-1.01568	0.000151889	0.000860597	LOC106366907	PREDICTED: probable plastid-lipid-associated protein 1, chloroplastic [Brassica napus]
XP_013657263.1	195108	178912	178929	404684	431693	382206	184316	406194	1.13999	0.000152286	0.00086191	LOC106361993	PREDICTED: 60S ribosomal protein L6-1-like [Brassica napus]
XP_013698420.1	101029	84064.3	104542	44455.1	46062.3	46165.9	96544.9	45561.1	-1.0834	0.000154479	0.000871502	LOC106402265	PREDICTED: short-chain dehydrogenase reductase 2a-like [Brassica napus]
XP_013640090.1	78979.4	80270.1	71765.7	31399.4	34931.8	34735.8	77005.1	33689	-1.19268	0.000174661	0.000970728	LOC106345436	PREDICTED: V-type proton ATPase subunit G1 [Brassica rapa]
XP_013730584.1	78979.4	80270.1	71765.7	31399.4	34931.8	34735.8	77005.1	33689	-1.19268	0.000174661	0.000970728	LOC106434293	PREDICTED: V-type proton ATPase subunit G1 [Brassica rapa]
XP_022575692.1	78979.4	80270.1	71765.7	31399.4	34931.8	34735.8	77005.1	33689	-1.19268	0.000174661	0.000970728	LOC106434293	PREDICTED: V-type proton ATPase subunit G1 [Brassica rapa]
XP_022576085.1	78979.4	80270.1	71765.7	31399.4	34931.8	34735.8	77005.1	33689	-1.19268	0.000174661	0.000970728	LOC106345436	PREDICTED: V-type proton ATPase subunit G1 [Brassica rapa]
XP_013735282.1	6802.16	10704.9	10013.8	25845.2	28131.8	23906.3	9173.63	25961.1	1.50079	0.000184428	0.00101961	LOC106438601	PREDICTED: DEAD-box ATP-dependent RNA helicase 8-like isoform X1 [Brassica napus]
XP_013735284.1	6802.16	10704.9	10013.8	25845.2	28131.8	23906.3	9173.63	25961.1	1.50079	0.000184428	0.00101961	LOC106438601	PREDICTED: DEAD-box ATP-dependent RNA helicase 8-like isoform X1 [Brassica napus]
XP_013642200.1	29809.9	28209.9	28668	65574.4	63292.2	67433.3	28895.9	65433.3	1.17916	0.000199114	0.0010828	LOC106347230	PREDICTED: beta-glucosidase 44-like [Brassica napus]
XP_013750164.1	20755.3	14227.6	12347.3	43820.3	55159.2	42207.9	15776.7	47062.5	1.57678	0.000204479	0.00110825	LOC106452560	PREDICTED: ATPase 3, plasma membrane-type [Brassica oleracea var. oleracea] [Brassica oleracea]
NP_001302979.1	99650.5	102127	81283.9	37181.5	31581.7	28442.5	94353.8	32401.9	-1.542	0.000211965	0.00114174	LOC106348442	GDSL esterase/lipase At1g54020-like precursor [Brassica napus]
XP_013721155.1	240101	214533	167859	48195.9	45096.8	38036	207498	43776.2	-2.24488	0.000213491	0.00114877	LOC106424960	PREDICTED: dehydrin ERD14-like [Brassica napus]
XP_013702265.1	57275.4	52177.4	53395.1	19031.2	24602.3	27924.4	54282.6	23852.7	-1.18634	0.000218655	0.00117078	LOC106406191	PREDICTED: probable inactive serine/threonine-protein kinase fnkC [Brassica napus]
XP_013736023.1	101389	99918.3	141300	32284.1	38818.2	34313.8	114203	35138.7	-1.70046	0.00023336	0.00124269	LOC106439179	PREDICTED: Uncharacterized protein [Brassica napus]
XP_013736025.1	101389	99918.3	141300	32284.1	38818.2	34313.8	114203	35138.7	-1.70046	0.00023336	0.00124269	LOC106439181	PREDICTED: Uncharacterized protein [Brassica napus]
XP_013736027.1	101389	99918.3	141300	32284.1	38818.2	34313.8	114203	35138.7	-1.70046	0.00023336	0.00124269	LOC106439181	PREDICTED: Uncharacterized protein [Brassica napus]
XP_013736028.1	101389	99918.3	141300	32284.1	38818.2	34313.8	114203	35138.7	-1.70046	0.00023336	0.00124269	LOC106439181	PREDICTED: Uncharacterized protein [Brassica napus]
XP_013652854.1	30482.6	26519.3	23395.7	12704.6	6160.39	8451.27	26799.2	9105.44	-1.55739	0.000236005	0.00125066	LOC106357712	PREDICTED: ATP sulfurylase 1, chloroplastic-like [Brassica oleracea var. oleracea] [Brassica oleracea]
XP_013749208.1	30482.6	26519.3	23395.7	12704.6	6160.39	8451.27	26799.2	9105.44	-1.55739	0.000236005	0.00125066	LOC106451780	PREDICTED: ATP sulfurylase 1, chloroplastic-like [Brassica napus]
XP_022568660.1	30482.6	26519.3	23395.7	12704.6	6160.39	8451.27	26799.2	9105.44	-1.55739	0.000236005	0.00125066	LOC106357712	PREDICTED: ATP sulfurylase 1, chloroplastic-like [Brassica oleracea var. oleracea] [Brassica oleracea]
XP_013667989.2	80871.3	90353.2	83316	184959	191738	190788	84846.8	189162	1.15669	0.000288046	0.00148734	LOC106372339	PREDICTED: dicarboxylate transporter 1, chloroplastic [Brassica oleracea var. oleracea] [Brassica oleracea]
XP_013738747.1	36890.8	48678	42221.1	20497.6	19673.9	19912.7	42596.6	20028.1	-1.08872	0.000291458	0.00150052	LOC106441483	PREDICTED: Uncharacterized protein [Brassica napus]
XP_013719806.1	88801.7	91690.1	86193.2	35389.3	36400.2	45003.5	88895	38931	-1.19118	0.000303872	0.00155527	BNAC03G28640D	PREDICTED: Uncharacterized protein [Brassica napus]
XP_013653637.1	11318.5	12950.3	11178.3	21246	26336.3	24924.9	11815.7	24169.1	1.03246	0.000308343	0.00157508	LOC106358392	PREDICTED: subtilisin-like protease SBT1.1 [Brassica oleracea var. oleracea] [Brassica oleracea]
YP_005089994.1	103752	71151.1	91144	251292	182433	226386	88682.3	220037	1.31103	0.000326361	0.00165261	rpl23	ribosomal protein L23 [Arabidopsis thaliana]
YP_005090016.1	103752	71151.1	91144	251292	182433	226386	88682.3	220037	1.31103	0.000326361	0.00165261	rpl23	ribosomal protein L23 [Arabidopsis thaliana]
XP_013672517.1	497131	493939	536124	247671	240719	256166	509065	248185	-1.03643	0.000336796	0.00169563	LOC106376931	PREDICTED: probable ATP synthase 24 kDa subunit, mitochondrial [Brassica oleracea var. oleracea] [Brassica oleracea]
YP_005089975.1	63768.9	33374.2	44908	136547	122009	103863	47350.4	120807	1.35125	0.000338729	0.00170372	rpl20	rpl20 gene product (chloroplast) [Brassica napus]
XP_013710073.1	5527.41	8869.61	7352.83	25104.4	25482.2	27559.5	7249.95	26048.7	1.84517	0.000480297	0.0022889	LOC106413885	PREDICTED: acetyl-CoA carboxylase 1 [Brassica napus]
XP_013710074.1	5527.41	8869.61	7352.83	25104.4	25482.2	27559.5	7249.95	26048.7	1.84517	0.000480297	0.0022889	LOC106413885	PREDICTED: acetyl-CoA carboxylase 1 [Brassica napus]
XP_013710075.1	5527.41	8869.61	7352.83	25104.4	25482.2	27559.5	7249.95	26048.7	1.84517	0.000480297	0.0022889	LOC106413885	PREDICTED: acetyl-CoA carboxylase 1 [Brassica napus]
XP_013642117.1	10529.8	11138.6	10538.8	43674.3	42233.2	42917.1	10735.8	42941.5	1.99995	0.000499513	0.00236277	LOC106347166	PREDICTED: 3-ketoacyl-CoA synthase 5 [Brassica rapa]
XP_013657279.1	99267	102788	100632	33581.2	34780.1	36564.9	100896	34975.4	-1.52845	0.000501368	0.0023694	LOC106362006	PREDICTED: probable calcium-binding protein CML27 [Brassica napus]
XP_013672588.1	9430.44	8818.72	11358.9	31716.5	30268.9	29003.7	9869.36	30329.7	1.6197	0.000595359	0.00273708	LOC106376992	PREDICTED: subtilisin-like protease SBT1.7 [Brassica rapa]
XP_013717111.1	360070	364192	340366	172890	185098	172039	354876	176676	-1.00621	0.000672688	0.00305425	LOC106420806	PREDICTED: cold shock domain-containing protein 4-like [Brassica oleracea var. oleracea] [Brassica oleracea]
XP_013641872.1	90605	85183	91608.3	48109.9	43447.3	31378.9	89132.1	40978.7	-1.12107	0.000683987	0.00309566	LOC106346945	PREDICTED: chlorophyllase-1-like [Brassica napus]
XP_013712448.1	90605	85183	91608.3	48109.9	43447.3	31378.9	89132.1	40978.7	-1.12107	0.000683987	0.00309566	LOC106416159	PREDICTED: chlorophyllase-1 [Brassica oleracea var. oleracea] [Brassica oleracea]
XP_013648326.1	6514.08	7631.27	6970.29	81844.8	88444.5	93836.4	7038.54	88041.9	3.64484	0.000698231	0.00314243	LOC106353170	PREDICTED: importin beta-like SAD2 homolog [Brassica napus]
XP_013724429.1	6514.08	7631.27	6970.29	81844.8	88444.5	93836.4	7038.54	88041.9	3.64484	0.000698231	0.00314243	LOC106428222	PREDICTED: importin beta-like SAD2 homolog [Brassica napus]
XP_013687821.2	5960.63	7618.89	7956.77	46419.8	20936.2	43484.2	7178.76	36946.7	2.36364	0.00073367	0.00329391	LOC106391671	PREDICTED: calcium-transporting ATPase 4, plasma membrane-type [Brassica oleracea var. oleracea] [Brassica oleracea]
XP_013686029.1	78730.4	77792.7	77861	41683	37626.2	25631.3	78128.1	34980.1	-1.15931	0.000795812	0.00352831	LOC106390170	PREDICTED: lactoylglutathione lyase [Brassica oleracea var. oleracea] [Brassica oleracea]
XP_013748703.1	78730.4	77792.7	77861	41683	37626.2	25631.3	78128.1	34980.1	-1.15931	0.000795812	0.00352831	LOC106451329	PREDICTED: lactoylglutathione lyase-like [Brassica napus]
XP_022556280.1	78730.4	77792.7	77861	41683	37626.2	25631.3	78128.1	34980.1	-1.15931	0.000795812	0.00352831	LOC106390170	PREDICTED: lactoylglutathione lyase [Brassica oleracea var. oleracea] [Brassica oleracea]
XP_013692929.1	31057.4	27805	29218.3	16102	15365.3	12289.3	29360.2	14585.5	-1.00933	0.000896848	0.00390354	LOC106396960	PREDICTED: V-type proton ATPase subunit E1 [Brassica napus]
XP_013680021.1	50591.8	55255.5	50664.3	105375	99887.2	108211	52170.5	104491	1.00208	0.000933931	0.00403523	LOC106384628	PREDICTED: probable 2-carboxy-D-arabinitol-1-phosphatase isoform X1 [Brassica napus]
XP_013680026.1	50591.8	55255.5	50664.3	105375	99887.2	108211	52170.5	104491	1.00208	0.000933931	0.00403523	LOC106384628	PREDICTED: probable 2-carboxy-D-arabinitol-1-phosphatase isoform X2 [Brassica napus]
XP_013706593.1	113456	101365	81137.7	46821.2	45078.4	51704.5	98653	47868.1	-1.0433	0.00095013	0.00409509	LOC106410598	PREDICTED: Uncharacterized protein [Brassica napus]
