# Supplementary material for: Comparative Transcriptomics and Proteomics Analyses of Leaves Reveals a Freezing Stress-Responsive Molecular Network in Winter Rapeseed (Brassica rapa L.)
Source: Front Plant Sci. 2021 Apr 28;12:664311. doi: 10.3389/fpls.2021.664311 (PMC8113625; doi:10.3389/fpls.2021.664311)
Supplement: Supplementary Figure S1 — The reproducibility analysis between three biological replicates of NFT0, NFT1, NST0, and NST1 samples in transcriptome (A) and proteome (B), respectively. [file Data_Sheet_1.ZIP › Additional files/Table S5.xlsx]

## Sheet: DEGs
Table S5. DEGs jointly owned in NFT0_NST0 and NFT1_NST1
Gene ID	log2(FC)_NFt0-vs-NSt0	log2(FC)_NFt1-vs-NSt1	Symbol	Description
LOC106355264	-13.2132	-2.65428	LOC106355264	PREDICTED: uncharacterized protein LOC106355264 [Brassica napus]
LOC111215273	2.76818	2.66985	LOC111215273	PREDICTED: protein phosphatase 2C 29-like [Brassica rapa]
LOC106372089	-9.6677	-5.5812	LOC106372089	PREDICTED: profilin [Brassica napus]
LOC106381421	-6.33573	-3.29662	LOC106381421	PREDICTED: Uncharacterized protein [Brassica napus]
LOC106397358	10.1758	8.51833	LOC106397358	PREDICTED: L-type lectin-domain containing receptor kinase IV.4-like [Brassica napus]
LOC106399123	4.2606	13.6636	LOC106399123	PREDICTED: glutaredoxin-C5, chloroplastic-like [Brassica napus]
LOC111204740	-2.53129	-2.03621	LOC111204740	PREDICTED: Uncharacterized protein [Brassica napus]
XLOC_028306	-10.9682	-8.95613	-	PREDICTED: Uncharacterized protein [Brassica napus]
LOC106372587	3.10706	6.21675	LOC106372587	PREDICTED: transcription factor-like protein DPA [Brassica napus]
LOC106379125	11.2025	9.57617	LOC106379125	PREDICTED: replication protein A 70 kDa DNA-binding subunit A-like isoform X2 [Brassica napus]
LOC106382985	-7.92877	-3.8392	LOC106382985	PREDICTED: probable mediator of RNA polymerase II transcription subunit 26b [Brassica napus]
LOC106438675	10.1758	8.51833	LOC106438675	PREDICTED: L-type lectin-domain containing receptor kinase IV.4-like [Brassica napus]
LOC106425385	-10.0589	-11.359	BNAC02G48580D	PREDICTED: Uncharacterized protein [Brassica napus]
LOC106435592	-2.73155	-2.48471	LOC106435592	PREDICTED: Uncharacterized protein [Brassica napus]
LOC106409014	-13.4763	-5.1479	LOC106409014	PREDICTED: Uncharacterized protein [Brassica napus]
XLOC_063335	3.59418	4.13614	-	PREDICTED: Uncharacterized protein [Brassica napus]
LOC106394585	11.7482	11.4935	LOC106394585	PREDICTED: Uncharacterized protein [Brassica napus]
LOC106428067	3.73767	4.42403	LOC106428067	PREDICTED: probable mediator of RNA polymerase II transcription subunit 26b [Brassica napus]
LOC106423343	10.3554	9.96097	LOC106423343	PREDICTED: Uncharacterized protein [Brassica napus]
LOC106402231	-14.9274	-9.19106	LOC106402231	PREDICTED: glutaredoxin-C5, chloroplastic-like [Brassica napus]
LOC106425809	-4.59171	-7.82047	LOC106425809	PREDICTED: rhodanese-like/PpiC domain-containing protein 12 isoform X1 [Brassica napus]
LOC106353622	2.49608	5.82775	LOC106353622	PREDICTED: leucine-rich repeat receptor-like protein kinase PEPR1 [Brassica napus]
LOC106354159	-5.08179	-3.82664	LOC106354159	PREDICTED: Uncharacterized protein [Brassica napus]
LOC106368521	-2.31532	-2.8261	BNAA09G39890D	PREDICTED: Uncharacterized protein [Brassica napus]
LOC106430351	3.60562	11.9106	LOC106430351	PREDICTED: Uncharacterized protein [Brassica napus]
LOC106370517	-11.5587	-9.22078	LOC106370517	PREDICTED: Uncharacterized protein [Brassica napus]
LOC106431292	3.6455	8.07414	LOC106431292	PREDICTED: disease resistance protein TAO1-like [Brassica napus]
LOC106450453	9.86625	8.63178	LOC106450453	PREDICTED: pectinesterase 5-like [Brassica napus]
LOC106376249	3.99207	4.60815	LOC106376249	PREDICTED: 1-aminocyclopropane-1-carboxylate oxidase 3 [Brassica rapa]
LOC106438990	-3.80518	-2.62373	LOC106438990	PREDICTED: protein WVD2-like 1 [Brassica napus]
LOC106412141	3.33111	5.4637	BNAC09G01320D	PREDICTED: Uncharacterized protein [Brassica napus]
XLOC_014386	11.1011	9.12067	ETFQO	PREDICTED: Uncharacterized protein [Brassica napus]
LOC111212279	-12.4243	-12.0049	LOC111212279	PREDICTED: exocyst complex component SEC8 [Brassica napus]
LOC106436931	4.83131	2.56635	LOC106436931	PREDICTED: ankyrin repeat-containing protein At3g12360-like isoform X1 [Brassica napus]
LOC106451881	3.58804	3.0435	LOC106451881	PREDICTED: NAD(H) kinase 1-like [Brassica napus]
XLOC_067783	10.7566	11.1861	-	PREDICTED: Uncharacterized protein [Brassica napus]
LOC106441182	2.26975	2.18258	LOC106441182	PREDICTED: myb family transcription factor EFM [Brassica rapa]
LOC106419984	2.34676	4.43673	LOC106419984	PREDICTED: ATP-dependent zinc metalloprotease FTSH 10, mitochondrial [Brassica rapa]
LOC106391634	-7.88671	-2.1321	LOC106391634	PREDICTED: polyglutamine-binding protein 1-like [Brassica napus]
XLOC_051197	8.65583	2.26534	bcs1l	PREDICTED: AAA-ATPase At5g17760-like [Brassica rapa]
XLOC_051388	-5.38945	-6.72208	-	PREDICTED: uncharacterized protein LOC106373910 [Brassica napus]
LOC106441455	3.56321	4.48554	LOC106441455	PREDICTED: geranylgeranyl pyrophosphate synthase, chloroplastic/chromoplastic-like [Brassica napus]
LOC106447190	12.0442	9.47843	LOC106447190	PREDICTED: receptor-like protein 12 [Brassica napus]
LOC106418681	3.87043	15.9107	LOC106418681	PREDICTED: 14-3-3-like protein GF14 lambda [Brassica rapa]
XLOC_079590	2.5518	8.80305	NTR2	PREDICTED: Uncharacterized protein [Brassica napus]
XLOC_047871	-2.27498	-2.04731	At4g38730	PREDICTED: Uncharacterized protein [Brassica napus]
XLOC_085050	7.42206	7.1964	-	BAA97287.1 retroelement pol polyprotein-like [Arabidopsis thaliana]
LOC106442269	-6.24904	-10.4615	LOC106442269	PREDICTED: high-affinity nitrate transporter 3.2 [Brassica rapa]
LOC106432846	3.41504	6.22078	BNACNNG18390D	PREDICTED: Uncharacterized protein [Brassica napus]
LOC106374802	-6.14084	-3.2523	LOC106374802	PREDICTED: MADS-box protein AGL24 isoform X1 [Brassica napus]
LOC106439345	12.359	11.1737	BNACNNG19230D	PREDICTED: Uncharacterized protein [Brassica napus]
LOC106387109	-5.07785	-3.77042	LOC106387109	homolog of Synechocystis YCF37 [Arabidopsis thaliana]
LOC106447412	-12.5314	-10.8867	LOC106447412	PREDICTED: probable nucleoredoxin 1-1 [Raphanus sativus]
XLOC_054650	12.2576	12.4683	AGD13	PREDICTED: Uncharacterized protein [Brassica napus]
LOC106426625	6.34341	10.2644	BNACNNG01430D	PREDICTED: Uncharacterized protein [Brassica napus]
LOC106413971	2.5988	3.38679	LOC106413971	PREDICTED: 40S ribosomal protein S20-2 [Brassica oleracea]
LOC106452827	-10.3736	10.1674	LOC106452827	PREDICTED: oxysterol-binding protein-related protein 3B-like [Brassica napus]
LOC106380791	-10.6795	-9.56351	LOC106380791	PREDICTED: auxin-responsive protein SAUR21-like [Brassica napus]
LOC106439139	-4.72128	-3.69664	LOC106439139	Nicotiana lesion-inducing like [Arabidopsis thaliana]
LOC106358318	6.95128	5.04321	LOC106358318	PREDICTED: MADS-box protein FLOWERING LOCUS C-like [Brassica napus]
LOC106445204	-14.6771	-3.19697	LOC106445204	PREDICTED: glucan endo-1,3-beta-glucosidase-like [Brassica napus]
LOC106378343	4.35252	5.27612	LOC106378343	Transposon Ty3-G Gag-Pol polyprotein [Noccaea caerulescens]
LOC106418471	4.37662	11.9144	LOC106418471	PREDICTED: R3H domain-containing protein 1-like isoform X1 [Brassica oleracea]
LOC106415071	3.00899	4.22882	LOC106415071	PREDICTED: transcription factor ICE1-like [Brassica napus]
LOC106392203	2.93675	3.03369	LOC106392203	PREDICTED: beta-carotene isomerase D27, chloroplastic-like isoform X1 [Brassica napus]
LOC106372627	-2.05491	-2.69922	LOC106372627	PREDICTED: laccase-11-like [Brassica rapa]
LOC111214158	-4.80735	-6.59495	LOC111214158	PREDICTED: probable E3 ubiquitin ligase SUD1 [Brassica napus]
LOC106423868	-6.72792	-3.49248	LOC106423868	PREDICTED: uncharacterized protein LOC106423868 [Brassica napus]
LOC106346483	2.40561	2.39894	LOC106346483	PREDICTED: zinc finger protein AZF2-like [Brassica napus]
LOC106385500	-8.93664	-3.28011	LOC106385500	PREDICTED: Uncharacterized protein [Brassica napus]
XLOC_014262	-9.45806	-6.4315	-	XP_009135998.1 PREDICTED: probable replication factor A 73 kDa subunit isoform X2 [Brassica rapa]
LOC106423616	10.8138	9.79766	LOC106423616	PREDICTED: tetratricopeptide repeat protein 33 [Brassica napus]
LOC106434558	-4.42626	-4.77721	LOC106434558	PREDICTED: RING-H2 finger protein ATL72-like [Brassica napus]
LOC106346557	11.3257	9.07682	LOC106346557	PREDICTED: coiled-coil domain-containing protein SCD2-like isoform X1 [Brassica napus]
LOC106348354	8.50515	8.29155	LOC106348354	PREDICTED: F-box/LRR-repeat protein At5g63520-like [Brassica napus]
LOC106401118	3.9327	13.5836	LOC106401118	PREDICTED: linolenate hydroperoxide lyase, chloroplastic-like [Brassica napus]
LOC106368907	2.21383	2.54137	BNAC08G36780D	histone deacetylase complex subunit [Arabidopsis thaliana]
LOC106379925	-7.05889	-8.54432	LOC106379925	PREDICTED: Uncharacterized protein [Brassica napus]
LOC106412953	7.33985	10.6318	LOC106412953	PREDICTED: E3 ubiquitin-protein ligase RNF144B-like [Brassica oleracea]
XLOC_014724	-12.3788	-15.9093	-	PREDICTED: Uncharacterized protein [Brassica napus]
LOC106430763	4.17951	4.55738	LOC106430763	PREDICTED: Uncharacterized protein [Brassica napus]
LOC111198688	-2.6274	-3.92306	LOC111198688	S-adenosyl-L-methionine-dependent methyltransferases superfamily protein [Arabidopsis thaliana]
LOC106387510	2.35817	10.1548	LOC106387510	PREDICTED: probable histone H2A variant 3 [Brassica rapa]
LOC106421836	2.00387	3.2878	LOC106421836	PREDICTED: heat stress transcription factor B-2a-like [Brassica napus]
LOC111208220	-4.87036	-3.2854	LOC111208220	PREDICTED: Uncharacterized protein [Brassica napus]
XLOC_024929	-8.59495	-4.59495	PHO1-H9	PREDICTED: Uncharacterized protein [Brassica napus]
XLOC_077039	5.24793	8.84549	CAT4	XP_013591736.1 PREDICTED: probable fructokinase-5 [Brassica oleracea]
LOC106376349	4.33498	10.0634	LOC106376349	PREDICTED: SPX and EXS domain-containing protein 1-like [Brassica napus]
LOC106445208	-13.7189	-3.10769	LOC106445208	PREDICTED: glucan endo-1,3-beta-glucosidase, acidic isoform-like [Brassica napus]
LOC106379400	-4.10975	-3.66448	LOC106379400	PREDICTED: dentin sialophosphoprotein-like isoform X1 [Brassica napus]
XLOC_054964	-12.1622	-10.2208	-	PREDICTED: Uncharacterized protein [Brassica napus]
XLOC_061714	-2.57737	-2.974	PCO4	PREDICTED: Uncharacterized protein [Brassica napus]
XLOC_019606	-5.548	-9.28386	-	PREDICTED: Uncharacterized protein [Brassica napus]
LOC106452457	6.74483	11.1984	LOC106452457	PREDICTED: uncharacterized acetyltransferase At3g50280-like [Brassica napus]
LOC106348306	-2.43802	-2.40976	LOC106348306	PREDICTED: tubulin beta-8 chain [Brassica napus]
LOC106380801	3.67634	5.26679	LOC106380801	PREDICTED: Uncharacterized protein [Brassica napus]
XLOC_100762	3.53465	4.69759	BHLH47	PREDICTED: Uncharacterized protein [Brassica napus]
LOC106377117	3.77897	-2.10825	LOC106377117	PREDICTED: BAHD acyltransferase At5g47980-like [Brassica napus]
LOC106392035	-10.2527	-4.68974	LOC106392035	PREDICTED: AT-hook motif nuclear-localized protein 9-like [Brassica napus]
XLOC_069375	4.63097	4.71741	RPL3B	PREDICTED: Uncharacterized protein [Brassica napus]
LOC106382353	2.26559	2.81476	LOC106382353	IST1-like protein [Noccaea caerulescens]
LOC106383994	5.2647	4.01792	LOC106383994	PREDICTED: general transcription factor 3C polypeptide 3-like, partial [Brassica napus]
XLOC_008892	-7.35755	-3.29039	-	PREDICTED: Uncharacterized protein [Brassica napus]
LOC106372572	4.70101	8.25467	LOC106372572	PREDICTED: Uncharacterized protein [Brassica napus]
LOC106349753	8.11201	8.04075	LOC106349753	PREDICTED: G-type lectin S-receptor-like serine/threonine-protein kinase SRK [Brassica napus]
LOC106396777	2.89616	4.08746	LOC106396777	PREDICTED: SCY1-like protein 2 isoform X1 [Brassica napus]
LOC106435119	4.40637	3.07773	LOC106435119	PREDICTED: E3 ubiquitin-protein ligase RMA1-like [Brassica napus]
LOC106382534	-6.5332	-7.22063	BNAC02G40310D	PREDICTED: Uncharacterized protein [Brassica napus]
LOC106348866	4.18322	2.55634	LOC106348866	PREDICTED: probable WRKY transcription factor 48 [Brassica oleracea]
LOC106418259	3.5787	4.48618	LOC106418259	PREDICTED: Uncharacterized protein [Brassica napus]
LOC106387368	-12.089	-13.6973	LOC106387368	PREDICTED: adenylate kinase 1, chloroplastic-like [Brassica napus]
LOC106443837	-5.16085	-3.74859	LOC106443837	PREDICTED: Uncharacterized protein [Brassica napus]
LOC106440402	-3.4667	-2.62902	LOC106440402	PREDICTED: multiple organellar RNA editing factor 1, mitochondrial-like [Brassica napus]
LOC106451821	-3.57438	-4.08198	LOC106451821	PREDICTED: NAC domain-containing protein 17-like [Brassica napus]
XLOC_045874	-2.47162	-3.65271	-	PREDICTED: Uncharacterized protein [Brassica napus]
LOC106360583	3.9	8.92679	LOC106360583	PREDICTED: fasciclin-like arabinogalactan protein 11 [Brassica oleracea]
LOC106346533	4.29155	2.82018	LOC106346533	PREDICTED: tropinone reductase homolog At1g07440-like [Brassica napus]
LOC106380894	-7.99768	-4.79666	LOC106380894	PREDICTED: Uncharacterized protein [Brassica napus]
LOC106353150	-3.87564	-5.90689	LOC106353150	PREDICTED: protein FAR1-RELATED SEQUENCE 6-like isoform X1 [Brassica napus]
LOC106371206	-5.63343	-2.36094	LOC106371206	PREDICTED: 3-phosphoshikimate 1-carboxyvinyltransferase, chloroplastic-like isoform X1 [Brassica napus]
XLOC_097873	-6.52804	-5.03342	SPY	XP_013613907.1 PREDICTED: uncharacterized protein LOC106320087 isoform X2 [Brassica oleracea]
LOC106360432	9.64386	8.33688	LOC106360432	PREDICTED: probable serine/threonine-protein kinase At1g54610 [Brassica napus]
LOC106355869	11.0835	8.1964	LOC106355869	PREDICTED: uncharacterized protein LOC106355869 [Brassica napus]
LOC106423291	11.2288	9.44432	LOC106423291	PREDICTED: Uncharacterized protein [Brassica napus]
LOC106357635	-2.26853	-2.37836	LOC106357635	PREDICTED: actin cytoskeleton-regulatory complex protein pan1 [Brassica rapa]
LOC106406491	12.2278	11.2625	BNAC06G05660D	PREDICTED: Uncharacterized protein [Brassica napus]
XLOC_026065	11.8468	3.57635	-	XP_018513836.1 PREDICTED: uncharacterized protein LOC108871623 [Brassica rapa]
LOC106422805	4.14126	15.4278	LOC106422805	PREDICTED: Uncharacterized protein [Brassica napus]
LOC106418227	-3.2161	-9.94154	LOC106418227	PREDICTED: transcription factor TRY [Brassica napus]
LOC106450460	-10.3443	-10.2605	LOC106450460	PREDICTED: multiple organellar RNA editing factor 1, mitochondrial-like [Brassica napus]
LOC106407704	3.36075	3.12776	LOC106407704	PREDICTED: Uncharacterized protein [Brassica napus]
XLOC_104253	-8.33688	-9.08569	PUB10	JAU80835.1 U-box domain-containing protein 10 [Noccaea caerulescens]
XLOC_099516	4.72544	5.12686	ATX1	XP_013618552.1 PREDICTED: LOW QUALITY PROTEIN: uncharacterized protein LOC106325070 [Brassica oleracea]
XLOC_027101	14.4958	8.59246	-	PREDICTED: Uncharacterized protein [Brassica napus]
LOC106391598	-7.30581	-10.8455	LOC106391598	PREDICTED: Uncharacterized protein [Brassica napus]
LOC106385520	-2.85333	-2.22064	LOC106385520	PREDICTED: probable WRKY transcription factor 54 [Brassica napus]
LOC106449232	-2.27697	-2.9386	LOC106449232	PREDICTED: AP-4 complex subunit sigma [Brassica oleracea]
LOC106365827	-9.13785	-3.82517	BNAA09G02830D	PREDICTED: Uncharacterized protein [Brassica napus]
LOC106435621	2.3753	3.21643	BNACNNG29080D	VG1a [Brassica oleracea]
LOC106369794	4.03953	5.37717	LOC106369794	PREDICTED: calcium uniporter protein 1, mitochondrial [Brassica napus]
LOC106372583	6.98489	6.94642	LOC106372583	PREDICTED: protein TRM32-like isoform X1 [Brassica napus]
LOC106401243	3.14516	3.75283	LOC106401243	PREDICTED: kinesin-like protein FRA1 [Brassica oleracea]
LOC106388618	-3.74445	-2.23044	LOC106388618	PREDICTED: protein YLS9-like isoform X1 [Brassica napus]
LOC106385233	-4.79008	-4.68182	LOC106385233	PREDICTED: transcription factor PAR2-like [Brassica napus]
LOC106380517	3.99271	4.79323	LOC106380517	PREDICTED: Uncharacterized protein [Brassica napus]
LOC106403709	5.72792	10.6012	LOC106403709	PREDICTED: retinol dehydrogenase 12-like [Brassica napus]
LOC106376134	-8.29265	-11.5714	LOC106376134	PREDICTED: Uncharacterized protein [Brassica napus]
LOC111199210	5.9542	9.05889	LOC111199210	PREDICTED: Uncharacterized protein [Brassica napus]
LOC106379229	13.6584	8.3885	LOC106379229	PREDICTED: cysteine proteinase inhibitor 1 [Brassica oleracea]
LOC106421010	2.05924	2.81617	LOC106421010	lipase-like [Brassica napus]
LOC106416732	-10.4919	-9.44432	LOC106416732	PREDICTED: protein TIC 20-v, chloroplastic-like [Brassica napus]
LOC111199220	10.5793	8.22882	LOC111199220	PREDICTED: jacalin-related lectin 34-like [Raphanus sativus]
LOC106387250	2.97273	2.22607	LOC106387250	PREDICTED: protein TIFY 10B-like isoform X1 [Brassica napus]
LOC111206198	5.71882	8.00375	LOC111206198	PREDICTED: uncharacterized protein LOC108845687 [Raphanus sativus]
LOC106366724	3.90689	2.46352	LOC106366724	PREDICTED: mediator of RNA polymerase II transcription subunit 37f-like [Brassica napus]
LOC111205384	-5.39232	-3.2059	LOC111205384	PREDICTED: sister chromatid cohesion 1 protein 2 isoform X1 [Brassica oleracea]
LOC106352407	4.31389	4.4075	LOC106352407	PREDICTED: Uncharacterized protein [Brassica napus]
LOC106396282	8.52356	6.97154	LOC106396282	PREDICTED: protein NRT1/ PTR FAMILY 5.12-like [Brassica napus]
XLOC_104309	4.66297	5.62936	BCAT6	PREDICTED: Uncharacterized protein [Brassica napus]
LOC106417610	10.6318	10.1378	LOC106417610	PREDICTED: mavicyanin-like [Brassica napus]
LOC106444913	3.96134	3.72792	LOC106444913	PREDICTED: glutamate--tRNA ligase, cytoplasmic-like [Brassica napus]
LOC11542009	8.80305	9.46489	atpF	atpF gene product (chloroplast) [Brassica napus]
XLOC_010398	2.14869	3.48354	At1g06890	PREDICTED: Uncharacterized protein [Brassica napus]
LOC106381358	2.8365	3.57491	LOC106381358	PREDICTED: F-box/kelch-repeat protein At5g49000-like [Brassica napus]
XLOC_079806	8.20212	10.2005	APUM6	PREDICTED: Uncharacterized protein [Brassica napus]
LOC106391610	-7.72194	-3.77111	LOC106391610	PREDICTED: 40S ribosomal protein S26-3-like [Brassica rapa]
LOC106445300	-6.02237	-9.11201	LOC106445300	PREDICTED: probable disease resistance protein RPP1 isoform X1 [Brassica napus]
LOC106406652	-4.74119	-3.04429	LOC106406652	PREDICTED: metallothionein-like protein 3 [Brassica rapa]
LOC106431847	2.30961	3.49412	LOC106431847	PREDICTED: clavaminate synthase-like protein At3g21360 [Brassica napus]
LOC106420300	-9.45806	-8.12928	LOC106420300	PREDICTED: Uncharacterized protein [Brassica napus]
LOC106384893	-4.01947	-4.52189	LOC106384893	PREDICTED: mechanosensitive ion channel protein 2, chloroplastic-like [Brassica napus]
LOC106385578	-11.0746	-11.3754	LOC106385578	PREDICTED: tricyclene synthase, chloroplastic-like [Brassica napus]
LOC106452370	-2.23731	-2.0231	LOC106452370	PREDICTED: DCN1-like protein 2 [Brassica napus]
LOC106425787	-5.63146	-2.39095	LOC106425787	PREDICTED: mitochondrial pyruvate carrier 1-like [Brassica napus]
LOC106431253	-11.5965	-4.07812	LOC106431253	PREDICTED: LOW QUALITY PROTEIN: F-box protein At3g19470-like [Raphanus sativus]
LOC106391583	-4.39922	-2.09643	LOC106391583	PREDICTED: GTP-binding protein SAR1B [Brassica rapa]
LOC106389120	3.80073	7.39503	LOC106389120	PREDICTED: chaperonin 60 subunit beta 2, chloroplastic [Brassica napus]
XLOC_085675	5.27053	11.2973	ATR3	PREDICTED: Uncharacterized protein [Brassica napus]
LOC106366201	-6.48784	-3.65821	LOC106366201	PREDICTED: recQ-mediated genome instability protein 1-like isoform X1 [Brassica napus]
LOC106391606	-11.9492	-4.1667	LOC106391606	PREDICTED: uroporphyrinogen decarboxylase 2, chloroplastic [Brassica oleracea]
LOC106405879	-8.27878	-3.53201	LOC106405879	PREDICTED: Uncharacterized protein [Brassica napus]
XLOC_004980	-11.9955	-5.20425	-	PREDICTED: Uncharacterized protein [Brassica napus]
LOC106438401	-10.6042	-8.87652	LOC106438401	PREDICTED: B3 domain-containing protein REM12-like [Brassica napus]
LOC106431196	5.86295	8.12928	LOC106431196	PREDICTED: subtilisin-like protease SBT1.7 [Brassica napus]
LOC106436174	3.39232	5.20945	LOC106436174	PREDICTED: uncharacterized protein LOC106436174 [Brassica napus]
LOC106446117	-4.24031	9.23681	LOC106446117	PREDICTED: zinc finger BED domain-containing protein RICESLEEPER 2-like [Brassica napus]
LOC106354792	-3.2741	-2.64909	LOC106354792	PREDICTED: Uncharacterized protein [Brassica napus]
LOC106446491	8.0607	4.41411	LOC106446491	PREDICTED: ankyrin repeat domain-containing protein 2-like [Brassica napus]
LOC106387360	-5.51096	-2.87447	BNAC04G45100D	PREDICTED: polyamine-modulated factor 1-binding protein 1-like isoform X1 [Brassica oleracea]
XLOC_058244	-13.6169	-3.02554	ALA12	XP_006391106.1 hypothetical protein EUTSA_v10018025mg [Eutrema salsugineum]
LOC106419881	-4.21299	-3.70044	LOC106419881	PREDICTED: F-box/kelch-repeat protein At1g64840-like [Brassica napus]
LOC106411951	8.77039	10.4478	LOC106411951	PREDICTED: subtilisin-like protease SBT1.7 [Brassica napus]
LOC106418583	4.53875	11.5146	LOC106418583	PREDICTED: 40S ribosomal protein S3-2-like [Brassica napus]
LOC106416488	4.37662	11.9144	LOC106416488	PREDICTED: R3H domain-containing protein 1-like isoform X1 [Brassica oleracea]
LOC106429312	2.25247	2.52688	LOC106429312	PREDICTED: probable thiocyanate methyltransferase 2 isoform X1 [Brassica napus]
LOC106391320	-9.73132	-9.32942	LOC106391320	PREDICTED: Uncharacterized protein [Brassica napus]
XLOC_066271	4.50956	12.0945	-	PREDICTED: Uncharacterized protein [Brassica napus]
XLOC_049838	10.2393	11.4598	IRX9H	XP_013674807.1 PREDICTED: BTB/POZ domain-containing protein At2g30600-like [Brassica napus]
LOC106430779	4.82273	9.12928	LOC106430779	PREDICTED: transmembrane protein 214-like [Brassica rapa]
LOC106417630	-5.2311	-5.88052	LOC106417630	PREDICTED: cytosolic sulfotransferase 12-like [Brassica napus]
XLOC_103278	5.86035	10.5856	-	XP_006392816.1 hypothetical protein EUTSA_v10011341mg [Eutrema salsugineum]
LOC106391823	-8.27072	-5.3573	BNAC04G49110D	PREDICTED: Uncharacterized protein [Brassica napus]
LOC106423496	10.42	9.88162	LOC106423496	PREDICTED: serine/threonine-protein kinase WAG2 [Brassica rapa]
XLOC_018855	10.2127	8.1964	-	XP_013743058.1 PREDICTED: uncharacterized protein LOC106445947 [Brassica napus]
LOC111197700	4.20945	9.60733	LOC111197700	PREDICTED: NAC transcription factor 25-like [Brassica oleracea]
LOC106404633	-13.0813	-4.68436	LOC106404633	PREDICTED: non-specific lipid-transfer protein 1-like [Brassica napus]
LOC106380540	2.71959	3.05628	LOC106380540	PREDICTED: translation factor GUF1 homolog, chloroplastic-like [Brassica napus]
LOC106380936	-4.90001	-5.05234	LOC106380936	PREDICTED: chlorophyll a-b binding protein 13, chloroplastic-like [Brassica napus]
XLOC_059643	-11.8842	-11.2408	CLPC1	PREDICTED: Uncharacterized protein [Brassica napus]
LOC106441669	-2.08017	-5.00899	LOC106441669	PREDICTED: Uncharacterized protein [Brassica napus]
LOC106385172	-8.88671	-6.28372	LOC106385172	PREDICTED: cytochrome P450 708A2-like [Brassica napus]
XLOC_017689	-9.98489	-3.92057	-	XP_013639857.1 PREDICTED: uncharacterized protein LOC106345162 [Brassica napus]
LOC106354746	-9.49185	-14.3956	LOC106354746	PREDICTED: WRKY transcription factor 18-like [Brassica napus]
LOC106389792	2.63005	3.11548	LOC106389792	PREDICTED: peroxisomal fatty acid beta-oxidation multifunctional protein AIM1-like [Brassica napus]
XLOC_089766	-7.86625	-2.92283	MAP1B	PREDICTED: Uncharacterized protein [Brassica napus]
XLOC_014827	3.57531	4.54649	At4g01450	XP_009134483.1 PREDICTED: WAT1-related protein At4g01450-like isoform X2 [Brassica rapa]
LOC106385903	-13.4998	-3.16834	LOC106385903	PREDICTED: protein RADIALIS-like 4 [Brassica napus]
LOC106397457	2.12	3.40495	LOC106397457	PREDICTED: protein HYPER-SENSITIVITY-RELATED 4 [Brassica rapa]
XLOC_069231	-4.87596	-3.71272	HDG12	XP_009144069.1 PREDICTED: homeobox-leucine zipper protein HDG12-like [Brassica rapa]
LOC106391016	4.23266	6.44294	LOC106391016	PREDICTED: protein CHLORORESPIRATORY REDUCTION 7, chloroplastic-like [Brassica napus]
LOC106444012	5.54946	9.61348	LOC106444012	PREDICTED: Uncharacterized protein [Brassica napus]
LOC106403060	-9.04075	-4.18587	LOC106403060	PREDICTED: protein trichome birefringence-like 34 [Brassica oleracea]
XLOC_049742	-11.3987	-8.93664	-	PREDICTED: Uncharacterized protein [Brassica napus]
LOC106452673	3.95884	10.7426	LOC106452673	PREDICTED: phenylalanine ammonia-lyase 4 [Brassica napus]
LOC106440794	9.03159	5.38702	LOC106440794	PREDICTED: protein TPX2-like isoform X2 [Brassica rapa]
LOC106430178	-12.4751	-11.9754	LOC106430178	PREDICTED: D-tyrosyl-tRNA(Tyr) deacylase-like isoform X1 [Brassica napus]
LOC111202417	7.04419	12.7341	LOC111202417	PREDICTED: receptor-like protein 12 [Brassica oleracea]
LOC106442148	-2.14235	-2.011	LOC106442148	pesticidal crystal cry8Ba protein [Arabidopsis thaliana]
LOC106382110	-3.04654	-3.06357	LOC106382110	PREDICTED: probable alpha-galactosidase B isoform X3 [Brassica rapa]
LOC106417747	4.65143	11.3163	LOC106417747	PREDICTED: RING-H2 finger protein ATL72-like [Brassica napus]
LOC106391631	-11.5714	-3.75002	LOC106391631	PREDICTED: protein PLANT CADMIUM RESISTANCE 10-like isoform X1 [Brassica napus]
LOC106428178	7.54432	8.27612	LOC106428178	PREDICTED: glutamate receptor 1.2-like [Brassica napus]
XLOC_053214	-3.35755	-4.24207	not3	XP_002873878.1 transcription regulator NOT2/NOT3/NOT5 family protein [Arabidopsis lyrata]
LOC106445294	8.29155	9.10329	LOC106445294	PREDICTED: NAC domain-containing protein 100-like [Brassica oleracea]
LOC106449450	2.99646	2.19005	LOC106449450	PREDICTED: Uncharacterized protein [Brassica napus]
LOC106359543	5.86625	9.3443	BNAC02G03350D	PREDICTED: Uncharacterized protein [Brassica napus]
LOC106387949	3.40939	2.98398	LOC106387949	PREDICTED: MATE efflux family protein 5-like [Brassica napus]
LOC106408675	-11.9778	-11.348	LOC106408675	PREDICTED: protein SCAR2-like [Brassica napus]
LOC106435635	2.81486	5.72552	LOC106435635	PREDICTED: pyruvate, phosphate dikinase regulatory protein 2-like isoform X1 [Brassica napus]
XLOC_040671	-9.48516	-8.85591	-	PREDICTED: Uncharacterized protein [Brassica napus]
LOC106402696	-6.18735	-10.2487	LOC106402696	F-box and associated interaction domains-containing protein [Arabidopsis thaliana]
LOC106418509	4.00044	4.89515	LOC106418509	PREDICTED: serine/threonine-protein kinase Nek7-like [Brassica napus]
LOC106396190	2.67757	11.0247	LOC106396190	PREDICTED: Uncharacterized protein [Brassica napus]
XLOC_076492	3.02438	2.54137	-	PREDICTED: Uncharacterized protein [Brassica napus]
LOC106389826	5.09452	5.57635	LOC106389826	PREDICTED: nucleolar protein 58-like [Brassica napus]
LOC106431953	-2.20742	-2.01478	LOC106431953	PREDICTED: indole-3-acetic acid-amido synthetase GH3.17-like [Brassica napus]
LOC106371355	-4.64386	-3.59376	LOC106371355	PREDICTED: probable receptor-like protein kinase At1g80640 [Brassica napus]
XLOC_048782	3.51457	8.09452	ACT3	PREDICTED: Uncharacterized protein [Brassica napus]
XLOC_055237	4.45943	4.36457	-	XP_013669559.1 PREDICTED: uncharacterized protein LOC106373995 [Brassica napus]
LOC106372585	3.12653	7.78136	LOC106372585	PREDICTED: phosphatidylinositol N-acetylglucosaminyltransferase gpi3 subunit-like [Brassica napus]
LOC106404041	3.05387	2.68806	LOC106404041	PREDICTED: uncharacterized protein LOC106404041 [Brassica napus]
LOC106430591	3.93161	4.85244	LOC106430591	PREDICTED: 50S ribosomal protein L17-like [Brassica napus]
LOC106402410	-7.47573	-2.70695	LOC106402410	PREDICTED: pentatricopeptide repeat-containing protein At1g02060, chloroplastic-like [Brassica napus]
LOC106371059	4.80824	10.751	LOC106371059	PREDICTED: F-box/LRR-repeat protein At1g48400-like [Brassica napus]
LOC106397086	-9.04075	-11.5507	LOC106397086	PREDICTED: SH3 and multiple ankyrin repeat domains protein 1-like [Brassica napus]
LOC106442983	-2.82938	-3.56817	LOC106442983	PREDICTED: type I inositol polyphosphate 5-phosphatase 10-like [Brassica napus]
LOC106380515	4.4159	14.3482	LOC106380515	PREDICTED: diacylglycerol kinase 1-like [Brassica napus]
XLOC_034660	8.40939	7.51833	-	XP_018477388.1 PREDICTED: uncharacterized protein LOC108848500 [Raphanus sativus]
XLOC_048448	9.69116	8.6677	-	PREDICTED: Uncharacterized protein [Brassica napus]
LOC111214328	-6.37504	-6.35168	LOC111214328	PREDICTED: F-box/LRR-repeat protein 15-like isoform X1 [Brassica napus]
LOC106422383	-12.0224	-10.8791	LOC106422383	PREDICTED: probable phospholipid hydroperoxide glutathione peroxidase 6, mitochondrial isoform X1 [Brassica napus]
LOC106433061	3.22929	11.5714	LOC106433061	PREDICTED: ELMO domain-containing protein A-like isoform X1 [Brassica rapa]
XLOC_067189	-12.3745	-10.2208	rlmN	PREDICTED: Uncharacterized protein [Brassica napus]
LOC106426666	6.16269	12.3078	LOC106426666	PREDICTED: histone-lysine N-methyltransferase EZA1-like [Brassica napus]
LOC106381178	5.09536	11.2312	LOC106381178	PREDICTED: LOW QUALITY PROTEIN: probable pectinesterase/pectinesterase inhibitor 25 [Brassica oleracea]
LOC106449598	-10.0901	-9.20457	LOC106449598	PREDICTED: protein Asterix [Brassica napus]
LOC106394550	3.19265	6.02808	LOC106394550	PREDICTED: probable WRKY transcription factor 46 isoform X1 [Brassica oleracea]
XLOC_013521	-3.88355	-3.81323	COG8	PREDICTED: Uncharacterized protein [Brassica napus]
LOC106371348	3.0507	2.20257	LOC106371348	PREDICTED: tubby-like F-box protein 1 [Brassica napus]
LOC106365411	-3.44057	-3.34341	LOC106365411	PREDICTED: glutathione gamma-glutamylcysteinyltransferase 2 [Brassica napus]
LOC106365655	12.388	13.1055	LOC106365655	PREDICTED: protein REVEILLE 5-like [Brassica napus]
LOC106353229	5.02772	10.9778	LOC106353229	PREDICTED: adenylosuccinate synthetase, chloroplastic-like [Brassica rapa]
LOC106366112	-2.41873	-2.02697	LOC106366112	PREDICTED: ER membrane protein complex subunit 3 [Brassica rapa]
LOC106410675	2.58496	2.33015	LOC106410675	PREDICTED: Uncharacterized protein [Brassica napus]
LOC111201878	3.43582	7.92679	LOC111201878	PREDICTED: protein RETICULATA-RELATED 4, chloroplastic [Brassica rapa]
LOC106418414	5.23634	3.43024	LOC106418414	PREDICTED: superoxide dismutase [Mn] 1, mitochondrial-like [Brassica napus]
LOC106349210	3.31169	14.7569	LOC106349210	PREDICTED: probable galacturonosyltransferase 9 [Brassica napus]
LOC106367755	3.69571	2.38247	LOC106367755	PREDICTED: probable LRR receptor-like serine/threonine-protein kinase At3g47570 [Brassica napus]
LOC106359966	-2.35364	-2.72418	LOC106359966	PREDICTED: Uncharacterized protein [Brassica napus]
LOC111206339	2.0607	2.83376	LOC111206339	PREDICTED: Uncharacterized protein [Brassica napus]
LOC106380802	4.32076	11.2368	LOC106380802	PREDICTED: mitochondrial fission 1 protein B [Brassica napus]
LOC106390635	-13.0113	-2.6974	BNAC09G24810D	PREDICTED: Uncharacterized protein [Brassica napus]
LOC106364061	-2.5242	-2.44774	LOC106364061	PREDICTED: ethylene-responsive transcription factor ERF003-like [Brassica oleracea]
LOC106347624	5.02354	7.23202	LOC106347624	PREDICTED: non-heme chloroperoxidase CPO-A1-like [Brassica napus]
XLOC_097370	3.63187	4.90548	SMC1	PREDICTED: Uncharacterized protein [Brassica napus]
LOC111198186	-5.11374	-3.10063	LOC111198186	furry [Arabidopsis thaliana]
LOC106403427	4.96963	2.80194	LOC106403427	PREDICTED: Uncharacterized protein [Brassica napus]
LOC106359778	5.41801	12.035	LOC106359778	PREDICTED: choline-phosphate cytidylyltransferase 1-like [Brassica napus]
LOC106416656	6.10852	8.02237	LOC106416656	PREDICTED: receptor-like cytosolic serine/threonine-protein kinase RBK1 isoform X1 [Brassica napus]
LOC106396886	-2.18833	-2.2119	LOC106396886	PREDICTED: pre-mRNA-splicing factor CWC25 homolog [Brassica napus]
XLOC_026235	4.46241	9.16323	OBE1	PREDICTED: Uncharacterized protein [Brassica napus]
LOC106392282	5.43009	7.18488	LOC106392282	PREDICTED: F-box/kelch-repeat protein OR23-like [Brassica napus]
LOC106441493	-5.26106	-5.59054	LOC106441493	PREDICTED: Uncharacterized protein [Brassica napus]
LOC111213733	4.69581	13.3987	LOC111213733	PREDICTED: Uncharacterized protein [Brassica napus]
LOC106419008	4.14975	4.18982	LOC106419008	PREDICTED: Uncharacterized protein [Brassica napus]
XLOC_055385	-3.22721	-2.55491	OVA2	PREDICTED: Uncharacterized protein [Brassica napus]
LOC106359145	-4.12711	-9.12928	LOC106359145	PREDICTED: Uncharacterized protein [Brassica napus]
LOC106418311	5.4583	13.3025	LOC106418311	PREDICTED: bZIP transcription factor 28-like [Brassica napus]
LOC106392041	-10.8138	-2.82312	LOC106392041	PREDICTED: E3 ubiquitin-protein ligase At1g63170-like [Brassica napus]
XLOC_019423	4.41636	2.52905	-	PREDICTED: Uncharacterized protein [Brassica napus]
LOC106437911	-11.8714	-10.9464	LOC106437911	PREDICTED: phosphoinositide phosphatase SAC8 isoform X1 [Brassica napus]
LOC106359555	4.70044	8.95613	LOC106359555	PREDICTED: ras-related protein RABC2a-like [Brassica oleracea]
LOC111214063	2.80323	10.5539	LOC111214063	PREDICTED: Uncharacterized protein [Brassica napus]
LOC106354355	8.44783	4.97976	LOC106354355	PREDICTED: myb-related protein 308-like [Brassica napus]
LOC106352759	5.93074	4.97728	LOC106352759	PREDICTED: cell division control protein 48 homolog D-like [Brassica napus]
LOC106381467	11.427	9.85591	LOC106381467	PREDICTED: Uncharacterized protein [Brassica napus]
LOC106422810	8.54432	9.72565	LOC106422810	PREDICTED: cyclin-B1-3-like [Brassica napus]
LOC106358608	4.74723	10.0724	LOC106358608	PREDICTED: protein DJ-1 homolog C-like [Brassica napus]
LOC106439344	3.1443	4.7285	LOC106439344	PREDICTED: exocyst complex component SEC15B-like [Brassica napus]
LOC111214506	-11.2819	-12.9056	LOC111214506	PREDICTED: serine/threonine-protein kinase HT1-like [Brassica napus]
LOC106425483	5.16993	3.58496	LOC106425483	PREDICTED: disease resistance protein LAZ5-like [Camelina sativa]
XLOC_034961	-5.2582	-4.78005	GDPDL3	XP_013718583.1 PREDICTED: glycerophosphodiester phosphodiesterase GDPDL3-like [Brassica napus]
LOC106372906	2.42469	2.48543	LOC106372906	ethylene responsive element binding factor -related [Brassica oleracea]
XLOC_074697	2.77138	2.1302	At1g67520	PREDICTED: Uncharacterized protein [Brassica napus]
LOC106368172	5.2048	7.16993	LOC106368172	PREDICTED: basic leucine zipper 61-like [Brassica napus]
LOC106402061	-2.16227	-2.06107	LOC106402061	PREDICTED: ketohexokinase [Brassica napus]
XLOC_049539	3.48279	7.84235	SCRM	PREDICTED: Uncharacterized protein [Brassica napus]
LOC106392303	4.4276	5.39391	LOC106392303	PREDICTED: cytochrome b6-f complex iron-sulfur subunit, chloroplastic [Brassica oleracea]
LOC106438872	11.5603	8.39705	LOC106438872	PREDICTED: probable calcium-binding protein CML40 [Brassica rapa]
LOC106365537	8.69116	5.01792	LOC106365537	PREDICTED: Uncharacterized protein [Brassica napus]
LOC106392048	-11.28	-4.71257	LOC106392048	PREDICTED: lysophospholipid acyltransferase LPEAT2 isoform X2 [Brassica oleracea]
LOC106417640	2.46314	10.4235	LOC106417640	PREDICTED: classical arabinogalactan protein 4-like [Brassica napus]
LOC106356957	2.20033	3.49599	LOC106356957	PREDICTED: calcium-binding protein CML38-like [Brassica oleracea]
LOC106371781	-5.77007	-5.19967	LOC106371781	PREDICTED: F-box protein At3g26010-like [Brassica rapa]
LOC111198732	5.02354	7.23202	LOC111198732	PREDICTED: non-heme chloroperoxidase CPO-A1-like [Brassica napus]
LOC106358872	-8.71425	8.1964	LOC106358872	PREDICTED: uncharacterized protein LOC106358872 [Brassica napus]
LOC106415821	2.10502	2.2624	LOC106415821	PREDICTED: peptidyl-prolyl cis-trans isomerase FKBP20-1 [Brassica rapa]
XLOC_092625	7.94642	9.00375	-	PREDICTED: Uncharacterized protein [Brassica napus]
XLOC_068150	9.82231	11.3627	MENB	XP_013635704.1 PREDICTED: protein TIME FOR COFFEE isoform X1 [Brassica oleracea]
XLOC_053114	4.66067	6.88921	ftsH2	PREDICTED: Uncharacterized protein [Brassica napus]
LOC106446417	10.0407	3.62718	LOC106446417	PREDICTED: cell division cycle 20.2, cofactor of APC complex-like [Brassica napus]
LOC106418856	4.81816	5.75489	LOC106418856	PREDICTED: FHA domain-containing protein PS1-like [Brassica napus]
LOC106413921	-3.98326	-4.6389	LOC106413921	PREDICTED: Uncharacterized protein [Brassica napus]
LOC106443209	2.35298	4.4827	LOC106443209	PREDICTED: protein kish [Brassica rapa]
LOC106372316	-9.22743	-15.0127	LOC106372316	PREDICTED: probable fructose-bisphosphate aldolase 1, chloroplastic [Brassica napus]
LOC106437933	-3.54137	-5.14296	LOC106437933	PREDICTED: Uncharacterized protein [Brassica napus]
LOC106398204	8.75933	10.5762	LOC106398204	PREDICTED: ethylene-responsive transcription factor 13-like [Brassica rapa]
LOC106347348	-3.48529	-2.7815	LOC106347348	PREDICTED: caffeic acid 3-O-methyltransferase-like [Brassica napus]
LOC106433064	3.20568	5.42291	LOC106433064	PREDICTED: Uncharacterized protein [Brassica napus]
LOC106389825	3.97728	2.85244	LOC106389825	PREDICTED: nuclear pore complex protein NUP58-like [Brassica napus]
LOC106429733	2.86942	4.2854	LOC106429733	PREDICTED: pentatricopeptide repeat-containing protein At3g04130, mitochondrial [Brassica napus]
LOC111211535	4.51772	12.6839	LOC111211535	PREDICTED: rRNA-processing protein fcf2-like isoform X1 [Brassica oleracea]
LOC106385463	-6.71882	-8.05889	LOC106385463	PREDICTED: transcription factor MYB57-like [Brassica napus]
XLOC_053939	4.55484	12.8144	-	PREDICTED: Uncharacterized protein [Brassica napus]
LOC111211553	2.62418	2.45434	LOC111211553	PREDICTED: Uncharacterized protein [Brassica napus]
LOC106391828	-7.64942	-2.53583	LOC106391828	PREDICTED: peptidyl-prolyl cis-trans isomerase FKBP16-3, chloroplastic-like [Brassica napus]
XLOC_084419	-8.83605	-10.4919	-	XP_018458036.1 PREDICTED: uncharacterized protein LOC108828866 [Raphanus sativus]
LOC106433056	2.97951	9.8895	LOC106433056	PREDICTED: T-complex protein 1 subunit theta [Brassica napus]
LOC106415444	2.74935	8.63178	LOC106415444	PREDICTED: Uncharacterized protein [Brassica napus]
LOC106440348	4.64576	11.8337	LOC106440348	PREDICTED: G patch domain-containing protein 8-like [Brassica napus]
XLOC_003650	12.5134	10.5949	At2g03410	PREDICTED: Uncharacterized protein [Brassica napus]
XLOC_002445	2.15314	3.02258	ISU1	PREDICTED: Uncharacterized protein [Brassica napus]
LOC106425817	-10.9586	-13.5318	LOC106425817	PREDICTED: tubulin alpha-3 chain-like [Brassica napus]
LOC106345464	8.14636	4.30581	LOC106345464	PREDICTED: transcription factor DIVARICATA [Brassica napus]
XLOC_051209	4.70782	8.09452	-	PREDICTED: Uncharacterized protein [Brassica napus]
LOC106350066	11.961	10.4409	LOC106350066	PREDICTED: Uncharacterized protein [Brassica napus]
LOC106436013	5.23704	4.72489	LOC106436013	PREDICTED: laccase-11-like [Brassica napus]
LOC106354397	-3.87447	-8.65583	LOC106354397	PREDICTED: zinc finger CCCH domain-containing protein 44-like [Brassica napus]
LOC106404779	-12.2398	-8.78136	LOC106404779	PREDICTED: Uncharacterized protein [Brassica napus]
XLOC_078048	11.6348	10.1163	-	PREDICTED: Uncharacterized protein [Brassica napus]
LOC106425357	-2.03219	-2.19621	LOC106425357	PREDICTED: Uncharacterized protein [Brassica napus]
XLOC_097610	11.6073	9.96578	-	XP_013672284.1 PREDICTED: uncharacterized protein LOC106376713 isoform X2 [Brassica napus]
LOC111200676	4.57844	3.26621	LOC111200676	PREDICTED: RING-H2 finger protein ATL33-like [Brassica rapa]
LOC106402651	-3.21755	-2.34717	LOC106402651	PREDICTED: bifunctional protein FolD 1, mitochondrial-like isoform X1 [Brassica napus]
LOC106387364	-10.7482	-2.56071	LOC106387364	PREDICTED: pentatricopeptide repeat-containing protein At2g37310 [Brassica napus]
XLOC_090290	10.3916	9.75377	-	XP_007161613.1 hypothetical protein PHAVU_001G084100g, partial [Phaseolus vulgaris]
LOC106350057	-8.55714	-10.5051	LOC106350057	PREDICTED: Uncharacterized protein [Brassica napus]
LOC111210817	2.37384	2.15272	LOC111210817	PREDICTED: E3 ubiquitin-protein ligase KEG isoform X1 [Brassica napus]
LOC106425976	8.1964	-2.79273	LOC106425976	PREDICTED: caffeic acid 3-O-methyltransferase-like [Brassica napus]
LOC106392028	-13.6158	-4.94544	BNAC04G50600D	PREDICTED: ATG8-interacting protein 1-like [Brassica rapa]
LOC106389042	-4.80735	-6.59495	LOC106389042	PREDICTED: probable E3 ubiquitin ligase SUD1 [Brassica napus]
LOC106446972	-3.1798	3.72123	LOC106446972	PREDICTED: 17.6 kDa class I heat shock protein 2-like [Brassica napus]
LOC111210222	-3.55904	-2.52356	LOC111210222	PREDICTED: Uncharacterized protein [Brassica napus]
LOC106438520	-4.27339	-4.60751	LOC106438520	PREDICTED: protein TIC 22, chloroplastic-like [Brassica napus]
LOC106439177	-10.0768	-8.78136	LOC106439177	PREDICTED: syncoilin-like [Brassica napus]
LOC106451497	3.45623	3.09637	LOC106451497	PREDICTED: Uncharacterized protein [Brassica napus]
LOC106438613	8.58246	7.56309	LOC106438613	PREDICTED: red chlorophyll catabolite reductase, chloroplastic-like [Brassica napus]
LOC106392266	4.78298	12.7936	LOC106392266	PREDICTED: oligoribonuclease-like [Brassica napus]
LOC106431116	-2.62948	-2.46678	LOC106431116	PREDICTED: protein EARLY RESPONSIVE TO DEHYDRATION 15-like [Brassica napus]
LOC106391506	-3.12983	-3.0831	LOC106391506	PREDICTED: RNA-binding protein CP29B, chloroplastic-like isoform X1 [Brassica napus]
LOC106404962	5.10154	8.38082	LOC106404962	PREDICTED: F-box/WD repeat-containing protein pof1-like [Brassica napus]
LOC106411821	5.22784	11.7157	LOC106411821	PREDICTED: cell division cycle protein 123 homolog [Brassica napus]
LOC106359805	-2.19963	-2.18547	LOC106359805	PREDICTED: Uncharacterized protein [Brassica napus]
LOC106391821	-12.5722	-2.58896	LOC106391821	PREDICTED: protein IQ-DOMAIN 14-like [Brassica napus]
LOC106381373	-5.10852	-4.85244	LOC106381373	PREDICTED: probable xyloglucan 6-xylosyltransferase 5 [Brassica rapa]
LOC106436994	-2.25322	-3.59418	LOC106436994	PREDICTED: MATH domain-containing protein At5g43560-like [Brassica napus]
XLOC_039122	4.55297	3.36565	At1g04910	XP_013600881.1 PREDICTED: uncharacterized protein At1g04910-like [Brassica oleracea]
LOC106442827	-4.54019	-10.4339	LOC106442827	PREDICTED: Uncharacterized protein [Brassica napus]
LOC106422764	-4.90689	-3.11305	LOC106422764	PREDICTED: temperature-sensitive omega-3 fatty acid desaturase, chloroplastic [Brassica napus]
LOC106345313	4.52356	6.62936	LOC106345313	PREDICTED: syntaxin-42 [Brassica napus]
LOC106437872	2.33947	2.47925	LOC106437872	PREDICTED: E3 ubiquitin-protein ligase PUB23 [Brassica rapa]
LOC106446098	4.48113	3.27538	LOC106446098	PREDICTED: CBL-interacting serine/threonine-protein kinase 2-like [Brassica napus]
XLOC_051904	-8.07682	8.835	RPP5	ACP30601.1 disease resistance protein [Brassica rapa]
LOC106371205	-12.4085	-2.82254	LOC106371205	PREDICTED: Uncharacterized protein [Brassica napus]
XLOC_037244	3.60486	9.74819	-	PREDICTED: Uncharacterized protein [Brassica napus]
LOC106352695	11.3182	9.54432	LOC106352695	PREDICTED: germin-like protein subfamily 1 member 13 [Brassica rapa]
LOC106454536	10.3844	2.93074	LOC106454536	PREDICTED: late embryogenesis abundant protein At1g64065 [Brassica rapa]
XLOC_055236	-4.4975	-8.70275	EMB2731	PREDICTED: Uncharacterized protein [Brassica napus]
LOC106439312	2.80653	2.89228	LOC106439312	PREDICTED: probable serine/threonine-protein kinase At1g01540 [Brassica napus]
LOC111215615	-7.17393	-3.87915	LOC111215615	PREDICTED: E3 ubiquitin-protein ligase CCNB1IP1 homolog isoform X2 [Brassica napus]
LOC106391556	-7.77686	-2.51898	LOC106391556	PREDICTED: mannose-1-phosphate guanylyltransferase 1-like [Brassica napus]
XLOC_082427	-10.5918	-3.7761	SAC8	PREDICTED: Uncharacterized protein [Brassica napus]
LOC106358332	3.49301	5.12276	LOC106358332	PREDICTED: ribosomal RNA small subunit methyltransferase B-like isoform X2 [Brassica oleracea]
LOC106434799	-5.95267	-13.2428	LOC106434799	PREDICTED: ras-related protein RABG3e [Brassica rapa]
LOC106447567	2.50973	4.41785	LOC106447567	PREDICTED: DNA repair protein complementing XP-C cells homolog isoform X2 [Brassica napus]
LOC106396118	-11.1799	-11.8297	LOC106396118	PREDICTED: Uncharacterized protein [Brassica napus]
LOC111213781	8.61102	5.926	LOC111213781	PREDICTED: Uncharacterized protein [Brassica napus]
LOC106361521	-4.1622	-3.65495	LOC106361521	PREDICTED: transcription factor DIVARICATA-like [Brassica napus]
LOC106381762	-5.84549	11.3087	LOC106381762	PREDICTED: 3-oxoacyl-[acyl-carrier-protein] synthase I, chloroplastic-like isoform X1 [Brassica napus]
LOC106359868	2.24898	2.53312	LOC106359868	PREDICTED: Uncharacterized protein [Brassica napus]
XLOC_018877	4.54279	9.56351	ABCB11	XP_013694092.1 PREDICTED: ABC transporter B family member 11-like [Brassica napus]
LOC106412305	7.0951	10.0544	LOC106412305	PREDICTED: glutathione S-transferase T3-like [Brassica napus]
XLOC_060694	-10.973	-10.7114	PCO3	PREDICTED: Uncharacterized protein [Brassica napus]
LOC106439027	-10.0634	-4.82667	LOC106439027	PREDICTED: probable sucrose-phosphatase 1 [Brassica napus]
LOC106361402	-4.30581	-2.14684	LOC106361402	PREDICTED: calcium-transporting ATPase 2, plasma membrane-type-like [Brassica napus]
LOC106438543	2.15544	2.23967	LOC106438543	PREDICTED: probable ubiquitin-like-specific protease 2A [Brassica napus]
LOC106353488	2.59495	2.61973	LOC106353488	PREDICTED: F-box protein SKP2B-like [Brassica napus]
LOC106447613	4.46271	5.5597	LOC106447613	PREDICTED: probable carboxylesterase 12 [Brassica rapa]
LOC106381835	5.85333	12.7049	LOC106381835	PREDICTED: Uncharacterized protein [Brassica napus]
LOC106433276	5.21521	4.25854	LOC106433276	PREDICTED: splicing factor 3B subunit 3-like [Brassica napus]
LOC106390764	2.73997	3.70864	LOC106390764	PREDICTED: protein N-terminal asparagine amidohydrolase-like [Brassica napus]
LOC106391965	-12.1228	-3.62449	LOC106391965	PREDICTED: B3 domain-containing transcription factor NGA1-like [Brassica napus]
LOC106439504	-5.1319	-2.92091	LOC106439504	PREDICTED: GDSL esterase/lipase 4-like [Brassica napus]
LOC106382948	-6.22159	-2.52546	LOC106382948	PREDICTED: soluble inorganic pyrophosphatase 6, chloroplastic-like [Brassica rapa]
XLOC_088759	-10.3219	-10.2448	At5g22090	PREDICTED: Uncharacterized protein [Brassica napus]
LOC106447328	10.1163	11.7384	LOC106447328	PREDICTED: probable serine/threonine-protein kinase kinX [Brassica oleracea]
LOC111210558	3.57635	2.45943	LOC111210558	PREDICTED: nitrate reductase [NADH], clone PBNBR1412 [Brassica oleracea]
LOC106365541	-6.76818	-10.2644	LOC106365541	PREDICTED: uncharacterized protein LOC106365541 [Brassica napus]
LOC106353512	-2.19447	-3.02975	LOC106353512	PREDICTED: protein MIZU-KUSSEI 1 [Brassica oleracea]
LOC106368511	2.69953	3.34353	LOC106368511	PREDICTED: protein CAJ1-like [Brassica napus]
XLOC_076171	3.86014	10.8688	-	XP_018457150.1 PREDICTED: lysine-specific demethylase JMJ706-like isoform X2 [Raphanus sativus]
LOC106375989	2.15428	3.28372	LOC106375989	PREDICTED: probable polygalacturonase [Brassica rapa]
LOC111209355	-6.43463	-10.8559	LOC111209355	PREDICTED: Uncharacterized protein [Brassica napus]
LOC106450782	-5.15695	-4.5932	LOC106450782	PREDICTED: 10 kDa chaperonin-like [Brassica napus]
LOC106445904	-2.02725	-4.1883	LOC106445904	PREDICTED: probable protein S-acyltransferase 4 [Brassica napus]
LOC106413732	9.25941	11.852	LOC106413732	PREDICTED: Uncharacterized protein [Brassica napus]
LOC106410403	-11.5281	-11.0752	LOC106410403	PREDICTED: universal stress protein PHOS32 [Brassica rapa]
LOC106371701	-3.97179	-5.57801	LOC106371701	PREDICTED: indole-3-acetaldehyde oxidase-like [Brassica napus]
LOC106347272	5.31455	4.00338	LOC106347272	PREDICTED: glycine-rich RNA-binding protein 10-like [Brassica napus]
LOC106405963	-8.47505	-5.17092	LOC106405963	PREDICTED: pyridoxal 5'-phosphate synthase subunit PDX1.1 [Brassica oleracea]
LOC111207517	2.80062	2.9183	LOC111207517	PREDICTED: Uncharacterized protein [Brassica napus]
XLOC_103601	4.38617	7.22772	DESI1	XP_013637880.1 PREDICTED: desumoylating isopeptidase 1-like [Brassica oleracea]
LOC106445590	2.07223	3.17477	LOC106445590	PREDICTED: transcription factor MYB34-like [Brassica napus]
LOC106365637	3.02191	3.59991	LOC106365637	PREDICTED: pentatricopeptide repeat-containing protein At4g01030, mitochondrial [Brassica napus]
LOC106389827	3.71963	4.68952	LOC106389827	PREDICTED: uncharacterized protein LOC106389827 [Brassica napus]
LOC106349266	4.05063	10.9391	LOC106349266	PREDICTED: plant UBX domain-containing protein 1 isoform X1 [Brassica rapa]
LOC106381177	4.68164	11.2761	LOC106381177	PREDICTED: alpha-L-arabinofuranosidase 1-like [Brassica napus]
LOC106410578	-3.18073	-2.31972	LOC106410578	PREDICTED: 21 kDa protein-like [Brassica oleracea]
LOC111197977	2.89616	2.75049	LOC111197977	PREDICTED: ethylene-responsive transcription factor ERF016-like [Brassica oleracea]
LOC111206705	10.0813	9.14636	LOC111206705	PREDICTED: ATP-dependent DNA helicase PIF1-like [Brassica napus]
LOC106441009	2.07983	2.65627	LOC106441009	nuclease [Arabidopsis thaliana]
LOC106399538	11.1485	12.3554	LOC106399538	PREDICTED: uncharacterized protein LOC103861246 [Brassica rapa]
LOC106365709	-11.7099	-12.0096	LOC106365709	PREDICTED: Uncharacterized protein [Brassica napus]
LOC106416084	4.45213	5.00067	LOC106416084	PREDICTED: Uncharacterized protein [Brassica napus]
LOC106397420	3.7285	3.21539	LOC106397420	PREDICTED: transcription factor TGA5 [Brassica oleracea]
LOC106374033	2.52438	9.06788	LOC106374033	PREDICTED: thioredoxin reductase 2-like [Brassica napus]
LOC111215222	7.93074	11.8258	LOC111215222	PREDICTED: methionine aminopeptidase 1D, chloroplastic/mitochondrial-like [Brassica napus]
XLOC_104657	9.64386	6.82443	CPSF73-I	XP_018440965.1 PREDICTED: cleavage and polyadenylation specificity factor subunit 3-I [Raphanus sativus]
LOC106430333	6.09592	9.30682	LOC106430333	PREDICTED: protein TRANSPARENT TESTA 12-like [Brassica napus]
LOC106353238	4.55766	10.1293	LOC106353238	threonine-tRNA ligase 2 [Arabidopsis thaliana]
XLOC_004652	2.59585	9.16323	SKIP19	XP_009121666.1 PREDICTED: F-box protein SKIP19-like [Brassica rapa]
LOC106423173	7.84549	7.56986	LOC106423173	PREDICTED: Uncharacterized protein [Brassica napus]
XLOC_064915	-3.75434	-2.04775	RH22	XP_013585523.1 PREDICTED: DEAD-box ATP-dependent RNA helicase 22 [Brassica oleracea]
LOC106362420	-2.5337	-2.35284	LOC106362420	PREDICTED: probable xyloglucan endotransglucosylase/hydrolase protein 33 [Brassica napus]
LOC106442692	-2.76834	3.79941	LOC106442692	PREDICTED: random slug protein 5-like [Brassica napus]
LOC106391736	-9.6786	-3.51215	LOC106391736	PREDICTED: histone chaperone ASF1-like [Brassica oleracea]
LOC106440823	3.49033	4.25873	LOC106440823	copia-like polyprotein [Arabidopsis thaliana]
LOC106399221	8.82761	12.9996	LOC106399221	PREDICTED: Uncharacterized protein [Brassica napus]
LOC106347354	10.5887	4.39046	LOC106347354	PREDICTED: TOM1-like protein 2 [Brassica napus]
LOC106401990	6.74974	9.64776	LOC106401990	PREDICTED: ATP-dependent zinc metalloprotease FtsH-like [Brassica napus]
LOC111209733	2.1752	4.65535	LOC111209733	mutator-like transposase-like [Arabidopsis thaliana]
XLOC_003848	2.94952	4.53186	-	PREDICTED: Uncharacterized protein [Brassica napus]
XLOC_076078	-9.71425	-9.4023	-	PREDICTED: Uncharacterized protein [Brassica napus]
XLOC_064036	2.61398	2.05221	At1g56130	XP_013725264.1 PREDICTED: probable LRR receptor-like serine/threonine-protein kinase At1g56130 [Brassica napus]
LOC106418646	-3.23156	-2.9386	LOC106418646	PREDICTED: MLO-like protein 11 [Brassica napus]
LOC106385256	-2	-2.06413	LOC106385256	PREDICTED: ethylene-responsive transcription factor CRF3-like [Brassica napus]
LOC106368630	11.2268	12.7099	LOC106368630	PREDICTED: Uncharacterized protein [Brassica napus]
LOC106399477	-12.0373	-10.4409	BNAC05G38640D	PREDICTED: E3 ubiquitin-protein ligase RNF170-like isoform X4 [Brassica napus]
LOC106397049	9.47843	9.20457	LOC106397049	PREDICTED: terpenoid synthase 28-like isoform X1 [Brassica napus]
XLOC_041058	9.93664	8.42347	-	PREDICTED: Uncharacterized protein [Brassica napus]
LOC106424482	-2.17513	6.99152	LOC106424482	PREDICTED: probable inactive serine/threonine-protein kinase fnkC isoform X1 [Brassica napus]
LOC106437455	2.18423	3.01282	LOC106437455	transmembrane protein [Arabidopsis thaliana]
LOC106438661	-4.62151	-3.12909	LOC106438661	PREDICTED: heterodimeric geranylgeranyl pyrophosphate synthase small subunit, chloroplastic [Brassica oleracea]
LOC106425053	-2.32193	-3.18322	LOC106425053	PREDICTED: Uncharacterized protein [Brassica napus]
LOC106384895	-3.45943	-4.58794	LOC106384895	PREDICTED: very-long-chain (3R)-3-hydroxyacyl-CoA dehydratase PASTICCINO 2 [Brassica rapa]
LOC106371213	-7.28019	-2.55445	LOC106371213	PREDICTED: vesicle-associated protein 1-2 [Brassica oleracea]
LOC106385694	2.46474	2.30426	LOC106385694	PREDICTED: INO80 complex subunit B-like isoform X1 [Brassica rapa]
LOC106452918	3.41626	5.88753	LOC106452918	PREDICTED: Uncharacterized protein [Brassica napus]
LOC106392034	-12.2086	-3.96286	LOC106392034	PREDICTED: O-glucosyltransferase rumi homolog [Brassica napus]
LOC106365948	2.3322	3.03684	LOC106365948	PREDICTED: amino acid permease 3 [Brassica oleracea]
LOC106420295	5.04298	10.2722	LOC106420295	PREDICTED: Uncharacterized protein [Brassica napus]
LOC106373032	5.92949	9.47168	LOC106373032	PREDICTED: Uncharacterized protein [Brassica napus]
LOC106420538	-10.6165	-3.21864	LOC106420538	PREDICTED: aspartate--tRNA ligase 2, cytoplasmic-like [Brassica napus]
LOC106397099	2.44032	2.51734	LOC106397099	PREDICTED: Uncharacterized protein [Brassica napus]
LOC106389136	3.19917	3.1893	LOC106389136	PREDICTED: Uncharacterized protein [Brassica napus]
LOC106377177	-3.72104	-3.41075	LOC106377177	PREDICTED: lycopene beta cyclase, chloroplastic [Brassica napus]
LOC106404771	3.61667	9.4023	LOC106404771	PREDICTED: Uncharacterized protein [Brassica napus]
LOC106417677	-2.53605	3.67914	LOC106417677	PREDICTED: probable 2-oxoglutarate-dependent dioxygenase At3g49630 isoform X1 [Brassica napus]
LOC106356850	3.69126	5.42746	LOC106356850	PREDICTED: protein FATTY ACID EXPORT 1, chloroplastic-like [Brassica napus]
LOC106426599	4.62588	11.3772	LOC106426599	PREDICTED: bifunctional L-3-cyanoalanine synthase/cysteine synthase-like [Brassica napus]
LOC106418768	-2.78374	-3.20163	LOC106418768	PREDICTED: DEAD-box ATP-dependent RNA helicase 5-like [Brassica napus]
XLOC_093326	2	7.32193	At1g34300	XP_013700422.1 PREDICTED: G-type lectin S-receptor-like serine/threonine-protein kinase At1g34300 [Brassica napus]
LOC106407034	-8.03831	-7.5157	LOC106407034	PREDICTED: alcohol dehydrogenase-like 4 [Brassica napus]
LOC106445285	3.34341	4.41218	LOC106445285	PREDICTED: probable UDP-N-acetylglucosamine--peptide N-acetylglucosaminyltransferase SEC [Brassica napus]
LOC106368536	-4.69209	-2.4185	LOC106368536	guanine nucleotide-binding protein alpha-1 subunit [Brassica napus]
LOC106438808	4.52356	8.43741	LOC106438808	PREDICTED: Uncharacterized protein [Brassica napus]
LOC106432553	3.6681	11.2786	LOC106432553	PREDICTED: metallothionein-like protein type 2, MT2-4/MT2-25 [Brassica rapa]
LOC106382272	5.99247	3.01792	LOC106382272	PREDICTED: receptor-like protein 12 [Brassica napus]
LOC106433256	4.39461	2.64948	LOC106433256	PREDICTED: protein phosphatase 2C 37-like [Brassica oleracea]
XLOC_021127	2.28518	2.11784	ABCG31	PREDICTED: Uncharacterized protein [Brassica napus]
XLOC_037850	2.43861	2.34789	-	PREDICTED: Uncharacterized protein [Brassica napus]
XLOC_056283	-11.6303	-8.96578	-	PREDICTED: Uncharacterized protein [Brassica napus]
LOC106426645	-4.09676	-3.14897	LOC106426645	PREDICTED: BES1/BZR1 homolog protein 2 [Brassica rapa]
XLOC_062705	4.8413	2.93554	BGLU11	XP_013744774.1 PREDICTED: beta-glucosidase 4-like [Brassica napus]
LOC106439308	5.45943	6.31366	LOC106439308	PREDICTED: protein NETWORKED 1C-like [Brassica napus]
LOC106428089	5.59421	16.6464	LOC106428089	PREDICTED: uncharacterized protein At5g48480-like [Brassica napus]
LOC106433269	9.00375	5.67713	LOC106433269	PREDICTED: Uncharacterized protein [Brassica napus]
LOC106385114	3.50589	5.60204	LOC106385114	PREDICTED: Uncharacterized protein [Brassica napus]
LOC106367239	2.41323	2.05745	LOC106367239	PREDICTED: protein LYK5-like [Brassica napus]
LOC106430360	3.16585	17.1802	LOC106430360	PREDICTED: 40S ribosomal protein S6-2 [Brassica napus]
LOC106350409	-9.68533	-3.30046	LOC106350409	PREDICTED: proline-rich receptor-like protein kinase PERK13 [Brassica napus]
LOC106355541	-10.42	-5.9386	LOC106355541	PREDICTED: Uncharacterized protein [Brassica napus]
LOC106415173	2.51735	2.89651	LOC106415173	PREDICTED: Uncharacterized protein [Brassica napus]
XLOC_045858	-4.43105	4.07325	-	PREDICTED: Uncharacterized protein [Brassica napus]
LOC106406121	8.56986	4.62936	LOC106406121	PREDICTED: pentatricopeptide repeat-containing protein At4g14850-like [Brassica napus]
XLOC_040509	5.3322	11.0566	MPK20	XP_013694940.1 PREDICTED: uncharacterized protein LOC106399003, partial [Brassica napus]
XLOC_055083	10.7228	7.40939	-	PREDICTED: Uncharacterized protein [Brassica napus]
LOC106381393	-5.16993	-5.24462	LOC106381393	PREDICTED: dehydrogenase/reductase SDR family member 12-like [Brassica napus]
LOC106433075	3.81545	12.183	LOC106433075	PREDICTED: short-chain type dehydrogenase/reductase-like [Brassica napus]
XLOC_087892	2.77413	6.08746	-	PREDICTED: Uncharacterized protein [Brassica napus]
LOC106416171	-5.79157	-5.92392	LOC106416171	PREDICTED: protein TsetseEP-like [Brassica napus]
LOC106348515	2.0302	3.47897	LOC106348515	PREDICTED: pyridoxal 5'-phosphate synthase-like subunit PDX1.2 [Brassica napus]
LOC106441929	4.57635	11.1207	LOC106441929	PREDICTED: uncharacterized protein LOC106371895 [Brassica napus]
LOC106451719	-7.83726	-9.15676	LOC106451719	PREDICTED: probable LRR receptor-like serine/threonine-protein kinase At1g51820 isoform X1 [Brassica oleracea]
XLOC_057620	2.28583	2.27779	-	PREDICTED: Uncharacterized protein [Brassica napus]
LOC106350810	4.80031	12.6119	LOC106350810	PREDICTED: protein STRICTOSIDINE SYNTHASE-LIKE 5-like [Brassica napus]
XLOC_011877	11.3462	13.8826	-	PREDICTED: Uncharacterized protein [Brassica napus]
LOC106427875	5.12516	4.52356	LOC106427875	PREDICTED: Uncharacterized protein [Brassica napus]
LOC111212371	5.22734	3.65017	LOC111212371	PREDICTED: monoglyceride lipase-like [Brassica napus]
LOC106425270	2.39641	3.74723	LOC106425270	PREDICTED: 3-ketoacyl-CoA synthase 21 [Brassica napus]
LOC106390486	-3.09904	-2.97185	LOC106390486	PREDICTED: Uncharacterized protein [Brassica napus]
LOC106394626	-4.02975	-4.26303	LOC106394626	PREDICTED: E2F-associated phosphoprotein-like [Brassica napus]
LOC106357515	-4.80735	-8.64386	LOC106357515	PREDICTED: Uncharacterized protein [Brassica napus]
LOC106369229	11.9106	11.2248	LOC106369229	PREDICTED: Uncharacterized protein [Brassica napus]
LOC106422565	-10.0857	7.6677	LOC106422565	PREDICTED: probable E3 ubiquitin-protein ligase HIP1 [Brassica oleracea]
XLOC_050261	2.76236	3.77998	At3g50280	XP_013621048.1 PREDICTED: uncharacterized acetyltransferase At3g50280-like [Brassica oleracea]
LOC106396414	-4.64513	-2.08478	LOC106396414	PREDICTED: RNA-binding protein CP29B, chloroplastic-like [Brassica napus]
LOC106425271	4.07039	8.47843	LOC106425271	PREDICTED: phosphatidylinositol-3-phosphatase myotubularin-2-like [Brassica napus]
LOC106446017	2.43055	2.2522	BNAA01G16600D	PREDICTED: uncharacterized sugar kinase slr0537-like [Brassica napus]
LOC106418000	7.90087	5.22882	LOC106418000	PREDICTED: palmitoyl-protein thioesterase 3-like isoform X1 [Brassica napus]
XLOC_060906	-3	-3.23704	At3g47570	XP_018476976.1 PREDICTED: probable LRR receptor-like serine/threonine-protein kinase At3g47570 [Raphanus sativus]
LOC106403128	-8.79225	-11.2208	LOC106403128	Mutator-like transposase [Arabidopsis thaliana]
LOC106351211	-13.5068	-3.08381	LOC106351211	PREDICTED: ras-related protein RABD1-like [Brassica napus]
LOC106354740	-3.45645	-2.77259	LOC106354740	PREDICTED: probable protein phosphatase 2C 59 [Brassica napus]
LOC106427152	-7.11027	-4.31686	LOC106427152	PREDICTED: guanine nucleotide-binding protein subunit beta-like protein [Brassica napus]
XLOC_074533	5.73396	-2.34792	-	PREDICTED: Uncharacterized protein [Brassica napus]
LOC106375221	9.96097	8.88671	LOC106375221	PREDICTED: chaperone protein dnaJ 15-like [Brassica napus]
XLOC_071689	11.9778	9.90187	Snrnp200	XP_013583480.1 PREDICTED: putative transmembrane protein At3g54730 [Brassica oleracea]
LOC106416436	-11.3498	-8.98489	LOC106416436	PREDICTED: vinorine synthase-like [Brassica napus]
LOC106391633	-5.79141	-3.71525	LOC106391633	PREDICTED: chaperone protein dnaJ 72-like isoform X1 [Brassica napus]
XLOC_091983	4.26679	6.56986	TAO1	XP_009120983.2 PREDICTED: disease resistance protein TAO1-like isoform X1 [Brassica rapa]
LOC106363513	-9.43741	-10.9366	LOC106363513	PREDICTED: GTP-binding protein BRASSINAZOLE INSENSITIVE PALE GREEN 2, chloroplastic [Brassica rapa]
LOC106382287	3.48231	4.1247	LOC106382287	PREDICTED: adenine/guanine permease AZG1-like [Brassica napus]
LOC106419705	3.16993	4.11548	LOC106419705	PREDICTED: Uncharacterized protein [Brassica napus]
XLOC_066904	4.20945	8.2127	-	XP_018436128.1 PREDICTED: uncharacterized protein At4g02000-like [Raphanus sativus]
XLOC_001121	5.87529	3.3402	-	ACP30598.1 disease resistance protein [Brassica rapa]
XLOC_069942	7.94134	10.1207	At4g15970	PREDICTED: Uncharacterized protein [Brassica napus]
LOC106426251	9.41645	6.94642	LOC106426251	PREDICTED: Uncharacterized protein [Brassica napus]
LOC106373524	-11.3826	-11.6211	LOC106373524	PREDICTED: plastid lipid-associated protein 2, chloroplastic-like [Brassica napus]
XLOC_012700	-11.1378	-5.11585	-	XP_013737670.1 PREDICTED: uncharacterized protein LOC106440524 [Brassica napus]
LOC106437683	5.98868	6.93074	LOC106437683	PREDICTED: disease resistance protein RRS1-like isoform X1 [Brassica napus]
LOC106379556	-10.5607	-2.14722	LOC106379556	PREDICTED: uncharacterized protein LOC106379556 isoform X1 [Brassica napus]
LOC106409265	-9.16323	-3.7633	LOC106409265	PREDICTED: Uncharacterized protein [Brassica napus]
LOC106361852	-7.49185	-4.93467	LOC106361852	PREDICTED: Uncharacterized protein [Brassica napus]
XLOC_079763	12.5675	10.0901	-	PREDICTED: Uncharacterized protein [Brassica napus]
LOC106429783	5.31892	8.74819	BNAA05G33100D	PREDICTED: Uncharacterized protein [Brassica napus]
LOC106352125	4.53138	3.43296	LOC106352125	PREDICTED: probable S-adenosylmethionine-dependent methyltransferase At5g38100 [Brassica napus]
XLOC_051492	-11.7566	-6.33985	HAT	XP_013624554.1 PREDICTED: zinc finger BED domain-containing protein RICESLEEPER 2-like [Brassica oleracea]
LOC106368094	2.63377	2.01351	LOC106368094	PREDICTED: vitellogenin-2-like [Brassica napus]
LOC106355665	2.64866	2.08072	LOC106355665	PREDICTED: probable WRKY transcription factor 40 [Brassica napus]
LOC106434819	-11.5118	-3.91511	LOC106434819	Prefoldin chaperone subunit family protein [Arabidopsis thaliana]
LOC106421937	-11.2147	-9.98014	LOC106421937	PREDICTED: protein TRANSPARENT TESTA 12-like [Brassica napus]
LOC106421848	6.97441	8.95613	BNAC03G52330D	PREDICTED: Uncharacterized protein [Brassica napus]
LOC106403841	7.824	5.6837	LOC106403841	PREDICTED: Uncharacterized protein [Brassica napus]
XLOC_091491	-10.303	-9.26835	-	PREDICTED: Uncharacterized protein [Brassica napus]
LOC106362128	-6.99577	-5.60514	LOC106362128	PREDICTED: ATP-dependent DNA helicase Q-like 4A isoform X1 [Brassica napus]
XLOC_001840	4.74147	5	-	PREDICTED: Uncharacterized protein [Brassica napus]
XLOC_068475	8.58871	12.8987	-	PREDICTED: Uncharacterized protein [Brassica napus]
LOC106383011	-8.53993	-6.33985	LOC106383011	PREDICTED: Uncharacterized protein [Brassica napus]
LOC106385998	-5.07563	-2.62532	LOC106385998	PREDICTED: 1-aminocyclopropane-1-carboxylate oxidase 5 [Brassica napus]
LOC106404773	5.02975	3.98489	LOC106404773	PREDICTED: WAT1-related protein At3g56620-like [Brassica napus]
LOC106394512	4.75822	6.29674	LOC106394512	PREDICTED: clp protease-related protein At4g12060, chloroplastic-like [Brassica oleracea]
LOC111204595	-7.07146	-3.55706	LOC111204595	PREDICTED: formin-like protein 4 [Brassica oleracea]
LOC106367097	-4.02066	-7.61961	LOC106367097	PREDICTED: Uncharacterized protein [Brassica napus]
LOC106436601	3.33721	2.77479	LOC106436601	PREDICTED: LOW QUALITY PROTEIN: E3 ubiquitin-protein ligase ATL31 [Brassica napus]
LOC106363872	8.35168	7.80305	LOC106363872	PREDICTED: uncharacterized protein LOC106363872 [Brassica napus]
LOC106388440	9.76487	5.31741	LOC106388440	PREDICTED: BTB/POZ domain-containing protein At4g08455 [Brassica napus]
LOC106353136	3.13104	2.34106	LOC106353136	PREDICTED: Uncharacterized protein [Brassica napus]
LOC111200822	-5.08746	-4.71882	LOC111200822	PREDICTED: Uncharacterized protein [Brassica napus]
LOC106365176	-6.66711	-2.15056	LOC106365176	PREDICTED: myosin-binding protein 3-like [Brassica napus]
LOC106425726	-12.5531	-3.01516	LOC106425726	PREDICTED: Uncharacterized protein [Brassica napus]
LOC106386042	2.66903	3.12711	LOC106386042	PREDICTED: transcription factor MYB114-like isoform X1 [Brassica napus]
LOC111198044	3.13015	6.10914	LOC111198044	PREDICTED: jacalin-related lectin 22-like [Brassica napus]
XLOC_060140	-9.40939	-7.51833	GIP	ACP30598.1 disease resistance protein [Brassica rapa]
LOC106353121	-8.97537	-9.39518	LOC106353121	PREDICTED: ELMO domain-containing protein A-like isoform X1 [Brassica oleracea]
LOC106381714	-6.91631	-5.86712	LOC106381714	PREDICTED: cyclin-dependent kinase F-4-like isoform X1 [Brassica napus]
LOC106445972	3.33404	4.65638	LOC106445972	PREDICTED: LOW QUALITY PROTEIN: early nodulin-like protein 2 [Brassica napus]
LOC106443917	-6.1848	-4.43382	LOC106443917	PREDICTED: mitochondrial import receptor subunit TOM6 homolog [Brassica rapa]
LOC106428632	-7.71425	5.36923	LOC106428632	PREDICTED: formin-like protein 4 [Brassica oleracea]
LOC106441100	-4.27479	-3.0607	BNAA03G50370D	PREDICTED: Uncharacterized protein [Brassica napus]
LOC106404622	7.22561	9.69697	LOC106404622	PREDICTED: 21 kDa seed protein-like [Brassica napus]
LOC106351054	2.76637	2.54046	LOC106351054	PREDICTED: ethylene-responsive transcription factor 4-like [Brassica napus]
LOC106397162	2.10085	2.46133	LOC106397162	Mutator-like transposase [Arabidopsis thaliana]
LOC106441483	-6.45489	-2.80858	LOC106441483	PREDICTED: Uncharacterized protein [Brassica napus]
LOC106403373	-11.7649	-3.43741	LOC106403373	PREDICTED: MATE efflux family protein 5-like [Brassica napus]
LOC106409372	7.82443	5.15987	LOC106409372	PREDICTED: Uncharacterized protein [Brassica napus]
LOC106409715	2.02403	2.25828	LOC106409715	PREDICTED: early nodulin-like protein 2 isoform X1 [Brassica oleracea]
LOC106423786	2.28485	8.64024	LOC106423786	PREDICTED: Uncharacterized protein [Brassica napus]
LOC106428830	-2.2877	-2.48437	LOC106428830	PREDICTED: regulation of nuclear pre-mRNA domain-containing protein 1B-like [Brassica napus]
LOC106376925	-3.35484	4.52725	LOC106376925	PREDICTED: heat stress transcription factor A-7a-like [Brassica napus]
LOC106422777	4.80916	10.4273	LOC106422777	PREDICTED: DNA gyrase subunit B, mitochondrial [Brassica napus]
LOC106406401	2.07764	2.01743	LOC106406401	PREDICTED: Uncharacterized protein [Brassica napus]
LOC106440499	-2.36338	-2.7479	LOC106440499	PREDICTED: cysteine-rich receptor-like protein kinase 15 isoform X1 [Brassica napus]
LOC106402466	-3.93511	-2.20568	LOC106402466	PREDICTED: probable receptor-like protein kinase At5g47070 isoform X1 [Brassica napus]
LOC106364232	3.92772	11.9268	LOC106364232	PREDICTED: mitochondrial import receptor subunit TOM7-2-like [Brassica napus]
LOC106432849	3.69349	7.60084	LOC106432849	PREDICTED: U-box domain-containing protein 7-like [Brassica napus]
LOC106440970	-3.80388	2.55401	LOC106440970	PREDICTED: protein BOBBER 2-like [Brassica napus]
LOC106403722	10.6469	9.40939	LOC106403722	PREDICTED: Uncharacterized protein [Brassica napus]
XLOC_011912	-11.335	-11.2248	HAB1	PREDICTED: Uncharacterized protein [Brassica napus]
LOC106451059	-7.40939	-7.78136	LOC106451059	PREDICTED: neutral ceramidase-like isoform X1 [Brassica napus]
XLOC_077921	-10.0857	-3.73039	NIC1	AAD15566.1 unknown protein [Arabidopsis thaliana]
LOC106429643	-5.14061	-2.53939	LOC106429643	PREDICTED: Uncharacterized protein [Brassica napus]
LOC106347504	-8.31165	-3.67001	LOC106347504	PREDICTED: L-type lectin-domain containing receptor kinase I.3-like [Brassica napus]
XLOC_035392	11.9991	2.47171	UBC2	XP_013584721.1 PREDICTED: ubiquitin-conjugating enzyme E2 2-like [Brassica oleracea]
LOC106397841	7.04221	4.2854	LOC106397841	PREDICTED: uncharacterized protein LOC106397841 [Brassica napus]
LOC106375375	4.63054	11.0362	LOC106375375	PREDICTED: serine carboxypeptidase-like 29 [Brassica napus]
LOC106423522	2.59709	10.6196	LOC106423522	PREDICTED: probable leucine-rich repeat receptor-like serine/threonine-protein kinase At3g14840 [Brassica napus]
LOC106439660	8.14636	8.64386	LOC106439660	PREDICTED: 4-coumarate--CoA ligase 4-like [Brassica napus]
LOC106418520	2.56995	2.96182	LOC106418520	PREDICTED: probable LRR receptor-like serine/threonine-protein kinase At5g10290 [Brassica oleracea]
LOC106416267	4.04687	10.8637	LOC106416267	PREDICTED: LOW QUALITY PROTEIN: pectinesterase/pectinesterase inhibitor 18 [Brassica rapa]
LOC106370465	-6.07876	-12.8363	LOC106370465	PREDICTED: protoheme IX farnesyltransferase, mitochondrial-like [Brassica napus]
LOC106432871	3.59991	5.15987	LOC106432871	PREDICTED: RING-H2 finger protein ATL51-like [Brassica napus]
LOC106404612	-4.27194	-2.70487	LOC106404612	PREDICTED: choline-phosphate cytidylyltransferase 2 [Brassica oleracea]
LOC106396105	-11.9217	-7.6253	LOC106396105	PREDICTED: stress enhanced protein 1, chloroplastic-like [Brassica napus]
LOC106399573	-2.59096	2.79837	LOC106399573	PREDICTED: protein HOTHEAD-like [Brassica napus]
LOC106376534	8.98489	8.10525	LOC106376534	PREDICTED: probable trehalose-phosphate phosphatase G [Brassica napus]
XLOC_059914	-9.89684	-8.07682	At1g54610	XP_006408116.1 hypothetical protein EUTSA_v10020353mg [Eutrema salsugineum]
LOC106381196	3.44227	5.30743	LOC106381196	NAC domain-containing protein 74-like [Brassica napus]
LOC111211302	3.54885	6.36923	LOC111211302	PREDICTED: probable 6-phosphogluconolactonase 5, chloroplastic [Brassica napus]
LOC106453694	2.28815	2.70302	LOC106453694	PREDICTED: glutathione S-transferase T3-like [Brassica oleracea]
LOC106346195	-9.00375	9.91189	LOC106346195	PREDICTED: serine/threonine-protein phosphatase PP2A-2 catalytic subunit [Brassica oleracea]
LOC111210735	4.83148	10.1632	LOC111210735	PREDICTED: zinc finger CCCH domain-containing protein 33-like isoform X2 [Brassica oleracea]
XLOC_088963	-11.6514	-2.47032	-	XP_013745260.1 PREDICTED: zinc finger BED domain-containing protein RICESLEEPER 2-like [Brassica napus]
LOC111213464	4.57319	2.01527	LOC111213464	PREDICTED: Uncharacterized protein [Brassica napus]
LOC106416368	2.74436	2.47227	LOC106416368	PREDICTED: suppressor protein SRP40 isoform X1 [Raphanus sativus]
LOC106391565	-10.9873	-10.4235	LOC106391565	PREDICTED: coronatine-insensitive protein 1-like [Brassica napus]
LOC106392299	2.70741	3.58952	LOC106392299	PREDICTED: spermatogenesis-associated protein 20-like [Brassica napus]
LOC106440344	2.99704	4.60254	LOC106440344	PREDICTED: Uncharacterized protein [Brassica napus]
LOC106407286	6.10852	8.02237	LOC106407286	PREDICTED: receptor-like cytosolic serine/threonine-protein kinase RBK1 isoform X1 [Brassica napus]
LOC106437808	2.45202	6.60318	LOC106437808	PREDICTED: dormancy-associated protein homolog 1 isoform X1 [Brassica rapa]
LOC106451095	-5.79521	-6.57894	LOC106451095	PREDICTED: UDP-glycosyltransferase 73C1-like [Brassica napus]
XLOC_084345	5.18966	12.0923	CBR1	PREDICTED: Uncharacterized protein [Brassica napus]
LOC106449265	-3.1985	-6.61048	LOC106449265	PREDICTED: MLP-like protein 328 [Brassica rapa]
LOC106380839	3.65163	10.1632	LOC106380839	PREDICTED: flavonol synthase/flavanone 3-hydroxylase-like [Brassica napus]
XLOC_012347	3.09039	3.28415	-	PREDICTED: Uncharacterized protein [Brassica napus]
LOC106376914	-2.41773	-3.404	LOC106376914	O-fucosyltransferase family protein [Arabidopsis thaliana]
LOC106370724	3.51307	4.39232	LOC106370724	PREDICTED: E3 ubiquitin-protein ligase SGR9, amyloplastic [Brassica napus]
LOC111213273	-9.74259	-7.98489	LOC111213273	PREDICTED: Uncharacterized protein [Brassica napus]
LOC106404074	3.97728	4.38082	LOC106404074	PREDICTED: TMV resistance protein N-like [Brassica napus]
XLOC_060165	4.72281	8.84549	TIF4A-3	PREDICTED: Uncharacterized protein [Brassica napus]
XLOC_054130	10.6913	12.14	At2g39360	PREDICTED: Uncharacterized protein [Brassica napus]
LOC106445350	2.62936	2.60023	LOC106445350	PREDICTED: 3-oxoacyl-[acyl-carrier-protein] reductase FabG-like [Brassica napus]
XLOC_047725	-12.1643	-2.15528	RPN3B	PREDICTED: Uncharacterized protein [Brassica napus]
XLOC_042801	-13.6725	-2.28798	REV	BAJ34255.1 unnamed protein product [Eutrema halophilum]
LOC106439320	-6.18215	-7.90689	LOC106439320	PREDICTED: cullin-1 [Brassica oleracea]
LOC106357560	-2.41093	-2.00502	LOC106357560	PREDICTED: H/ACA ribonucleoprotein complex subunit 3-like protein [Brassica rapa]
LOC106450420	2.98523	2.82479	LOC106450420	PREDICTED: zinc finger CCCH domain-containing protein 31 isoform X1 [Brassica napus]
LOC106346396	4.2012	13.6621	LOC106346396	PREDICTED: probable 3-hydroxyisobutyrate dehydrogenase-like 1, mitochondrial [Brassica napus]
LOC106360694	-5.11042	-4.91966	LOC106360694	PREDICTED: plasminogen activator inhibitor 1 RNA-binding protein-like isoform X1 [Brassica napus]
LOC106361558	2.90689	2.82597	LOC106361558	PREDICTED: Uncharacterized protein [Brassica napus]
LOC111212667	6.65617	10.7142	LOC111212667	PREDICTED: Uncharacterized protein [Brassica napus]
XLOC_058552	-8.94642	-9.57617	AtMg00310	XP_013665521.1 PREDICTED: uncharacterized protein LOC106369981 [Brassica napus]
LOC106356256	2.34368	2.85889	LOC106356256	PREDICTED: ethylene-responsive transcription factor ERF109-like [Brassica napus]
LOC111202946	-5.52996	-2.70247	LOC111202946	PREDICTED: Uncharacterized protein [Brassica napus]
LOC106371929	-4.90689	-5.0199	LOC106371929	PREDICTED: zinc finger CCCH domain-containing protein 58-like [Brassica napus]
LOC106347982	-5.74595	-4.04439	LOC106347982	PREDICTED: protein TRANSPARENT TESTA 12-like [Brassica napus]
XLOC_038499	5.17095	10.3443	-	JAU28314.1 Tetratricopeptide repeat protein 37, partial [Noccaea caerulescens]
XLOC_099825	6.17564	5.42626	TAO1	XP_013604665.1 PREDICTED: disease resistance protein TAO1-like [Brassica oleracea]
LOC106352926	-3.70144	-2.95884	LOC106352926	PREDICTED: 50S ribosomal protein L21, mitochondrial-like [Brassica napus]
LOC106384308	-7.51833	-8.00375	LOC106384308	PREDICTED: uncharacterized protein LOC106384308 [Brassica napus]
LOC106442609	-11.8337	-2.58117	LOC106442609	PREDICTED: Uncharacterized protein [Brassica napus]
LOC111207134	3.41522	5.40332	LOC111207134	PREDICTED: Uncharacterized protein [Brassica napus]
LOC111205554	-10.8271	-4.66316	LOC111205554	PREDICTED: MADS-box protein SOC1-like [Brassica napus]
XLOC_013899	2.4951	8.94642	NPF5.9	NP_186784.1 Major facilitator superfamily protein [Arabidopsis thaliana]
LOC106372202	-6.34725	-7.55766	LOC106372202	PREDICTED: Uncharacterized protein [Brassica napus]
LOC111206696	-11.1163	-11.8803	LOC111206696	PREDICTED: alpha-L-fucosidase 3 [Brassica napus]
XLOC_039278	6.53521	6.39917	-	PREDICTED: Uncharacterized protein [Brassica napus]
LOC106379479	-6.22273	-8.36343	LOC106379479	PREDICTED: gibberellin-regulated protein 6 [Brassica napus]
LOC106402982	-4.66297	-12.8337	LOC106402982	PREDICTED: protein FLOWERING LOCUS T [Brassica napus]
LOC106433725	6.56682	2.95087	LOC106433725	PREDICTED: Uncharacterized protein [Brassica napus]
XLOC_002098	4.53916	9.51833	At1g80640	XP_018446547.1 PREDICTED: probable receptor-like protein kinase At1g80640 isoform X1 [Raphanus sativus]
LOC106347707	7.77355	12.0304	LOC106347707	PREDICTED: 2-oxoglutarate-dependent dioxygenase tropC-like isoform X1 [Brassica rapa]
LOC106440155	-6.44422	-2.01616	LOC106440155	PREDICTED: ethylene-responsive transcription factor ERF039-like [Brassica napus]
LOC106361263	-10.5346	-3.20645	LOC106361263	PREDICTED: glutamate receptor 3.3-like [Brassica napus]
LOC106392331	2.29553	2.64199	LOC106392331	PREDICTED: calvin cycle protein CP12-1, chloroplastic-like [Brassica napus]
LOC106372575	9.6736	9.42049	LOC106372575	PREDICTED: ABC transporter I family member 20 isoform X1 [Brassica rapa]
LOC106426297	2.49468	4.32971	LOC106426297	polygalacturonase inhibitor 2-like precursor [Brassica napus]
LOC106433066	4.15338	10.9889	BNAC01G40400D	PREDICTED: Uncharacterized protein [Brassica napus]
LOC106385052	3.52493	10.5539	LOC106385052	PREDICTED: dehydration-responsive element-binding protein 3-like [Brassica napus]
LOC111202827	-2.93581	-3.48485	LOC111202827	PREDICTED: GDSL esterase/lipase At5g18430 [Brassica oleracea]
LOC106413986	3.33787	4	LOC106413986	PREDICTED: probable metal-nicotianamine transporter YSL6 [Brassica napus]
XLOC_026567	12.2448	9.91687	SRO2	XP_013692213.1 PREDICTED: probable inactive poly [ADP-ribose] polymerase SRO2 isoform X1 [Brassica napus]
LOC106383353	-10.8611	-10.5539	LOC106383353	PREDICTED: Uncharacterized protein [Brassica napus]
LOC106430480	3.65503	12.6188	LOC106430480	PREDICTED: DNA-directed RNA polymerase II subunit 4 [Brassica rapa]
LOC106404550	-13.7443	-3.53504	BNAC04G56540D	PREDICTED: Uncharacterized protein [Brassica napus]
LOC111206232	3.43296	4.94382	LOC111206232	PREDICTED: ATP synthase mitochondrial F1 complex assembly factor 1-like [Brassica napus]
LOC106421090	-2.8054	-3.23472	LOC106421090	PREDICTED: Uncharacterized protein [Brassica napus]
LOC106352739	-5.1565	-4.8365	LOC106352739	PREDICTED: protein RRP45A-like [Brassica napus]
XLOC_065432	-10.1674	-10.4751	-	XP_018453749.1 PREDICTED: uncharacterized protein LOC108824873 [Raphanus sativus]
XLOC_096260	5.25873	5.76553	-	PREDICTED: Uncharacterized protein [Brassica napus]
LOC106357431	2.97863	2.45003	LOC106357431	PREDICTED: D-3-phosphoglycerate dehydrogenase 1, chloroplastic [Brassica napus]
XLOC_099993	-3.28059	-2.23491	cpr-5	XP_013593173.1 PREDICTED: cathepsin B-like [Brassica oleracea]
XLOC_102239	8.79998	12.3313	-	PREDICTED: Uncharacterized protein [Brassica napus]
LOC106350766	-11.9537	-2.77992	LOC106350766	PREDICTED: DNA mismatch repair protein MSH2-like [Brassica oleracea]
LOC106410634	-4.87525	-4.64566	LOC106410634	PREDICTED: photosynthetic NDH subunit of subcomplex B 3, chloroplastic-like [Brassica napus]
LOC106391668	-12.3535	-2.15592	LOC106391668	PREDICTED: U4/U6 small nuclear ribonucleoprotein PRP4-like protein [Brassica napus]
XLOC_021914	-10.2761	-8.93664	ENO2	PREDICTED: Uncharacterized protein [Brassica napus]
LOC106375460	13.4019	15.1176	LOC106375460	PREDICTED: zinc finger CCCH domain-containing protein 49-like [Brassica napus]
XLOC_016028	-3.76651	-3.41881	TCP2	XP_009136927.1 PREDICTED: transcription factor TCP2-like [Brassica rapa]
LOC106367873	2.00313	2.162	LOC106367873	PREDICTED: elongation factor 1-beta 2-like [Brassica napus]
XLOC_082153	-2.83945	-2.1166	At4g36820	PREDICTED: Uncharacterized protein [Brassica napus]
LOC106407453	9.10329	10.303	LOC106407453	GDSL esterase/lipase ESM1-like precursor [Brassica napus]
LOC106449594	-11.3369	-10.9967	LOC106449594	PREDICTED: WAT1-related protein At5g07050 [Brassica napus]
LOC106391803	-12.1913	-2.73791	BNAC04G49570D	ecotropic viral integration site protein [Arabidopsis thaliana]
LOC106346333	2.38576	3.0976	LOC106346333	PREDICTED: putative axial regulator YABBY 2 isoform X2 [Brassica rapa]
LOC106396168	-3.4513	-3.46687	LOC106396168	PREDICTED: Uncharacterized protein [Brassica napus]
LOC106384665	2.82852	3.6837	LOC106384665	PREDICTED: salicylate carboxymethyltransferase-like, partial [Brassica napus]
LOC106441446	-9.40301	-5.93237	LOC106441446	disease resistance protein [Brassica rapa]
XLOC_089040	-12.3191	-11.6883	-	XP_018474183.1 PREDICTED: uncharacterized protein LOC108845474 [Raphanus sativus]
LOC106381166	-6.63154	-2.89932	LOC106381166	PREDICTED: fumarate hydratase 1, mitochondrial-like [Brassica napus]
XLOC_034610	-11.8389	-8.91687	-	PREDICTED: Uncharacterized protein [Brassica napus]
XLOC_089756	-4.18442	-2.81315	-	PREDICTED: Uncharacterized protein [Brassica napus]
LOC106431020	-2.922	-7.22882	LOC106431020	PREDICTED: mucin-17-like [Brassica napus]
LOC111211017	3.35107	2.28758	LOC111211017	PREDICTED: receptor-like protein 12 [Brassica napus]
LOC106360475	2.2208	3.63157	LOC106360475	PREDICTED: myrosinase-binding protein 2-like [Brassica napus]
LOC106436597	2.71945	3.59637	LOC106436597	PREDICTED: mevalonate kinase isoform X1 [Brassica napus]
XLOC_004455	10.42	9.80305	NFYB8	PREDICTED: Uncharacterized protein [Brassica napus]
LOC106419748	-7.65821	-9.97059	LOC106419748	PREDICTED: probable WRKY transcription factor 19 [Brassica napus]
XLOC_013256	-9.08569	-8.91687	-	PREDICTED: Uncharacterized protein [Brassica napus]
LOC106434015	-9.04985	-9.56986	LOC106434015	PREDICTED: F-box/FBD/LRR-repeat protein At5g18770-like isoform X2 [Brassica napus]
XLOC_016125	8.44944	3.20163	-	PREDICTED: Uncharacterized protein [Brassica napus]
XLOC_050166	8.10852	7.64386	ENGASE2	XP_013619045.1 PREDICTED: cytosolic endo-beta-N-acetylglucosaminidase 2-like isoform X1 [Brassica oleracea]
XLOC_061542	3.48829	2.58496	IMDH2	XP_009128415.1 PREDICTED: 3-isopropylmalate dehydrogenase 2, chloroplastic-like [Brassica rapa]
LOC106447191	-9.49185	-3.42884	LOC106447191	PREDICTED: probable protein phosphatase 2C 27 [Brassica napus]
XLOC_059481	2.77177	2.98514	MAP1D	PREDICTED: Uncharacterized protein [Brassica napus]
XLOC_085063	5.77179	4.56071	-	PREDICTED: Uncharacterized protein [Brassica napus]
LOC106391704	-7.49185	-2.32193	LOC106391704	PREDICTED: probable polyamine oxidase 2 [Brassica napus]
LOC111215225	-2.41198	-2.78829	LOC111215225	PREDICTED: Uncharacterized protein [Brassica napus]
LOC106435099	-3.84103	-3.69714	LOC106435099	PREDICTED: bark lectin isoform 2-like [Brassica napus]
LOC106399297	5.81203	7.31371	LOC106399297	PREDICTED: glutathione S-transferase L3 isoform X1 [Brassica napus]
XLOC_048268	2.04232	10.7171	PAE12	PREDICTED: Uncharacterized protein [Brassica napus]
LOC106370583	7.68299	9.63783	LOC106370583	PREDICTED: Uncharacterized protein [Brassica napus]
LOC106446483	3.81117	2.43539	LOC106446483	PREDICTED: Uncharacterized protein [Brassica napus]
LOC111206305	3.63043	13.4265	LOC111206305	PREDICTED: Uncharacterized protein [Brassica napus]
LOC106345323	2.96836	2.59368	LOC106345323	PREDICTED: xanthine dehydrogenase 1-like isoform X1 [Brassica napus]
LOC106416685	4.21001	10.348	LOC106416685	PREDICTED: protein UPSTREAM OF FLC-like [Brassica napus]
LOC106438742	2.69065	2.93428	LOC106438742	PREDICTED: LOW QUALITY PROTEIN: polyubiquitin-like [Cucumis sativus]
LOC106355621	4.57544	6.00749	LOC106355621	PREDICTED: calcium-transporting ATPase 10, plasma membrane-type-like [Brassica napus]
LOC106439592	12.1346	11.4305	LOC106439592	PREDICTED: probable protein phosphatase 2C 42 [Brassica napus]
LOC111210920	8.77479	8.98503	LOC111210920	PREDICTED: uncharacterized protein LOC106383246 [Brassica napus]
XLOC_008444	-8.61961	-10.5887	mrt4	XP_013740031.1 PREDICTED: mRNA turnover protein 4 homolog isoform X1 [Brassica napus]
LOC106399457	8.35168	8.09452	LOC106399457	PREDICTED: dof zinc finger protein DOF5.1-like [Brassica napus]
LOC106450916	8.77039	8.69116	LOC106450916	PREDICTED: pentatricopeptide repeat-containing protein At2g02750-like [Brassica napus]
LOC106424974	-4.42464	-4.13963	LOC106424974	PREDICTED: magnesium-chelatase subunit ChlI-1, chloroplastic [Brassica rapa]
LOC106391717	-9.02237	-8.1964	LOC106391717	PREDICTED: protein LIGHT-DEPENDENT SHORT HYPOCOTYLS 10-like isoform X2 [Brassica napus]
LOC106421339	12.7983	10.8765	LOC106421339	PREDICTED: indole-3-acetaldehyde oxidase-like [Brassica napus]
XLOC_096096	-4.16448	-4.70044	-	PREDICTED: Uncharacterized protein [Brassica napus]
LOC106436465	2.89812	2.55805	LOC106436465	PREDICTED: S-type anion channel SLAH3-like [Brassica napus]
XLOC_001266	4.64009	9.81767	-	XP_013708179.1 PREDICTED: uncharacterized protein LOC106411877 [Brassica napus]
LOC106397790	5.84549	8.59495	LOC106397790	PREDICTED: mitochondrial import receptor subunit TOM40-1 [Brassica oleracea]
LOC106423042	-3.49207	-3.78311	LOC106423042	PREDICTED: Uncharacterized protein [Brassica napus]
LOC106433383	4.30518	7.13043	LOC106433383	PREDICTED: glutathione S-transferase U13-like [Brassica napus]
LOC106353807	2.47155	2.35466	LOC106353807	PREDICTED: coronatine-insensitive protein 1-like [Brassica napus]
LOC106376198	2.01481	4.03204	LOC106376198	PREDICTED: 60S ribosomal protein L28-1-like [Brassica rapa]
LOC106439336	6.22561	10.5051	LOC106439336	PREDICTED: Uncharacterized protein [Brassica napus]
LOC106445118	4.58782	11.5825	LOC106445118	PREDICTED: methionine aminopeptidase 2B isoform X1 [Brassica napus]
LOC106435142	5.3461	12.3788	LOC106435142	PREDICTED: thioredoxin M2, chloroplastic-like isoform X1 [Brassica napus]
LOC106438404	-8.61324	-10.9366	LOC106438404	PREDICTED: Uncharacterized protein [Brassica napus]
XLOC_048081	8.45121	10.4751	-	PREDICTED: Uncharacterized protein [Brassica napus]
LOC106385992	-3.72583	-5.74259	LOC106385992	PREDICTED: caffeic acid 3-O-methyltransferase [Brassica napus]
LOC106451739	-3.52594	-3.28033	LOC106451739	PREDICTED: secretory carrier-associated membrane protein 4-like [Brassica napus]
LOC111207979	-4.52042	-3.39232	LOC111207979	PREDICTED: protein CIA1-like [Brassica napus]
LOC106437912	-3.62529	-4.06488	LOC106437912	PREDICTED: chlorophyll synthase, chloroplastic-like [Brassica napus]
XLOC_094527	5.2549	3.81992	SNL5	PREDICTED: Uncharacterized protein [Brassica napus]
LOC106388719	2.68182	2.89741	LOC106388719	PREDICTED: protein QUIRKY-like [Brassica napus]
LOC106389709	-11.0084	9.49185	LOC106389709	PREDICTED: GTP cyclohydrolase 1-like [Brassica napus]
LOC106412009	-3.7973	-3.40498	LOC106412009	PREDICTED: F-box protein SKIP5-like, partial [Brassica napus]
XLOC_060296	9.79766	8.93664	At4g19870	XP_018449799.1 PREDICTED: F-box/kelch-repeat protein At4g19870-like [Raphanus sativus]
LOC106410222	-2.12516	-2.06767	LOC106410222	PREDICTED: expansin-A11-like [Brassica napus]
XLOC_027812	3.8589	2.46696	RPL8C	XP_013622342.1 PREDICTED: 60S ribosomal protein L8-1 [Brassica oleracea]
XLOC_049426	4.63404	12.6933	-	PREDICTED: Uncharacterized protein [Brassica napus]
XLOC_038865	-13.1066	-6.01792	CESA8	ACS68198.1 cellulose synthase 8.1 catalytic subunit [Brassica napus]
LOC106450473	3.20645	3.24901	LOC106450473	PREDICTED: transcription factor bHLH70-like isoform X1 [Brassica napus]
LOC106427502	-12.2848	-10.5475	LOC106427502	MSR2 [Arabidopsis thaliana]
LOC106388087	-3.23975	-4.66471	LOC106388087	PREDICTED: RING finger and CHY zinc finger domain-containing protein 1-like isoform X1 [Brassica napus]
LOC106429649	-3.31194	-4.12928	LOC106429649	PREDICTED: probable pectinesterase/pectinesterase inhibitor 17 [Brassica napus]
LOC106347524	2.21466	3.13173	LOC106347524	PREDICTED: histone H2B.7 [Brassica rapa]
LOC106402610	8.16323	3.9386	LOC106402610	PREDICTED: UDP-glycosyltransferase 89B1-like [Brassica napus]
LOC106403056	-7.78136	-10.5475	LOC106403056	PREDICTED: pathogenesis-related protein 5-like [Brassica napus]
LOC106435000	-5.05166	-3.07714	LOC106435000	PREDICTED: KRR1 small subunit processome component homolog isoform X1 [Brassica napus]
LOC106357771	-4.14955	-2.12538	LOC106357771	PREDICTED: cytosolic sulfotransferase 12-like [Brassica napus]
LOC106427795	-6.14975	-3.61584	LOC106427795	PREDICTED: Uncharacterized protein [Brassica napus]
LOC106450458	4.15831	8.45889	LOC106450458	PREDICTED: 2-Cys peroxiredoxin BAS1, chloroplastic [Brassica napus]
LOC106429834	4.28011	3.81592	LOC106429834	PREDICTED: Uncharacterized protein [Brassica napus]
LOC106421692	-2.49096	-2.19808	LOC106421692	PREDICTED: gibberellin-regulated protein 1-like [Brassica napus]
LOC106392009	-8.16491	-4.25927	LOC106392009	PREDICTED: jasmonic acid-amido synthetase JAR1-like [Brassica napus]
LOC106345690	11.2228	8.45121	LOC106345690	PREDICTED: salicylate/benzoate carboxyl methyltransferase-like [Brassica rapa]
XLOC_066734	-3.78778	-4.8392	TATB	XP_018512633.1 PREDICTED: sec-independent protein translocase protein TATB, chloroplastic-like isoform X1 [Brassica rapa]
LOC106452676	8.47843	7.69116	LOC106452676	PREDICTED: glycerol-3-phosphate dehydrogenase SDP6, mitochondrial [Brassica napus]
LOC106426662	2.49177	2.45852	LOC106426662	PREDICTED: vacuolar protein sorting-associated protein 51 homolog [Brassica oleracea]
XLOC_035032	-11.6603	10.5635	MAP70.1	PREDICTED: Uncharacterized protein [Brassica napus]
LOC106436516	2.18057	8.6865	LOC106436516	PREDICTED: glycerophosphodiester phosphodiesterase GDPD1, chloroplastic [Brassica oleracea]
LOC106391558	-11.6926	-2.98423	LOC106391558	PREDICTED: protein YIPF1 homolog isoform X1 [Brassica oleracea]
LOC106391308	2.10487	9.33688	LOC106391308	PREDICTED: probable disease resistance protein At1g15890 [Brassica napus]
LOC106359435	6.0739	9.4567	LOC106359435	PREDICTED: phosphoenolpyruvate carboxylase 2-like [Brassica napus]
LOC106449419	-2.45101	-2.90459	LOC106449419	PREDICTED: monothiol glutaredoxin-S9-like [Brassica oleracea]
LOC106453062	2.08009	2.24229	BNAA05G32070D	PREDICTED: Uncharacterized protein [Brassica napus]
LOC106365653	4.1592	4.24005	LOC106365653	PREDICTED: reticulon-like protein B7 isoform X1 [Brassica rapa]
XLOC_102809	-11.0724	-9.12067	-	PREDICTED: Uncharacterized protein [Brassica napus]
LOC106419889	-7.49185	2.20289	LOC106419889	PREDICTED: polygalacturonase At1g48100-like [Brassica napus]
LOC106408979	-5.96052	-7.3599	LOC106408979	PREDICTED: protein AIG2-like [Brassica napus]
LOC106407315	-11.6677	-3.65294	LOC106407315	PREDICTED: pentatricopeptide repeat-containing protein At2g01390 [Brassica napus]
LOC111198613	-13.4589	-4.67121	LOC111198613	PREDICTED: coiled-coil domain-containing protein SCD2 [Brassica rapa]
LOC106373456	-8.835	-9.05889	LOC106373456	PREDICTED: Uncharacterized protein [Brassica napus]
LOC106450974	-5.07039	-5.17393	LOC106450974	PREDICTED: Uncharacterized protein [Brassica napus]
LOC106380674	3.09918	3.61208	LOC106380674	PREDICTED: 2-C-methyl-D-erythritol 4-phosphate cytidylyltransferase, chloroplastic [Brassica oleracea]
LOC106346107	7.41109	10.0813	LOC106346107	PREDICTED: ubiquitin-like-specific protease 1A isoform X1 [Brassica napus]
XLOC_104217	-11.4041	-9.15482	-	XP_013601673.1 PREDICTED: zinc finger BED domain-containing protein DAYSLEEPER-like [Brassica oleracea]
LOC106433074	-4.06228	10.0901	LOC106433074	PREDICTED: Uncharacterized protein [Brassica napus]
LOC106444366	-5.66838	-3.63941	LOC106444366	PREDICTED: Uncharacterized protein [Brassica napus]
LOC106367743	-2.35156	-2.35962	LOC106367743	PREDICTED: glutamate receptor 3.6 isoform X1 [Brassica napus]
LOC106394197	-5.29278	-5.45943	LOC106394197	PREDICTED: glycerophosphodiester phosphodiesterase protein kinase domain-containing GDPDL2-like [Brassica napus]
LOC106440828	-3.84938	-4.91009	LOC106440828	PREDICTED: retinol dehydrogenase 12-like [Brassica napus]
LOC111199330	5.41414	11.6618	LOC111199330	PREDICTED: pre-mRNA-splicing factor CWC22 homolog [Brassica napus]
LOC106345762	-3.32524	-2.24942	LOC106345762	PREDICTED: dihydrolipoyllysine-residue acetyltransferase component 3 of pyruvate dehydrogenase complex, mitochondrial-like [Brassica napus]
LOC106425820	-11.1299	-10.116	LOC106425820	Tetratricopeptide repeat (TPR)-like superfamily protein [Arabidopsis thaliana]
XLOC_011172	-3.51937	-9.3443	-	PREDICTED: Uncharacterized protein [Brassica napus]
LOC106367345	4.04979	13.3907	LOC106367345	PREDICTED: photosynthetic NDH subunit of subcomplex B 3, chloroplastic [Brassica rapa]
LOC111206255	3.21842	3.97441	LOC111206255	PREDICTED: splicing factor 3B subunit 4-like [Brassica oleracea]
LOC106418721	4.26903	6.1592	LOC106418721	PREDICTED: THO complex subunit 1 isoform X2 [Brassica napus]
LOC106447156	-4.3247	-2.48433	LOC106447156	PREDICTED: Uncharacterized protein [Brassica napus]
XLOC_000667	-2.31436	-2.19527	-	XP_013742004.1 PREDICTED: uncharacterized protein LOC106445065 isoform X1 [Brassica napus]
LOC106450398	9.12067	4.75489	LOC106450398	PREDICTED: Uncharacterized protein [Brassica napus]
XLOC_095684	4.17493	10.0316	GSTT3	XP_009123788.1 PREDICTED: putative nuclease HARBI1 [Brassica rapa]
XLOC_012383	5.51355	5.02237	-	PREDICTED: Uncharacterized protein [Brassica napus]
LOC111208547	-2.86743	-2.65354	LOC111208547	PREDICTED: Uncharacterized protein [Brassica napus]
LOC106396177	-9.82443	-9.22078	LOC106396177	PREDICTED: Uncharacterized protein [Brassica napus]
LOC106393247	4.48471	4.15594	LOC106393247	PREDICTED: vacuolar-processing enzyme beta-isozyme-like [Brassica napus]
LOC106368382	2.47805	2.80735	LOC106368382	PREDICTED: Uncharacterized protein [Brassica napus]
LOC106449919	4.28129	10.6618	LOC106449919	PREDICTED: cytochrome P450 81D1-like [Brassica napus]
LOC106420598	-7.92679	-8.92679	LOC106420598	PREDICTED: uncharacterized mitochondrial protein AtMg00310-like [Brassica napus]
XLOC_042039	5.86419	11.6751	-	PREDICTED: Uncharacterized protein [Brassica napus]
LOC106419543	2.04897	3.20602	LOC106419543	PREDICTED: vacuolar protein sorting-associated protein 24 homolog 1 [Brassica rapa]
LOC106424262	2.19533	2.08119	LOC106424262	PREDICTED: uncharacterized protein LOC106424262 [Brassica napus]
LOC106365120	-7.03067	-3.74953	LOC106365120	PREDICTED: F-box protein At5g03970-like [Brassica napus]
LOC111200360	2.30012	5.66059	LOC111200360	PREDICTED: Uncharacterized protein [Brassica napus]
LOC111211051	2.38348	2.65179	LOC111211051	PREDICTED: B2 protein-like [Brassica napus]
LOC106391574	-9.52487	-2.91966	LOC106391574	PREDICTED: DNA replication complex GINS protein PSF3-like [Brassica napus]
XLOC_067325	-5.25424	-4.15843	-	XP_013633448.1 PREDICTED: LOW QUALITY PROTEIN: uncharacterized protein LOC106339197 [Brassica oleracea]
XLOC_022724	-7.46489	-12.0679	-	PREDICTED: Uncharacterized protein [Brassica napus]
LOC106367486	-14.8983	-14.4742	LOC106367486	PREDICTED: NADH dehydrogenase [ubiquinone] 1 alpha subcomplex subunit 6 [Brassica rapa]
LOC111200812	9.29155	3.28824	LOC111200812	PREDICTED: Uncharacterized protein [Brassica napus]
XLOC_026491	-9.08569	-8.71425	HAT	XP_009147901.1 PREDICTED: zinc finger BED domain-containing protein DAYSLEEPER-like [Brassica rapa]
LOC106357912	2.59346	2.8769	BNAA07G07520D	PREDICTED: transcription factor bHLH144-like [Brassica napus]
LOC106451134	-3.93188	-3.74035	LOC106451134	Ubiquitin supergroup,Ribosomal protein L40e [Theobroma cacao]
LOC106451959	4.12529	2.06075	LOC106451959	PREDICTED: 3-epi-6-deoxocathasterone 23-monooxygenase-like [Brassica napus]
LOC106435752	9.43741	3.08377	LOC106435752	PREDICTED: receptor-like protein 12 isoform X1 [Brassica napus]
LOC106386255	-3.80735	-3.15561	BNAC03G08160D	PREDICTED: Uncharacterized protein [Brassica napus]
LOC106413990	3.91488	4.54226	LOC106413990	PREDICTED: transcription factor TCP20-like [Brassica napus]
LOC106391550	-4.01447	-2.61005	LOC106391550	PREDICTED: poly(A) RNA polymerase GLD2-like [Brassica napus]
LOC106382523	5.57491	4.85561	LOC106382523	PREDICTED: cell division cycle 20.2, cofactor of APC complex-like [Brassica napus]
LOC111207876	4.75489	12.515	LOC111207876	PREDICTED: Uncharacterized protein [Brassica napus]
LOC106416357	4.77324	12.3387	LOC106416357	PREDICTED: zinc finger CCCH domain-containing protein 36-like [Brassica oleracea]
XLOC_076039	5.3159	3.09039	ZFWD4	XP_013589270.1 PREDICTED: LOW QUALITY PROTEIN: zinc finger CCCH domain-containing protein 62 [Brassica oleracea]
XLOC_082962	4.89308	8.59495	-	PREDICTED: Uncharacterized protein [Brassica napus]
LOC106399811	2.35262	2.62407	LOC106399811	PREDICTED: probable calcium-binding protein CML45 [Brassica oleracea]
LOC106345403	10.2005	8.04075	LOC106345403	PREDICTED: Uncharacterized protein [Brassica napus]
LOC106346110	2.44409	2.61433	LOC106346110	PREDICTED: protein DEHYDRATION-INDUCED 19 homolog 4-like [Brassica napus]
XLOC_074780	-7.64489	-4.59163	-	PREDICTED: Uncharacterized protein [Brassica napus]
LOC106345937	-4.42393	-2.35164	LOC106345937	PREDICTED: fatty-acid-binding protein 3-like [Brassica napus]
LOC106391593	-6.31159	-2.11811	LOC106391593	PREDICTED: Uncharacterized protein [Brassica napus]
LOC106376347	-10.0224	-6.42626	LOC106376347	PREDICTED: uncharacterized protein LOC106376347 [Brassica napus]
LOC106379145	5.187	11.1442	LOC106379145	PREDICTED: protein Dr1 homolog [Brassica oleracea]
XLOC_097887	-9.91687	-8.58246	At5g59680	XP_006400933.1 hypothetical protein EUTSA_v10012663mg [Eutrema salsugineum]
LOC106395418	10.4615	9.56986	LOC106395418	PREDICTED: protein RDM1-like [Brassica napus]
XLOC_081512	-4.23522	-10.3554	At3g27390	PREDICTED: Uncharacterized protein [Brassica napus]
LOC106371918	-2.24301	-2.25534	LOC106371918	PREDICTED: divinyl chlorophyllide a 8-vinyl-reductase, chloroplastic-like [Brassica napus]
LOC111207085	3.57289	5.89077	LOC111207085	PREDICTED: Uncharacterized protein [Brassica napus]
LOC106380827	-11.3608	-11.0901	LOC106380827	PREDICTED: Uncharacterized protein [Brassica napus]
LOC106394751	-10.7313	-5.16419	BNAC04G27960D	PREDICTED: Uncharacterized protein [Brassica napus]
LOC106413811	2.47223	2.0114	LOC106413811	PREDICTED: nudix hydrolase 18, mitochondrial-like [Brassica napus]
LOC106442209	12.0566	13.5659	LOC106442209	PREDICTED: L-type lectin-domain containing receptor kinase IV.4-like [Brassica napus]
XLOC_031061	4.47573	9.58246	ASB1	XP_009109863.1 PREDICTED: anthranilate synthase beta subunit 1, chloroplastic [Brassica rapa]
LOC106346843	3.9224	3.76553	LOC106346843	PREDICTED: probable aquaporin TIP3-2 [Brassica napus]
LOC111197753	5.37255	11.6868	LOC111197753	telomerase [Arabidopsis thaliana]
LOC106450619	4.91816	5.37316	LOC106450619	PREDICTED: serine/threonine-protein phosphatase PP2A-4 catalytic subunit [Brassica rapa]
LOC106451686	9.78136	8.26053	LOC106451686	PREDICTED: F-box protein At1g49990-like [Brassica napus]
LOC106379472	-3.18814	-4.30687	LOC106379472	PREDICTED: 60S ribosomal protein L35a-1 [Brassica rapa]
LOC106413847	2.73807	4.48292	LOC106413847	PREDICTED: Uncharacterized protein [Brassica napus]
LOC106381538	-4.58142	-8.63178	LOC106381538	PREDICTED: 50S ribosomal protein L10, chloroplastic-like [Brassica napus]
LOC106409216	-9.90689	7.88671	LOC106409216	PREDICTED: Uncharacterized protein [Brassica napus]
LOC106404250	-3.36843	-2.624	LOC106404250	PREDICTED: protease Do-like 10, mitochondrial [Brassica napus]
LOC106437725	3.59826	9.18818	LOC106437725	PREDICTED: E3 ubiquitin-protein ligase SINA-like 2 [Brassica napus]
XLOC_065983	-8.74041	-13.009	-	PREDICTED: Uncharacterized protein [Brassica napus]
XLOC_023897	-2.95802	-3.12009	-	PREDICTED: Uncharacterized protein [Brassica napus]
LOC106451242	-2.88233	-2.7319	LOC106451242	PREDICTED: UDP-glycosyltransferase 85A2 isoform X1 [Brassica rapa]
LOC106441415	3.60334	8.16323	LOC106441415	PREDICTED: inactive TPR repeat-containing thioredoxin TTL3-like [Brassica napus]
LOC106371214	-13.1426	-3.17214	LOC106371214	PREDICTED: Uncharacterized protein [Brassica napus]
XLOC_008772	-10.6439	-11.4546	NUP96	PREDICTED: Uncharacterized protein [Brassica napus]
LOC111205507	11.1098	8.99435	LOC111205507	PREDICTED: steroid 5-alpha-reductase DET2 [Brassica oleracea]
XLOC_006581	-13.2654	-2.2116	-	PREDICTED: Uncharacterized protein [Brassica napus]
LOC106363452	2.53896	7.36632	LOC106363452	PREDICTED: peroxiredoxin-2E, chloroplastic-like [Brassica napus]
LOC106452670	5.72718	10.255	LOC106452670	PREDICTED: DNA gyrase subunit B, chloroplastic-like [Brassica napus]
LOC106364567	-5.54697	-4.67816	BNAA09G24140D	At1g32920/F9L11_25 [Arabidopsis thaliana]
XLOC_030948	3.15673	4.09837	-	PREDICTED: Uncharacterized protein [Brassica napus]
XLOC_040084	12.6595	11.2973	CYCB1-4	JAU47151.1 Cyclin-B1-4, partial [Noccaea caerulescens]
LOC106365869	11.9991	3.7885	LOC106365869	PREDICTED: threonine--tRNA ligase, mitochondrial-like [Brassica napus]
XLOC_049575	-11.0131	-8.71425	HDA15	XP_013587473.1 PREDICTED: histone deacetylase 15 [Brassica oleracea]
LOC106389021	2.47207	3.22105	LOC106389021	PREDICTED: hepatoma-derived growth factor-related protein 2-like [Brassica rapa]
XLOC_065904	8.0108	6.57491	-	PREDICTED: Uncharacterized protein [Brassica napus]
LOC106395107	-7.43741	-6.64386	LOC106395107	PREDICTED: protein SLOW WALKER 1-like [Brassica napus]
LOC106392311	-9.86625	-2.6545	LOC106392311	PREDICTED: classical arabinogalactan protein 26-like [Brassica oleracea]
XLOC_021010	6.53276	12.8144	-	PREDICTED: Uncharacterized protein [Brassica napus]
LOC106367417	2.87937	2.59668	LOC106367417	PREDICTED: gametogenetin-like isoform X1 [Brassica napus]
LOC106451199	-10.5118	-11.2228	LOC106451199	PREDICTED: Uncharacterized protein [Brassica napus]
LOC106403172	8.88671	8.47843	LOC106403172	PREDICTED: nitrilase 2 [Brassica napus]
LOC106432408	-10.4581	-9.91687	LOC106432408	PREDICTED: uncharacterized sugar kinase slr0537-like [Brassica napus]
XLOC_047307	5.07195	9.42347	-	XP_010447849.1 PREDICTED: uncharacterized protein LOC104730381 [Camelina sativa]
LOC106419914	-8.17393	-13.7433	LOC106419914	PREDICTED: O-acyltransferase WSD1-like [Brassica napus]
LOC106358131	-5.7367	-2.71899	LOC106358131	PREDICTED: ubiquitin-40S ribosomal protein S27a-1-like [Brassica napus]
LOC106364216	6.84444	9.51175	LOC106364216	PREDICTED: probable LRR receptor-like serine/threonine-protein kinase At1g34110 [Brassica napus]
LOC106351611	3.78427	11.4852	LOC106351611	PREDICTED: sm-like protein LSM3A [Brassica rapa]
LOC106409432	-3.70044	-4.18526	BNAC07G20350D	PREDICTED: Uncharacterized protein [Brassica napus]
LOC111214115	3.16993	3.39689	LOC111214115	PREDICTED: peroxisomal adenine nucleotide carrier 1 [Brassica rapa]
LOC106406827	-12.7135	-3.20332	LOC106406827	PREDICTED: coproporphyrinogen-III oxidase 1, chloroplastic-like [Brassica napus]
LOC106392280	2.70214	2.49753	LOC106392280	PREDICTED: LEC14B protein-like [Brassica napus]
LOC106388221	2.00882	2.77897	LOC106388221	PREDICTED: phosphatidate cytidylyltransferase 4, chloroplastic-like [Brassica napus]
XLOC_050887	-2.66665	-2.24631	-	PREDICTED: Uncharacterized protein [Brassica napus]
LOC106422607	-5.29546	-2.33415	LOC106422607	PREDICTED: ACT domain-containing protein ACR12-like [Brassica napus]
LOC106413775	3.63173	3.77259	LOC106413775	PREDICTED: receptor-like kinase TMK2 [Brassica oleracea]
LOC106433433	3.42259	4.94571	LOC106433433	PREDICTED: paired amphipathic helix protein Sin3-like 1 isoform X1 [Brassica napus]
LOC106378314	7.30811	4.15905	LOC106378314	PREDICTED: Uncharacterized protein [Brassica napus]
LOC106367533	-5.16306	-6.53985	LOC106367533	PREDICTED: ATP-dependent zinc metalloprotease FTSH 11, chloroplastic/mitochondrial [Brassica oleracea]
LOC106407829	2.80735	2.34141	LOC106407829	PREDICTED: leucine-rich repeat extensin-like protein 3 [Brassica napus]
XLOC_046969	4.11511	13.0973	-	PREDICTED: Uncharacterized protein [Brassica napus]
LOC106432063	-8.49185	-10.0084	LOC106432063	PREDICTED: F-box protein At4g22390-like isoform X2 [Brassica rapa]
LOC106382278	5.68298	10.6984	LOC106382278	PREDICTED: glutathione S-transferase T2-like [Brassica napus]
LOC106371882	13.0481	11.933	LOC106371882	PREDICTED: Uncharacterized protein [Brassica napus]
LOC106420557	-3.52126	-2.30929	LOC106420557	PREDICTED: 60S ribosomal protein L39-1-like [Brassica rapa]
LOC106453080	3.77848	5.53702	LOC106453080	PREDICTED: DNA-damage-repair/toleration protein DRT102-like [Brassica napus]
LOC106426626	2.63787	4.89077	LOC106426626	PREDICTED: protein arv1 homolog isoform X1 [Brassica rapa]
LOC106425749	-4.85	-2.76657	LOC106425749	PREDICTED: Uncharacterized protein [Brassica napus]
LOC106384916	-10.7841	-11.3554	BNAA03G02730D	PREDICTED: Uncharacterized protein [Brassica napus]
LOC106348280	2.6368	2.07682	LOC106348280	PREDICTED: squalene epoxidase 4-like [Brassica napus]
XLOC_044500	-4.27602	-11.5714	CXIP4	PREDICTED: Uncharacterized protein [Brassica napus]
LOC106433529	-4.56097	-3.21501	LOC106433529	PREDICTED: Uncharacterized protein [Brassica napus]
LOC106416604	-12.3745	-10.9561	LOC106416604	PREDICTED: WEB family protein At3g51720-like [Brassica napus]
XLOC_019092	2.94753	4.24097	UBP12	XP_009140485.1 PREDICTED: uncharacterized protein LOC103864488 [Brassica rapa]
LOC106447375	3.01057	2.67557	LOC106447375	PREDICTED: type I inositol polyphosphate 5-phosphatase 8-like isoform X1 [Brassica napus]
LOC106352556	11.6647	6.25503	LOC106352556	Protein neuralized [Noccaea caerulescens]
XLOC_033326	-11.2935	-11.3294	WEL2	XP_006393636.1 hypothetical protein EUTSA_v10011258mg [Eutrema salsugineum]
XLOC_013174	2.38339	3.3322	CPK5	XP_013598373.1 PREDICTED: calcium-dependent protein kinase 5-like [Brassica oleracea]
XLOC_103989	7.0045	8.72565	ZFN1	XP_013618699.1 PREDICTED: heat shock 70 kDa protein 7, chloroplastic-like isoform X1 [Brassica oleracea]
LOC106353244	9.87139	12.3862	LOC106353244	PREDICTED: protein STRICTOSIDINE SYNTHASE-LIKE 9-like [Brassica napus]
LOC106453035	-4.8365	-3.91816	LOC106453035	PREDICTED: Uncharacterized protein [Brassica napus]
LOC106431885	-3.74891	-6.1453	LOC106431885	PREDICTED: gibberellin-regulated protein 4 [Brassica rapa]
LOC106428135	4.54358	11.2546	LOC106428135	PREDICTED: sm-like protein LSM5 [Brassica rapa]
LOC106349211	-8.29155	4.67243	LOC106349211	PREDICTED: pentatricopeptide repeat-containing protein At3g14730 [Brassica napus]
LOC106437699	8.29094	7.20716	LOC106437699	PREDICTED: choline-phosphate cytidylyltransferase 1-like [Brassica rapa]
LOC106360912	-2.05424	-2.96632	LOC106360912	PREDICTED: non-specific lipid-transfer protein 2-like [Brassica napus]
LOC106380536	3.1809	3.98584	LOC106380536	PREDICTED: Uncharacterized protein [Brassica napus]
LOC106396884	-2.32392	2.5634	LOC106396884	PREDICTED: Uncharacterized protein [Brassica napus]
LOC106391587	-13.2911	-4.07779	LOC106391587	PREDICTED: protein RETICULATA-RELATED 5-like [Brassica napus]
LOC106385042	4.5351	11.9452	BNAC02G03960D	NOXY2 [Arabidopsis thaliana]
LOC106420746	-10.303	-2.9386	LOC106420746	PREDICTED: dof zinc finger protein DOF2.5-like isoform X1 [Brassica napus]
LOC111205484	4.68164	11.2761	LOC111205484	PREDICTED: alpha-L-arabinofuranosidase 1-like [Brassica napus]
LOC106365652	13.5992	9.77259	LOC106365652	PREDICTED: E3 ubiquitin-protein ligase dbl4-like [Brassica napus]
XLOC_079864	4.30023	2.52535	-	XP_013705896.1 PREDICTED: uncharacterized protein LOC106409891 [Brassica napus]
LOC111202361	-3.51851	-3.31778	LOC111202361	PREDICTED: Uncharacterized protein [Brassica napus]
LOC106361470	4.00692	8.53138	LOC106361470	PREDICTED: probable manganese-transporting ATPase PDR2 isoform X1 [Brassica napus]
LOC106380520	2.86326	11.5949	LOC106380520	PREDICTED: mitochondrial import receptor subunit TOM5 homolog [Brassica rapa]
LOC106430329	-9.54432	-8.16323	LOC106430329	PREDICTED: uncharacterized protein LOC106423868 [Brassica napus]
LOC106357577	-9.41151	-11.8905	LOC106357577	PREDICTED: Uncharacterized protein [Brassica napus]
LOC106452206	2.26797	3.75563	LOC106452206	PREDICTED: jacalin-related lectin 35 [Brassica napus]
LOC106438548	-15.3145	-11.4885	LOC106438548	At4g33666-like protein [Brassica napus]
XLOC_020753	2.89681	4.57184	TAO1	ACP30623.1 disease resistance protein [Brassica rapa]
LOC106424106	-5.91886	-12.5427	LOC106424106	PREDICTED: gamma-glutamylcyclotransferase 2-2-like [Brassica rapa]
LOC106424119	3.69188	2.23235	LOC106424119	PREDICTED: receptor-like protein 12 [Brassica napus]
LOC106355125	11.1632	10.3916	LOC106355125	PREDICTED: glutathione S-transferase T3-like [Brassica napus]
LOC106380519	4.1671	13.4687	LOC106380519	PREDICTED: protein Asterix [Brassica oleracea]
LOC106390094	-3.17326	-3.47548	LOC106390094	PREDICTED: probable sucrose-phosphatase 1 [Brassica napus]
LOC106380816	2.12867	3.67557	LOC106380816	PREDICTED: TMV resistance protein N-like [Brassica napus]
XLOC_022248	-2.52759	-3.97628	ABCG33	XP_009143512.1 PREDICTED: ABC transporter G family member 33-like isoform X1 [Brassica rapa]
XLOC_003734	-11.3125	-5.59495	AtMg00310	XP_013709376.1 PREDICTED: uncharacterized protein LOC106413090 [Brassica napus]
LOC111214058	2.65535	3.67195	LOC111214058	PREDICTED: Uncharacterized protein [Brassica napus]
LOC106380889	2.14381	8.25974	LOC106380889	PREDICTED: Uncharacterized protein [Brassica napus]
LOC106436272	-2.79827	-2.72338	LOC106436272	PREDICTED: probable E3 ubiquitin-protein ligase LUL4 [Brassica napus]
LOC106359891	-11.6765	-12.5643	LOC106359891	PREDICTED: actin-depolymerizing factor-like [Brassica rapa]
LOC106438704	7.49258	9.32305	LOC106438704	PREDICTED: NADH dehydrogenase [ubiquinone] flavoprotein 2, mitochondrial-like [Brassica napus]
LOC106391600	-9.51728	-13.1336	LOC106391600	PREDICTED: heat shock factor protein-like [Raphanus sativus]
LOC106445949	3.3887	6.66107	BNAA01G16520D	2-isopropylmalate synthase [Arabidopsis thaliana]
LOC106420541	9.70851	4.42403	LOC106420541	PREDICTED: DNA topoisomerase 1-like isoform X2 [Brassica napus]
LOC106443928	3.61745	6.3832	LOC106443928	PREDICTED: Uncharacterized protein [Brassica napus]
LOC106399245	6.16993	7.61102	LOC106399245	PREDICTED: cytosolic sulfotransferase 15-like [Brassica oleracea]
LOC106392031	-8.63178	-2.60486	LOC106392031	PREDICTED: Uncharacterized protein [Brassica napus]
LOC106371224	-3.8994	-2.28489	LOC106371224	PREDICTED: ELMO domain-containing protein A [Brassica oleracea]
LOC106388483	2.16993	2.84269	LOC106388483	PREDICTED: high-affinity nitrate transporter 3.1 [Brassica oleracea]
XLOC_059615	-10.2086	-11.6912	VHA-B2	XP_006416417.1 hypothetical protein EUTSA_v10007492mg [Eutrema salsugineum]
LOC111207653	-13.6325	-12.4067	LOC111207653	PREDICTED: Uncharacterized protein [Brassica napus]
LOC106389619	3.75114	2.4654	LOC106389619	probable acyl-activating enzyme 4 [Brassica napus]
LOC106382703	-10.992	-10.6318	LOC106382703	PREDICTED: sphingoid long-chain bases kinase 1 isoform X2 [Brassica oleracea]
LOC106370417	4.29972	2.52698	LOC106370417	PREDICTED: protein FANTASTIC FOUR 3-like [Brassica napus]
LOC106388204	4.66482	10.3554	LOC106388204	PREDICTED: Uncharacterized protein [Brassica napus]
LOC106437914	4.30117	8.73697	LOC106437914	PREDICTED: Uncharacterized protein [Brassica napus]
LOC106381186	7.17143	14.5165	LOC106381186	PREDICTED: sulfite reductase [ferredoxin], chloroplastic-like isoform X1 [Brassica napus]
LOC111204741	-11.6528	-3.01773	LOC111204741	PREDICTED: Uncharacterized protein [Brassica napus]
LOC106391707	-12.5515	-3.80602	LOC106391707	PREDICTED: Uncharacterized protein [Brassica napus]
LOC106357850	-14.2378	-8.74651	LOC106357850	PREDICTED: UDP-glucuronate 4-epimerase 6-like [Brassica napus]
XLOC_048704	-8.47843	8.26053	SMC5	XP_009131510.1 PREDICTED: structural maintenance of chromosomes protein 5 [Brassica rapa]
XLOC_071192	6.30834	2.46151	TSB	XP_013587315.1 PREDICTED: tryptophan synthase beta chain 1-like [Brassica oleracea]
LOC111211560	3.15717	4.6334	LOC111211560	PREDICTED: ER membrane protein complex subunit 6-like [Brassica rapa]
LOC106405685	2.35997	2.94656	LOC106405685	PREDICTED: protein TRANSPARENT TESTA 12-like isoform X1 [Brassica napus]
LOC106428092	4.38302	14.2561	BNAC09G02460D	At5g48470 [Arabidopsis thaliana]
XLOC_082883	-13.0989	-11.1674	SCRM	PREDICTED: Uncharacterized protein [Brassica napus]
XLOC_025095	-11.2368	-2.63397	PAP10	XP_018486169.1 PREDICTED: purple acid phosphatase 10-like [Raphanus sativus]
LOC106451625	2.49768	2.07708	LOC106451625	PREDICTED: probable LRR receptor-like serine/threonine-protein kinase At1g51860 [Brassica napus]
LOC106376290	-10.6707	-4.94017	LOC106376290	PREDICTED: cation/H(+) antiporter 24-like isoform X2 [Brassica napus]
LOC106365928	4.3547	2.73078	LOC106365928	PREDICTED: potassium transporter 9 [Brassica oleracea]
LOC106381763	-5.84549	11.3087	LOC106381763	PREDICTED: 3-oxoacyl-[acyl-carrier-protein] synthase I, chloroplastic-like isoform X1 [Brassica napus]
LOC106352672	-2.90689	-2.00799	LOC106352672	PREDICTED: cyclic dof factor 2-like [Brassica napus]
LOC106382988	2.44689	4.86625	LOC106382988	PREDICTED: coatomer subunit delta-like [Brassica napus]
LOC106381442	-13.6798	-8.30606	LOC106381442	PREDICTED: uncharacterized protein LOC106381442 [Brassica napus]
LOC106392296	12.1432	11.9106	LOC106392296	PREDICTED: U1 small nuclear ribonucleoprotein C [Brassica oleracea]
LOC106349063	10.4443	9.91687	LOC106349063	PREDICTED: phosphoinositide phosphatase SAC8-like isoform X1 [Brassica napus]
LOC106411953	10.0084	9.82443	LOC106411953	PREDICTED: expansin-A16-like [Brassica napus]
LOC106433366	2.85277	3.6501	LOC106433366	PREDICTED: tetratricopeptide repeat protein 38-like [Brassica napus]
LOC106385115	-4.67531	-9.43045	LOC106385115	PREDICTED: auxin-responsive protein SAUR19-like [Brassica napus]
XLOC_087031	-10.7621	-2.22342	-	PREDICTED: Uncharacterized protein [Brassica napus]
LOC111208827	-2.76445	-2.62963	LOC111208827	PREDICTED: trihelix transcription factor ASIL2-like [Raphanus sativus]
XLOC_051832	-6.72792	-4.78825	ADA2B	PREDICTED: Uncharacterized protein [Brassica napus]
LOC111202136	5.85169	8.32518	LOC111202136	PREDICTED: Uncharacterized protein [Brassica napus]
LOC106385996	-4.99281	-6.75107	LOC106385996	PREDICTED: proteasome subunit beta type-3-A [Brassica napus]
LOC106373576	-8.16323	-4.71882	LOC106373576	PREDICTED: Uncharacterized protein [Brassica napus]
XLOC_008017	-3.99505	-4.13955	-	PREDICTED: Uncharacterized protein [Brassica napus]
LOC106430508	2.01684	2.06387	LOC106430508	PREDICTED: cellulose synthase A catalytic subunit 5 [UDP-forming] [Brassica napus]
LOC106391685	-7.61961	7.59495	LOC106391685	PREDICTED: Uncharacterized protein [Brassica napus]
LOC106355580	-5.43741	-8.2127	LOC106355580	PREDICTED: Uncharacterized protein [Brassica napus]
LOC106382525	5.57491	4.85561	LOC106382525	PREDICTED: cell division cycle 20.2, cofactor of APC complex-like [Brassica napus]
LOC106380543	2.86288	4.19802	LOC106380543	PREDICTED: ATP synthase subunit beta-1, mitochondrial-like isoform X1 [Brassica napus]
LOC106377475	2.34562	2.36472	LOC106377475	PREDICTED: Uncharacterized protein [Brassica napus]
XLOC_050335	6.70044	10.4305	EMF1	XP_013621674.1 PREDICTED: protein EMBRYONIC FLOWER 1-like [Brassica oleracea]
LOC106401753	-7.85276	-2.15796	LOC106401753	PREDICTED: protein disulfide-isomerase like 2-2-like [Brassica napus]
LOC106397247	6.03185	9.75625	LOC106397247	PREDICTED: protein TIFY 10A-like [Brassica rapa]
LOC106429715	10.3916	7.66534	LOC106429715	PREDICTED: (E,E)-geranyllinalool synthase-like isoform X1 [Brassica napus]
LOC106434322	-2.75187	-3.11308	LOC106434322	PREDICTED: protein transport protein SEC13 homolog A-like [Brassica napus]
LOC106425499	10.6104	2.00699	LOC106425499	PREDICTED: Uncharacterized protein [Brassica napus]
LOC106401956	5.9664	15.2156	LOC106401956	PREDICTED: ABC transporter G family member 22-like [Brassica napus]
LOC106381195	3.03524	3.19979	LOC106381195	PREDICTED: NAC domain-containing protein 53-like [Brassica napus]
LOC106417639	12.42	11.2288	LOC106417639	PREDICTED: cleft lip and palate transmembrane protein 1 homolog isoform X1 [Brassica napus]
LOC106382259	11.5395	10.5018	LOC106382259	PREDICTED: uncharacterized protein LOC106382259 [Brassica napus]
LOC106438524	-7.1819	-4.68403	LOC106438524	PREDICTED: protein CYPRO4 [Brassica rapa]
LOC106420985	-2.66316	-2.23183	LOC106420985	cytochrome-c oxidase/ electron carrier [Arabidopsis thaliana]
LOC106359726	7.56986	4.72792	LOC106359726	PREDICTED: homeobox-leucine zipper protein HDG6-like [Brassica napus]
LOC106422933	-7.64386	-7.86625	LOC106422933	PREDICTED: MADS-box protein AGL72 isoform X1 [Brassica rapa]
LOC106378193	10.0901	9.65583	LOC106378193	PREDICTED: vesicle-fusing ATPase-like [Brassica napus]
LOC106359488	-5.54102	-4.4865	LOC106359488	PREDICTED: trafficking protein particle complex subunit 1-like [Brassica napus]
LOC106442375	3.6837	3.91716	LOC106442375	PREDICTED: E3 ubiquitin protein ligase RIN2 isoform X1 [Brassica rapa]
XLOC_007404	-11.0498	-2.27547	-	PREDICTED: Uncharacterized protein [Brassica napus]
LOC106365731	-3.57191	-2.80735	BNAA09G00310D	PREDICTED: Uncharacterized protein [Brassica napus]
LOC106356798	2.14439	2.16402	BNAA07G18720D	zinc ion-binding protein [Arabidopsis thaliana]
LOC106399294	4.54096	7.87575	LOC106399294	PREDICTED: serine/threonine-protein kinase CDL1 [Brassica napus]
LOC106392353	-2.72855	-2.23266	LOC106392353	PREDICTED: non-specific lipid-transfer protein-like protein At5g64080 [Brassica rapa]
LOC106440014	2.48267	2.78615	LOC106440014	PREDICTED: quinone oxidoreductase PIG3-like isoform X1 [Brassica napus]
XLOC_051469	-11.8004	-9.03159	-	XP_013718962.1 PREDICTED: uncharacterized protein LOC106422731 [Brassica napus]
XLOC_084718	-13.8465	-10.2877	yipf6	XP_018512919.1 PREDICTED: uncharacterized protein LOC103862159 [Brassica rapa]
LOC106439938	-12.5762	-8.04002	LOC106439938	PREDICTED: LYR motif-containing protein 4B-like [Brassica napus]
LOC111206571	-11.112	-5.3874	LOC111206571	PREDICTED: Uncharacterized protein [Brassica napus]
XLOC_071919	10.7566	10.8138	MLO7	PREDICTED: Uncharacterized protein [Brassica napus]
XLOC_029432	-2.21945	3.04836	CYP81D1	PREDICTED: Uncharacterized protein [Brassica napus]
LOC106352629	-5.03419	-2.39532	LOC106352629	PREDICTED: expansin-A6 [Brassica napus]
LOC106352654	-8.73358	-12.3125	LOC106352654	PREDICTED: probable LRR receptor-like serine/threonine-protein kinase At1g29720 [Brassica napus]
XLOC_065460	-2.90067	-2.48063	-	XP_013634068.1 PREDICTED: uncharacterized protein LOC106339749 [Brassica oleracea]
LOC106350357	8.89684	10.5918	LOC106350357	PREDICTED: ubiquitin-activating enzyme E1 1-like, partial [Brassica napus]
LOC111201798	3.9566	2.52057	LOC111201798	PREDICTED: cysteine protease inhibitor WSCP-like [Brassica rapa]
LOC106440198	-13.715	-3.30139	LOC106440198	PREDICTED: nostrin-like [Brassica napus]
LOC106439635	-6.926	-3.64	LOC106439635	PREDICTED: 40S ribosomal protein S10, mitochondrial-like [Brassica napus]
LOC106406872	4.95174	5.56478	LOC106406872	PREDICTED: phosphatidylinositol-3-phosphatase myotubularin-1-like isoform X1 [Brassica napus]
LOC106439307	5.70799	13.8264	BNAC09G00140D	flocculation FLO11-like protein [Arabidopsis thaliana]
LOC106391810	-9.23153	-2.32193	LOC106391810	PREDICTED: Uncharacterized protein [Brassica napus]
LOC106353932	3.32769	3.078	LOC106353932	PREDICTED: calmodulin-binding transcription activator 4-like isoform X1 [Brassica napus]
LOC106377478	2.1729	4.12382	LOC106377478	PREDICTED: zinc finger A20 and AN1 domain-containing stress-associated protein 5 [Brassica oleracea]
LOC106401092	5.18028	11.4852	LOC106401092	PREDICTED: E3 ubiquitin-protein ligase UPL4 isoform X1 [Brassica oleracea]
XLOC_055497	5.11926	9.92679	-	PREDICTED: Uncharacterized protein [Brassica napus]
LOC106392027	-12.4202	-3.04256	LOC106392027	PREDICTED: aquaporin PIP1-2-like isoform X2 [Brassica napus]
LOC106430810	-3.41181	-2.848	LOC106430810	PREDICTED: Uncharacterized protein [Brassica napus]
LOC106380504	3.1964	2.72247	LOC106380504	PREDICTED: Uncharacterized protein [Brassica napus]
XLOC_044549	-2.90814	-8.71425	PP7	XP_009112109.1 PREDICTED: serine/threonine-protein phosphatase 7 [Brassica rapa]
LOC106368933	13.0989	12.0385	LOC106368933	PREDICTED: NEDD8-activating enzyme E1 regulatory subunit-like isoform X2 [Brassica napus]
XLOC_053560	4.45771	3.42725	-	PREDICTED: Uncharacterized protein [Brassica napus]
XLOC_087764	4.38042	9.45806	ALF5	XP_009123200.1 PREDICTED: protein DETOXIFICATION 19 [Brassica rapa]
XLOC_067859	2.48981	2.75974	-	XP_013730329.1 PREDICTED: uncharacterized protein LOC106434036 [Brassica napus]
LOC106348201	6.64386	6.73697	LOC106348201	PREDICTED: serine/threonine-protein phosphatase 6 regulatory subunit 1-like [Brassica napus]
LOC106369503	5.22239	4.53398	LOC106369503	PREDICTED: uncharacterized protein LOC108871275 [Brassica rapa]
LOC106372966	2.72083	3.11605	LOC106372966	PREDICTED: ADP-ribosylation factor 1-like [Brassica rapa]
LOC106372513	2.9775	4.70708	LOC106372513	PREDICTED: histone-lysine N-methyltransferase, H3 lysine-79 specific-like isoform X1 [Brassica napus]
LOC106452096	-3.36923	4.61471	LOC106452096	PREDICTED: zinc finger BED domain-containing protein DAYSLEEPER-like [Brassica napus]
LOC106447379	3.50838	6.51232	LOC106447379	PREDICTED: Uncharacterized protein [Brassica napus]
LOC106437730	5.06201	12.7257	LOC106437730	PREDICTED: Uncharacterized protein [Brassica napus]
LOC106438648	-4.48513	-4.40858	LOC106438648	PREDICTED: Uncharacterized protein [Brassica napus]
LOC106383914	2.3055	2.38169	LOC106383914	PREDICTED: flavone 3'-O-methyltransferase 1-like [Brassica napus]
XLOC_052506	-9.87139	-3.20945	-	PREDICTED: Uncharacterized protein [Brassica napus]
LOC106396983	2.43922	4.36071	LOC106396983	PREDICTED: caffeoylshikimate esterase-like [Brassica napus]
XLOC_067560	-12.2467	-3.05608	-	PREDICTED: Uncharacterized protein [Brassica napus]
LOC111198296	3.09722	2.7625	LOC111198296	PREDICTED: phosphoinositide 3-kinase regulatory subunit 4-like isoform X2 [Brassica napus]
XLOC_020185	-5.72583	-6.21594	-	PREDICTED: Uncharacterized protein [Brassica napus]
XLOC_053807	-11.6363	-13.3862	-	PREDICTED: Uncharacterized protein [Brassica napus]
LOC106381379	-6.57959	-7.4168	LOC106381379	alpha/beta-Hydrolases superfamily protein [Arabidopsis thaliana]
LOC106354096	-10.0407	-5	LOC106354096	PREDICTED: PH-interacting protein-like [Brassica napus]
LOC111197945	-5.50205	-4.79849	LOC111197945	PREDICTED: glutathione S-transferase T3-like [Brassica napus]
XLOC_052280	11.52	5.53605	PAP10	PREDICTED: Uncharacterized protein [Brassica napus]
LOC106433457	-6.73245	-2.45003	LOC106433457	PREDICTED: probable pectinesterase/pectinesterase inhibitor 32 isoform X1 [Brassica napus]
LOC106381187	4.95174	5.56478	LOC106381187	PREDICTED: phosphatidylinositol-3-phosphatase myotubularin-1-like isoform X1 [Brassica napus]
XLOC_055127	-2.66849	-2.64127	-	PREDICTED: Uncharacterized protein [Brassica napus]
XLOC_008618	-5.00727	-3.83094	PRA1B1	PREDICTED: Uncharacterized protein [Brassica napus]
LOC106439337	6.22561	10.5051	LOC106439337	PREDICTED: Uncharacterized protein [Brassica napus]
LOC106353245	-4.29593	-3.56986	LOC106353245	PREDICTED: purple acid phosphatase 4-like [Brassica napus]
LOC106354325	5.55066	4.74664	LOC106354325	PREDICTED: cytosolic sulfotransferase 16-like [Brassica napus]
LOC106383036	3.76381	4.80162	LOC106383036	PREDICTED: DEAD-box ATP-dependent RNA helicase 56-like [Brassica napus]
LOC106448997	2.37861	3.02346	LOC106448997	PREDICTED: vacuolar cation/proton exchanger 1-like [Brassica napus]
XLOC_008450	8.25077	6.57635	-	PREDICTED: Uncharacterized protein [Brassica napus]
XLOC_097708	12.2198	9.94642	-	PREDICTED: Uncharacterized protein [Brassica napus]
XLOC_046902	-2.37478	-2.00273	typA	PREDICTED: Uncharacterized protein [Brassica napus]
LOC106383083	8.79225	9.38802	LOC106383083	PREDICTED: glutathione S-transferase T3-like [Brassica napus]
LOC106405502	2.92504	3.01002	LOC106405502	PREDICTED: probable inactive poly [ADP-ribose] polymerase SRO5 [Brassica napus]
LOC111208996	-6.86625	-8.42347	LOC111208996	PREDICTED: uncharacterized protein LOC106442141 [Brassica napus]
LOC106349552	10.3219	9.37359	LOC106349552	PREDICTED: nuclear transcription factor Y subunit C-5-like [Brassica napus]
LOC106371711	-8.45121	-7.53208	LOC106371711	PREDICTED: Uncharacterized protein [Brassica napus]
LOC106448137	14.2737	13.1437	LOC106448137	PREDICTED: Uncharacterized protein [Brassica napus]
LOC106440315	5.58608	5.29921	LOC106440315	PREDICTED: NEDD8-activating enzyme E1 regulatory subunit-like isoform X1 [Brassica napus]
XLOC_059909	5.22542	10.5635	At1g20360	PREDICTED: Uncharacterized protein [Brassica napus]
LOC106380825	6.0754	14.6555	LOC106380825	PREDICTED: Uncharacterized protein [Brassica napus]
XLOC_059684	-4.64542	-2.22479	-	PREDICTED: Uncharacterized protein [Brassica napus]
LOC106380743	-9.57617	-3.61399	LOC106380743	PREDICTED: probable pectinesterase 53 [Brassica napus]
LOC106425783	-2.05359	-3.10692	LOC106425783	PREDICTED: probable receptor-like protein kinase At5g20050 [Brassica rapa]
LOC111212640	3.33597	13.437	LOC111212640	PREDICTED: F-box/LRR-repeat protein 3-like [Brassica oleracea]
LOC111210460	4.09954	8.73697	LOC111210460	PREDICTED: Uncharacterized protein [Brassica napus]
LOC111212779	2.6603	4.13806	LOC111212779	PREDICTED: Uncharacterized protein [Brassica napus]
LOC106402107	4.45943	4.24793	LOC106402107	PREDICTED: ABC transporter B family member 19-like [Brassica napus]
LOC106396923	4.8282	11.8231	BNAA02G21600D	PREDICTED: Uncharacterized protein [Brassica napus]
XLOC_097208	-12.7447	-12.3021	-	PREDICTED: Uncharacterized protein [Brassica napus]
LOC111199198	3.13142	2.87375	LOC111199198	PREDICTED: Uncharacterized protein [Brassica napus]
LOC106412556	-2.54432	-2.40939	LOC106412556	PREDICTED: nucleolin-like [Brassica napus]
LOC106382831	2.14296	2.59699	LOC106382831	PREDICTED: calmodulin-binding protein 60 F-like isoform X1 [Brassica napus]
LOC106422685	4.90154	10.2722	LOC106422685	PREDICTED: cyclin-dependent protein kinase inhibitor SIM-like [Brassica napus]
LOC106398227	3.34819	4.03892	LOC106398227	PREDICTED: cysteine-rich receptor-like protein kinase 15 [Brassica napus]
XLOC_025162	4.26334	12.4208	-	PREDICTED: Uncharacterized protein [Brassica napus]
XLOC_020658	13.2268	9.44605	At4g02000	XP_013726041.1 PREDICTED: uncharacterized protein LOC106429823 isoform X2 [Brassica napus]
LOC106372582	11.2285	16.5565	LOC106372582	PREDICTED: metallothionein-like protein type 2, MT2-4/MT2-25 [Brassica rapa]
LOC106450400	8.35168	2.44765	LOC106450400	PREDICTED: protein LURP-one-related 10 [Brassica oleracea]
LOC106371170	3.80735	6.90689	LOC106371170	PREDICTED: type I inositol polyphosphate 5-phosphatase 13-like isoform X1 [Brassica napus]
XLOC_090789	9.94154	9.42347	-	PREDICTED: Uncharacterized protein [Brassica napus]
LOC106355243	9.98963	11.4041	LOC106355243	PREDICTED: scarecrow-like protein 1 [Brassica napus]
LOC106415590	-6.33184	-5.82713	LOC106415590	PREDICTED: probable disease resistance protein At1g59620 [Brassica napus]
LOC106413252	8.02237	7.61961	LOC106413252	transmembrane protein [Arabidopsis thaliana]
LOC106346558	2.84936	5.32105	LOC106346558	PREDICTED: magnesium protoporphyrin IX methyltransferase, chloroplastic-like [Brassica napus]
XLOC_018419	13.6452	9.52748	-	XP_013751295.1 PREDICTED: uncharacterized protein LOC106453611 [Brassica napus]
LOC106390783	-2.48684	-2.1745	LOC106390783	PREDICTED: CCR4-NOT transcription complex subunit 10-like [Brassica napus]
LOC111197889	-7.27229	-4.09592	LOC111197889	PREDICTED: Uncharacterized protein [Brassica napus]
LOC106453689	3.41928	11.2467	LOC106453689	PREDICTED: uncharacterized acetyltransferase At3g50280-like [Brassica napus]
LOC111198680	4.45943	6.32193	LOC111198680	PREDICTED: kinesin-like protein KIF22 isoform X1 [Brassica napus]
LOC106447479	2.90903	4.5097	LOC106447479	PREDICTED: jacalin-related lectin 23-like [Brassica napus]
XLOC_027298	5.33688	9.98963	-	PREDICTED: Uncharacterized protein [Brassica napus]
LOC106391833	-10.8559	-5.22882	LOC106391833	PREDICTED: Uncharacterized protein [Brassica napus]
LOC106444680	3.30403	3.34269	BNAA03G48730D	PREDICTED: Uncharacterized protein [Brassica napus]
LOC106348431	5.16591	2.94753	LOC106348431	PREDICTED: Uncharacterized protein [Brassica napus]
LOC106375687	-3.14433	-3.51156	LOC106375687	PREDICTED: dihydroceramide fatty acyl 2-hydroxylase FAH2 [Brassica rapa]
LOC106408059	-10.5793	-4.99624	LOC106408059	PREDICTED: transcriptional corepressor LEUNIG-like [Brassica napus]
LOC106426584	6.87779	8.59619	LOC106426584	PREDICTED: soluble inorganic pyrophosphatase 1-like [Brassica napus]
LOC106445197	-5.42884	-2.17319	BNAA04G02380D	PREDICTED: uncharacterized protein LOC103863043 [Brassica rapa]
XLOC_094083	-3.61551	-5.43296	TBL1	XP_013585008.1 PREDICTED: protein trichome birefringence-like 1 [Brassica oleracea]
LOC106397553	7.13785	12.2906	LOC106397553	PREDICTED: myb-related protein 306-like [Brassica napus]
LOC106357529	5.71621	7.36194	LOC106357529	PREDICTED: V-type proton ATPase subunit H [Brassica napus]
LOC106423387	-3.52126	-2.30929	LOC106423387	PREDICTED: 60S ribosomal protein L39-1-like [Brassica rapa]
LOC111202730	-10.303	-8.74819	LOC111202730	PREDICTED: T-complex protein 11-like [Brassica napus]
LOC106391001	-4.06626	-2.10487	LOC106391001	PREDICTED: prohibitin-3, mitochondrial [Brassica rapa]
LOC106446036	-4.7588	-2.771	LOC106446036	PREDICTED: syncoilin [Brassica napus]
XLOC_051128	3.11863	11.3608	ABCB11	XP_013694092.1 PREDICTED: ABC transporter B family member 11-like [Brassica napus]
LOC106376917	-3.68221	-2.92387	LOC106376917	PREDICTED: ATP synthase subunit epsilon, mitochondrial-like [Brassica napus]
LOC106364873	11.2107	6.07682	LOC106364873	PREDICTED: Uncharacterized protein [Brassica napus]
LOC106345957	-6.24806	-3.58129	LOC106345957	PREDICTED: 40S ribosomal protein S16-3-like [Brassica napus]
LOC106346136	-4.39232	-3.72424	LOC106346136	PREDICTED: probable carboxylesterase 4 [Brassica napus]
LOC106382555	3.05209	3.51411	LOC106382555	PREDICTED: glutathione S-transferase U11-like [Brassica rapa]
XLOC_044710	5.2639	11.5571	-	PREDICTED: Uncharacterized protein [Brassica napus]
LOC106386801	-8.88671	-3.85798	LOC106386801	PREDICTED: F-box/FBD/LRR-repeat protein At5g18770-like [Brassica napus]
XLOC_046587	3.3505	7.88671	-	PREDICTED: Uncharacterized protein [Brassica napus]
LOC106363327	4.58496	8.99435	LOC106363327	PREDICTED: F-box/LRR-repeat protein At1g48400-like [Brassica napus]
LOC106352357	-4.56478	-4.19311	BNAANNG31340D	transmembrane protein [Arabidopsis thaliana]
LOC106426588	10.3068	9.08569	LOC106426588	PREDICTED: NAC domain-containing protein 69-like [Brassica oleracea]
XLOC_095153	-6.55766	-5.61716	Os03g0733400	XP_018465075.1 PREDICTED: zinc finger BED domain-containing protein RICESLEEPER 2-like [Raphanus sativus]
LOC106433520	-2.05567	-2.84199	BNACNNG03600D	Haloacid dehalogenase-like hydrolase (HAD) superfamily protein [Arabidopsis thaliana]
LOC106451136	-5.09597	-3.66502	LOC106451136	PREDICTED: Uncharacterized protein [Brassica napus]
LOC106402694	2.91966	3.55834	LOC106402694	PREDICTED: Uncharacterized protein [Brassica napus]
LOC106447517	2.13015	2.68509	LOC106447517	PREDICTED: Uncharacterized protein [Brassica napus]
LOC106366154	5.60538	7.34577	LOC106366154	PREDICTED: UDP-glucuronic acid decarboxylase 1-like [Brassica napus]
LOC106439012	4.82535	10.7171	LOC106439012	PREDICTED: transcription factor MYC2 [Brassica napus]
LOC106370844	-5.06237	-3.58936	LOC106370844	PREDICTED: 40S ribosomal protein S29-like [Brassica rapa]
LOC106431745	11.0476	4.34577	LOC106431745	PREDICTED: transcription factor UNE10-like isoform X1 [Brassica napus]
XLOC_032853	-2.66693	-3.35486	-	XP_018432534.1 PREDICTED: uncharacterized protein LOC108805078 [Raphanus sativus]
LOC106391841	-2.31946	-3.72933	LOC106391841	PREDICTED: hydroxyacylglutathione hydrolase 1, mitochondrial-like [Brassica napus]
LOC106450501	11.6058	10.2487	LOC106450501	PREDICTED: LOW QUALITY PROTEIN: YTH domain-containing family protein 2-like [Brassica rapa]
LOC106403338	-7.44144	-7.11374	LOC106403338	PREDICTED: monocopper oxidase-like protein SKU5 [Brassica napus]
LOC106352057	-2.36745	-2.37527	BNAANNG30680D	response to low sulfur 2 [Arabidopsis thaliana]
XLOC_027218	5.35876	9.80843	-	XP_018444341.1 PREDICTED: uncharacterized protein LOC108816264 [Raphanus sativus]
XLOC_058011	3.51261	2.89947	CALS1	XP_013601873.1 PREDICTED: protein PAT1 homolog 1 [Brassica oleracea]
LOC106355544	-13.5236	-11.2507	LOC106355544	PREDICTED: diacylglycerol kinase 7 [Brassica oleracea]
LOC106384033	-10.4129	-9.14636	LOC106384033	PREDICTED: bidirectional sugar transporter SWEET15-like [Brassica rapa]
LOC106371689	-7.69116	-10.5856	LOC106371689	PREDICTED: ETHYLENE INSENSITIVE 3-like 2 protein [Brassica napus]
LOC111213094	-11.9106	-12.2218	LOC111213094	PREDICTED: ribosome biogenesis regulatory protein homolog [Brassica oleracea]
LOC106448877	-5.53497	-17.8844	LOC106448877	PREDICTED: metallothionein-like protein type 2, MT2-22 [Brassica oleracea]
LOC106383418	3.70808	14.8259	LOC106383418	PREDICTED: histone H3.3 isoform X1 [Daucus carota subsp. sativus] [Daucus carota]
XLOC_101885	2.79718	2.32577	-	PREDICTED: Uncharacterized protein [Brassica napus]
LOC106415008	2.56682	2.96182	LOC106415008	PREDICTED: histone acetyltransferase HAC12-like isoform X1 [Brassica napus]
LOC106430678	2.3269	2.76108	LOC106430678	PREDICTED: amino acid permease 2-like [Brassica napus]
LOC106354328	6.81642	9.27612	LOC106354328	PREDICTED: LRR receptor-like serine/threonine-protein kinase GSO2 [Brassica napus]
XLOC_056379	-10.1077	-10.6499	XBAT32	XP_018514594.1 PREDICTED: uncharacterized protein LOC108871971 isoform X2 [Brassica rapa]
LOC111212857	-6.30324	-6.90737	LOC111212857	PREDICTED: protein BUD31 homolog 1 [Brassica rapa]
LOC106350320	5.64725	11.9403	LOC106350320	PREDICTED: Uncharacterized protein [Brassica napus]
LOC111210909	6.21518	9.60733	LOC111210909	PREDICTED: glutathione S-transferase F3-like [Brassica oleracea]
XLOC_003295	8.33171	7.65167	PAP2	PREDICTED: Uncharacterized protein [Brassica napus]
LOC106453635	3.20375	3.2395	LOC106453635	PREDICTED: probable transcription factor PosF21 [Brassica napus]
LOC106399532	7.29211	11.9194	LOC106399532	PREDICTED: Uncharacterized protein [Brassica napus]
LOC106423584	8.29232	13.8376	LOC106423584	PREDICTED: protein STRUBBELIG-RECEPTOR FAMILY 7-like [Brassica napus]
LOC111213901	2.28293	4.06037	LOC111213901	PREDICTED: Uncharacterized protein [Brassica napus]
LOC106425356	10.6677	8.84549	LOC106425356	PREDICTED: Uncharacterized protein [Brassica napus]
XLOC_094963	-9.835	-10.0498	ycf36	PREDICTED: Uncharacterized protein [Brassica napus]
LOC106422863	4.57484	13.1928	LOC106422863	PREDICTED: probable small nuclear ribonucleoprotein G [Brassica rapa]
LOC106402210	4.97506	6.60239	LOC106402210	PREDICTED: lipid phosphate phosphatase gamma, chloroplastic-like isoform X1 [Brassica napus]
LOC106353868	2.94856	4.60454	LOC106353868	PREDICTED: lipoxygenase 2, chloroplastic-like [Brassica napus]
LOC111197773	-3.44455	-3.61839	LOC111197773	PREDICTED: protein RTE1-HOMOLOG-like isoform X1 [Brassica napus]
LOC111198720	-12.8258	-12.8231	LOC111198720	PREDICTED: 60S ribosomal protein L5-2-like [Brassica rapa]
LOC106384903	-3.1895	-2.93627	LOC106384903	PREDICTED: 40S ribosomal protein S6-2 [Brassica napus]
LOC106392271	3.51969	3.57857	LOC106392271	oxidoreductase [Arabidopsis lyrata]
LOC106392043	-4.64386	-4.14296	LOC106392043	PREDICTED: probable methyltransferase PMT16 [Brassica napus]
LOC106391486	-2.5745	-3.38848	LOC106391486	PREDICTED: Uncharacterized protein [Brassica napus]
LOC106347471	2.9259	3.61673	LOC106347471	PREDICTED: nitrilase 2-like [Brassica napus]
LOC106450853	-3.23953	-2.88634	LOC106450853	PREDICTED: protein BPS1, chloroplastic-like [Brassica napus]
XLOC_082900	11.9218	8.79225	VEP1	XP_002869731.1 hypothetical protein ARALYDRAFT_914168 [Arabidopsis lyrata]
LOC106391812	-12.0611	-2.31573	LOC106391812	PREDICTED: 4-hydroxy-tetrahydrodipicolinate reductase 1, chloroplastic-like [Brassica napus]
LOC106417787	8.95613	9.35168	LOC106417787	PREDICTED: UDP-glycosyltransferase 90A1-like [Brassica napus]
LOC106365886	12.3808	10.7228	LOC106365886	PREDICTED: probable protein phosphatase 2C 10 [Brassica napus]
LOC106408336	-2.07679	-4.20062	LOC106408336	PREDICTED: 30S ribosomal protein 3-1, chloroplastic-like [Brassica rapa]
LOC106367300	-2.67659	-2.51758	LOC106367300	PREDICTED: nuclear transport factor 2-like [Brassica napus]
XLOC_016534	-5.22882	-6.61765	TBC1D25	XP_013608489.1 PREDICTED: TBC1 domain family member 15 isoform X1 [Brassica oleracea]
LOC106444067	2.15477	2.60509	LOC106444067	PREDICTED: Uncharacterized protein [Brassica napus]
LOC106392016	3.75489	3.24056	LOC106392016	PREDICTED: Uncharacterized protein [Brassica napus]
LOC106356928	4.61702	6.09766	LOC106356928	PREDICTED: aldehyde dehydrogenase family 3 member I1, chloroplastic-like [Brassica napus]
LOC106368587	3.01637	3.84361	LOC106368587	PREDICTED: cycloeucalenol cycloisomerase-like [Brassica napus]
LOC106418554	3.13993	10.515	LOC106418554	PREDICTED: transcription factor TGA6-like isoform X1 [Brassica napus]
LOC106366718	-8.6677	-9.74259	LOC106366718	PREDICTED: uncharacterized protein At3g43530-like isoform X1 [Brassica napus]
XLOC_035340	-14.2764	-6.06878	-	PREDICTED: Uncharacterized protein [Brassica napus]
LOC106347265	-9.24476	-11.1336	LOC106347265	PREDICTED: Uncharacterized protein [Brassica napus]
LOC106426212	-10.3443	-6.81526	LOC106426212	PREDICTED: protein TWIN SISTER of FT-like [Brassica rapa]
LOC106441279	2.12594	2.39759	LOC106441279	PREDICTED: cytochrome P450 79B1-like [Brassica napus]
LOC106380553	5.3951	11.1527	LOC106380553	PREDICTED: NAC domain-containing protein 82-like isoform X2 [Brassica oleracea]
LOC106360029	-5.53398	-4.37504	LOC106360029	PREDICTED: MATH domain-containing protein At5g43560-like [Brassica rapa]
LOC111213499	2.26197	9.36632	LOC111213499	PREDICTED: mitochondrial inner membrane protease ATP23-like [Brassica napus]
LOC106450425	4.843	14.2318	LOC106450425	PREDICTED: lysine--tRNA ligase-like [Brassica napus]
LOC106370718	6.45121	10.0857	LOC106370718	PREDICTED: phosphatidylinositol N-acetylglucosaminyltransferase gpi3 subunit-like [Brassica napus]
LOC106361322	-7.80349	-3.72193	LOC106361322	PREDICTED: Uncharacterized protein [Brassica napus]
XLOC_002096	6.75444	10.835	-	PREDICTED: Uncharacterized protein [Brassica napus]
LOC106429669	-10.3015	-10.1969	LOC106429669	PREDICTED: 60S ribosomal protein L7-1-like [Brassica napus]
LOC106436789	-3.97675	-3.1592	LOC106436789	PREDICTED: MADS-box transcription factor 50-like isoform X1 [Brassica napus]
LOC111207249	-11.992	-3.70834	LOC111207249	PREDICTED: uncharacterized protein LOC106403141 [Brassica napus]
LOC106377401	-4.45943	2.88536	LOC106377401	PREDICTED: protodermal factor 1-like [Brassica napus]
XLOC_043678	11.0768	9.23681	-	PREDICTED: Uncharacterized protein [Brassica napus]
XLOC_018386	3.14136	2.65535	-	PREDICTED: Uncharacterized protein [Brassica napus]
LOC106349357	10.7085	10.2127	LOC106349357	PREDICTED: replication protein A 70 kDa DNA-binding subunit B-like isoform X2 [Brassica napus]
LOC106372142	-3.32422	-5.42253	LOC106372142	PREDICTED: UPF0725 protein At5g63820-like [Brassica napus]
LOC106387264	6.23422	2.03973	LOC106387264	PREDICTED: 5'-nucleotidase domain-containing protein 4-like [Brassica napus]
LOC106392315	-14.2911	-2.99275	LOC106392315	PREDICTED: WD repeat-containing protein 89 homolog [Brassica napus]
XLOC_025910	-3.99599	-3.4112	-	XP_013672957.1 PREDICTED: uncharacterized protein LOC106377300 [Brassica napus]
LOC106428463	2.61399	4.11922	LOC106428463	PREDICTED: phosphatidylinositol 4-kinase gamma 3-like [Brassica napus]
XLOC_010193	-5.4653	2.74871	-	PREDICTED: Uncharacterized protein [Brassica napus]
LOC106451962	3.15082	3.91561	LOC106451962	PREDICTED: Uncharacterized protein [Brassica napus]
LOC106416740	3.64962	4.73335	LOC106416740	PREDICTED: Uncharacterized protein [Brassica napus]
LOC106372684	-13.2193	-12.661	LOC106372684	PREDICTED: thioredoxin-like 3-2, chloroplastic isoform X1 [Brassica napus]
LOC106351605	-14.4583	-13.6318	LOC106351605	PREDICTED: Uncharacterized protein [Brassica napus]
LOC106391725	-11.6408	-2.58005	LOC106391725	PREDICTED: transcription factor VOZ2-like [Brassica napus]
XLOC_018821	-8.04712	-2.1389	-	PREDICTED: Uncharacterized protein [Brassica napus]
XLOC_047222	-3.46493	-2.30212	-	OAP13378.1 hypothetical protein AXX17_AT1G50150 [Arabidopsis thaliana]
XLOC_034699	10.1189	6.17991	CEL3	XP_013691728.1 PREDICTED: endoglucanase 9-like [Brassica napus]
LOC106453304	3.36665	10.1548	LOC106453304	PREDICTED: FHA domain-containing protein PS1-like [Brassica napus]
XLOC_066360	5.40133	6.00099	At3g27390	PREDICTED: Uncharacterized protein [Brassica napus]
LOC106380482	-11.8778	-9.58246	LOC106380482	PREDICTED: Uncharacterized protein [Brassica napus]
XLOC_078107	4.68182	9.31439	NTR2	XP_013588707.1 PREDICTED: thioredoxin reductase 2-like [Brassica oleracea]
LOC106372568	4.68888	9.73697	LOC106372568	PREDICTED: vacuolar amino acid transporter 1-like [Brassica napus]
LOC106447145	3.4975	7.16323	LOC106447145	PREDICTED: Uncharacterized protein [Brassica napus]
XLOC_054685	3.59128	8.16323	IAA9	PREDICTED: Uncharacterized protein [Brassica napus]
LOC106430924	3.48627	4.9705	LOC106430924	PREDICTED: protein PSY1 [Brassica rapa]
LOC106389247	5.111	6.77517	LOC106389247	PREDICTED: UPF0725 protein At4g29550-like [Brassica napus]
LOC106403380	3.36923	5.62449	LOC106403380	PREDICTED: uncharacterized protein LOC106403380 [Brassica napus]
LOC106426671	3.09558	2.3771	LOC106426671	PREDICTED: sugar transport protein 7 [Brassica oleracea]
LOC106380523	4.24004	14.6601	LOC106380523	PREDICTED: H/ACA ribonucleoprotein complex subunit 2-like protein [Brassica napus]
LOC106439776	-3.43054	-2.80151	LOC106439776	PREDICTED: enoyl-[acyl-carrier-protein] reductase [NADH], chloroplastic-like [Brassica napus]
LOC106450047	-2.28011	4.18803	LOC106450047	PREDICTED: 17.6 kDa class I heat shock protein 2-like [Brassica napus]
LOC106428571	5.84967	8.16323	LOC106428571	PREDICTED: uncharacterized protein LOC103873331 [Brassica rapa]
LOC106358812	-13.9501	-13.9858	LOC106358812	PREDICTED: chitinase-like protein 1 [Brassica napus]
XLOC_071309	-7.17243	-3.66807	-	PREDICTED: Uncharacterized protein [Brassica napus]
LOC106367331	3.43477	5.53333	LOC106367331	PREDICTED: stress-associated endoplasmic reticulum protein 2-like isoform X2 [Brassica napus]
LOC106385777	3.32193	9.09452	LOC106385777	PREDICTED: Uncharacterized protein [Brassica napus]
LOC106360076	-4.45438	-4.16405	BNAC03G57500D	PREDICTED: Uncharacterized protein [Brassica napus]
XLOC_077721	13.2147	13.1453	-	PREDICTED: Uncharacterized protein [Brassica napus]
LOC106352747	-9.12928	-9.3443	LOC106352747	PREDICTED: transcription termination factor MTERF2, chloroplastic [Brassica rapa]
LOC106397251	4.98407	5.30723	LOC106397251	PREDICTED: probable prolyl 4-hydroxylase 7 [Brassica napus]
LOC106354707	-2.02609	2.44983	LOC106354707	PREDICTED: probable pectin methyltransferase QUA2 [Brassica napus]
LOC111198295	-9.67948	-10.2288	LOC111198295	PREDICTED: Uncharacterized protein [Brassica napus]
LOC106435211	2.50217	2.55862	LOC106435211	PREDICTED: Uncharacterized protein [Brassica napus]
LOC106431948	9.42993	14.7445	LOC106431948	PREDICTED: phosphatidylinositol 4-kinase gamma 4-like [Brassica napus]
LOC106431479	2.82202	2.25493	LOC106431479	PREDICTED: G-type lectin S-receptor-like serine/threonine-protein kinase At1g67520 [Brassica napus]
LOC111215197	-8.33688	-7.1964	LOC111215197	PREDICTED: AT-rich interactive domain-containing protein 1-like [Brassica rapa]
XLOC_003735	6.34746	4.43741	-	XP_013646019.1 PREDICTED: uncharacterized protein LOC106350714 [Brassica napus]
XLOC_044323	2.87859	5.66107	-	XP_006305951.1 hypothetical protein CARUB_v10011198mg [Capsella rubella]
XLOC_099774	-10.6883	-10.5411	-	PREDICTED: Uncharacterized protein [Brassica napus]
LOC106396797	-5.59329	-3.68081	LOC106396797	PREDICTED: Uncharacterized protein [Brassica napus]
LOC106391604	-7.93148	-2.12234	LOC106391604	PREDICTED: Uncharacterized protein [Brassica napus]
XLOC_006109	9.56986	10.8637	At3g26490	XP_018481913.1 PREDICTED: BTB/POZ domain-containing protein At3g26490 isoform X1 [Raphanus sativus]
LOC106397830	4.30275	10.6912	LOC106397830	PREDICTED: NADH dehydrogenase [ubiquinone] 1 alpha subcomplex subunit 2-like [Brassica oleracea]
LOC106433819	9.40301	3.974	LOC106433819	PREDICTED: protein BREAST CANCER SUSCEPTIBILITY 2 homolog B-like isoform X1 [Brassica napus]
XLOC_091534	2.86271	11.5934	CHX17	PREDICTED: Uncharacterized protein [Brassica napus]
LOC106443665	6.14975	5.29921	LOC106443665	PREDICTED: transcription factor PIL1-like [Brassica napus]
LOC106358161	2.46467	2.35819	LOC106358161	PREDICTED: phytochrome B-like [Brassica napus]
LOC106420015	-4.33125	-10.5571	LOC106420015	PREDICTED: Uncharacterized protein [Brassica napus]
LOC106433063	2.43964	3.46783	LOC106433063	PREDICTED: Uncharacterized protein [Brassica napus]
XLOC_002199	8.42347	4.7318	-	XP_013688252.1 PREDICTED: uncharacterized protein LOC106392026 [Brassica napus]
LOC106370073	4.26604	9.17159	LOC106370073	PREDICTED: protein arv1 homolog [Brassica napus]
LOC111215129	2.50973	4.41785	LOC111215129	PREDICTED: DNA repair protein complementing XP-C cells homolog isoform X2 [Brassica napus]
LOC106383901	-11.6454	-4.79941	LOC106383901	PREDICTED: transmembrane protein 214-like [Brassica oleracea]
LOC106445748	3.63048	2.76377	LOC106445748	PREDICTED: agamous-like MADS-box protein AGL97, partial [Brassica napus]
XLOC_097371	2.77619	3.48408	SMC1	PREDICTED: Uncharacterized protein [Brassica napus]
LOC106356966	-4.25064	-2.16189	LOC106356966	PREDICTED: rac-like GTP-binding protein ARAC5 [Brassica napus]
LOC106422735	3.37377	9.55075	LOC106422735	PREDICTED: Uncharacterized protein [Brassica napus]
LOC106407594	3.08427	6.76288	LOC106407594	Haloacid dehalogenase-like hydrolase (HAD) superfamily protein [Arabidopsis thaliana]
XLOC_033110	10.1033	8.85591	-	XP_013731282.1 PREDICTED: uncharacterized protein LOC106434969 [Brassica napus]
LOC106412021	-3.56496	-3.45482	LOC106412021	PREDICTED: cystinosin homolog [Brassica napus]
LOC106412156	2.53051	2.98351	LOC106412156	PREDICTED: wall-associated receptor kinase-like 5 [Brassica oleracea]
LOC106383374	4.17818	12.3266	LOC106383374	PREDICTED: Uncharacterized protein [Brassica napus]
LOC106366651	-9.60733	4.28129	LOC106366651	PREDICTED: UDP-galactose/UDP-glucose transporter 2-like [Brassica napus]
LOC106405106	7.46489	-4.63807	LOC106405106	NGR2 [Arabidopsis thaliana]
XLOC_065134	4.45598	3.32499	VHA-a2	XP_013632566.1 PREDICTED: uncharacterized protein LOC106338048 [Brassica oleracea]
LOC106391627	-5.7211	-4.42931	LOC106391627	PREDICTED: WAT1-related protein At2g40900-like [Brassica napus]
LOC106354730	-14.5029	-3.37546	LOC106354730	PREDICTED: cytochrome P450 71B2-like isoform X1 [Brassica napus]
LOC106376929	8.67948	6.97585	LOC106376929	PREDICTED: Uncharacterized protein [Brassica napus]
LOC111203642	4.77982	4.98489	LOC111203642	PREDICTED: Uncharacterized protein [Brassica napus]
LOC106453001	-2.05637	-2.55517	LOC106453001	PREDICTED: elongation of fatty acids protein 3-like [Brassica napus]
LOC106430320	2.56233	3.35694	LOC106430320	PREDICTED: 14-3-3-like protein GF14 lambda [Brassica napus]
XLOC_073955	3.90941	8.0381	-	PREDICTED: Uncharacterized protein [Brassica napus]
XLOC_006077	-4.31342	-3.50696	-	XP_010447698.1 PREDICTED: gamma-glutamyl peptidase 3 [Camelina sativa]
XLOC_037867	6.9709	11.3535	-	PREDICTED: Uncharacterized protein [Brassica napus]
LOC106381740	3.13452	4.92643	LOC106381740	PREDICTED: Uncharacterized protein [Brassica napus]
LOC106450972	-5.07039	-5.17393	LOC106450972	PREDICTED: Uncharacterized protein [Brassica napus]
LOC106407520	-3.71213	-2.57058	LOC106407520	PREDICTED: vacuolar protein sorting-associated protein 24 homolog 1-like isoform X1 [Brassica napus]
LOC111207525	2.19706	2.25535	LOC111207525	Transposon Ty3-G Gag-Pol polyprotein [Noccaea caerulescens]
LOC106345882	-4.27013	2.60632	LOC106345882	PREDICTED: 23.5 kDa heat shock protein, mitochondrial-like [Brassica rapa]
XLOC_047363	-5.05408	-10.1378	-	XP_013602112.1 PREDICTED: uncharacterized protein LOC106309600 isoform X1 [Brassica oleracea]
LOC106447594	3.17852	15.6506	LOC106447594	PREDICTED: protodermal factor 1-like [Brassica napus]
LOC106414942	-2.06799	-2.0267	LOC106414942	PREDICTED: Uncharacterized protein [Brassica napus]
XLOC_006869	11.0923	11.4147	At2g40280	XP_013695518.1 PREDICTED: probable methyltransferase PMT23 [Brassica napus]
LOC106454015	5.2085	12.0611	LOC106454015	PREDICTED: probable disease resistance protein RPP1 [Brassica napus]
LOC106431021	-3.45185	-3.82103	LOC106431021	PREDICTED: fibrous sheath CABYR-binding protein-like [Brassica napus]
LOC106380925	-7.78136	-11.3461	LOC106380925	PREDICTED: protein kinase 2A, chloroplastic-like [Brassica napus]
LOC106411837	7.81241	4.86894	LOC106411837	PREDICTED: Uncharacterized protein [Brassica napus]
LOC106416069	-3.43342	-2.87038	LOC106416069	PREDICTED: protein STAY-GREEN LIKE, chloroplastic [Brassica rapa]
XLOC_000553	3.64161	3.58033	REM3	PREDICTED: Uncharacterized protein [Brassica napus]
LOC106415562	2.23575	3.76787	LOC106415562	PREDICTED: Uncharacterized protein [Brassica napus]
LOC106357621	4.30224	6.18707	LOC106357621	PREDICTED: stress enhanced protein 1, chloroplastic-like [Brassica napus]
XLOC_080189	-9.05889	-3.38827	At1g23950	XP_013661195.1 PREDICTED: UPF0725 protein At1g23950-like [Brassica napus]
XLOC_016656	-6.93369	-9.73132	CRWN4	XP_018515527.1 PREDICTED: protein CROWDED NUCLEI 4-like [Brassica rapa]
LOC111206280	-2.20163	2.42033	LOC111206280	PREDICTED: UDP-glycosyltransferase 76C2 [Brassica oleracea]
LOC106427207	2.7829	3.41254	LOC106427207	PREDICTED: heat stress transcription factor B-2a-like [Brassica napus]
LOC106360898	-13.0544	-10.6287	LOC106360898	PREDICTED: defensin-like protein 2 [Brassica napus]
LOC106393977	3.12979	2.30639	LOC106393977	PREDICTED: Uncharacterized protein [Brassica napus]
LOC106392277	4.25271	4.31187	LOC106392277	PREDICTED: Uncharacterized protein [Brassica napus]
XLOC_036508	12.4435	10.28	-	PREDICTED: Uncharacterized protein [Brassica napus]
LOC106381380	-8.70275	-10.2954	LOC106381380	PREDICTED: protein IQ-DOMAIN 31 [Brassica napus]
LOC106434818	-11.5118	-3.91511	LOC106434818	Prefoldin chaperone subunit family protein [Arabidopsis thaliana]
LOC106450958	-11.0173	-3.04439	LOC106450958	ADP-ribosylation factor A1E [Arabidopsis thaliana]
LOC106439247	-5.7193	-2.88703	LOC106439247	PREDICTED: Uncharacterized protein [Brassica napus]
LOC106438969	9.82972	3.12227	LOC106438969	PREDICTED: leucine-rich repeat receptor protein kinase MSP1-like isoform X1 [Brassica napus]
LOC111207083	3.88264	3.40939	LOC111207083	PREDICTED: ABC transporter A family member 7-like [Brassica oleracea]
LOC106368390	-5.35535	-3.25634	LOC106368390	PREDICTED: DNA-3-methyladenine glycosylase 1-like [Brassica napus]
LOC106418422	-3.75448	-4.55787	LOC106418422	PREDICTED: ATP-dependent zinc metalloprotease FTSH 11, chloroplastic/mitochondrial-like [Brassica napus]
LOC106378312	5.21926	5.37277	LOC106378312	PREDICTED: Uncharacterized protein [Brassica napus]
LOC106361695	-3.0401	-2.61104	LOC106361695	PREDICTED: purine permease 1 [Brassica napus]
LOC106353235	9.72565	8.78136	LOC106353235	PREDICTED: Uncharacterized protein [Brassica napus]
XLOC_051558	-11.6721	-2.2655	Os03g0733400	AAG50652.1 transposase, putative [Arabidopsis thaliana]
LOC106377446	-10.8507	-7.88874	LOC106377446	PREDICTED: Uncharacterized protein [Brassica napus]
LOC106415220	-13.0201	6.14568	LOC106415220	PREDICTED: aminomethyltransferase, mitochondrial-like [Brassica napus]
XLOC_093928	12.3508	10.9873	MNS1	XP_018449138.1 PREDICTED: mannosyl-oligosaccharide 1,2-alpha-mannosidase MNS1-like [Raphanus sativus]
XLOC_102320	2.00932	5.53398	CMTA2	PREDICTED: Uncharacterized protein [Brassica napus]
XLOC_052493	-2.82341	-3.79553	GC6	PREDICTED: Uncharacterized protein [Brassica napus]
LOC106418417	2.67776	10.4305	LOC106418417	PREDICTED: Uncharacterized protein [Brassica napus]
XLOC_090405	5.68403	11.7013	-	PREDICTED: Uncharacterized protein [Brassica napus]
LOC106370207	-4.72178	-2.77616	LOC106370207	PREDICTED: 10 kDa chaperonin-like [Brassica napus]
XLOC_072545	-11.1611	-9.38802	HMGR2	JAU16517.1 3-hydroxy-3-methylglutaryl-coenzyme A reductase 1 [Noccaea caerulescens]
LOC106356080	-9.87139	-9.62571	LOC106356080	PREDICTED: glutathione S-transferase L3-like [Brassica napus]
LOC106439471	-11.0634	-2.68557	LOC106439471	PREDICTED: F-box protein At3g26010-like [Brassica napus]
LOC106447559	2.73767	4.2108	LOC106447559	PREDICTED: zinc finger AN1 and C2H2 domain-containing stress-associated protein 11 [Brassica rapa]
LOC106375913	-2.94884	-2.84612	LOC106375913	PREDICTED: Uncharacterized protein [Brassica napus]
LOC106361355	-5.21432	-2.65082	LOC106361355	PREDICTED: small ubiquitin-related modifier 1 [Brassica napus]
LOC106435701	4.16314	12.0901	LOC106435701	PREDICTED: replication protein A 70 kDa DNA-binding subunit B-like isoform X2 [Brassica napus]
XLOC_089479	4.57149	3.94514	-	PREDICTED: Uncharacterized protein [Brassica napus]
XLOC_073493	-10.303	-2.64186	-	OAP02304.1 hypothetical protein AXX17_AT3G39340 [Arabidopsis thaliana]
XLOC_027342	-2.9495	-2.61024	-	PREDICTED: Uncharacterized protein [Brassica napus]
LOC106379982	-2.61096	-3.7146	LOC106379982	PREDICTED: protein FAM9A-like [Brassica napus]
LOC106352501	4.79372	9.15933	LOC106352501	PREDICTED: wound-induced protein 1-like [Brassica napus]
LOC106413730	2.1573	10.7676	LOC106413730	PREDICTED: cytochrome B5 [Brassica rapa]
LOC106419224	-5.48176	-3.92006	LOC106419224	PREDICTED: WAT1-related protein At5g07050-like [Brassica napus]
LOC106371519	-7.26946	-2.10053	LOC106371519	PREDICTED: villin-5 [Brassica napus]
LOC106367671	3.69571	2.38247	LOC106367671	PREDICTED: probable LRR receptor-like serine/threonine-protein kinase At3g47570 [Brassica napus]
LOC106422794	-2.78629	8.46489	LOC106422794	PREDICTED: Uncharacterized protein [Brassica napus]
LOC106392081	-12.3709	-3.35673	LOC106392081	PREDICTED: MATE efflux family protein 5-like [Brassica napus]
XLOC_054750	-10.9658	-12.4252	-	PREDICTED: Uncharacterized protein [Brassica napus]
LOC111213945	-5.54619	-5.57724	LOC111213945	PREDICTED: ATP-dependent zinc metalloprotease FTSH 10, mitochondrial [Brassica rapa]
LOC106450201	3.15339	5.56224	LOC106450201	PREDICTED: uncharacterized protein LOC106450201 [Brassica napus]
LOC106387092	-4.10258	-4.13538	LOC106387092	PREDICTED: protein SENSITIVITY TO RED LIGHT REDUCED 1-like isoform X1 [Brassica napus]
LOC106428290	-11.3645	-12.0521	LOC106428290	PREDICTED: 25S rRNA (cytosine-C(5))-methyltransferase nop2-like [Brassica napus]
LOC106359530	4.25701	3.01455	LOC106359530	PREDICTED: kinesin-like protein NACK1 isoform X1 [Brassica napus]
XLOC_049814	6.64962	7.94642	ahsa	XP_013587465.1 PREDICTED: activator of 90 kDa heat shock protein ATPase homolog [Brassica oleracea]
XLOC_090294	3.94795	5.05813	-	PREDICTED: Uncharacterized protein [Brassica napus]
LOC106452994	5.50462	5.4634	LOC106452994	PREDICTED: CAS1 domain-containing protein 1-like isoform X1 [Brassica napus]
LOC106428132	6.1819	10.8765	LOC106428132	PREDICTED: cyclin-dependent kinase inhibitor 3-like [Brassica napus]
LOC106348713	2.19563	2.90632	LOC106348713	PREDICTED: trihelix transcription factor ASIL2-like [Brassica napus]
XLOC_055587	-11.182	-2.44503	-	PREDICTED: Uncharacterized protein [Brassica napus]
XLOC_011928	-9.12928	-12.7496	CSY4	KXG29696.1 hypothetical protein SORBI_004G078000 [Sorghum bicolor]
LOC106453117	3.44531	2.32681	LOC106453117	PREDICTED: branched-chain-amino-acid aminotransferase 2, chloroplastic-like [Brassica napus]
XLOC_102560	4.91648	8.36632	AtMg00310	XP_018461626.1 PREDICTED: uncharacterized protein LOC108832660 [Raphanus sativus]
XLOC_041663	-11.0724	-4.65445	-	PREDICTED: Uncharacterized protein [Brassica napus]
LOC106396541	-3.87971	-4.86464	LOC106396541	PREDICTED: protein SRC2 homolog [Brassica rapa]
LOC106429720	2.43973	2.12483	LOC106429720	probable WRKY transcription factor 40 [Brassica rapa]
XLOC_097478	-4.58496	-6.21122	-	PREDICTED: Uncharacterized protein [Brassica napus]
LOC106362382	-6.54882	-11.3238	LOC106362382	PREDICTED: phosphoribosylamine--glycine ligase, chloroplastic-like isoform X1 [Brassica napus]
LOC106355468	2.05394	2.8946	LOC106355468	PREDICTED: asparagine synthetase [glutamine-hydrolyzing]-like [Brassica napus]
LOC106452970	3.28951	3.38702	LOC106452970	PREDICTED: acidic leucine-rich nuclear phosphoprotein 32 family member B-like [Brassica napus]
LOC106391617	-3.87542	-2.91953	LOC106391617	PREDICTED: rhodanese-like domain-containing protein 7 [Brassica napus]
LOC106432626	3.99709	2.94667	LOC106432626	PREDICTED: Uncharacterized protein [Brassica napus]
XLOC_067459	-10.0989	-4.16993	ABCB4	XP_013637050.1 PREDICTED: ABC transporter B family member 4-like [Brassica oleracea]
LOC106428780	-13.8759	-12.5595	LOC106428780	V-type proton ATPase subunit c5, partial [Noccaea caerulescens]
LOC106390423	-2.69011	-6.56986	LOC106390423	PREDICTED: alanine--glyoxylate aminotransferase 2 homolog 1, mitochondrial-like [Brassica napus]
LOC106443360	6.25064	4.87823	LOC106443360	PREDICTED: Uncharacterized protein [Brassica napus]
LOC111211972	-10.7814	-9.75933	LOC111211972	PREDICTED: protein SYM1-like [Brassica napus]
LOC106429307	2.31221	3.87774	LOC106429307	PREDICTED: uncharacterized GPI-anchored protein At3g06035-like [Brassica oleracea]
LOC106428589	-4.39506	-3.43463	LOC106428589	PREDICTED: phospholipase D alpha 2-like [Brassica napus]
LOC106416615	3.84098	4.39593	LOC106416615	PREDICTED: ubiquitin-conjugating enzyme E2 2-like isoform X1 [Brassica napus]
LOC106450267	2.69766	2.97797	LOC106450267	PREDICTED: protein YIPF1 homolog [Brassica napus]
XLOC_040130	12.0304	10.6348	-	PREDICTED: Uncharacterized protein [Brassica napus]
LOC106406988	11.8004	11.2954	LOC106406988	PREDICTED: Uncharacterized protein [Brassica napus]
XLOC_012772	-2.36128	-3.2064	petF1	XP_013656871.1 PREDICTED: ferredoxin-2-like [Brassica napus]
LOC106412088	2.07927	2.45418	LOC106412088	PREDICTED: auxin-responsive protein SAUR36-like [Brassica napus]
LOC106351951	2.05445	2.43664	LOC106351951	PREDICTED: UDP-glycosyltransferase 72D1-like [Brassica napus]
XLOC_094929	-11.1964	-4.15843	-	PREDICTED: Uncharacterized protein [Brassica napus]
XLOC_079943	-8.78136	8.64386	CPK15	PREDICTED: Uncharacterized protein [Brassica napus]
LOC106380822	3.18023	4.08534	LOC106380822	PREDICTED: kinesin-related protein 4-like [Brassica napus]
XLOC_071708	-10.4235	-12.9664	HAT	XP_013600954.1 PREDICTED: zinc finger BED domain-containing protein DAYSLEEPER-like [Brassica oleracea]
XLOC_037740	6.90345	6.14975	-	PREDICTED: Uncharacterized protein [Brassica napus]
XLOC_065680	12.9094	11.9119	-	PREDICTED: Uncharacterized protein [Brassica napus]
XLOC_034395	-4.31445	-8.67772	-	JAU76142.1 Retrovirus-related Pol polyprotein from transposon TNT 1-94 [Noccaea caerulescens]
LOC106386156	3.38606	2.55639	LOC106386156	En/Spm-like transposon protein [Arabidopsis thaliana]
LOC111204676	-3.53333	9.08879	LOC111204676	PREDICTED: 40S ribosomal protein S8-1-like [Brassica napus]
LOC106358144	-3.75623	-2.01002	LOC106358144	PREDICTED: aquaporin TIP2-1-like [Brassica napus]
XLOC_003223	2.28728	2.86069	HDG12	PREDICTED: Uncharacterized protein [Brassica napus]
LOC106441470	3.13921	2.66045	LOC106441470	probable WRKY transcription factor 53 [Brassica napus]
LOC106416605	-9.58246	-8.22882	LOC106416605	PREDICTED: probable disease resistance protein At1g59620 isoform X1 [Brassica napus]
LOC106447911	-2.27132	-2.06745	LOC106447911	PREDICTED: BTB/POZ and MATH domain-containing protein 4-like [Brassica napus]
XLOC_057495	-4.42117	-9.72565	PIK3R4	PREDICTED: Uncharacterized protein [Brassica napus]
LOC106351559	-11.9006	-3.98518	LOC106351559	PREDICTED: glutathione S-transferase T3-like [Brassica napus]
LOC106369388	-6.89178	-5.54432	LOC106369388	PREDICTED: G-type lectin S-receptor-like serine/threonine-protein kinase SD2-5 [Brassica napus]
LOC106371087	-11.2228	-11.9622	LOC106371087	PREDICTED: probable membrane metalloprotease ARASP2, chloroplastic [Brassica napus]
XLOC_094018	10.5507	8.45121	PUB5	PREDICTED: Uncharacterized protein [Brassica napus]
LOC106409537	-3.15528	-4.30378	LOC106409537	PREDICTED: PHD finger protein At2g01810-like [Brassica napus]
LOC106372601	3.54753	2.32429	LOC106372601	PREDICTED: probable protein phosphatase 2C 67 [Brassica napus]
LOC106365545	-2.86269	-2.06046	LOC106365545	PREDICTED: 50S ribosomal protein L5, chloroplastic [Brassica napus]
LOC106438033	3.04566	4.45472	LOC106438033	PREDICTED: cytochrome P450 81D1-like [Brassica napus]
LOC106392056	-13.835	-2.8835	LOC106392056	PREDICTED: nucleolar protein 58-like [Brassica napus]
XLOC_037102	-10.5635	-9.87652	-	PREDICTED: Uncharacterized protein [Brassica napus]
XLOC_059981	6.12338	12.1995	RAP2-7	XP_013654403.1 PREDICTED: uncharacterized protein LOC106359218 [Brassica napus]
LOC111207479	4.18322	2.55634	LOC111207479	PREDICTED: probable WRKY transcription factor 48 [Brassica oleracea]
XLOC_023713	-9.14636	-11.6257	BBR	PREDICTED: Uncharacterized protein [Brassica napus]
LOC106368024	4.19367	2.90327	LOC106368024	PREDICTED: cystathionine beta-lyase, chloroplastic-like [Brassica napus]
LOC106406388	-8.6106	-2.37048	LOC106406388	PREDICTED: non-specific lipid-transfer protein A [Brassica napus]
LOC106440425	-11.9317	-10.6736	LOC106440425	PREDICTED: Uncharacterized protein [Brassica napus]
LOC106347750	4.73245	9.30682	LOC106347750	PREDICTED: bifunctional L-3-cyanoalanine synthase/cysteine synthase-like [Brassica napus]
LOC106371418	-3.24422	2.15018	LOC106371418	PREDICTED: Uncharacterized protein [Brassica napus]
LOC106438545	4.32624	3.87856	LOC106438545	PREDICTED: tripeptidyl-peptidase 2 [Brassica rapa]
LOC106383639	6.60881	11.1984	LOC106383639	PREDICTED: zinc finger BED domain-containing protein DAYSLEEPER-like [Brassica napus]
XLOC_021605	12.3229	12.5224	-	PREDICTED: Uncharacterized protein [Brassica napus]
LOC106389895	-2.39368	-2.16312	LOC106389895	cytochrome-c oxidase/ electron carrier [Arabidopsis thaliana]
LOC106423775	2.95122	11.112	LOC106423775	PREDICTED: Uncharacterized protein [Brassica napus]
LOC106386130	2.59808	2.09917	LOC106386130	PREDICTED: extensin-like [Brassica napus]
LOC106433816	2.12891	2.5431	LOC106433816	ferritin-1, chloroplastic [Brassica napus]
XLOC_092008	-2.60708	-4.44739	-	XP_013676797.1 PREDICTED: uncharacterized protein LOC106381442 [Brassica napus]
LOC106369209	-2.69782	-2.25044	LOC106369209	PREDICTED: ferredoxin-1-like [Brassica napus]
LOC106347582	3.62743	2.67621	LOC106347582	PREDICTED: Uncharacterized protein [Brassica napus]
XLOC_068187	9.91189	8.51833	-	PREDICTED: Uncharacterized protein [Brassica napus]
XLOC_095470	-8.61839	-12.6341	TAO1	XP_013616828.1 PREDICTED: disease resistance protein TAO1-like [Brassica oleracea]
LOC106347749	-2.84238	-2.70821	LOC106347749	PREDICTED: protein MID1-COMPLEMENTING ACTIVITY 1-like [Brassica napus]
LOC111212642	4.1841	4.53605	LOC111212642	PREDICTED: Uncharacterized protein [Brassica napus]
LOC106452962	5.01495	11.2467	LOC106452962	PREDICTED: E3 ubiquitin-protein ligase RNF4 [Brassica rapa]
LOC106360592	4.10215	7.18653	LOC106360592	PREDICTED: E3 ubiquitin-protein ligase RFWD3-like [Brassica napus]
XLOC_091266	6.48382	9.47843	CPN60B3	PREDICTED: Uncharacterized protein [Brassica napus]
LOC106398301	3.84609	3.22446	LOC106398301	PREDICTED: Uncharacterized protein [Brassica napus]
LOC106383685	-7.86728	-3.64082	LOC106383685	PREDICTED: TMV resistance protein N-like [Brassica napus]
LOC106409543	9.32942	9.55714	LOC106409543	PREDICTED: UPF0057 membrane protein At4g30660-like [Brassica napus]
XLOC_058938	6.06916	8.91687	-	XP_006392816.1 hypothetical protein EUTSA_v10011341mg [Eutrema salsugineum]
LOC111199820	13.8803	-13.2752	LOC111199820	PREDICTED: cullin-3A-like [Brassica oleracea]
XLOC_063491	14.6558	11.9718	-	PREDICTED: Uncharacterized protein [Brassica napus]
LOC106431462	7.14126	11.9646	LOC106431462	PREDICTED: disease resistance protein TAO1-like [Brassica napus]
LOC106368967	3.22435	2.25736	LOC106368967	PREDICTED: tropinone reductase homolog At2g29310-like [Brassica napus]
LOC106360864	-10.6257	-13.9604	LOC106360864	PREDICTED: thaumatin-like protein 1 isoform X1 [Brassica napus]
XLOC_021196	5.87036	8.95613	CEL5	XP_010427970.1 PREDICTED: endoglucanase 9-like isoform X1 [Camelina sativa]
XLOC_046665	10.3182	8.80305	-	XP_013607716.1 PREDICTED: uncharacterized protein LOC106314385 [Brassica oleracea]
XLOC_097888	-9.70275	-7.61961	At5g59680	XP_013681735.1 PREDICTED: receptor-like protein kinase At5g59670 [Brassica napus]
LOC106387363	-11.8178	-6.14466	LOC106387363	PREDICTED: protein ALUMINUM SENSITIVE 3-like [Brassica napus]
XLOC_018565	-10.751	-10.515	Nhlrc2	XP_009113384.1 PREDICTED: NHL repeat-containing protein 2 isoform X1 [Brassica rapa]
XLOC_037252	4.85324	9.04985	-	PREDICTED: Uncharacterized protein [Brassica napus]
LOC106421893	-2.03945	-2.24631	LOC106421893	PREDICTED: Uncharacterized protein [Brassica napus]
LOC106352660	3.54636	3.5654	LOC106352660	PREDICTED: Uncharacterized protein [Brassica napus]
LOC111205140	2.46129	4.16403	LOC111205140	PREDICTED: receptor-like protein 12 [Brassica oleracea]
LOC106393062	3.65481	2.73697	LOC106393062	PREDICTED: ER lumen protein-retaining receptor-like [Brassica rapa]
LOC111213223	4.52191	5.90689	LOC111213223	PREDICTED: uroporphyrinogen-III C-methyltransferase [Brassica oleracea]
LOC106385167	-2.30581	-3.63364	LOC106385167	PREDICTED: dof zinc finger protein DOF2.4-like [Brassica oleracea]
LOC106363923	9.05889	7.98489	LOC106363923	PREDICTED: LOW QUALITY PROTEIN: UDP-D-xylose:L-fucose alpha-1,3-D-xylosyltransferase MGP4 [Brassica napus]
XLOC_002915	2.12147	2.6512	IAA29	XP_009126243.1 PREDICTED: auxin-responsive protein IAA29 isoform X1 [Brassica rapa]
LOC106362112	-2.56932	-3.45139	LOC106362112	PREDICTED: protein DJ-1 homolog C-like [Brassica napus]
LOC106436513	2.0242	9.64205	LOC106436513	PREDICTED: potassium transporter 4 [Brassica oleracea]
LOC106385810	-6.76222	-6.22672	LOC106385810	DUF1677 family protein (DUF1677) [Arabidopsis thaliana]
LOC106430761	3.45463	5.03	LOC106430761	PREDICTED: nucleolar GTP-binding protein 1-like [Brassica napus]
LOC106439303	6.72739	12.28	LOC106439303	PREDICTED: Uncharacterized protein [Brassica napus]
LOC111211538	4.03709	13.5415	LOC111211538	PREDICTED: Uncharacterized protein [Brassica napus]
LOC106349335	2.50805	4.13118	LOC106349335	PREDICTED: Uncharacterized protein [Brassica napus]
XLOC_049807	4.81698	10.5183	-	PREDICTED: Uncharacterized protein [Brassica napus]
XLOC_042878	4.43677	10.8004	SEC31B	XP_009117001.1 PREDICTED: protein transport protein SEC31 homolog B-like [Brassica rapa]
LOC106389099	3.04601	4.4864	LOC106389099	PREDICTED: PRA1 family protein A2 [Brassica napus]
LOC106426248	-8.27612	-2.36257	LOC106426248	PREDICTED: L-type lectin-domain containing receptor kinase IV.2-like [Brassica oleracea]
LOC106391794	-10.4661	-3.24418	LOC106391794	senescence-associated family protein (DUF581) [Arabidopsis thaliana]
XLOC_061493	-6.05528	-3.75996	-	XP_013618675.1 PREDICTED: uncharacterized protein LOC106325192 isoform X1 [Brassica oleracea]
LOC106360175	-10.2644	-9.77588	LOC106360175	PREDICTED: L-Ala-D/L-amino acid epimerase-like isoform X1 [Brassica napus]
LOC106399250	-7.61597	-7.34733	LOC106399250	PREDICTED: probable leucine-rich repeat receptor-like serine/threonine-protein kinase At3g14840 [Brassica napus]
LOC106411779	5.20945	3.61102	LOC106411779	PREDICTED: LOW QUALITY PROTEIN: transcription factor bHLH47-like [Brassica oleracea]
XLOC_022567	-11.1882	-4.1375	-	PREDICTED: Uncharacterized protein [Brassica napus]
XLOC_087935	4.91409	9.91687	-	PREDICTED: Uncharacterized protein [Brassica napus]
LOC106419839	3.79442	12.0143	BNAA09G48200D	PREDICTED: Uncharacterized protein [Brassica napus]
LOC106394810	3.77378	11.3732	LOC106394810	PREDICTED: Uncharacterized protein [Brassica napus]
XLOC_022454	10.4443	9.29155	AGL18	PREDICTED: Uncharacterized protein [Brassica napus]
XLOC_044499	-11.8468	-5.60396	-	PREDICTED: Uncharacterized protein [Brassica napus]
LOC106365989	-3.60642	-3.16092	LOC106365989	PREDICTED: LOW QUALITY PROTEIN: protein DETOXIFICATION 46, chloroplastic [Brassica rapa]
LOC106433070	3.06609	4	LOC106433070	PREDICTED: protein QUIRKY [Brassica napus]
LOC106451727	5.35915	3.94753	LOC106451727	PREDICTED: ATP-dependent DNA helicase pif1-like isoform X1 [Brassica napus]
LOC106357774	4.38239	14.1193	LOC106357774	PREDICTED: 40S ribosomal protein S29-like [Brassica rapa]
LOC106391667	-11.8191	-4.06358	BNAC04G47710D	PREDICTED: Uncharacterized protein [Brassica napus]
XLOC_080719	-11.1653	-8.84549	GATB	PREDICTED: Uncharacterized protein [Brassica napus]
LOC106392086	-3.87596	-8.69116	LOC106392086	PREDICTED: F-box/kelch-repeat protein At1g64840-like isoform X1 [Brassica oleracea]
LOC106370557	2.12	2.71667	LOC106370557	PREDICTED: gibberellin-regulated protein 14 isoform X1 [Brassica rapa]
XLOC_082189	-5.70533	-8.38082	-	XP_009102167.1 PREDICTED: uncharacterized protein LOC103828310 [Brassica rapa]
LOC106402189	2.48879	12.3718	LOC106402189	PREDICTED: uncharacterized protein LOC106402189 [Brassica napus]
LOC106410488	3.4665	4.68353	LOC106410488	PREDICTED: Uncharacterized protein [Brassica napus]
LOC106430686	-4.22607	-11.678	LOC106430686	PREDICTED: organic cation/carnitine transporter 5-like [Brassica napus]
LOC106394036	3.57365	3.39023	LOC106394036	PREDICTED: suppressor of RPS4-RLD 1-like isoform X1 [Brassica napus]
LOC106445291	2.98389	3.357	LOC106445291	PREDICTED: aquaporin SIP1-1-like [Brassica oleracea]
LOC106412022	3.12029	3.66564	LOC106412022	PREDICTED: glucose-6-phosphate 1-dehydrogenase, cytoplasmic isoform 1-like [Brassica napus]
LOC106392052	-11.4252	-3.3322	LOC106392052	PREDICTED: cytochrome P450 76C2-like [Brassica napus]
LOC106419502	2.74819	2.24431	LOC106419502	PREDICTED: protein MIZU-KUSSEI 1-like [Brassica napus]
LOC106423238	-12.3415	-11.9837	LOC106423238	PREDICTED: ubiquitin-conjugating enzyme E2 29 [Brassica oleracea]
LOC106451172	-12.9218	-2.58099	LOC106451172	PREDICTED: SWR1-complex protein 4-like isoform X1 [Brassica napus]
XLOC_067511	-5.80993	-2.26039	FH	PREDICTED: Uncharacterized protein [Brassica napus]
LOC111202281	-12.8165	-3.3324	LOC111202281	PREDICTED: Uncharacterized protein [Brassica napus]
LOC106371370	10.2722	8.39518	LOC106371370	PREDICTED: WEB family protein At5g55860-like [Brassica napus]
LOC106366817	2.40919	4.94056	LOC106366817	LOB domain-containing protein 41-like [Brassica napus]
XLOC_027439	-10.4784	-9.07682	-	PREDICTED: Uncharacterized protein [Brassica napus]
LOC106404447	4.27645	2.13124	LOC106404447	PREDICTED: Uncharacterized protein [Brassica napus]
LOC106416030	-3.18304	-2.38088	LOC106416030	PREDICTED: nifU-like protein 2, chloroplastic [Brassica oleracea]
LOC106351594	-5.31004	-4.3188	LOC106351594	PREDICTED: cysteine proteinase inhibitor 6-like [Brassica napus]
LOC106445903	4.92068	9.27819	LOC106445903	PREDICTED: 50S ribosomal protein 5, chloroplastic-like [Brassica napus]
LOC106397304	9.07682	4.91943	LOC106397304	PREDICTED: Uncharacterized protein [Brassica napus]
LOC106394837	-10.0768	8.65583	LOC106394837	PREDICTED: chaperone protein dnaJ 15-like [Brassica rapa]
LOC106388612	-11.973	-2.84099	LOC106388612	PREDICTED: TLD domain-containing protein 1-like [Brassica napus]
LOC111209664	-12.3952	-11.8363	LOC111209664	PREDICTED: ABC transporter E family member 2-like [Brassica napus]
LOC106354629	-2.65388	-2.91002	LOC106354629	PREDICTED: death domain-associated protein 6-like [Brassica napus]
LOC106360958	5.14818	10.5699	LOC106360958	PREDICTED: prolyl endopeptidase-like [Brassica napus]
LOC106392283	8.29155	8.835	LOC106392283	PREDICTED: probable 2-oxoglutarate-dependent dioxygenase AOP1 [Brassica napus]
LOC106413875	-8.91687	-3.37156	LOC106413875	PREDICTED: ribosome biogenesis protein BOP1 homolog [Brassica napus]
LOC106453702	8.64386	8.17991	LOC106453702	PREDICTED: josephin-like protein [Brassica napus]
XLOC_096385	-9.17991	-8.17991	pno1	XP_013713681.1 PREDICTED: LOW QUALITY PROTEIN: alcohol dehydrogenase 1B-like [Brassica napus]
LOC111203301	5.63807	6.26679	LOC111203301	PREDICTED: Uncharacterized protein [Brassica napus]
XLOC_037499	10.2566	8.47843	UKL5	PREDICTED: Uncharacterized protein [Brassica napus]
LOC106391356	6.6105	11.0084	LOC106391356	PREDICTED: nucleolin 1-like [Brassica napus]
XLOC_051399	4.9279	8.43741	GDI1	XP_013617266.1 PREDICTED: uncharacterized protein LOC106323735 [Brassica oleracea]
LOC106430860	10.4952	9.92679	LOC106430860	PREDICTED: mediator of RNA polymerase II transcription subunit 19a-like [Brassica napus]
LOC106359181	-5.44746	-3.52177	LOC106359181	PREDICTED: probable beta-1,4-xylosyltransferase IRX9H [Brassica napus]
LOC106346115	-3.79589	-3.50519	LOC106346115	PREDICTED: 60S ribosomal protein L29-1-like [Brassica rapa]
LOC106392339	5.1574	10.7454	LOC106392339	PREDICTED: ribosomal RNA-processing protein 17-like isoform X1 [Brassica napus]
LOC106455009	-2.31976	-2.40509	LOC106455009	PREDICTED: transcription initiation factor TFIID subunit 14 [Brassica napus]
LOC111206749	-11.992	-3.70834	LOC111206749	PREDICTED: uncharacterized protein LOC106403141 [Brassica napus]
LOC106420386	10.6588	9.99435	LOC106420386	BnaA01g31790D [Brassica napus]
XLOC_101455	3.35788	3.80735	SS2	XP_009147403.1 PREDICTED: starch synthase 2, chloroplastic/amyloplastic [Brassica rapa]
LOC106430478	10.2127	7.78136	LOC106430478	PREDICTED: Uncharacterized protein [Brassica napus]
LOC106412016	4.82782	9.62571	BNAC09G01120D	PREDICTED: Uncharacterized protein [Brassica napus]
LOC106439076	-4.59246	-8.49185	LOC106439076	PREDICTED: CASP-like protein 5C3 isoform X1 [Brassica napus]
LOC106409452	3.35484	3.80151	LOC106409452	PREDICTED: probable indole-3-acetic acid-amido synthetase GH3.1 [Brassica napus]
LOC106388854	-9.66593	-8.18488	LOC106388854	PREDICTED: Uncharacterized protein [Brassica napus]
LOC106402022	8.82655	13.4305	LOC106402022	PREDICTED: 26S protease regulatory subunit 6A-like [Brassica napus]
LOC106347302	3.88697	4.13212	LOC106347302	PREDICTED: signal peptide peptidase-like 1 [Brassica napus]
LOC106345300	10.8218	9.74259	LOC106345300	PREDICTED: Uncharacterized protein [Brassica napus]
XLOC_071471	8.04075	8.49185	-	PREDICTED: Uncharacterized protein [Brassica napus]
XLOC_059488	7.38478	10.0857	HOP2	PREDICTED: Uncharacterized protein [Brassica napus]
LOC106381441	-13.0829	-13.8366	LOC106381441	PREDICTED: cysteine-rich receptor-like protein kinase 40 isoform X2 [Brassica napus]
LOC106451817	3.06705	10.5507	LOC106451817	PREDICTED: choline-phosphate cytidylyltransferase 1-like [Brassica rapa]
LOC106391552	5.41222	10.5825	LOC106391552	PREDICTED: BTB/POZ and MATH domain-containing protein 3-like isoform X1 [Brassica napus]
LOC106346592	7.1224	4.74723	LOC106346592	PREDICTED: ankyrin repeat, PH and SEC7 domain containing protein secG-like [Brassica napus]
LOC111202748	-10.9366	-10.8084	LOC111202748	PREDICTED: uncharacterized protein LOC106339950 [Brassica oleracea]
LOC111206297	3.97582	10.6824	LOC111206297	PREDICTED: NADH dehydrogenase [ubiquinone] 1 alpha subcomplex subunit 2-like [Brassica oleracea]
LOC106431090	3.09357	4.54366	LOC106431090	PREDICTED: Uncharacterized protein [Brassica napus]
LOC106371881	-11.8258	-11.1527	LOC106371881	PREDICTED: Uncharacterized protein [Brassica napus]
LOC106387217	2.74671	2.33557	LOC106387217	PREDICTED: probable xyloglucan 6-xylosyltransferase 5 [Brassica rapa]
LOC106359045	4.87447	9.22078	LOC106359045	PREDICTED: armadillo repeat-containing protein 6-like [Brassica napus]
LOC106391702	5.46527	11.1293	LOC106391702	PREDICTED: Uncharacterized protein [Brassica napus]
LOC106397382	3.05757	4.84092	LOC106397382	PREDICTED: vesicle transport v-SNARE 13 [Brassica oleracea]
LOC106431289	5.60709	8.60177	LOC106431289	PREDICTED: probable strigolactone esterase D14 homolog [Brassica oleracea]
XLOC_099390	3.55592	10.0679	LARP1C	XP_006412048.1 hypothetical protein EUTSA_v10024905mg [Eutrema salsugineum]
LOC106401954	4.15311	8.00762	LOC106401954	PREDICTED: DNA-directed RNA polymerases II, IV and V subunit 6A-like [Brassica rapa]
XLOC_044697	10.3772	10.3916	-	XP_013646534.1 PREDICTED: uncharacterized protein LOC106351264 [Brassica napus]
LOC111213446	-16.103	-8.57327	LOC111213446	PREDICTED: probable plastid-lipid-associated protein 1, chloroplastic [Brassica napus]
LOC111208295	-2.76167	-2.93441	LOC111208295	PREDICTED: Uncharacterized protein [Brassica napus]
LOC106444486	-8.60733	-10.1207	LOC106444486	PREDICTED: F-box protein At1g69090-like [Brassica rapa]
LOC106434800	13.9397	13.2858	LOC106434800	PREDICTED: ras-related protein RABG3e [Brassica rapa]
LOC111204014	-6.89178	-5.54432	LOC111204014	PREDICTED: G-type lectin S-receptor-like serine/threonine-protein kinase SD2-5 [Brassica napus]
LOC106380521	4.19353	11.8004	LOC106380521	PREDICTED: syntaxin-132-like [Brassica oleracea]
LOC106349558	6.03562	4.60056	LOC106349558	PREDICTED: UDP-glycosyltransferase 76E12-like [Brassica napus]
XLOC_010210	-2.39042	8.12928	B'ALPHA	XP_009117687.1 PREDICTED: LOW QUALITY PROTEIN: serine/threonine protein phosphatase 2A 57 kDa regulatory subunit B' alpha isoform-like, partial [Brassica rapa]
LOC106442119	5.94642	2.37851	LOC106442119	PREDICTED: disease resistance protein TAO1-like, partial [Brassica napus]
LOC106422599	4.86625	8.94642	LOC106422599	PREDICTED: uncharacterized acetyltransferase At3g50280-like [Brassica napus]
LOC106391824	-7.10608	-3.09446	LOC106391824	PREDICTED: signal recognition particle 14 kDa protein-like [Brassica napus]
LOC106401929	4.2787	7.89017	BNACNNG41690D	6,7-dimethyl-8-ribityllumazine synthase [Arabidopsis thaliana]
LOC106347332	-3.26946	-2.22126	LOC106347332	PREDICTED: extensin-3 [Brassica napus]
LOC106379941	-8.91687	-9.6677	LOC106379941	PREDICTED: Uncharacterized protein [Brassica napus]
LOC106415433	-2.37321	-2.6768	LOC106415433	PREDICTED: embryonic stem cell-specific 5-hydroxymethylcytosine-binding protein [Brassica napus]
LOC106441109	-5.51833	-3.37126	LOC106441109	PREDICTED: QWRF motif-containing protein 8-like [Brassica napus]
LOC106357709	3.8679	8.45121	LOC106357709	PREDICTED: cyclin-D3-1-like [Brassica napus]
XLOC_058012	-10.9991	-7.02487	-	XP_013635410.1 PREDICTED: uncharacterized protein LOC106341134 [Brassica oleracea]
XLOC_016476	-13.5183	-10.3332	-	XP_013607716.1 PREDICTED: uncharacterized protein LOC106314385 [Brassica oleracea]
XLOC_037192	11.4683	8.29155	RPL28C	PREDICTED: Uncharacterized protein [Brassica napus]
XLOC_014520	-8.31515	-6.94837	-	XP_018474243.1 PREDICTED: LOW QUALITY PROTEIN: uncharacterized protein LOC108845549 [Raphanus sativus]
LOC106347892	-2.09822	-2.53457	LOC106347892	PREDICTED: 15.4 kDa class V heat shock protein-like [Brassica napus]
XLOC_033588	11.78	11.6897	-	PREDICTED: Uncharacterized protein [Brassica napus]
LOC106385317	8.26053	4.15505	LOC106385317	PREDICTED: ethylene-responsive transcription factor ERF016-like [Brassica rapa]
LOC106402979	-7.05209	-2.18442	LOC106402979	PREDICTED: actin-related protein 7-like [Brassica napus]
LOC106366690	-4.11151	-4.27798	LOC106366690	PREDICTED: copper-transporting ATPase RAN1-like [Brassica napus]
LOC106374276	-3.22303	-2.58282	LOC106374276	PREDICTED: Uncharacterized protein [Brassica napus]
LOC106428104	5.58812	12.8044	LOC106428104	PREDICTED: TNF receptor-associated factor 6-like [Brassica napus]
LOC106416451	-10.7814	-10.0316	LOC106416451	PREDICTED: 3-isopropylmalate dehydratase large subunit-like [Brassica napus]
LOC106425739	5.36954	7.94251	LOC106425739	PREDICTED: protein LURP-one-related 16 [Brassica rapa]
LOC111209880	2.07901	3.49985	LOC111209880	PREDICTED: cytochrome P450 81D11 [Brassica oleracea]
LOC111207050	-10.125	-9.58246	LOC111207050	PREDICTED: tRNA (guanine(10)-N2)-methyltransferase homolog [Brassica oleracea]
XLOC_016596	-8.74819	-10.5085	AHL29	XP_013594552.1 PREDICTED: uncharacterized protein LOC106302632 [Brassica oleracea]
LOC106416497	-2.99834	-2.29753	LOC106416497	PREDICTED: abscisic acid receptor PYL8-like [Brassica oleracea]
LOC106412136	7.97154	9.50515	LOC106412136	PREDICTED: cytosolic sulfotransferase 15-like [Brassica napus]
LOC106364609	3.41954	2.45428	LOC106364609	PREDICTED: Uncharacterized protein [Brassica napus]
LOC111201283	4.49124	5.97927	LOC111201283	PREDICTED: probable protein phosphatase 2C 46 [Brassica rapa]
LOC106422733	-13.7338	-12.304	LOC106422733	PREDICTED: protein Asterix isoform X1 [Brassica rapa]
LOC106358910	2.96578	9.15482	LOC106358910	PREDICTED: zinc finger BED domain-containing protein DAYSLEEPER-like [Brassica napus]
LOC106396171	-3.14725	-10.112	LOC106396171	PREDICTED: molybdopterin synthase catalytic subunit-like [Brassica napus]
LOC111202788	4.8401	11.6736	LOC111202788	PREDICTED: Uncharacterized protein [Brassica napus]
LOC106421452	10.1077	5.45121	LOC106421452	PREDICTED: calmodulin-1-like [Brassica napus]
LOC106366937	9.97059	10.3106	LOC106366937	PREDICTED: protein TIME FOR COFFEE-like [Brassica napus]
LOC106391644	-7.33985	-2.64599	LOC106391644	PREDICTED: ferredoxin-dependent glutamate synthase 2, chloroplastic [Brassica napus]
XLOC_055138	2.06403	2.76788	JAL35	XP_013586356.1 PREDICTED: jacalin-related lectin 35 [Brassica oleracea]
LOC111211981	-7.49185	-2.32193	LOC111211981	PREDICTED: probable polyamine oxidase 2 [Brassica napus]
XLOC_059707	2.2708	2.17277	-	PREDICTED: Uncharacterized protein [Brassica napus]
LOC106428649	-6.06967	-11.2858	LOC106428649	PREDICTED: formin-like protein 4 [Brassica oleracea]
LOC106435330	-3.14136	-2.11303	LOC106435330	PREDICTED: probable beta-D-xylosidase 6 [Brassica napus]
XLOC_089164	-10.7649	-10.4546	-	XP_018460645.1 PREDICTED: uncharacterized protein LOC108831621 [Raphanus sativus]
LOC106409229	-2.3775	-3.98452	BNAC09G37200D	PREDICTED: Uncharacterized protein [Brassica napus]
LOC106438683	7.49258	9.32305	LOC106438683	PREDICTED: NADH dehydrogenase [ubiquinone] flavoprotein 2, mitochondrial-like [Brassica napus]
LOC106364534	-10.1506	-9.36632	LOC106364534	PREDICTED: cysteine-rich receptor-like protein kinase 45 [Brassica napus]
XLOC_098997	7.7131	7.73809	-	PREDICTED: Uncharacterized protein [Brassica napus]
LOC106401465	-2.52816	-3.59216	LOC106401465	PREDICTED: protein NSP-INTERACTING KINASE 2 isoform X1 [Brassica rapa]
LOC106430449	2.28051	2.09398	LOC106430449	PREDICTED: probable inactive receptor kinase At5g10020 isoform X1 [Brassica napus]
LOC106437840	-2.73172	-2.18556	LOC106437840	PREDICTED: coatomer subunit epsilon-2 [Brassica rapa]
LOC106433280	4.79059	5.28077	LOC106433280	PREDICTED: L10-interacting MYB domain-containing protein-like [Brassica napus]
LOC106385392	4.09311	3.5692	BNAANNG32220D	PREDICTED: Uncharacterized protein [Brassica napus]
LOC106425230	3.38128	2.47131	LOC106425230	PREDICTED: laccase-11 [Brassica napus]
LOC106391737	-4.90972	-2.0977	LOC106391737	PREDICTED: DNA polymerase delta small subunit isoform X1 [Brassica oleracea]
LOC106372238	-11.3087	-3.55655	LOC106372238	PREDICTED: ABC transporter I family member 11, chloroplastic isoform X2 [Brassica napus]
LOC106399724	-10.2644	-9.77588	LOC106399724	PREDICTED: L-Ala-D/L-amino acid epimerase-like isoform X1 [Brassica napus]
XLOC_016036	4.019	3.53417	-	PREDICTED: Uncharacterized protein [Brassica napus]
LOC106439327	5.33708	5.85541	LOC106439327	PREDICTED: translocase of chloroplast 159, chloroplastic isoform X1 [Brassica napus]
LOC106434444	-9.66667	-9.94808	LOC106434444	PREDICTED: Uncharacterized protein [Brassica napus]
LOC106435665	-11.0566	-11.4182	LOC106435665	PREDICTED: 39S ribosomal protein L41-A, mitochondrial-like [Brassica oleracea]
LOC106421957	7.42257	4.25901	LOC106421957	PREDICTED: B-box zinc finger protein 32-like [Brassica napus]
LOC106430765	5.34289	7.32942	LOC106430765	PREDICTED: wall-associated receptor kinase-like 10 [Brassica napus]
LOC106391838	-3.97146	-2.92926	LOC106391838	PREDICTED: Uncharacterized protein [Brassica napus]
LOC106356265	3.13142	2.87375	LOC106356265	PREDICTED: Uncharacterized protein [Brassica napus]
LOC106399682	-2.21187	-2.46675	LOC106399682	PREDICTED: zinc finger HIT domain-containing protein 3 isoform X1 [Brassica rapa]
LOC106446484	3.81117	2.43539	LOC106446484	PREDICTED: Uncharacterized protein [Brassica napus]
XLOC_022923	-4.92283	7.71425	-	PREDICTED: Uncharacterized protein [Brassica napus]
LOC106408089	-9.79225	-9.54432	LOC106408089	PREDICTED: uncharacterized protein At4g04775-like [Brassica napus]
LOC106380845	4.80993	6.08309	LOC106380845	PREDICTED: DEAD-box ATP-dependent RNA helicase 18-like [Brassica napus]
XLOC_094019	4.93231	4.45943	PUB5	XP_009109322.1 PREDICTED: disease resistance protein RRS1-like isoform X1 [Brassica rapa]
LOC106402225	4.66534	7.96578	LOC106402225	PREDICTED: Uncharacterized protein [Brassica napus]
LOC106402213	-4.75489	-3.93908	LOC106402213	PREDICTED: cytochrome P450 78A6-like [Brassica napus]
LOC111213892	5.0173	11.0154	LOC111213892	PREDICTED: Uncharacterized protein [Brassica napus]
LOC106431140	-9.12928	-8.17991	LOC106431140	PREDICTED: expansin-A11-like [Brassica napus]
XLOC_096644	3.02975	8.98489	-	PREDICTED: Uncharacterized protein [Brassica napus]
LOC111205551	-11.4252	-3.3322	LOC111205551	PREDICTED: cytochrome P450 76C2-like [Brassica napus]
LOC106416440	12.5216	12.7178	LOC106416440	PREDICTED: mediator of RNA polymerase II transcription subunit 36a [Brassica oleracea]
XLOC_097303	5.65569	5.04166	-	PREDICTED: Uncharacterized protein [Brassica napus]
LOC106454885	-2.26743	-2.14169	LOC106454885	PREDICTED: monothiol glutaredoxin-S9-like [Brassica rapa]
LOC106450566	2.22713	2.77	LOC106450566	PREDICTED: mitochondrial ubiquitin ligase activator of NFKB 1-like [Brassica napus]
XLOC_073716	-2.12759	-3.03455	HISN3	PREDICTED: Uncharacterized protein [Brassica napus]
LOC106391676	-9.28463	-3.49521	LOC106391676	PREDICTED: Uncharacterized protein [Brassica napus]
LOC106367483	-11.6257	-11.1527	LOC106367483	PREDICTED: mRNA turnover protein 4 homolog [Brassica rapa]
LOC106351697	4.65821	3.32971	LOC106351697	PREDICTED: IQ domain-containing protein IQM2-like [Brassica rapa]
LOC106358537	9.03159	8.63178	LOC106358537	PREDICTED: 40S ribosomal protein S17-2-like [Brassica napus]
XLOC_069004	-8.88111	-5.53657	-	XP_015576068.1 PREDICTED: LOW QUALITY PROTEIN: V-type proton ATPase subunit B 1 [Ricinus communis]
LOC106380552	3.96239	3.35669	LOC106380552	PREDICTED: NAD-dependent protein deacylase SRT2-like [Brassica napus]
XLOC_022750	-5.28331	-5.43962	-	JAU67460.1 Ankyrin repeat-containing protein, partial [Noccaea caerulescens]
LOC106387293	-9.47168	-5.11894	LOC106387293	PREDICTED: probable UTP--glucose-1-phosphate uridylyltransferase 2 [Brassica napus]
LOC106394533	2.78469	3.54844	BNAUNNG03200D	PREDICTED: Uncharacterized protein [Brassica napus]
LOC106416802	-11.6795	9.42347	LOC106416802	PREDICTED: zinc finger protein CONSTANS-LIKE 6-like, partial [Brassica napus]
LOC106439964	-2.50978	-5.73849	LOC106439964	PREDICTED: Uncharacterized protein [Brassica napus]
LOC111205444	3.46815	2.53605	LOC111205444	PREDICTED: Uncharacterized protein [Brassica napus]
XLOC_088625	4.29153	4.3715	BHLH47	PREDICTED: Uncharacterized protein [Brassica napus]
LOC106347158	3.12399	3.33628	LOC106347158	PREDICTED: ethylene-responsive transcription factor ERF116-like [Brassica napus]
XLOC_075633	4.98765	9.17991	-	XP_013632663.1 PREDICTED: uncharacterized protein LOC106338173 [Brassica oleracea]
LOC106348019	4.10692	6.43463	LOC106348019	PREDICTED: flotillin-like protein 3 [Brassica napus]
XLOC_072088	-12.9604	-3.29546	-	XP_013620987.1 PREDICTED: disease resistance RPP13-like protein 4 [Brassica oleracea]
LOC111199809	4.89482	5.35755	LOC111199809	PREDICTED: Uncharacterized protein [Brassica napus]
LOC106446895	-7.65662	-2.36923	LOC106446895	PREDICTED: probable LRR receptor-like serine/threonine-protein kinase At3g47570 [Brassica napus]
LOC106420919	3.44708	9.05792	LOC106420919	PREDICTED: thiamine thiazole synthase, chloroplastic-like [Brassica napus]
LOC106442851	10.4818	9.80305	LOC106442851	PREDICTED: Uncharacterized protein [Brassica napus]
LOC106377447	-10.8507	-7.88874	LOC106377447	PREDICTED: Uncharacterized protein [Brassica napus]
LOC111208712	-3.15859	-2.44714	LOC111208712	PREDICTED: carbon catabolite repressor protein 4 homolog 4-like isoform X1 [Brassica oleracea]
LOC106427905	2.08257	3.47004	LOC106427905	PREDICTED: ethylene-responsive transcription factor 1A-like [Brassica napus]
XLOC_059986	-13.1627	-3.0097	-	PREDICTED: Uncharacterized protein [Brassica napus]
LOC106382715	6.20107	6.85798	LOC106382715	PREDICTED: glutathione S-transferase T3-like isoform X1 [Brassica napus]
LOC106350952	4.97982	6.20294	LOC106350952	PREDICTED: beta-fructofuranosidase, insoluble isoenzyme CWINV1-like [Brassica napus]
LOC106422252	7.49185	6.78136	LOC106422252	PREDICTED: inactive disease resistance protein RPS4-like isoform X2 [Brassica napus]
LOC106381752	-10.6227	-3.24101	LOC106381752	PREDICTED: succinate dehydrogenase assembly factor 1, mitochondrial-like [Brassica napus]
LOC106413901	-11.2268	-5.36535	LOC106413901	PREDICTED: RING-H2 finger protein ATL20-like [Brassica napus]
XLOC_099914	-11.7977	-9.04985	-	PREDICTED: Uncharacterized protein [Brassica napus]
LOC106414941	-4.69021	-2.16849	LOC106414941	PREDICTED: methionine aminopeptidase 1B, chloroplastic-like isoform X1 [Brassica napus]
LOC106452463	-3.926	7.49185	LOC106452463	PREDICTED: Uncharacterized protein [Brassica napus]
LOC111204317	-3.42225	-4.62898	LOC111204317	PREDICTED: Uncharacterized protein [Brassica napus]
XLOC_022564	-10.0453	-4.6009	WRKY19	PREDICTED: Uncharacterized protein [Brassica napus]
LOC106390188	-10.4581	-4.28218	LOC106390188	PREDICTED: D-3-phosphoglycerate dehydrogenase 1, chloroplastic-like isoform X1 [Brassica napus]
LOC106392037	-11.064	-4.5539	LOC106392037	PREDICTED: remorin-like [Brassica napus]
XLOC_044956	4.99398	9.73697	-	XP_013726988.1 PREDICTED: uncharacterized protein LOC106430722 isoform X2 [Brassica napus]
LOC106438253	-2.95048	-3.32485	LOC106438253	PREDICTED: MADS-box protein SOC1-like isoform X1 [Brassica rapa]
LOC106388592	2.03027	9.85071	LOC106388592	PREDICTED: Uncharacterized protein [Brassica napus]
LOC106370369	4.28011	3.81592	LOC106370369	PREDICTED: Uncharacterized protein [Brassica napus]
LOC106360587	3.83454	6.18631	LOC106360587	PREDICTED: isocitrate dehydrogenase [NAD] catalytic subunit 5, mitochondrial-like [Brassica napus]
LOC106346266	2.6172	2.13628	LOC106346266	PREDICTED: calcium uniporter protein 6, mitochondrial-like [Brassica napus]
LOC106415779	4.66432	2.72379	LOC106415779	PREDICTED: cytosolic sulfotransferase 18-like [Brassica napus]
LOC106421823	-9.59495	-9.22078	LOC106421823	PREDICTED: cysteine-rich receptor-like protein kinase 18 isoform X5 [Brassica napus]
LOC106365773	-4.14296	9.70851	LOC106365773	PREDICTED: surfeit locus protein 6-like [Brassica napus]
LOC106432491	6.7173	10.0316	LOC106432491	PREDICTED: 1-aminocyclopropane-1-carboxylate synthase 8-like [Brassica napus]
XLOC_052906	2.89488	2.83924	Sf3a3	PREDICTED: Uncharacterized protein [Brassica napus]
LOC106422813	8.97537	8.92679	LOC106422813	PREDICTED: rho GTPase-activating protein 4-like [Brassica napus]
XLOC_035147	9.02322	11.7242	-	XP_013639215.1 PREDICTED: mRNA turnover protein 4 homolog [Brassica oleracea]
LOC106428080	-4.59523	3.74123	LOC106428080	PREDICTED: two-component response regulator-like APRR1 [Brassica napus]
XLOC_072184	5.10329	10.2248	At4g02000	XP_013631416.1 PREDICTED: uncharacterized protein LOC106336961 [Brassica oleracea]
LOC106438993	10.4717	10.6795	LOC106438993	PREDICTED: Uncharacterized protein [Brassica napus]
XLOC_037011	-11.8468	-10.1548	-	PREDICTED: Uncharacterized protein [Brassica napus]
XLOC_058534	-13.2708	-2.17919	MUR1	XP_013737156.1 PREDICTED: GDP-mannose 4,6 dehydratase 1-like [Brassica napus]
LOC111202372	4.11805	3.04501	LOC111202372	PREDICTED: zinc finger protein AZF2-like [Brassica oleracea]
LOC106444338	-3.41238	3.73272	LOC106444338	PREDICTED: heat stress transcription factor A-7a-like [Brassica napus]
LOC106420373	-9.31439	-8.32193	LOC106420373	PREDICTED: ATP-dependent zinc metalloprotease FTSH 7, chloroplastic-like [Brassica napus]
LOC106379855	-10.6528	-9.60733	LOC106379855	PREDICTED: fruit protein pKIWI502-like [Brassica napus]
LOC106440346	4.48113	6.32707	LOC106440346	PREDICTED: threonine--tRNA ligase, mitochondrial [Brassica napus]
LOC106380555	9.49852	9.65583	LOC106380555	PREDICTED: Uncharacterized protein [Brassica napus]
LOC106437572	-15.1378	-9.20025	LOC106437572	PREDICTED: glutathione S-transferase F9 [Brassica rapa]
LOC106384024	6.12928	3.08746	LOC106384024	PREDICTED: uncharacterized protein LOC106384024 [Brassica napus]
LOC106362371	-7.40088	-12.1196	BNAA08G26230D	transmembrane protein [Arabidopsis thaliana]
XLOC_010415	-7.06301	-5.28322	-	PREDICTED: Uncharacterized protein [Brassica napus]
XLOC_078523	3.68741	2.03153	-	PREDICTED: Uncharacterized protein [Brassica napus]
LOC106381182	4.03176	9.13785	LOC106381182	glycosyl transferase family 1 protein [Arabidopsis lyrata]
LOC106359126	9.51833	7.43741	LOC106359126	PREDICTED: cation-chloride cotransporter 1 [Brassica rapa]
LOC106358982	5.43235	3.75364	LOC106358982	PREDICTED: probable pre-mRNA-splicing factor ATP-dependent RNA helicase [Brassica oleracea]
XLOC_097957	6.06184	13.3494	TAO1	PREDICTED: Uncharacterized protein [Brassica napus]
LOC106438705	-3.68445	-2.27411	LOC106438705	PREDICTED: V-type proton ATPase subunit F [Brassica rapa]
XLOC_074331	5.94522	8.54432	ALDH3F1	PREDICTED: Uncharacterized protein [Brassica napus]
LOC106422164	2.66184	4.60809	LOC106422164	PREDICTED: uncharacterized protein LOC106320340 isoform X1 [Brassica oleracea]
LOC106385541	-4.98868	-2.74416	LOC106385541	PREDICTED: Uncharacterized protein [Brassica napus]
LOC106402640	-9.77588	-3.16506	LOC106402640	PREDICTED: sphinganine C4-monooxygenase 1 [Brassica rapa]
LOC106381736	-12.7793	-6.95581	LOC106381736	PREDICTED: caffeoylshikimate esterase isoform X2 [Brassica oleracea]
LOC106384902	-10.697	-13.0293	LOC106384902	PREDICTED: histone H3.2 [Musa acuminata subsp. malaccensis] [Musa acuminata]
XLOC_102992	4.33985	11.9979	GLCAK1	NP_974648.1 endonuclease V family protein [Arabidopsis thaliana]
LOC106436406	2.944	2.03669	BNAA03G10570D	PREDICTED: Uncharacterized protein [Brassica napus]
LOC106396587	2.57244	11.3718	LOC106396587	PREDICTED: suppressor of RPS4-RLD 1-like isoform X1 [Brassica napus]
LOC106440827	6.86153	10.0316	LOC106440827	PREDICTED: membrane protein of ER body 1-like [Brassica napus]
XLOC_063753	10.0407	6.71425	BLH10	XP_013681527.1 PREDICTED: uncharacterized protein LOC106386193 isoform X1 [Brassica napus]
LOC106379369	12.9452	11.2507	LOC106379369	PREDICTED: Uncharacterized protein [Brassica napus]
LOC106402643	-3.27601	-3.32372	LOC106402643	PREDICTED: mitochondrial substrate carrier family protein B-like [Brassica napus]
LOC106377564	4.46566	4.60486	LOC106377564	PREDICTED: Uncharacterized protein [Brassica napus]
LOC106445716	2.22707	2.39232	LOC106445716	PREDICTED: beta-D-glucopyranosyl abscisate beta-glucosidase-like [Brassica napus]
LOC106368128	-8.42347	-7.09592	LOC106368128	PREDICTED: nematode resistance protein-like HSPRO1 [Brassica napus]
XLOC_094624	-9.24317	-10.7895	SCRM	PREDICTED: Uncharacterized protein [Brassica napus]
XLOC_051489	6.18543	9.49185	-	XP_013613644.1 PREDICTED: uncharacterized protein LOC106319794 [Brassica oleracea]
LOC106373247	-10.2408	12.2228	LOC106373247	40S ribosomal protein S6-1-like [Brassica napus]
LOC106431092	-8.91687	-3.07682	LOC106431092	PREDICTED: aspartate--tRNA ligase 1, cytoplasmic-like [Brassica napus]
LOC111200815	-12.0224	-2.07895	LOC111200815	PREDICTED: Uncharacterized protein [Brassica napus]
LOC106391569	-8.6248	-4.10597	LOC106391569	PREDICTED: peroxisomal nicotinamide adenine dinucleotide carrier-like [Brassica napus]
LOC106430766	4.89202	3.11151	LOC106430766	PREDICTED: wall-associated receptor kinase-like 22 isoform X2 [Brassica napus]
LOC106436182	2.43397	2.29059	LOC106436182	PREDICTED: E3 ubiquitin-protein ligase RING1-like [Brassica napus]
LOC106367890	-11.5035	-9.92679	LOC106367890	PREDICTED: uncharacterized protein LOC106367890 [Brassica napus]
LOC106423007	3.43296	4.94382	LOC106423007	PREDICTED: ATP synthase mitochondrial F1 complex assembly factor 1-like [Brassica napus]
LOC106364421	3.16993	8.14168	LOC106364421	PREDICTED: ultraviolet-B receptor UVR8-like [Brassica napus]
LOC106385295	2.3107	2.5025	BNAC02G14830D	PREDICTED: Uncharacterized protein [Brassica napus]
LOC106407706	-5.00643	2.44846	LOC106407706	PREDICTED: S-alkyl-thiohydroximate lyase SUR1-like [Brassica napus]
LOC106453853	4.92859	7.32193	LOC106453853	PREDICTED: LOW QUALITY PROTEIN: DNA-binding protein RHL1 [Brassica napus]
LOC106402967	3.52133	4.35923	LOC106402967	PREDICTED: Uncharacterized protein [Brassica napus]
XLOC_047792	-9.80305	-9.20539	-	AAZ41811.1 01P13-1 [Brassica rapa]
XLOC_074320	-9.95128	-3.65208	AtMg00310	XP_013688855.1 PREDICTED: uncharacterized protein LOC106392594 [Brassica napus]
XLOC_018913	-10.1033	-2.99048	KDSB	PREDICTED: Uncharacterized protein [Brassica napus]
LOC106449664	-10.7841	-9.66178	LOC106449664	PREDICTED: auxin-responsive protein SAUR32-like [Brassica rapa]
LOC106372334	3.16161	3.93074	LOC106372334	PREDICTED: transmembrane protein 208 homolog [Brassica napus]
LOC106448894	-12.491	-2.61902	LOC106448894	PREDICTED: cell division protein FtsZ homolog 2-1, chloroplastic [Brassica napus]
LOC106369676	-2.29964	-2.08274	LOC106369676	PREDICTED: neurofilament medium polypeptide [Brassica rapa]
LOC106428422	-16.5621	-9.16012	LOC106428422	PREDICTED: GDSL esterase/lipase At4g10955-like [Brassica napus]
LOC106419849	9.71425	4.70966	LOC106419849	PREDICTED: thymocyte nuclear protein 1-like [Brassica napus]
LOC106410400	-9.40939	-4.03242	LOC106410400	PREDICTED: alcohol dehydrogenase-like 4 [Brassica napus]
LOC106433241	3.57284	3.933	LOC106433241	PREDICTED: trihelix transcription factor ASIL2 [Brassica napus]
XLOC_073271	5.52356	9.90689	FKBP62	PREDICTED: Uncharacterized protein [Brassica napus]
XLOC_103492	-9.29155	-10.9391	-	XP_013684359.1 PREDICTED: uncharacterized protein LOC106388764 [Brassica napus]
XLOC_042081	2.87881	2.41917	AMSH3	PREDICTED: Uncharacterized protein [Brassica napus]
XLOC_031042	-8.54432	7.82443	ABAP1	PREDICTED: Uncharacterized protein [Brassica napus]
LOC111204766	4.19692	10.7027	LOC111204766	PREDICTED: Uncharacterized protein [Brassica napus]
LOC106351719	2.81141	2.84927	LOC106351719	PREDICTED: Uncharacterized protein [Brassica napus]
LOC106361442	-2.25673	-2.3159	LOC106361442	PREDICTED: random slug protein 5-like [Brassica napus]
LOC106409330	2.76005	2.58496	LOC106409330	PREDICTED: DNA ligase 1-like [Brassica napus]
XLOC_056985	-11.2935	-9.56986	YAO	XP_013706859.1 PREDICTED: U3 snoRNP-associated protein-like EMB2271 [Brassica napus]
LOC106387754	-11.397	-3.6452	LOC106387754	PREDICTED: F-box protein At1g11270-like isoform X1 [Brassica napus]
LOC106440462	-3.57046	-2.25298	LOC106440462	PREDICTED: Uncharacterized protein [Brassica napus]
LOC106452462	-6.84246	7.71935	LOC106452462	PREDICTED: chlorophyll a-b binding protein CP29.1, chloroplastic [Brassica napus]
LOC106419825	5.56071	10.2644	LOC106419825	PREDICTED: two-component response regulator ARR4-like [Brassica napus]
XLOC_098354	-7.24413	-9.93664	HDG11	PREDICTED: Uncharacterized protein [Brassica napus]
XLOC_102758	2.43437	10.6765	PUMP5	PREDICTED: Uncharacterized protein [Brassica napus]
LOC106390137	3.09541	3.11806	LOC106390137	PREDICTED: cytochrome c-type biogenesis ccda-like chloroplastic protein [Brassica napus]
LOC106436933	5.99795	11.1485	LOC106436933	PREDICTED: 50S ribosomal protein L10, chloroplastic-like [Brassica napus]
LOC106354688	2.58015	3.0459	LOC106354688	PREDICTED: B-box zinc finger protein 22 [Brassica rapa]
LOC106390701	-3.41111	-2.17345	LOC106390701	PREDICTED: RNA-binding protein CP33, chloroplastic [Brassica oleracea]
LOC106377458	3.91886	7.86625	LOC106377458	Glutaredoxin family protein [Arabidopsis thaliana]
LOC106367266	4.77982	4.98489	LOC106367266	PREDICTED: Uncharacterized protein [Brassica napus]
LOC106433651	2.8527	3.92715	LOC106433651	PREDICTED: basic 7S globulin 2 [Brassica rapa]
LOC106367127	-3.96186	-4.57623	LOC106367127	PREDICTED: glycine cleavage system H protein 3, mitochondrial [Brassica rapa]
LOC106391567	-6.14428	-2.41198	LOC106391567	PREDICTED: probable signal peptidase complex subunit 2 [Brassica oleracea]
LOC106404483	9.82825	17.2669	LOC106404483	PREDICTED: calvin cycle protein CP12-1, chloroplastic-like [Brassica napus]
LOC106389866	-10.8943	-9.13785	LOC106389866	PREDICTED: Uncharacterized protein [Brassica napus]
LOC106392415	2.432	3.33144	LOC106392415	PREDICTED: chaperone protein ClpB1-like [Brassica napus]
LOC106443302	3.82695	3.27302	LOC106443302	PREDICTED: Uncharacterized protein [Brassica napus]
LOC106407309	-10.6196	-11.7786	LOC106407309	PREDICTED: Uncharacterized protein [Brassica napus]
XLOC_098563	4.20043	9.61961	RS2Z32	PREDICTED: Uncharacterized protein [Brassica napus]
LOC106420340	-14.7538	-14.9996	LOC106420340	PREDICTED: peptidyl-prolyl cis-trans isomerase CYP20-3, chloroplastic-like [Brassica napus]
LOC106420680	-3.22239	-6.17493	LOC106420680	PREDICTED: Uncharacterized protein [Brassica napus]
XLOC_057868	-9.2127	-9.97537	At4g38940	XP_013625555.1 PREDICTED: F-box/kelch-repeat protein At4g38940-like [Brassica oleracea]
LOC106379438	12.0096	10.4478	LOC106379438	PREDICTED: TSK-associating protein 1-like [Brassica napus]
LOC106448101	3.63048	2.76377	LOC106448101	PREDICTED: agamous-like MADS-box protein AGL97, partial [Brassica napus]
LOC106435654	-7.84549	-7.71425	LOC106435654	PREDICTED: F-box/kelch-repeat protein At4g38940-like [Brassica napus]
LOC106453205	3.21137	2.66786	LOC106453205	PREDICTED: IAA-amino acid hydrolase ILR1 [Brassica napus]
LOC106372887	5.27582	13.1368	LOC106372887	PREDICTED: probable protein phosphatase 2C 59 [Brassica rapa]
LOC106392319	-10.4167	-4.47495	LOC106392319	PREDICTED: universal stress protein A-like protein [Brassica napus]
LOC106402092	4.55868	5.79355	LOC106402092	PREDICTED: scarecrow-like transcription factor PAT1 [Brassica napus]
LOC106431317	2.68347	3.71383	LOC106431317	PREDICTED: short-chain type dehydrogenase/reductase-like [Brassica napus]
LOC106387290	-5.59991	-4.71882	LOC106387290	PREDICTED: histidine--tRNA ligase, cytoplasmic-like [Brassica napus]
LOC106411938	3.77529	8.70275	LOC106411938	PREDICTED: germin-like protein subfamily 1 member 8 [Brassica napus]
XLOC_101761	5.9419	11.4598	NTR2	PREDICTED: Uncharacterized protein [Brassica napus]
LOC106354274	5.2065	3.34543	LOC106354274	PREDICTED: bark lectin isoform 2-like [Brassica napus]
XLOC_004377	-12.0247	-11.852	-	PREDICTED: Uncharacterized protein [Brassica napus]
XLOC_000941	-11.9598	-10.0084	MCM6	XP_018447990.1 PREDICTED: IRK-interacting protein-like isoform X1 [Raphanus sativus]
LOC106382298	-8.29155	-7.84549	LOC106382298	PREDICTED: periodic tryptophan protein 2 homolog isoform X1 [Brassica napus]
LOC106439330	2.86772	2.07729	LOC106439330	PREDICTED: Uncharacterized protein [Brassica napus]
LOC106377484	5.16189	8.02237	LOC106377484	PREDICTED: DNA-3-methyladenine glycosylase 1-like [Brassica napus]
LOC106418913	-3.29834	-3.12102	LOC106418913	PREDICTED: sugar transport protein 5-like [Brassica napus]
XLOC_050906	3.94723	2.72806	-	PREDICTED: Uncharacterized protein [Brassica napus]
LOC106371766	-3.50635	-2.98138	LOC106371766	PREDICTED: floral homeotic protein PISTILLATA-like [Brassica rapa]
LOC111204340	2.58206	3.67409	LOC111204340	PREDICTED: Uncharacterized protein [Brassica napus]
LOC106382930	8.75933	4.04327	LOC106382930	PREDICTED: receptor-like protein 12 [Brassica napus]
LOC106450548	8.61961	7.75933	LOC106450548	Calcium and calcium/calmodulin-dependent serine/threonine-protein kinase isoform 1 [Theobroma cacao]
LOC106406746	-12.6787	-2.07129	LOC106406746	PREDICTED: Uncharacterized protein [Brassica napus]
LOC106454100	3.06736	10.9119	LOC106454100	Ribosomal protein S25 family protein [Arabidopsis thaliana]
LOC111205535	-9.97537	-8.1964	LOC111205535	PREDICTED: Uncharacterized protein [Brassica napus]
XLOC_046745	-11.6969	-12.1851	TIC110	XP_009110969.1 PREDICTED: protein TIC110, chloroplastic [Brassica rapa]
LOC111205711	-10.0131	-4.0607	LOC111205711	PREDICTED: formin-like protein 4 [Brassica oleracea]
XLOC_089079	-2.49365	-4.078	ychF	PREDICTED: Uncharacterized protein [Brassica napus]
LOC106354151	-4.71363	-2.73909	LOC106354151	PREDICTED: tubulin-folding cofactor E-like [Brassica napus]
LOC106382159	3.00319	2.67018	LOC106382159	PREDICTED: protein AIG2-like [Brassica napus]
LOC106438690	-3.58095	5.05889	LOC106438690	PREDICTED: bifunctional 3-dehydroquinate dehydratase/shikimate dehydrogenase, chloroplastic-like [Brassica napus]
LOC106412405	3.8679	9.52487	LOC106412405	PREDICTED: F-box protein At3g27290-like [Brassica napus]
LOC106420293	-2.71207	-2.59826	LOC106420293	PREDICTED: glucan endo-1,3-beta-glucosidase 9-like [Brassica napus]
LOC106443084	-2.2123	-6.49605	LOC106443084	PREDICTED: mitochondrial uncoupling protein 6 isoform X2 [Brassica napus]
LOC106418472	2.59599	3.822	LOC106418472	PREDICTED: transcription factor PCL1-like [Brassica napus]
XLOC_030291	-7.96867	-8.67948	RLP12	PREDICTED: Uncharacterized protein [Brassica napus]
LOC111210914	4.71138	5.24793	LOC111210914	PREDICTED: phytochrome A-associated F-box protein [Brassica napus]
LOC106416620	2.67317	2.46678	LOC106416620	PREDICTED: Uncharacterized protein [Brassica napus]
LOC106433073	3.67054	10.1923	LOC106433073	PREDICTED: xylosyltransferase 2 [Brassica oleracea]
LOC106374125	4.82223	11.4835	LOC106374125	PREDICTED: cytochrome P450 71B2-like isoform X1 [Brassica napus]
LOC106367562	-9.49785	-7.83794	LOC106367562	PREDICTED: IST1-like protein [Brassica napus]
LOC106421938	-14.4875	-8.53647	LOC106421938	PREDICTED: histone H3.2 [Musa acuminata subsp. malaccensis] [Musa acuminata]
LOC106422366	-4.41968	-3.95995	LOC106422366	PREDICTED: glycerophosphodiester phosphodiesterase protein kinase domain-containing GDPDL2-like isoform X1 [Brassica napus]
LOC106361062	10.1077	9.90689	LOC106361062	PREDICTED: cyclin-dependent kinases regulatory subunit 1-like [Brassica napus]
LOC106363478	8.33539	4.10454	LOC106363478	PREDICTED: mechanosensitive ion channel protein 9-like, partial [Brassica napus]
XLOC_059434	6.09156	11.5918	-	PREDICTED: Uncharacterized protein [Brassica napus]
LOC106394339	-8.46489	-4.36591	LOC106394339	PREDICTED: Uncharacterized protein [Brassica napus]
LOC106376808	-8.58246	-9.30682	LOC106376808	PREDICTED: probable protein phosphatase 2C 46 [Brassica napus]
LOC111206835	6.88775	9.16038	LOC111206835	PREDICTED: Uncharacterized protein [Brassica napus]
LOC106374215	4.35102	6.04638	LOC106374215	PREDICTED: Uncharacterized protein [Brassica napus]
LOC106397425	2.46864	2.98854	LOC106397425	PREDICTED: 4-coumarate--CoA ligase 4-like isoform X1 [Brassica napus]
LOC106345279	4.03118	5.66369	LOC106345279	PREDICTED: 60S ribosomal protein L19-3-like [Brassica napus]
LOC106375778	-2.39689	-2.25305	LOC106375778	PREDICTED: tryptophan aminotransferase-related protein 2-like [Brassica napus]
LOC106437459	4.29068	11.6868	LOC106437459	PREDICTED: probable pre-mRNA-splicing factor ATP-dependent RNA helicase DEAH8 [Brassica rapa]
LOC106365732	-11.1758	-4.36419	LOC106365732	PREDICTED: lysine-specific demethylase JMJ25-like isoform X2 [Brassica napus]
XLOC_001549	3.14199	11.5443	VHA-a3	PREDICTED: Uncharacterized protein [Brassica napus]
LOC106430377	-13.5467	-14.5142	LOC106430377	PREDICTED: asparagine synthetase [glutamine-hydrolyzing] 3-like [Brassica napus]
LOC106440512	2.81399	3.18982	LOC106440512	PREDICTED: cysteine-rich receptor-like protein kinase 15 [Brassica napus]
LOC106413985	3.24204	3.49658	LOC106413985	PREDICTED: probable metal-nicotianamine transporter YSL6 [Brassica napus]
XLOC_066078	5.44833	12.069	SULTR3;1	PREDICTED: Uncharacterized protein [Brassica napus]
LOC106391085	8.07414	13.035	LOC106391085	PREDICTED: uncharacterized protein LOC106391085 [Brassica napus]
LOC111200293	11.28	4.21968	LOC111200293	PREDICTED: peptidyl-prolyl cis-trans isomerase CYP38, chloroplastic-like [Brassica napus]
LOC106383017	3.75028	11.9305	LOC106383017	PREDICTED: thioredoxin-related transmembrane protein 2 homolog [Brassica napus]
XLOC_012874	10.4683	9.26835	ppa1	PREDICTED: Uncharacterized protein [Brassica napus]
LOC106402346	-5.05946	-2.87853	LOC106402346	PREDICTED: ribosome biogenesis regulatory protein homolog [Brassica oleracea]
LOC106401415	-11.6363	-4.16993	LOC106401415	PREDICTED: cytochrome P450 71B28-like [Brassica napus]
LOC106437647	8.20555	2.70777	LOC106437647	PREDICTED: Uncharacterized protein [Brassica napus]
LOC106345404	9.75933	8.88671	LOC106345404	PREDICTED: histone H4-like [Raphanus sativus]
LOC106379852	-3.48489	-2.69683	LOC106379852	PREDICTED: Uncharacterized protein [Brassica napus]
XLOC_021039	3.70305	10.3443	NIP3-1	PREDICTED: Uncharacterized protein [Brassica napus]
LOC106351925	10.3068	8.49185	LOC106351925	PREDICTED: GDT1-like protein 3 isoform X3 [Brassica napus]
XLOC_042504	3.92029	5.30378	-	XP_013681039.1 PREDICTED: uncharacterized protein LOC106385678 [Brassica napus]
LOC106345413	9.64386	6.15482	LOC106345413	PREDICTED: chloroplastic group IIA intron splicing facilitator CRS1, chloroplastic-like [Brassica napus]
LOC106420850	-7.8189	-9.79993	LOC106420850	PREDICTED: disease resistance protein TAO1-like [Brassica napus]
LOC106388614	-10.8084	-3.66408	LOC106388614	PREDICTED: Uncharacterized protein [Brassica napus]
XLOC_023258	3.19874	2.86184	-	XP_006305951.1 hypothetical protein CARUB_v10011198mg [Capsella rubella]
LOC106427569	5.86487	9.27612	LOC106427569	PREDICTED: Uncharacterized protein [Brassica napus]
LOC106398862	2.13193	2.41231	LOC106398862	PREDICTED: 4-coumarate--CoA ligase 2-like [Brassica napus]
LOC106353863	-3.87447	-4.55459	LOC106353863	PREDICTED: Uncharacterized protein [Brassica napus]
XLOC_065843	-8.79225	-8.11201	-	XP_018487997.1 PREDICTED: uncharacterized protein LOC108858588 [Raphanus sativus]
LOC106391681	-10.0332	-2.86638	LOC106391681	PREDICTED: Uncharacterized protein [Brassica napus]
LOC106423080	4.83935	6.35391	LOC106423080	PREDICTED: protein transport protein Sec61 subunit alpha-like [Brassica napus]
LOC106381484	8.07682	7.08215	LOC106381484	PREDICTED: L-lactate dehydrogenase B-like [Brassica oleracea]
LOC106418446	8.90689	7.98489	LOC106418446	PREDICTED: Uncharacterized protein [Brassica napus]
LOC106431528	-11.47	-7.8392	LOC106431528	PREDICTED: protein NRT1/ PTR FAMILY 8.3-like [Brassica napus]
LOC106357511	3.80073	7.39503	LOC106357511	PREDICTED: chaperonin 60 subunit beta 2, chloroplastic [Brassica napus]
LOC106419089	2.41226	4.9542	LOC106419089	PREDICTED: thioredoxin domain-containing protein PLP3A-like [Brassica oleracea]
LOC106372133	4.5473	11.4391	BNAA01G07090D	PREDICTED: Uncharacterized protein [Brassica napus]
LOC106377825	4.81107	15.1413	LOC106377825	PREDICTED: cellulose synthase A catalytic subunit 3 [UDP-forming]-like [Brassica napus]
LOC106429784	2.56294	5.75489	LOC106429784	PREDICTED: Uncharacterized protein [Brassica napus]
XLOC_094933	4.98109	9.60115	-	XP_013748884.1 PREDICTED: uncharacterized protein LOC106451497 [Brassica napus]
LOC106368048	-5.17766	-4.53787	LOC106368048	PREDICTED: Uncharacterized protein [Brassica napus]
LOC106383128	4.12501	-4.82972	LOC106383128	PREDICTED: RNA polymerase sigma factor sigB-like [Brassica napus]
XLOC_104351	4.20945	13.262	BG2	PREDICTED: Uncharacterized protein [Brassica napus]
LOC106390913	4.23266	6.44294	LOC106390913	PREDICTED: protein CHLORORESPIRATORY REDUCTION 7, chloroplastic-like [Brassica napus]
LOC111213466	9.67948	3.88415	LOC111213466	PREDICTED: Uncharacterized protein [Brassica napus]
XLOC_063041	9.835	4.87213	-	PREDICTED: Uncharacterized protein [Brassica napus]
LOC106361496	5.43879	4.75631	LOC106361496	PREDICTED: protein PXR1-like [Brassica rapa]
LOC106391722	-11.5154	-2.6541	LOC106391722	PREDICTED: ferritin-4, chloroplastic [Brassica napus]
LOC106418657	2.14925	2.49099	LOC106418657	PREDICTED: Uncharacterized protein [Brassica napus]
LOC106385682	5.78718	6.64386	LOC106385682	PREDICTED: cytochrome b561 and DOMON domain-containing protein At3g07570-like [Brassica rapa]
LOC106426151	-13.2713	-8.94642	LOC106426151	PREDICTED: auxin-responsive protein SAUR21-like [Brassica napus]
LOC106417546	9.47843	8.80305	LOC106417546	PREDICTED: cilia- and flagella-associated protein 20-like [Brassica napus]
LOC106447621	-10.4512	-8.81378	LOC106447621	PREDICTED: replication factor A protein 1-like [Brassica rapa]
LOC106426595	6.50462	9.39518	LOC106426595	PREDICTED: probable WRKY transcription factor 47 [Brassica oleracea]
LOC106368823	11.2428	11.3772	LOC106368823	PREDICTED: malate dehydrogenase, chloroplastic-like [Brassica napus]
XLOC_062331	10.9243	10.112	-	PREDICTED: Uncharacterized protein [Brassica napus]
LOC106406995	3.56408	2.59417	LOC106406995	PREDICTED: mitogen-activated protein kinase 11 [Brassica napus]
LOC106446345	-3.14471	-2.02252	LOC106446345	PREDICTED: calmodulin-1 [Brassica rapa]
LOC106347336	12.8158	10.2086	LOC106347336	PREDICTED: wall-associated receptor kinase 2-like [Brassica napus]
LOC106411419	5.07682	8.87652	LOC106411419	PREDICTED: pentatricopeptide repeat-containing protein At4g18520-like [Brassica napus]
LOC111206324	2.33956	3.81835	LOC111206324	PREDICTED: Uncharacterized protein [Brassica napus]
LOC106451855	3.69508	8.60363	LOC106451855	PREDICTED: protein ETHYLENE INSENSITIVE 3-like [Brassica napus]
LOC106370323	-9.35902	-4.94596	LOC106370323	PREDICTED: Uncharacterized protein [Brassica napus]
LOC106373581	10.8084	9.51833	LOC106373581	PREDICTED: glycine cleavage system H protein 2, mitochondrial-like [Raphanus sativus]
LOC106433386	-3.39232	-2.18057	LOC106433386	PREDICTED: protein HASTY 1-like [Brassica napus]
XLOC_058772	6.8718	8.02583	-	PREDICTED: Uncharacterized protein [Brassica napus]
XLOC_016945	-5.79104	-9.11201	FZR3	PREDICTED: Uncharacterized protein [Brassica napus]
LOC106377451	3.8437	4.45943	LOC106377451	PREDICTED: triacylglycerol lipase SDP1-like [Brassica oleracea]
LOC106450852	-2.92139	-3.3538	LOC106450852	PREDICTED: sphingoid long-chain bases kinase 2, mitochondrial-like [Brassica napus]
LOC111203232	6.48239	14.1041	LOC111203232	PREDICTED: serine hydroxymethyltransferase 3, chloroplastic [Brassica rapa]
LOC106439340	5.0534	13.8714	LOC106439340	PREDICTED: serine/arginine-rich-splicing factor SR34 isoform X1 [Brassica napus]
XLOC_072317	-2.36957	-2.24005	-	XP_013697648.1 PREDICTED: uncharacterized protein LOC106401645 isoform X1 [Brassica napus]
[truncated: 2,627 more rows]
[truncated: 1 more columns]

## Sheet: DAPs
Table S5. DAPs jointly owned in NFT0_NST0 and NFT1_NST1
Protein ID	log2fc_NFt0-vs-NSt0	log2fc_NFt1-vs-NSt1	Symbol	Description
XP_013671601.1	1.13986	1.55813	LOC106376104	PREDICTED: protochlorophyllide reductase B, chloroplastic [Brassica napus]
XP_013702285.1	1.15072	2.76071	LOC106406209	PREDICTED: beta-D-glucopyranosyl abscisate beta-glucosidase-like [Brassica napus]
XP_013697557.1	-1.04744	-1.14384	LOC106401564	PREDICTED: coproporphyrinogen-III oxidase 1, chloroplastic-like [Brassica napus]
XP_013656566.1	-1.28459	-1.00422	LOC106361377	PREDICTED: haloacid dehalogenase-like hydrolase domain-containing protein At4g39970 [Brassica napus]
XP_013749715.1	1.295	3.15459	LOC106452206	PREDICTED: jacalin-related lectin 35 [Brassica napus]
XP_013667565.1	-1.06947	-1.10757	LOC106371989	PREDICTED: glutathione S-transferase DHAR3, chloroplastic-like [Brassica napus]
XP_013683042.1	-1.06947	-1.10757	LOC106387685	PREDICTED: glutathione S-transferase DHAR3, chloroplastic [Brassica napus]
XP_013653435.1	-1.9465	-1.01646	LOC106358233	PREDICTED: dehydrin ERD10-like [Brassica napus]
XP_013653446.1	-1.9465	-1.01646	LOC106358243	PREDICTED: dehydrin ERD10-like [Brassica napus]
XP_013732339.1	2.05318	1.54168	LOC106435943	PREDICTED: NADP-dependent alkenal double bond reductase P1-like [Brassica napus]
XP_013720130.1	2.17227	1.39547	LOC106423933	PREDICTED: superoxide dismutase [Cu-Zn] 2, chloroplastic-like isoform X2 [Brassica napus]
XP_013687987.1	1.20542	1.8066	LOC106391818	PREDICTED: cysteine synthase, chloroplastic/chromoplastic-like [Brassica napus]
XP_013649537.1	1.54471	2.40359	LOC106354203	PREDICTED: kunitz-type serine protease inhibitor DrTI-like [Brassica napus]
XP_013672414.1	1.74183	2.39977	LOC106376833	PREDICTED: kunitz-type trypsin inhibitor-like 1 protein [Brassica napus]
XP_013672415.1	1.74183	2.39977	LOC106376834	PREDICTED: kunitz-type trypsin inhibitor-like 1 protein [Brassica napus]
XP_022560872.1	1.74183	2.39977	LOC111207258	PREDICTED: kunitz-type trypsin inhibitor-like 1 protein [Brassica napus]
XP_013750870.1	1.25767	1.01273	LOC106453161	PREDICTED: Uncharacterized protein [Brassica napus]
XP_013750872.1	1.25767	1.01273	LOC106453162	PREDICTED: Uncharacterized protein [Brassica napus]
NP_001302986.1	-1.95614	-2.92317	LOC106348445	PREDICTED: epithiospecifier protein-like [Brassica napus]
XP_013677883.1	2.06684	2.17329	LOC106382404	PREDICTED: major latex allergen Hev b 5-like [Brassica oleracea var. oleracea] [Brassica oleracea]
XP_013715671.1	1.28834	1.49167	LOC106419433	PREDICTED: flavonol synthase/flavanone 3-hydroxylase [Brassica napus]
XP_022571225.1	-1.00311	-1.65502	LOC111213692	PREDICTED: Uncharacterized protein [Brassica napus]
XP_013647774.1	1.5397	2.36411	LOC106352689	PREDICTED: titin-like isoform X1 [Brassica napus]
XP_022553057.1	1.5397	2.36411	LOC106352689	PREDICTED: titin-like isoform X1 [Brassica napus]
XP_013692603.1	1.10552	1.77536	LOC106396682	PREDICTED: nodulin-related protein 1-like [Brassica rapa]
XP_013729642.1	1.36827	1.35561	LOC106433342	PREDICTED: 4-hydroxy-4-methyl-2-oxoglutarate aldolase 2 [Brassica napus]
XP_013729647.1	1.36827	1.35561	LOC106433342	PREDICTED: 4-hydroxy-4-methyl-2-oxoglutarate aldolase 2 [Brassica napus]
XP_013713127.1	1.33536	3.52455	LOC106416764	PREDICTED: kunitz-type serine protease inhibitor DrTI-like [Brassica napus]
XP_013663181.1	1.67741	1.2351	LOC106367866	PREDICTED: aspartate aminotransferase, cytoplasmic isozyme 1-like isoform X1 [Brassica napus]
XP_013663182.1	1.67741	1.2351	LOC106367866	PREDICTED: aspartate aminotransferase, cytoplasmic isozyme 1-like isoform X2 [Brassica napus]
XP_013725169.2	-1.18589	-1.74885	LOC106428974	PREDICTED: Uncharacterized protein [Brassica napus]
XP_013706679.1	-1.31156	-1.18162	LOC106410670	PREDICTED: dehydrin ERD10-like [Brassica napus]
XP_013707141.1	-1.31156	-1.18162	LOC106411014	PREDICTED: dehydrin ERD10-like [Brassica napus]
XP_013707240.1	-1.31156	-1.18162	LOC106411101	PREDICTED: dehydrin ERD10-like [Brassica napus]
XP_022545757.1	1.46527	2.32924	LOC106372086	PREDICTED: acid phosphatase 1-like [Brassica napus]
XP_013702265.1	1.76984	1.83263	LOC106406191	PREDICTED: probable inactive serine/threonine-protein kinase fnkC [Brassica napus]
XP_013721504.1	-1.07944	-1.58098	LOC106425317	PREDICTED: signal recognition particle 54 kDa protein, chloroplastic-like [Brassica napus]
XP_013682857.1	-1.77464	-1.11371	LOC106387531	PREDICTED: Uncharacterized protein [Brassica napus]
XP_013683304.1	-1.77464	-1.11371	BNAA03G13370D	PREDICTED: Uncharacterized protein [Brassica napus]
XP_013649913.1	1.12324	1.05897	LOC106354506	PREDICTED: isoflavone reductase homolog P3 [Brassica napus]
