# Supplementary material for: Comparative Transcriptomics and Proteomics Analyses of Leaves Reveals a Freezing Stress-Responsive Molecular Network in Winter Rapeseed (Brassica rapa L.)
Source: Front Plant Sci. 2021 Apr 28;12:664311. doi: 10.3389/fpls.2021.664311 (PMC8113625; doi:10.3389/fpls.2021.664311)
Supplement: Supplementary Figure S1 — The reproducibility analysis between three biological replicates of NFT0, NFT1, NST0, and NST1 samples in transcriptome (A) and proteome (B), respectively. [file Data_Sheet_1.ZIP › Additional files/Table S6.xlsx]

## Sheet: DEGs
Table S6. DEGs identified only in NFT1_NST1
ID	log2(FC)_NFt1-vs-NSt1	Pvalue	Qvalue	Symbol	Description	KEGG_B_class	Pathway	K_ID	GO Component	GO Function	GO Process
LOC106370582	-2.22081	1.20207e-10	6.78858e-10	LOC106370582	PREDICTED: auxin efflux carrier component 5 [Brassica rapa]	-	-	-	-	-	-
LOC106450731	9.03159	5.91648e-07	2.51134e-06	LOC106450731	BnaC05g47860D [Brassica napus]	-	-	-	-	-	-
LOC106407728	2.26303	0.000574932	0.00171939	LOC106407728	PREDICTED: GDSL esterase/lipase At5g55050-like [Brassica napus]	-	-	-	-	GO:0016787//hydrolase activity;GO:0003824//catalytic activity;GO:0016788//hydrolase activity, acting on ester bonds	GO:0008152//metabolic process;GO:0044765//single-organism transport;GO:0051179//localization;GO:0044710//single-organism metabolic process;GO:0006812//cation transport;GO:0006810//transport;GO:0006811//ion transport;GO:0044699//single-organism process;GO:0006629//lipid metabolic process;GO:1902578//single-organism localization;GO:0071704//organic substance metabolic process;GO:0044238//primary me…
LOC111204533	4.08463	5.43244e-16	4.09597e-15	LOC111204533	BnaA02g03980D [Brassica napus]	-	-	-	-	-	-
XLOC_063444	-2.3553	1.0302e-22	1.0185e-21	PKS3	XP_002893017.1 hypothetical protein ARALYDRAFT_889309 [Arabidopsis lyrata]	-	-	-	GO:0005911//cell-cell junction;GO:0030054//cell junction	-	-
LOC106378008	-2.13449	0.000879132	0.00255492	LOC106378008	PREDICTED: defensin-like protein 245 [Brassica napus]	-	-	-	-	-	GO:0050896//response to stimulus;GO:0065007//biological regulation;GO:0051704//multi-organism process
LOC106428322	2.48497	1.92366e-27	2.22382e-26	LOC106428322	BnaC01g18610D [Brassica napus]	Transcription;Nucleotide metabolism	ko00230//Purine metabolism;ko00240//Pyrimidine metabolism;ko03020//RNA polymerase	K03026	-	-	-
LOC106390147	3.08094	7.30714e-188	6.76594e-186	LOC106390147	PREDICTED: protein TIFY 6B-like [Brassica napus]	Signal transduction	ko04075//Plant hormone signal transduction	K13464	GO:0043226//organelle;GO:0043231//intracellular membrane-bounded organelle;GO:0043229//intracellular organelle;GO:0005623//cell;GO:0044464//cell part;GO:0043227//membrane-bounded organelle;GO:0005622//intracellular;GO:0044424//intracellular part	GO:0005515//protein binding;GO:0005488//binding	GO:0044260//cellular macromolecule metabolic process;GO:0019222//regulation of metabolic process;GO:0051716//cellular response to stimulus;GO:0009058//biosynthetic process;GO:0010033//response to organic substance;GO:0050896//response to stimulus;GO:0044699//single-organism process;GO:0023052//signaling;GO:0070887//cellular response to chemical stimulus;GO:0009694//jasmonic acid metabolic process…
XLOC_013506	5.6225	6.17359e-93	2.34157e-91	AGP15	-	-	-	-	-	-	-
LOC106440544	2.5778	5.33958e-07	2.27485e-06	LOC106440544	PREDICTED: 2-oxoglutarate-Fe(II) type oxidoreductase-like [Brassica rapa]	-	-	-	-	-	-
LOC106435719	-2.26887	1.08968e-09	5.75255e-09	LOC106435719	PREDICTED: 2-Cys peroxiredoxin BAS1, chloroplastic-like [Brassica napus]	-	-	-	GO:0005737//cytoplasm;GO:0043229//intracellular organelle;GO:0031975//envelope;GO:0044464//cell part;GO:0043227//membrane-bounded organelle;GO:0005576//extracellular region;GO:0009526//plastid envelope;GO:0005623//cell;GO:0044444//cytoplasmic part;GO:0009532//plastid stroma;GO:0044446//intracellular organelle part;GO:0044435//plastid part;GO:0043226//organelle;GO:0031967//organelle envelope;GO:00…	GO:0005488//binding;GO:0016209//antioxidant activity	GO:0010243//response to organonitrogen compound;GO:0071704//organic substance metabolic process;GO:0006520//cellular amino acid metabolic process;GO:0044255//cellular lipid metabolic process;GO:0071495//cellular response to endogenous stimulus;GO:0009751//response to salicylic acid;GO:1901701//cellular response to oxygen-containing compound;GO:1901137//carbohydrate derivative biosynthetic process…
LOC106398829	-2.77259	0.000897601	0.00260477	LOC106398829	PREDICTED: UDP-glycosyltransferase 86A1-like [Brassica napus]	-	-	-	GO:0044464//cell part;GO:0005623//cell	GO:0003824//catalytic activity;GO:0016740//transferase activity;GO:0016757//transferase activity, transferring glycosyl groups	GO:0000160//phosphorelay signal transduction system;GO:0044763//single-organism cellular process;GO:0065007//biological regulation;GO:0044700//single organism signaling;GO:0035556//intracellular signal transduction;GO:0050896//response to stimulus;GO:0007165//signal transduction;GO:0007154//cell communication;GO:0050789//regulation of biological process;GO:0044699//single-organism process;GO:0009…
LOC111214218	-2.05597	2.85257e-224	3.58185e-222	LOC111214218	BnaA03g38770D [Brassica napus]	-	-	-	-	-	GO:0044699//single-organism process;GO:0009058//biosynthetic process;GO:0043647//inositol phosphate metabolic process;GO:0046173//polyol biosynthetic process;GO:1901615//organic hydroxy compound metabolic process;GO:0044237//cellular metabolic process;GO:0008152//metabolic process;GO:0071704//organic substance metabolic process;GO:0044711//single-organism biosynthetic process;GO:0019637//organoph…
LOC106366145	2.01236	3.29549e-20	2.98204e-19	LOC106366145	PREDICTED: ras-related protein RABE1a-like [Brassica rapa]	Transport and catabolism	ko04144//Endocytosis	K07901	GO:0005623//cell;GO:0044464//cell part;GO:0005622//intracellular;GO:0005737//cytoplasm;GO:0044424//intracellular part;GO:0044444//cytoplasmic part;GO:0016020//membrane	GO:0032549//ribonucleoside binding;GO:1901363//heterocyclic compound binding;GO:0001883//purine nucleoside binding;GO:0097367//carbohydrate derivative binding;GO:0032550//purine ribonucleoside binding;GO:0097159//organic cyclic compound binding;GO:0001882//nucleoside binding;GO:0005488//binding;GO:0036094//small molecule binding	GO:0006810//transport;GO:0051179//localization;GO:0009987//cellular process;GO:0044699//single-organism process;GO:0051234//establishment of localization;GO:0044763//single-organism cellular process
LOC111200062	-10.5571	9.15228e-10	4.85583e-09	LOC111200062	PREDICTED: uncharacterized protein LOC106383044 [Brassica napus]	-	-	-	-	-	-
LOC106361599	2.70305	1.89012e-117	9.40468e-116	LOC106361599	PREDICTED: protein TIFY 5A-like [Brassica rapa]	-	-	-	GO:0005623//cell;GO:0043229//intracellular organelle;GO:0043226//organelle;GO:0044424//intracellular part;GO:0005622//intracellular;GO:0044464//cell part;GO:0043227//membrane-bounded organelle;GO:0043231//intracellular membrane-bounded organelle	GO:0005488//binding	GO:0006082//organic acid metabolic process;GO:0051704//multi-organism process;GO:0009725//response to hormone;GO:0070887//cellular response to chemical stimulus;GO:0007165//signal transduction;GO:0010033//response to organic substance;GO:0044260//cellular macromolecule metabolic process;GO:0060255//regulation of macromolecule metabolic process;GO:0009987//cellular process;GO:0044237//cellular met…
LOC106390066	2.48366	1.6693e-30	2.11811e-29	BNAC03G68110D	Core-2/I-branching beta-1,6-N-acetylglucosaminyltransferase family protein [Arabidopsis thaliana]	-	-	-	-	-	-
LOC106371289	2.02955	3.55981e-34	5.01916e-33	LOC106371289	PREDICTED: vacuolar protein sorting-associated protein 26A [Brassica rapa]	Transport and catabolism	ko04144//Endocytosis	K18466	GO:0044422//organelle part;GO:0009536//plastid;GO:0043231//intracellular membrane-bounded organelle;GO:0031090//organelle membrane;GO:0098588//bounding membrane of organelle;GO:0005770//late endosome;GO:0098805//whole membrane;GO:0005623//cell;GO:0005622//intracellular;GO:0044444//cytoplasmic part;GO:0044424//intracellular part;GO:0043226//organelle;GO:0044440//endosomal part;GO:0010008//endosome…	-	GO:0051649//establishment of localization in cell;GO:0032502//developmental process;GO:0016192//vesicle-mediated transport;GO:0006886//intracellular protein transport;GO:0061024//membrane organization;GO:0051179//localization;GO:0046907//intracellular transport;GO:0034613//cellular protein localization;GO:0071840//cellular component organization or biogenesis;GO:0044765//single-organism transport…
LOC106420006	-2.43008	2.37166e-19	2.07508e-18	LOC106420006	BnaC08g45070D [Brassica napus]	-	-	-	-	-	-
LOC106407161	2.16281	8.21285e-67	2.12541e-65	LOC106407161	PREDICTED: lysine-rich arabinogalactan protein 18-like [Brassica napus]	-	-	-	-	-	-
LOC106427891	4.19704	3.73682e-181	3.26804e-179	LOC106427891	PREDICTED: flavonol synthase/flavanone 3-hydroxylase [Brassica napus]	-	-	-	GO:0044464//cell part;GO:0005622//intracellular;GO:0044424//intracellular part;GO:0005623//cell	GO:0003824//catalytic activity;GO:0016705//oxidoreductase activity, acting on paired donors, with incorporation or reduction of molecular oxygen;GO:0016491//oxidoreductase activity	GO:0009719//response to endogenous stimulus;GO:0070887//cellular response to chemical stimulus;GO:0006950//response to stress;GO:0009694//jasmonic acid metabolic process;GO:0009628//response to abiotic stimulus;GO:0050789//regulation of biological process;GO:0071704//organic substance metabolic process;GO:0032787//monocarboxylic acid metabolic process;GO:0009605//response to external stimulus;GO:…
LOC106403275	3.6007	3.77356e-05	0.000132469	LOC106403275	PREDICTED: transmembrane protein 87A-like [Brassica napus]	-	-	-	GO:0043229//intracellular organelle;GO:0016020//membrane;GO:0043227//membrane-bounded organelle;GO:0044425//membrane part;GO:0044424//intracellular part;GO:0044464//cell part;GO:0005623//cell;GO:0043231//intracellular membrane-bounded organelle;GO:0043226//organelle;GO:0005622//intracellular;GO:0031224//intrinsic component of membrane	-	GO:1902589//single-organism organelle organization;GO:0071840//cellular component organization or biogenesis;GO:0007010//cytoskeleton organization;GO:0000226//microtubule cytoskeleton organization;GO:0044763//single-organism cellular process;GO:0009987//cellular process;GO:0016043//cellular component organization;GO:0044699//single-organism process;GO:0006996//organelle organization;GO:0007017//m…
LOC106352778	9.3443	5.4017e-10	2.91662e-09	LOC106352778	BnaC03g23100D [Brassica napus]	-	-	-	-	-	-
LOC106380602	2.33807	2.60854e-46	4.78705e-45	LOC106380602	PREDICTED: ultraviolet-B receptor UVR8-like [Brassica napus]	-	-	-	-	-	-
LOC106410468	2.17871	1.2987e-08	6.35185e-08	LOC106410468	PREDICTED: adenylyl-sulfate kinase 2, chloroplastic-like [Brassica napus]	Energy metabolism;Nucleotide metabolism	ko00230//Purine metabolism;ko00920//Sulfur metabolism	K00860	GO:0009536//plastid;GO:0043226//organelle;GO:0005623//cell;GO:0005737//cytoplasm;GO:0043231//intracellular membrane-bounded organelle;GO:0043229//intracellular organelle;GO:0043227//membrane-bounded organelle;GO:0044464//cell part;GO:0005622//intracellular;GO:0044444//cytoplasmic part;GO:0044424//intracellular part	GO:0001882//nucleoside binding;GO:0097159//organic cyclic compound binding;GO:1901363//heterocyclic compound binding;GO:0005488//binding;GO:0016301//kinase activity;GO:0016772//transferase activity, transferring phosphorus-containing groups;GO:0016740//transferase activity;GO:0032549//ribonucleoside binding;GO:0097367//carbohydrate derivative binding;GO:0003824//catalytic activity;GO:0001883//pur…	GO:0006725//cellular aromatic compound metabolic process;GO:0034641//cellular nitrogen compound metabolic process;GO:1901135//carbohydrate derivative metabolic process;GO:0044272//sulfur compound biosynthetic process;GO:0042445//hormone metabolic process;GO:0043207//response to external biotic stimulus;GO:0044281//small molecule metabolic process;GO:1901564//organonitrogen compound metabolic proc…
LOC106389028	-8.32193	1.70366e-06	6.92906e-06	LOC106389028	PREDICTED: probable pectinesterase/pectinesterase inhibitor 23 [Brassica napus]	Carbohydrate metabolism	ko00500//Starch and sucrose metabolism;ko00040//Pentose and glucuronate interconversions	K01051	-	-	-
LOC111209673	-2.15082	1.70636e-11	1.01401e-10	LOC111209673	PREDICTED: transcription factor DIVARICATA [Brassica oleracea]	-	-	-	GO:0044424//intracellular part;GO:0043227//membrane-bounded organelle;GO:0043229//intracellular organelle;GO:0044464//cell part;GO:0005622//intracellular;GO:0043231//intracellular membrane-bounded organelle;GO:0005623//cell;GO:0043226//organelle	GO:0001071//nucleic acid binding transcription factor activity;GO:0003676//nucleic acid binding;GO:0097159//organic cyclic compound binding;GO:0005488//binding;GO:1901363//heterocyclic compound binding	GO:1901360//organic cyclic compound metabolic process;GO:0010033//response to organic substance;GO:0071704//organic substance metabolic process;GO:0034641//cellular nitrogen compound metabolic process;GO:0006139//nucleobase-containing compound metabolic process;GO:0009987//cellular process;GO:0043412//macromolecule modification;GO:0006725//cellular aromatic compound metabolic process;GO:0044260//…
LOC106403162	8.89684	3.78353e-06	1.48147e-05	LOC106403162	PREDICTED: probable carboxylesterase 4 [Brassica napus]	-	-	-	-	GO:0016787//hydrolase activity;GO:0003824//catalytic activity;GO:0016788//hydrolase activity, acting on ester bonds	-
LOC106453262	-12.496	2.78533e-44	4.90629e-43	LOC106453262	PREDICTED: omega-6 fatty acid desaturase, endoplasmic reticulum-like, partial [Brassica napus]	Lipid metabolism;Global and Overview	ko01212//Fatty acid metabolism;ko01040//Biosynthesis of unsaturated fatty acids	K10256	-	-	-
LOC106445273	3.06871	1.21564e-09	6.3948e-09	BNAC01G40010D	BnaCnng44590D [Brassica napus]	-	-	-	-	-	-
LOC111198223	3.55937	8.62778e-11	4.91743e-10	LOC111198223	PREDICTED: probable xyloglucan endotransglucosylase/hydrolase protein 27 [Brassica napus]	-	-	-	GO:0071944//cell periphery;GO:0005576//extracellular region;GO:0044464//cell part;GO:0030312//external encapsulating structure;GO:0005623//cell	GO:0016758//transferase activity, transferring hexosyl groups;GO:0003824//catalytic activity;GO:0016740//transferase activity;GO:0016757//transferase activity, transferring glycosyl groups;GO:0016787//hydrolase activity	GO:0005975//carbohydrate metabolic process;GO:0071840//cellular component organization or biogenesis;GO:0043170//macromolecule metabolic process;GO:0045229//external encapsulating structure organization;GO:0044238//primary metabolic process;GO:0009987//cellular process;GO:0016043//cellular component organization;GO:0044042//glucan metabolic process;GO:0071704//organic substance metabolic process;…
LOC106414116	-2.90345	1.08201e-08	5.32409e-08	LOC106414116	PREDICTED: probable E3 ubiquitin-protein ligase RHA4A [Brassica rapa]	-	-	-	-	GO:0043167//ion binding;GO:0046872//metal ion binding;GO:0043169//cation binding;GO:0005488//binding;GO:0046914//transition metal ion binding	-
LOC106433992	9.70851	2.69886e-09	1.38527e-08	BNAC08G26110D	BnaC08g26220D [Brassica napus]	-	-	-	GO:0043226//organelle;GO:0005622//intracellular;GO:0043227//membrane-bounded organelle;GO:0044464//cell part;GO:0043231//intracellular membrane-bounded organelle;GO:0043229//intracellular organelle;GO:0044424//intracellular part;GO:0005623//cell	-	GO:0032502//developmental process;GO:0009653//anatomical structure morphogenesis;GO:0048646//anatomical structure formation involved in morphogenesis;GO:0048856//anatomical structure development
LOC106450114	2.91059	2.4838e-12	1.54757e-11	LOC106450114	PREDICTED: mitogen-activated protein kinase kinase kinase 3-like [Brassica napus]	-	-	-	GO:0043229//intracellular organelle;GO:0005622//intracellular;GO:0005623//cell;GO:0044424//intracellular part;GO:0043226//organelle;GO:0043227//membrane-bounded organelle;GO:0043231//intracellular membrane-bounded organelle;GO:0044464//cell part	GO:0097367//carbohydrate derivative binding;GO:0003824//catalytic activity;GO:0032549//ribonucleoside binding;GO:0005488//binding;GO:0016740//transferase activity;GO:0016772//transferase activity, transferring phosphorus-containing groups;GO:0036094//small molecule binding;GO:1901363//heterocyclic compound binding;GO:0032550//purine ribonucleoside binding;GO:0001883//purine nucleoside binding;GO:…	-
XLOC_031342	9.22882	1.29378e-09	6.79151e-09	At5g66670	XP_018437070.1 PREDICTED: UPF0496 protein At5g66670-like [Raphanus sativus]	-	-	-	-	-	-
LOC106418590	4.61229	1.66199e-66	4.28671e-65	LOC106418590	PREDICTED: kunitz-type serine protease inhibitor DrTI-like [Brassica napus]	-	-	-	-	-	-
LOC106399540	4.8609	7.3755e-14	4.98519e-13	LOC106399540	PREDICTED: transmembrane protein 258-like [Brassica oleracea]	-	-	-	-	-	-
XLOC_101866	11.4835	7.0909e-51	1.41421e-49	EMB2768	XP_013633294.1 PREDICTED: tyrosine--tRNA ligase, chloroplastic/mitochondrial [Brassica oleracea]	Translation	ko00970//Aminoacyl-tRNA biosynthesis	K01866	GO:0005737//cytoplasm;GO:0044435//plastid part;GO:0044446//intracellular organelle part;GO:0005622//intracellular;GO:0044464//cell part;GO:0044444//cytoplasmic part;GO:0043226//organelle;GO:0009536//plastid;GO:0009532//plastid stroma;GO:0043231//intracellular membrane-bounded organelle;GO:0044424//intracellular part;GO:0005623//cell;GO:0043227//membrane-bounded organelle;GO:0044422//organelle par…	GO:0097367//carbohydrate derivative binding;GO:0032549//ribonucleoside binding;GO:0005488//binding;GO:0001883//purine nucleoside binding;GO:0036094//small molecule binding;GO:0097159//organic cyclic compound binding;GO:0001882//nucleoside binding;GO:0032550//purine ribonucleoside binding;GO:1901363//heterocyclic compound binding	GO:0046471//phosphatidylglycerol metabolic process;GO:0044249//cellular biosynthetic process;GO:0032502//developmental process;GO:0044802//single-organism membrane organization;GO:0044238//primary metabolic process;GO:0006793//phosphorus metabolic process;GO:0044710//single-organism metabolic process;GO:0008152//metabolic process;GO:0006996//organelle organization;GO:0006518//peptide metabolic pr…
LOC106356421	-3.98351	8.8945e-31	1.13832e-29	LOC106356421	BnaA07g11120D [Brassica napus]	-	-	-	GO:0044464//cell part;GO:0043226//organelle;GO:0043229//intracellular organelle;GO:0005623//cell;GO:0005622//intracellular;GO:0043227//membrane-bounded organelle;GO:0043231//intracellular membrane-bounded organelle;GO:0044424//intracellular part	-	GO:0006812//cation transport;GO:0006811//ion transport;GO:0044699//single-organism process;GO:0051234//establishment of localization;GO:1902578//single-organism localization;GO:0051179//localization;GO:0006810//transport;GO:0044765//single-organism transport
LOC106451864	-3.8357	3.4076e-18	2.83623e-17	LOC106451864	PREDICTED: serine/threonine-protein kinase UCNL [Brassica napus]	-	-	-	-	-	-
LOC106368841	2.18261	8.40511e-41	1.37427e-39	LOC106368841	PREDICTED: xyloglucan galactosyltransferase KATAMARI1-like [Brassica napus]	-	-	-	-	-	-
LOC111215878	8.17991	2.2858e-07	1.00774e-06	LOC111215878	PREDICTED: zinc finger BED domain-containing protein RICESLEEPER 2-like [Brassica napus]	-	-	-	-	-	-
LOC106353957	8.00375	0.000391896	0.00120169	LOC106353957	PREDICTED: ER membrane protein complex subunit 7 homolog [Brassica napus]	-	-	-	-	-	-
LOC111198777	2.86876	4.12631e-05	0.000144235	LOC111198777	BnaAnng05790D [Brassica napus]	-	-	-	-	-	-
LOC106359295	2.76627	8.5953e-64	2.13152e-62	LOC106359295	BnaA08g22390D [Brassica napus]	Folding, sorting and degradation	ko04141//Protein processing in endoplasmic reticulum	K14005	-	-	-
LOC106389888	2.64743	1.20849e-36	1.80091e-35	LOC106389888	BnaA08g09540D [Brassica napus]	-	-	-	-	-	-
LOC106359466	2.13123	3.35524e-29	4.08871e-28	BNAC03G40170D	B-cell receptor-associated 31-like protein [Arabidopsis thaliana]	-	-	-	GO:0005622//intracellular;GO:0044464//cell part;GO:0044425//membrane part;GO:0043226//organelle;GO:0043231//intracellular membrane-bounded organelle;GO:0043229//intracellular organelle;GO:0005623//cell;GO:0044424//intracellular part;GO:0031224//intrinsic component of membrane;GO:0016020//membrane;GO:0043227//membrane-bounded organelle	-	GO:0045184//establishment of protein localization;GO:0051179//localization;GO:0006810//transport;GO:0033036//macromolecule localization;GO:0071702//organic substance transport;GO:0008104//protein localization;GO:0015031//protein transport;GO:0051234//establishment of localization
LOC106345905	2.05102	1.5616e-08	7.59201e-08	LOC106345905	PREDICTED: WUSCHEL-related homeobox 13-like [Brassica napus]	-	-	-	GO:0043227//membrane-bounded organelle;GO:0044464//cell part;GO:0044424//intracellular part;GO:0043226//organelle;GO:0005623//cell;GO:0005622//intracellular;GO:0043229//intracellular organelle;GO:0043231//intracellular membrane-bounded organelle	GO:0003676//nucleic acid binding;GO:0097159//organic cyclic compound binding;GO:1901363//heterocyclic compound binding;GO:0001071//nucleic acid binding transcription factor activity;GO:0005488//binding	GO:0065007//biological regulation;GO:0043170//macromolecule metabolic process;GO:0071704//organic substance metabolic process;GO:1901576//organic substance biosynthetic process;GO:0044699//single-organism process;GO:0009059//macromolecule biosynthetic process;GO:0009058//biosynthetic process;GO:0060255//regulation of macromolecule metabolic process;GO:0019222//regulation of metabolic process;GO:0…
LOC106351014	5.31741	1.43742e-08	7.00506e-08	LOC106351014	BnaAnng38340D [Brassica napus]	-	-	-	GO:0044464//cell part;GO:0044444//cytoplasmic part;GO:0005623//cell;GO:0043229//intracellular organelle;GO:0043231//intracellular membrane-bounded organelle;GO:0009536//plastid;GO:0043227//membrane-bounded organelle;GO:0044424//intracellular part;GO:0005737//cytoplasm;GO:0005622//intracellular;GO:0043226//organelle	-	GO:1901360//organic cyclic compound metabolic process;GO:0019438//aromatic compound biosynthetic process;GO:0009699//phenylpropanoid biosynthetic process;GO:0044711//single-organism biosynthetic process;GO:0044699//single-organism process;GO:0009698//phenylpropanoid metabolic process;GO:0044550//secondary metabolite biosynthetic process;GO:0044237//cellular metabolic process;GO:0009058//biosynthe…
LOC111203166	9.39518	0.000307367	0.000957747	LOC111203166	PREDICTED: 3-oxoacyl-[acyl-carrier-protein] synthase I, chloroplastic-like isoform X3 [Brassica napus]	Lipid metabolism;Global and Overview;Metabolism of cofactors and vitamins	ko01212//Fatty acid metabolism;ko00061//Fatty acid biosynthesis;ko00780//Biotin metabolism	K09458	-	-	-
LOC106351964	2.01031	6.43928e-16	4.83905e-15	LOC106351964	BnaC06g10300D [Brassica napus]	-	-	-	GO:0005623//cell;GO:0016020//membrane;GO:0005737//cytoplasm;GO:0005622//intracellular;GO:0044437//vacuolar part;GO:0031090//organelle membrane;GO:0044422//organelle part;GO:0043227//membrane-bounded organelle;GO:0044424//intracellular part;GO:0044444//cytoplasmic part;GO:0005773//vacuole;GO:0044464//cell part;GO:0043229//intracellular organelle;GO:0043231//intracellular membrane-bounded organelle…	-	-
LOC106361411	9.32942	1.11517e-13	7.46049e-13	LOC106361411	PREDICTED: cytochrome P450 81F1-like [Brassica oleracea]	Biosynthesis of other secondary metabolites;Metabolism of terpenoids and polyketides	ko00945//Stilbenoid, diarylheptanoid and gingerol biosynthesis;ko00903//Limonene and pinene degradation	K00517	GO:0044424//intracellular part;GO:0043227//membrane-bounded organelle;GO:0005623//cell;GO:0043231//intracellular membrane-bounded organelle;GO:0044464//cell part;GO:0043226//organelle;GO:0005622//intracellular;GO:0043229//intracellular organelle	GO:0016491//oxidoreductase activity;GO:0005488//binding;GO:0003824//catalytic activity	GO:1901135//carbohydrate derivative metabolic process;GO:0071704//organic substance metabolic process;GO:0044281//small molecule metabolic process;GO:0006790//sulfur compound metabolic process;GO:0016143//S-glycoside metabolic process;GO:0044710//single-organism metabolic process;GO:0006812//cation transport;GO:0051179//localization;GO:0006082//organic acid metabolic process;GO:0030001//metal ion…
LOC111213725	2.66977	2.52916e-213	2.85124e-211	LOC111213725	PREDICTED: 60S ribosomal protein L18-2-like [Brassica oleracea]	Translation	ko03010//Ribosome	K02883	GO:0016020//membrane;GO:0043231//intracellular membrane-bounded organelle;GO:0005737//cytoplasm;GO:0005623//cell;GO:0031090//organelle membrane;GO:0005840//ribosome;GO:0043226//organelle;GO:0044464//cell part;GO:1990904//ribonucleoprotein complex;GO:0044424//intracellular part;GO:0043229//intracellular organelle;GO:0005622//intracellular;GO:0015934//large ribosomal subunit;GO:0044391//ribosomal s…	GO:0005488//binding;GO:0005198//structural molecule activity	GO:0044238//primary metabolic process;GO:0034641//cellular nitrogen compound metabolic process;GO:0006807//nitrogen compound metabolic process;GO:0006725//cellular aromatic compound metabolic process;GO:0019637//organophosphate metabolic process;GO:1901360//organic cyclic compound metabolic process;GO:0044249//cellular biosynthetic process;GO:0071704//organic substance metabolic process;GO:009040…
XLOC_027589	2.02368	6.85044e-15	4.87209e-14	-	XP_006411390.1 hypothetical protein EUTSA_v10016879mg [Eutrema salsugineum]	-	-	-	-	-	-
LOC106446137	2.89812	1.49233e-07	6.68884e-07	LOC106446137	PREDICTED: WAT1-related protein At5g40240-like [Brassica rapa]	-	-	-	-	-	-
LOC106369077	3.61341	7.30116e-117	3.61886e-115	LOC106369077	PREDICTED: calcium-dependent protein kinase 10 [Brassica napus]	Environmental adaptation	ko04626//Plant-pathogen interaction	K13412	-	-	-
LOC106372588	3.14154	9.58381e-85	3.26607e-83	LOC106372588	HSP20-like chaperones superfamily protein [Arabidopsis thaliana]	-	-	-	-	-	GO:0006950//response to stress;GO:0050896//response to stimulus;GO:0000302//response to reactive oxygen species;GO:0042221//response to chemical;GO:0006979//response to oxidative stress;GO:0009642//response to light intensity;GO:0009628//response to abiotic stimulus;GO:0009314//response to radiation;GO:0009416//response to light stimulus;GO:1901700//response to oxygen-containing compound
LOC106397702	2.02509	0.000176735	0.000569237	LOC106397702	PREDICTED: lysM domain-containing GPI-anchored protein 2-like [Brassica napus]	-	-	-	-	-	-
LOC106365725	2.19319	1.98442e-07	8.8e-07	LOC106365725	PREDICTED: protein DJ-1 homolog A-like [Brassica napus]	-	-	-	-	-	-
LOC106412126	2.05667	1.32293e-11	7.91204e-11	LOC106412126	sequence-specific DNA binding transcription factor [Arabidopsis thaliana]	-	-	-	GO:0044464//cell part;GO:0005622//intracellular;GO:0005623//cell;GO:0043231//intracellular membrane-bounded organelle;GO:0044424//intracellular part;GO:0043226//organelle;GO:0043227//membrane-bounded organelle;GO:0043229//intracellular organelle	GO:0001071//nucleic acid binding transcription factor activity	GO:0050789//regulation of biological process;GO:0010468//regulation of gene expression;GO:0060255//regulation of macromolecule metabolic process;GO:0065007//biological regulation;GO:0019222//regulation of metabolic process
LOC106377479	2.58496	2.46677e-31	3.21341e-30	LOC106377479	PREDICTED: protein gar2-like [Brassica napus]	-	-	-	-	-	-
LOC106454393	2.90665	1.10518e-64	2.7818e-63	LOC106454393	PREDICTED: protein YLS9-like [Brassica oleracea]	-	-	-	-	-	-
LOC106398051	4.22239	6.60176e-05	0.000224644	LOC106398051	PREDICTED: transmembrane 9 superfamily member 2-like [Brassica napus]	-	-	-	GO:0031224//intrinsic component of membrane;GO:0030054//cell junction;GO:0005623//cell;GO:0031984//organelle subcompartment;GO:0043229//intracellular organelle;GO:0005618//cell wall;GO:0043226//organelle;GO:0030312//external encapsulating structure;GO:0044422//organelle part;GO:0044464//cell part;GO:0031090//organelle membrane;GO:0005622//intracellular;GO:0044424//intracellular part;GO:0044446//i…	-	GO:0051234//establishment of localization;GO:0051179//localization
LOC106385187	6.08037	4.71397e-12	2.89392e-11	LOC106385187	PREDICTED: SAGA-associated factor 11-like [Brassica napus]	Metabolism of terpenoids and polyketides	ko00900//Terpenoid backbone biosynthesis	K15892	-	-	-
LOC106449179	2.2812	8.59568e-82	2.80789e-80	LOC106449179	PREDICTED: 40S ribosomal protein S24-1-like [Brassica napus]	Translation	ko03010//Ribosome	K02974	-	-	-
LOC106379817	5.05601	4.91526e-20	4.41413e-19	LOC106379817	PREDICTED: AP2/ERF and B3 domain-containing transcription factor ARF14-like [Brassica oleracea]	-	-	-	GO:0043231//intracellular membrane-bounded organelle;GO:0005623//cell;GO:0043226//organelle;GO:0044424//intracellular part;GO:0043229//intracellular organelle;GO:0044464//cell part;GO:0043227//membrane-bounded organelle;GO:0005622//intracellular	GO:0005488//binding;GO:1901363//heterocyclic compound binding;GO:0003676//nucleic acid binding;GO:0000975//regulatory region DNA binding;GO:0097159//organic cyclic compound binding;GO:0001067//regulatory region nucleic acid binding;GO:0003677//DNA binding;GO:0001071//nucleic acid binding transcription factor activity	GO:0051716//cellular response to stimulus;GO:0034645//cellular macromolecule biosynthetic process;GO:0007165//signal transduction;GO:0000160//phosphorelay signal transduction system;GO:0044260//cellular macromolecule metabolic process;GO:0007154//cell communication;GO:0071704//organic substance metabolic process;GO:0009690//cytokinin metabolic process;GO:0050794//regulation of cellular process;GO…
LOC106349913	-8.17991	0.000321615	0.000999438	LOC106349913	BnaC08g08040D [Brassica napus]	-	-	-	GO:0044464//cell part;GO:0005623//cell;GO:0044444//cytoplasmic part;GO:0005622//intracellular;GO:0031410//cytoplasmic vesicle;GO:0031982//vesicle;GO:0030117//membrane coat;GO:0098796//membrane protein complex;GO:0048475//coated membrane;GO:0043231//intracellular membrane-bounded organelle;GO:0043226//organelle;GO:0043227//membrane-bounded organelle;GO:0044424//intracellular part;GO:0044425//membr…	GO:0005488//binding;GO:0005515//protein binding	GO:0016043//cellular component organization;GO:0016192//vesicle-mediated transport;GO:0061024//membrane organization;GO:0006996//organelle organization;GO:0071840//cellular component organization or biogenesis;GO:0006901//vesicle coating;GO:0051179//localization;GO:0016050//vesicle organization;GO:0006900//membrane budding;GO:0051234//establishment of localization;GO:0009987//cellular process;GO:…
LOC106388872	2.90492	6.06097e-128	3.33842e-126	LOC106388872	PREDICTED: serine/threonine-protein phosphatase PP1 isozyme 9 [Brassica oleracea]	Translation	ko03015//mRNA surveillance pathway	K06269	-	-	-
LOC106437710	4.26679	1.87488e-11	1.11073e-10	LOC106437710	PREDICTED: myosin-12 isoform X3 [Brassica napus]	-	-	-	-	-	-
XLOC_100737	2.88264	1.35634e-07	6.10126e-07	-	CDY24482.1 BnaC05g34720D [Brassica napus]	Replication and repair	ko03420//Nucleotide excision repair;ko03030//DNA replication;ko03440//Homologous recombination;ko03430//Mismatch repair	K07466	-	-	-
LOC106423563	2.74416	2.05028e-11	1.21232e-10	LOC106423563	PREDICTED: polynucleotide 3'-phosphatase ZDP-like [Brassica napus]	-	-	-	-	-	-
LOC106382126	11.8111	2.39206e-08	1.14677e-07	LOC106382126	PREDICTED: uncharacterized protein LOC106296978 isoform X2 [Brassica oleracea]	-	-	-	-	-	-
LOC106361414	-4.48543	6.36686e-06	2.43931e-05	LOC106361414	PREDICTED: cysteine proteinase COT44-like [Brassica rapa]	-	-	-	-	-	-
LOC106425371	2.45943	1.33111e-06	5.46913e-06	LOC106425371	PREDICTED: L-lactate dehydrogenase B-like [Brassica napus]	Carbohydrate metabolism;Amino acid metabolism	ko00270//Cysteine and methionine metabolism;ko00010//Glycolysis / Gluconeogenesis;ko00620//Pyruvate metabolism;ko00640//Propanoate metabolism	K00016	-	-	-
LOC106453040	-8.16323	1.46298e-06	5.98865e-06	BNAC05G46470D	BnaC08g33640D [Brassica napus]	-	-	-	-	-	-
XLOC_045872	4.94798	3.8568e-14	2.63616e-13	ROT3	XP_009144986.1 PREDICTED: 3-epi-6-deoxocathasterone 23-monooxygenase [Brassica rapa]	Global and Overview;Metabolism of terpenoids and polyketides	ko01100//Metabolic pathways;ko01110//Biosynthesis of secondary metabolites;ko00905//Brassinosteroid biosynthesis	K12637	-	-	-
LOC106390878	2.62485	2.89495e-190	2.7263e-188	LOC106390878	transcription factor MYB44-like [Brassica napus]	-	-	-	GO:0043229//intracellular organelle;GO:0044424//intracellular part;GO:0043231//intracellular membrane-bounded organelle;GO:0044464//cell part;GO:0043227//membrane-bounded organelle;GO:0043226//organelle;GO:0005623//cell;GO:0005622//intracellular	GO:0005488//binding;GO:1901363//heterocyclic compound binding;GO:0003676//nucleic acid binding;GO:0097159//organic cyclic compound binding;GO:0001071//nucleic acid binding transcription factor activity	GO:0050789//regulation of biological process;GO:0043170//macromolecule metabolic process;GO:0001101//response to acid chemical;GO:0034641//cellular nitrogen compound metabolic process;GO:0046483//heterocycle metabolic process;GO:0048856//anatomical structure development;GO:1901360//organic cyclic compound metabolic process;GO:0065007//biological regulation;GO:0009987//cellular process;GO:0097659/…
LOC106431058	4.66362	7.42003e-19	6.35745e-18	LOC106431058	PREDICTED: transmembrane 9 superfamily member 2-like [Brassica napus]	-	-	-	GO:0031090//organelle membrane;GO:0043226//organelle;GO:0005622//intracellular;GO:0031984//organelle subcompartment;GO:0016020//membrane;GO:0030054//cell junction;GO:0044446//intracellular organelle part;GO:0005911//cell-cell junction;GO:0044464//cell part;GO:0044422//organelle part;GO:0043231//intracellular membrane-bounded organelle;GO:0043229//intracellular organelle;GO:0044425//membrane part;…	-	GO:0051179//localization;GO:0051234//establishment of localization
LOC106376220	9.99435	8.89401e-11	5.06469e-10	LOC106376220	BnaC01g22110D [Brassica napus]	Replication and repair	ko03420//Nucleotide excision repair;ko03030//DNA replication;ko03440//Homologous recombination;ko03430//Mismatch repair	K07466	-	-	-
LOC106382616	-2.46792	8.18477e-18	6.7104e-17	LOC106382616	PREDICTED: alcohol dehydrogenase-like 6 [Brassica napus]	Carbohydrate metabolism;Amino acid metabolism;Global and Overview;Lipid metabolism	ko00010//Glycolysis / Gluconeogenesis;ko00071//Fatty acid degradation;ko00350//Tyrosine metabolism;ko01220//Degradation of aromatic compounds	K00001	GO:0044424//intracellular part;GO:0005623//cell;GO:0044464//cell part;GO:0005622//intracellular	GO:0043167//ion binding;GO:0046872//metal ion binding;GO:0043169//cation binding;GO:0046914//transition metal ion binding;GO:0005488//binding	GO:0044550//secondary metabolite biosynthetic process;GO:0006725//cellular aromatic compound metabolic process;GO:0044763//single-organism cellular process;GO:0009987//cellular process;GO:0050896//response to stimulus;GO:1901360//organic cyclic compound metabolic process;GO:1901576//organic substance biosynthetic process;GO:0044237//cellular metabolic process;GO:0044249//cellular biosynthetic pro…
LOC106432560	-2.35827	8.80479e-21	8.14681e-20	LOC106432560	PREDICTED: F-box protein At4g22390-like [Brassica oleracea]	-	-	-	-	-	-
XLOC_032730	2.78136	4.53473e-07	1.94558e-06	COAD	CDY00204.1 BnaA06g21050D [Brassica napus]	-	-	-	-	-	-
LOC106435247	2.34618	4.39482e-05	0.00015315	LOC106435247	BnaC06g18670D [Brassica napus]	-	-	-	-	-	-
LOC106363861	4.42999	3.84504e-09	1.95179e-08	LOC106363861	PREDICTED: probable pectate lyase 1 [Brassica napus]	Carbohydrate metabolism	ko00040//Pentose and glucuronate interconversions	K01728	-	GO:0043167//ion binding;GO:0043169//cation binding;GO:0016837//carbon-oxygen lyase activity, acting on polysaccharides;GO:0016829//lyase activity;GO:0003824//catalytic activity;GO:0005488//binding;GO:0016835//carbon-oxygen lyase activity	GO:0048869//cellular developmental process;GO:0009826//unidimensional cell growth;GO:0000902//cell morphogenesis;GO:0044707//single-multicellular organism process;GO:0071555//cell wall organization;GO:0071554//cell wall organization or biogenesis;GO:0044085//cellular component biogenesis;GO:0050789//regulation of biological process;GO:0016052//carbohydrate catabolic process;GO:0040007//growth;GO:…
XLOC_056121	-2.53817	2.39797e-06	9.57738e-06	Trappc4	XP_009130692.1 PREDICTED: trafficking protein particle complex subunit 4-like [Brassica rapa]	-	-	-	GO:0043227//membrane-bounded organelle;GO:0005622//intracellular;GO:0043229//intracellular organelle;GO:0043231//intracellular membrane-bounded organelle;GO:0044464//cell part;GO:0043226//organelle;GO:0044424//intracellular part;GO:0005623//cell	-	GO:0044711//single-organism biosynthetic process;GO:0044281//small molecule metabolic process;GO:0006066//alcohol metabolic process;GO:1901576//organic substance biosynthetic process;GO:0019637//organophosphate metabolic process;GO:0071704//organic substance metabolic process;GO:0090407//organophosphate biosynthetic process;GO:0009058//biosynthetic process;GO:0046165//alcohol biosynthetic process…
LOC106353106	10.9019	1.47352e-08	7.17553e-08	LOC106353106	PREDICTED: nucleolar protein 56-like [Brassica napus]	Translation	ko03008//Ribosome biogenesis in eukaryotes	K14564	-	-	-
XLOC_078369	-2.07547	2.87232e-122	1.50788e-120	At5g50450	XP_009127354.1 PREDICTED: F-box protein At5g50450 [Brassica rapa]	-	-	-	-	-	-
LOC106380797	-2.62193	5.76147e-189	5.3799e-187	LOC106380797	PREDICTED: disease resistance protein TAO1-like [Brassica napus]	-	-	-	-	-	-
LOC106374554	2.34491	1.53787e-112	7.25469e-111	BNAC05G51340D	At1g32920/F9L11_25 [Arabidopsis thaliana]	-	-	-	GO:0005623//cell;GO:0044464//cell part	-	GO:0050896//response to stimulus;GO:0044281//small molecule metabolic process;GO:0042221//response to chemical;GO:0000160//phosphorelay signal transduction system;GO:0010033//response to organic substance;GO:0044710//single-organism metabolic process;GO:0032787//monocarboxylic acid metabolic process;GO:0009987//cellular process;GO:0007165//signal transduction;GO:0050794//regulation of cellular pr…
LOC106397174	3.82762	1.75548e-38	2.7167e-37	LOC106397174	PREDICTED: isoflavone reductase homolog P3-like isoform X2 [Brassica rapa]	-	-	-	-	-	-
XLOC_010752	7.84549	4.54793e-05	0.000158207	At3g06240	XP_013623103.1 PREDICTED: F-box/kelch-repeat protein At3g06240-like [Brassica oleracea]	-	-	-	-	-	-
LOC106346086	3.19114	0.000404015	0.0012363	LOC106346086	PREDICTED: CAS1 domain-containing protein 1-like [Brassica napus]	-	-	-	-	-	-
LOC106371180	-2.79442	0.000288396	0.000902127	LOC106371180	BnaA10g03700D [Brassica napus]	-	-	-	GO:0044464//cell part;GO:0043226//organelle;GO:0043229//intracellular organelle;GO:0043227//membrane-bounded organelle;GO:0005622//intracellular;GO:0044424//intracellular part;GO:0005623//cell;GO:0043231//intracellular membrane-bounded organelle	-	-
LOC111211586	2.01126	4.11054e-198	4.16026e-196	LOC111211586	PREDICTED: glucan endo-1,3-beta-glucosidase 12-like [Brassica napus]	-	-	-	-	-	-
LOC106354272	2.06605	3.45161e-73	9.93454e-72	LOC106354272	PREDICTED: bark lectin-like [Brassica rapa]	-	-	-	-	GO:0061134//peptidase regulator activity;GO:0098772//molecular function regulator;GO:0003824//catalytic activity;GO:0061135//endopeptidase regulator activity;GO:0016787//hydrolase activity;GO:0030234//enzyme regulator activity	GO:0043170//macromolecule metabolic process;GO:0071704//organic substance metabolic process;GO:0044238//primary metabolic process;GO:0019538//protein metabolic process;GO:0008152//metabolic process
LOC106435943	2.44684	1.79884e-121	9.36694e-120	LOC106435943	PREDICTED: NADP-dependent alkenal double bond reductase P1-like [Brassica napus]	-	-	-	GO:0043227//membrane-bounded organelle;GO:0005622//intracellular;GO:0044444//cytoplasmic part;GO:0044464//cell part;GO:0043229//intracellular organelle;GO:0043231//intracellular membrane-bounded organelle;GO:0005623//cell;GO:0043226//organelle;GO:0044424//intracellular part;GO:0005737//cytoplasm	GO:0016628//oxidoreductase activity, acting on the CH-CH group of donors, NAD or NADP as acceptor;GO:0016627//oxidoreductase activity, acting on the CH-CH group of donors;GO:0016491//oxidoreductase activity;GO:0003824//catalytic activity;GO:0046872//metal ion binding;GO:0046914//transition metal ion binding;GO:0005488//binding;GO:0043167//ion binding;GO:0043169//cation binding	GO:0071555//cell wall organization;GO:0048856//anatomical structure development;GO:0071554//cell wall organization or biogenesis;GO:0044765//single-organism transport;GO:0015711//organic anion transport;GO:0000904//cell morphogenesis involved in differentiation;GO:0014070//response to organic cyclic compound;GO:0048468//cell development;GO:0050896//response to stimulus;GO:0008152//metabolic proce…
LOC106452408	5.64052	3.62265e-48	6.86845e-47	LOC106452408	PREDICTED: zinc finger CCCH domain-containing protein 36 [Brassica napus]	-	-	-	GO:0044464//cell part;GO:0005623//cell;GO:0043227//membrane-bounded organelle;GO:0043229//intracellular organelle;GO:0043226//organelle;GO:0043231//intracellular membrane-bounded organelle;GO:0005622//intracellular;GO:0044424//intracellular part	GO:1901363//heterocyclic compound binding;GO:0097159//organic cyclic compound binding;GO:0001071//nucleic acid binding transcription factor activity;GO:0043169//cation binding;GO:0005488//binding;GO:0003676//nucleic acid binding;GO:0043167//ion binding	GO:0010468//regulation of gene expression;GO:0019222//regulation of metabolic process;GO:0065007//biological regulation;GO:0060255//regulation of macromolecule metabolic process;GO:0050789//regulation of biological process
LOC106446696	2.15987	3.74112e-16	2.84239e-15	LOC106446696	PREDICTED: GATA transcription factor 17-like [Brassica napus]	-	-	-	-	-	-
XLOC_084414	-3.02748	2.40245e-06	9.59477e-06	CRK14	XP_013595244.1 PREDICTED: LOW QUALITY PROTEIN: putative cysteine-rich receptor-like protein kinase 12 [Brassica oleracea]	-	-	-	GO:0043229//intracellular organelle;GO:0043227//membrane-bounded organelle;GO:0043226//organelle;GO:0005623//cell;GO:0044464//cell part;GO:0044424//intracellular part;GO:0043231//intracellular membrane-bounded organelle;GO:0005622//intracellular	-	-
LOC106391429	2.18194	2.42772e-15	1.76914e-14	LOC106391429	BnaAnng38910D [Brassica napus]	-	-	-	GO:0044424//intracellular part;GO:0005622//intracellular;GO:0043227//membrane-bounded organelle;GO:0043231//intracellular membrane-bounded organelle;GO:0005623//cell;GO:0044464//cell part;GO:0043229//intracellular organelle;GO:0043226//organelle	-	-
LOC106358252	-10.4364	6.23962e-11	3.5838e-10	LOC106358252	PREDICTED: plastocyanin-like [Brassica napus]	Energy metabolism	ko00195//Photosynthesis	K02638	GO:0031978//plastid thylakoid lumen;GO:0016020//membrane;GO:0044435//plastid part;GO:0031984//organelle subcompartment;GO:0009532//plastid stroma;GO:0005623//cell;GO:0034357//photosynthetic membrane;GO:0044444//cytoplasmic part;GO:0044436//thylakoid part;GO:0009579//thylakoid;GO:0031977//thylakoid lumen;GO:0043231//intracellular membrane-bounded organelle;GO:0043229//intracellular organelle;GO:00…	GO:0043167//ion binding;GO:0043169//cation binding;GO:0046872//metal ion binding;GO:0046914//transition metal ion binding;GO:0005488//binding	GO:0034641//cellular nitrogen compound metabolic process;GO:0042592//homeostatic process;GO:0065008//regulation of biological quality;GO:0034248//regulation of cellular amide metabolic process;GO:0055080//cation homeostasis;GO:0034285//response to disaccharide;GO:0044711//single-organism biosynthetic process;GO:0048513//animal organ development;GO:0043436//oxoacid metabolic process;GO:0065007//bi…
LOC106409373	-3.64386	0.000125265	0.000412	LOC106409373	PREDICTED: subtilisin-like protease SBT2.4 [Brassica napus]	-	-	-	-	-	-
LOC106368618	2.54508	1.96746e-87	6.979e-86	LOC106368618	PREDICTED: serine/threonine-protein kinase HT1-like [Brassica napus]	-	-	-	GO:0016020//membrane	GO:0032549//ribonucleoside binding;GO:0032550//purine ribonucleoside binding;GO:1901363//heterocyclic compound binding;GO:0016301//kinase activity;GO:0036094//small molecule binding;GO:0003824//catalytic activity;GO:0097367//carbohydrate derivative binding;GO:0004672//protein kinase activity;GO:0001883//purine nucleoside binding;GO:0016772//transferase activity, transferring phosphorus-containing…	GO:0070085//glycosylation;GO:0043170//macromolecule metabolic process;GO:0009100//glycoprotein metabolic process;GO:1901135//carbohydrate derivative metabolic process;GO:0036211//protein modification process;GO:0009058//biosynthetic process;GO:0044238//primary metabolic process;GO:0008152//metabolic process;GO:0044260//cellular macromolecule metabolic process;GO:0044763//single-organism cellular …
LOC106403014	4.07682	2.92288e-06	1.1578e-05	LOC106403014	PREDICTED: protein SRG1-like [Brassica napus]	-	-	-	-	GO:0043169//cation binding;GO:0005488//binding;GO:0043167//ion binding;GO:0016705//oxidoreductase activity, acting on paired donors, with incorporation or reduction of molecular oxygen;GO:0016491//oxidoreductase activity;GO:0003824//catalytic activity	GO:0014070//response to organic cyclic compound;GO:0044237//cellular metabolic process;GO:0042221//response to chemical;GO:0019748//secondary metabolic process;GO:0044699//single-organism process;GO:0008152//metabolic process;GO:0010033//response to organic substance;GO:0009987//cellular process;GO:0044763//single-organism cellular process;GO:0044710//single-organism metabolic process;GO:0009404/…
LOC106384958	2.43339	5.56745e-265	9.12814e-263	LOC106384958	BnaA03g02550D [Brassica napus]	-	-	-	GO:0005622//intracellular;GO:0044424//intracellular part;GO:0044464//cell part;GO:0005623//cell	-	GO:0032879//regulation of localization;GO:0034765//regulation of ion transmembrane transport;GO:0048519//negative regulation of biological process;GO:0016458//gene silencing;GO:0009987//cellular process;GO:0009889//regulation of biosynthetic process;GO:0018193//peptidyl-amino acid modification;GO:0019222//regulation of metabolic process;GO:0048856//anatomical structure development;GO:0043412//mac…
LOC106362651	2.21166	4.4016e-05	0.000153372	LOC106362651	PREDICTED: potassium transporter 9-like [Brassica napus]	-	-	-	-	-	-
LOC106420438	3.69312	1.7427e-18	1.46838e-17	LOC106420438	PREDICTED: LOW QUALITY PROTEIN: serine/arginine-rich splicing factor RSZ22 [Brassica oleracea]	Transcription	ko03040//Spliceosome	K12896	-	-	-
LOC106434346	4.91602	4.54978e-32	6.05667e-31	LOC106434346	BnaCnng47670D [Brassica napus]	-	-	-	-	-	-
LOC106417825	-5.63499	2.03054e-145	1.32212e-143	LOC106417825	PREDICTED: ethylene-responsive transcription factor CRF3-like [Brassica napus]	-	-	-	-	-	-
LOC106450601	-2.10556	2.55167e-84	8.60845e-83	LOC106450601	PREDICTED: F-box/kelch-repeat protein At3g23880-like [Brassica napus]	-	-	-	GO:0005622//intracellular;GO:0044424//intracellular part;GO:0043226//organelle;GO:0043231//intracellular membrane-bounded organelle;GO:0044464//cell part;GO:0043227//membrane-bounded organelle;GO:0005623//cell;GO:0043229//intracellular organelle	-	-
LOC106446003	-3.31366	1.14496e-27	1.32999e-26	LOC106446003	PREDICTED: protein SRG1 [Brassica rapa]	-	-	-	-	-	-
LOC106443484	2.96057	1.50098e-09	7.84344e-09	LOC106443484	BnaA03g15740D [Brassica napus]	-	-	-	-	-	-
LOC106436392	3.35548	2.32165e-06	9.29563e-06	LOC106436392	PREDICTED: galactinol synthase 1 [Brassica napus]	Carbohydrate metabolism	ko00052//Galactose metabolism	K18819	-	GO:0005488//binding;GO:0016757//transferase activity, transferring glycosyl groups;GO:0016758//transferase activity, transferring hexosyl groups;GO:0043169//cation binding;GO:0043167//ion binding;GO:0008378//galactosyltransferase activity;GO:0008194//UDP-glycosyltransferase activity;GO:0003824//catalytic activity;GO:0035250//UDP-galactosyltransferase activity;GO:0016740//transferase activity	GO:0009416//response to light stimulus;GO:0019318//hexose metabolic process;GO:0044281//small molecule metabolic process;GO:0009628//response to abiotic stimulus;GO:0044710//single-organism metabolic process;GO:1901700//response to oxygen-containing compound;GO:0009314//response to radiation;GO:0005996//monosaccharide metabolic process;GO:0000302//response to reactive oxygen species;GO:0009642//r…
LOC111202929	-10.6227	2.13686e-05	7.71602e-05	LOC111202929	PREDICTED: gibberellin-regulated protein 6-like [Brassica napus]	-	-	-	-	-	-
LOC106428466	2.41698	1.63075e-68	4.36202e-67	LOC106428466	PREDICTED: CDPK-related kinase 4-like [Brassica napus]	-	-	-	-	-	-
XLOC_062420	8.93664	3.94242e-06	1.54095e-05	-	-	-	-	-	-	-	-
LOC106377162	3.77821	6.41663e-05	0.000218808	BNAC05G42690D	BnaA05g28400D [Brassica napus]	-	-	-	-	-	-
LOC106371361	3.68806	6.6758e-05	0.000226994	LOC106371361	PREDICTED: cytochrome c oxidase assembly protein COX15 [Brassica napus]	Energy metabolism;Metabolism of cofactors and vitamins	ko00190//Oxidative phosphorylation;ko00860//Porphyrin and chlorophyll metabolism	K02259	GO:0031967//organelle envelope;GO:0043226//organelle;GO:0031975//envelope;GO:0044424//intracellular part;GO:0043231//intracellular membrane-bounded organelle;GO:0005623//cell;GO:0044446//intracellular organelle part;GO:0043227//membrane-bounded organelle;GO:0044425//membrane part;GO:0016020//membrane;GO:0044422//organelle part;GO:0005622//intracellular;GO:0031090//organelle membrane;GO:0044464//c…	GO:0003824//catalytic activity;GO:0016491//oxidoreductase activity	GO:0034641//cellular nitrogen compound metabolic process;GO:0009987//cellular process;GO:0009058//biosynthetic process;GO:0044085//cellular component biogenesis;GO:0051188//cofactor biosynthetic process;GO:0044763//single-organism cellular process;GO:0008202//steroid metabolic process;GO:0042168//heme metabolic process;GO:1901360//organic cyclic compound metabolic process;GO:0044271//cellular nit…
LOC106433748	2.11636	6.12943e-34	8.59824e-33	LOC106433748	PREDICTED: vacuolar protein sorting-associated protein 28 homolog 1-like [Brassica napus]	Transport and catabolism	ko04144//Endocytosis	K12184	GO:0044446//intracellular organelle part;GO:0005737//cytoplasm;GO:0031984//organelle subcompartment;GO:0043229//intracellular organelle;GO:0005623//cell;GO:0044422//organelle part;GO:0036452//ESCRT complex;GO:0005768//endosome;GO:0032991//macromolecular complex;GO:0043231//intracellular membrane-bounded organelle;GO:0044424//intracellular part;GO:0005622//intracellular;GO:0043226//organelle;GO:00…	GO:0005488//binding	GO:0051179//localization;GO:0051234//establishment of localization
XLOC_081376	2.64537	1.26408e-84	4.2965e-83	At3g51370	AAM19705.1 protein phosphatase 2c-like protein [Eutrema halophilum]	-	-	-	GO:0016020//membrane	-	-
LOC106446947	3.96963	5.47616e-06	2.11074e-05	LOC106446947	PREDICTED: tropinone reductase homolog At2g30670 [Brassica napus]	Biosynthesis of other secondary metabolites	ko00960//Tropane, piperidine and pyridine alkaloid biosynthesis	K08081	-	GO:0003824//catalytic activity	-
LOC106416197	-8.64386	7.83611e-06	2.9701e-05	LOC106416197	BnaA02g01020D [Brassica napus]	-	-	-	-	-	-
LOC106404674	7.40939	0.000879969	0.00255696	LOC106404674	PREDICTED: CBL-interacting serine/threonine-protein kinase 17-like [Brassica oleracea]	Transport and catabolism	ko04140//Regulation of autophagy	K07198	-	-	-
LOC106367643	-2.63743	8.2886e-46	1.50534e-44	LOC106367643	PREDICTED: disease resistance-like protein CSA1 [Brassica napus]	-	-	-	-	GO:0001882//nucleoside binding;GO:1901363//heterocyclic compound binding;GO:0097159//organic cyclic compound binding;GO:0036094//small molecule binding;GO:0005488//binding;GO:0001883//purine nucleoside binding;GO:0032549//ribonucleoside binding;GO:0032550//purine ribonucleoside binding;GO:0097367//carbohydrate derivative binding	GO:0050896//response to stimulus;GO:0006950//response to stress;GO:0050789//regulation of biological process;GO:0065007//biological regulation;GO:0050794//regulation of cellular process
LOC106451304	-11.4615	5.76247e-29	6.97157e-28	LOC106451304	PREDICTED: dolichol kinase-like [Brassica napus]	Glycan biosynthesis and metabolism	ko00510//N-Glycan biosynthesis	K00902	-	-	-
LOC106420721	9.03159	0.000121602	0.000400549	LOC106420721	PREDICTED: 60S acidic ribosomal protein P0-1-like [Brassica napus]	Translation	ko03010//Ribosome	K02941	GO:0043226//organelle;GO:0005622//intracellular;GO:0030529//intracellular ribonucleoprotein complex;GO:1990904//ribonucleoprotein complex;GO:0043231//intracellular membrane-bounded organelle;GO:0005623//cell;GO:0005737//cytoplasm;GO:0043227//membrane-bounded organelle;GO:0043232//intracellular non-membrane-bounded organelle;GO:0044464//cell part;GO:0005840//ribosome;GO:0044424//intracellular part…	GO:0005488//binding;GO:0005198//structural molecule activity	GO:0071840//cellular component organization or biogenesis;GO:0044085//cellular component biogenesis;GO:0043170//macromolecule metabolic process;GO:0016070//RNA metabolic process;GO:0046483//heterocycle metabolic process;GO:0009059//macromolecule biosynthetic process;GO:0034645//cellular macromolecule biosynthetic process;GO:0009058//biosynthetic process;GO:0022613//ribonucleoprotein complex bioge…
LOC106378338	3.83592	2.12394e-10	1.1771e-09	LOC106378338	PREDICTED: ethylene-responsive transcription factor ERF054-like [Brassica napus]	-	-	-	GO:0043226//organelle;GO:0044464//cell part;GO:0044424//intracellular part;GO:0005623//cell;GO:0043229//intracellular organelle;GO:0005622//intracellular;GO:0043227//membrane-bounded organelle;GO:0043231//intracellular membrane-bounded organelle	GO:1901363//heterocyclic compound binding;GO:0005488//binding;GO:0097159//organic cyclic compound binding;GO:0001071//nucleic acid binding transcription factor activity;GO:0003676//nucleic acid binding	GO:0010033//response to organic substance;GO:0050789//regulation of biological process;GO:0009719//response to endogenous stimulus;GO:0010243//response to organonitrogen compound;GO:0051716//cellular response to stimulus;GO:0042221//response to chemical;GO:0043170//macromolecule metabolic process;GO:1901576//organic substance biosynthetic process;GO:0050896//response to stimulus;GO:0019222//regul…
LOC106407180	3.33539	1.70606e-05	6.23006e-05	LOC106407180	PREDICTED: ethylene-responsive transcription factor ERF120-like [Brassica napus]	-	-	-	GO:0005623//cell;GO:0044424//intracellular part;GO:0044464//cell part;GO:0043231//intracellular membrane-bounded organelle;GO:0043229//intracellular organelle;GO:0005622//intracellular;GO:0043227//membrane-bounded organelle;GO:0043226//organelle	GO:0005488//binding;GO:1901363//heterocyclic compound binding;GO:0001071//nucleic acid binding transcription factor activity;GO:0097159//organic cyclic compound binding;GO:0003676//nucleic acid binding	GO:0009987//cellular process;GO:0060255//regulation of macromolecule metabolic process;GO:0009059//macromolecule biosynthetic process;GO:0044237//cellular metabolic process;GO:0044249//cellular biosynthetic process;GO:0071704//organic substance metabolic process;GO:0065007//biological regulation;GO:0009058//biosynthetic process;GO:0050789//regulation of biological process;GO:0050794//regulation o…
LOC106435923	-9.6677	3.88356e-13	2.52547e-12	BNAC03G44620D	PREDICTED: uncharacterized protein LOC106333560 [Brassica oleracea]	-	-	-	GO:0043226//organelle;GO:0044424//intracellular part;GO:0005623//cell;GO:0005622//intracellular;GO:0044464//cell part;GO:0043231//intracellular membrane-bounded organelle;GO:0043229//intracellular organelle;GO:0043227//membrane-bounded organelle	-	-
LOC106433684	2.39534	3.15117e-263	5.09086e-261	LOC106433684	PREDICTED: F-box protein At2g16365-like [Brassica napus]	-	-	-	GO:0044464//cell part;GO:0043231//intracellular membrane-bounded organelle;GO:0043229//intracellular organelle;GO:0043227//membrane-bounded organelle;GO:0005623//cell;GO:0043226//organelle;GO:0005622//intracellular;GO:0044424//intracellular part	-	GO:0050789//regulation of biological process;GO:1903506//regulation of nucleic acid-templated transcription;GO:0060255//regulation of macromolecule metabolic process;GO:0009657//plastid organization;GO:0010468//regulation of gene expression;GO:0010556//regulation of macromolecule biosynthetic process;GO:0019219//regulation of nucleobase-containing compound metabolic process;GO:0050896//response t…
LOC106365998	8.89684	1.0823e-06	4.48574e-06	LOC106365998	PREDICTED: chromosomal protein D1-like [Brassica napus]	-	-	-	-	-	-
LOC106404748	-2.175	3.44042e-20	3.111e-19	LOC106404748	Wound-responsive family protein [Arabidopsis thaliana]	-	-	-	-	-	GO:0042221//response to chemical;GO:0042743//hydrogen peroxide metabolic process;GO:0048509//regulation of meristem development;GO:0044707//single-multicellular organism process;GO:0009653//anatomical structure morphogenesis;GO:0007275//multicellular organism development;GO:0006950//response to stress;GO:0071407//cellular response to organic cyclic compound;GO:0008152//metabolic process;GO:000979…
LOC106366179	-2.18638	7.11058e-135	4.20766e-133	LOC106366179	BnaA09g06350D [Brassica napus]	-	-	-	GO:0005623//cell;GO:0005622//intracellular;GO:0043227//membrane-bounded organelle;GO:0044464//cell part;GO:0043231//intracellular membrane-bounded organelle;GO:0009536//plastid;GO:0044424//intracellular part;GO:0043229//intracellular organelle;GO:0043226//organelle;GO:0044444//cytoplasmic part;GO:0005737//cytoplasm	-	GO:0022414//reproductive process;GO:0032502//developmental process;GO:0003006//developmental process involved in reproduction;GO:0000003//reproduction
LOC111200727	5.21649	1.41092e-60	3.3279e-59	LOC111200727	PREDICTED: glutaredoxin-C13-like [Brassica napus]	-	-	-	GO:0005622//intracellular;GO:0044464//cell part;GO:0044424//intracellular part;GO:0005623//cell	GO:0030611//arsenate reductase activity;GO:0016667//oxidoreductase activity, acting on a sulfur group of donors;GO:0016491//oxidoreductase activity;GO:0003824//catalytic activity;GO:0015036//disulfide oxidoreductase activity	GO:0044763//single-organism cellular process;GO:0065008//regulation of biological quality;GO:0000003//reproduction;GO:0044699//single-organism process;GO:0042592//homeostatic process;GO:0044710//single-organism metabolic process;GO:0065007//biological regulation;GO:0022414//reproductive process;GO:0008152//metabolic process;GO:0032502//developmental process;GO:0019725//cellular homeostasis;GO:000…
XLOC_076100	-3.04993	1.85436e-09	9.6288e-09	GSH1	CDY41369.1 BnaC03g65140D [Brassica napus]	Metabolism of other amino acids;Amino acid metabolism;Global and Overview	ko01100//Metabolic pathways;ko00270//Cysteine and methionine metabolism;ko00480//Glutathione metabolism	K01919	-	-	-
LOC106397849	-3.04014	5.94105e-152	4.04573e-150	LOC106397849	PREDICTED: chitinase 10-like [Brassica napus]	-	-	-	-	GO:0016798//hydrolase activity, acting on glycosyl bonds;GO:0003824//catalytic activity;GO:0016787//hydrolase activity;GO:0004553//hydrolase activity, hydrolyzing O-glycosyl compounds	GO:0006807//nitrogen compound metabolic process;GO:0051707//response to other organism;GO:0050896//response to stimulus;GO:0043170//macromolecule metabolic process;GO:0051704//multi-organism process;GO:0006811//ion transport;GO:0009607//response to biotic stimulus;GO:0015849//organic acid transport;GO:0009987//cellular process;GO:0006810//transport;GO:0042221//response to chemical;GO:1901564//org…
LOC106349240	3.16672	8.37546e-18	6.86091e-17	LOC106349240	PREDICTED: probable disease resistance protein At5g66900 [Brassica napus]	-	-	-	-	-	-
LOC106397648	-2.61738	1.46446e-11	8.7362e-11	LOC106397648	PREDICTED: pentatricopeptide repeat-containing protein At4g21705, mitochondrial-like [Brassica napus]	-	-	-	GO:0043231//intracellular membrane-bounded organelle;GO:0044464//cell part;GO:0043227//membrane-bounded organelle;GO:0043229//intracellular organelle;GO:0043226//organelle;GO:0005623//cell;GO:0005622//intracellular;GO:0044424//intracellular part	-	-
LOC106425283	9.04985	3.82096e-06	1.49522e-05	LOC106425283	PREDICTED: mediator of RNA polymerase II transcription subunit 7a-like [Brassica napus]	-	-	-	-	-	-
XLOC_036237	7.33985	0.000321615	0.000999438	BAHD1	CDY60221.1 BnaA06g39100D [Brassica napus]	-	-	-	-	-	-
LOC106372391	9.03159	1.36469e-05	5.03995e-05	LOC106372391	PREDICTED: glucose-6-phosphate 1-dehydrogenase 2, chloroplastic-like [Brassica napus]	Metabolism of other amino acids;Carbohydrate metabolism;Global and Overview	ko01200//Carbon metabolism;ko00480//Glutathione metabolism;ko00030//Pentose phosphate pathway	K00036	GO:0043226//organelle;GO:0009536//plastid;GO:0043231//intracellular membrane-bounded organelle;GO:0044464//cell part;GO:0005623//cell;GO:0044424//intracellular part;GO:0009532//plastid stroma;GO:0044435//plastid part;GO:0044446//intracellular organelle part;GO:0043229//intracellular organelle;GO:0005737//cytoplasm;GO:0043227//membrane-bounded organelle;GO:0044422//organelle part;GO:0005622//intra…	GO:1901363//heterocyclic compound binding;GO:0005488//binding;GO:0036094//small molecule binding;GO:0003824//catalytic activity;GO:1901265//nucleoside phosphate binding;GO:0000166//nucleotide binding;GO:0097159//organic cyclic compound binding	GO:0008152//metabolic process;GO:0072524//pyridine-containing compound metabolic process;GO:0071704//organic substance metabolic process;GO:0006807//nitrogen compound metabolic process;GO:0046483//heterocycle metabolic process;GO:0019318//hexose metabolic process;GO:1901564//organonitrogen compound metabolic process;GO:0006796//phosphate-containing compound metabolic process;GO:0019637//organopho…
LOC106445069	4.46877	1.40537e-08	6.85534e-08	LOC106445069	PREDICTED: VAN3-binding protein-like [Brassica napus]	-	-	-	-	-	-
LOC106407076	-9.75457	0	0	LOC106407076	PREDICTED: probable WRKY transcription factor 33 [Brassica napus]	Environmental adaptation	ko04626//Plant-pathogen interaction	K13424	-	-	-
LOC106375597	10.8662	3.47178e-06	1.3639e-05	LOC106375597	BnaA06g23800D [Brassica napus]	-	-	-	GO:0043229//intracellular organelle;GO:0043226//organelle;GO:0005623//cell;GO:0044424//intracellular part;GO:0043227//membrane-bounded organelle;GO:0016020//membrane;GO:0044464//cell part;GO:0043231//intracellular membrane-bounded organelle;GO:0005622//intracellular	-	GO:0044281//small molecule metabolic process;GO:0019751//polyol metabolic process;GO:0044283//small molecule biosynthetic process;GO:0032958//inositol phosphate biosynthetic process;GO:0006793//phosphorus metabolic process;GO:0090407//organophosphate biosynthetic process;GO:0044763//single-organism cellular process;GO:0019637//organophosphate metabolic process;GO:0044711//single-organism biosynth…
LOC106384908	3.58615	1.25739e-79	3.98112e-78	LOC106384908	PREDICTED: calmodulin-like [Brassica oleracea]	Environmental adaptation;Signal transduction	ko04626//Plant-pathogen interaction;ko04070//Phosphatidylinositol signaling system	K02183	-	-	-
LOC106409732	5.89239	8.80397e-07	3.67854e-06	LOC106409732	PREDICTED: ethylene-responsive transcription factor ERF120-like [Brassica napus]	-	-	-	GO:0043229//intracellular organelle;GO:0043227//membrane-bounded organelle;GO:0005622//intracellular;GO:0043226//organelle;GO:0044464//cell part;GO:0043231//intracellular membrane-bounded organelle;GO:0044424//intracellular part;GO:0005623//cell	GO:0005488//binding;GO:0001071//nucleic acid binding transcription factor activity;GO:1901363//heterocyclic compound binding;GO:0003676//nucleic acid binding;GO:0097159//organic cyclic compound binding	GO:0010468//regulation of gene expression;GO:0050794//regulation of cellular process;GO:0019222//regulation of metabolic process;GO:1901576//organic substance biosynthetic process;GO:0071704//organic substance metabolic process;GO:0065007//biological regulation;GO:0009058//biosynthetic process;GO:0060255//regulation of macromolecule metabolic process;GO:0034645//cellular macromolecule biosyntheti…
LOC106359163	2.88811	3.05389e-06	1.20697e-05	LOC106359163	BnaA08g18300D [Brassica napus]	-	-	-	-	-	-
LOC106426823	5.69349	1.99208e-05	7.21583e-05	LOC106426823	BnaC01g01460D [Brassica napus]	-	-	-	-	-	-
LOC106387527	2.45878	5.95763e-86	2.06215e-84	LOC106387527	BnaC03g16240D [Brassica napus]	-	-	-	-	-	-
LOC111214221	11.0945	3.82414e-15	2.75298e-14	LOC111214221	PREDICTED: E3 ubiquitin-protein ligase RNF8 isoform X3 [Brassica oleracea]	-	-	-	-	-	-
LOC106429842	2.558	0	0	LOC106429842	PREDICTED: probable vacuolar amino acid transporter YPQ3 [Brassica rapa]	-	-	-	-	-	-
LOC106356627	9.58246	2.45237e-06	9.78604e-06	LOC106356627	embryo defective 2752 [Arabidopsis thaliana]	-	-	-	GO:0005623//cell;GO:0043226//organelle;GO:0044464//cell part;GO:0044424//intracellular part;GO:0031224//intrinsic component of membrane;GO:0043231//intracellular membrane-bounded organelle;GO:0043229//intracellular organelle;GO:0044425//membrane part;GO:0043227//membrane-bounded organelle;GO:0005622//intracellular;GO:0016020//membrane	-	GO:0000003//reproduction;GO:0032502//developmental process;GO:0003006//developmental process involved in reproduction;GO:0022414//reproductive process
XLOC_083153	-8.32193	0.000869319	0.00252839	At5g43440	XP_018478403.1 PREDICTED: 1-aminocyclopropane-1-carboxylate oxidase homolog 10-like [Raphanus sativus]	-	-	-	-	GO:0016491//oxidoreductase activity;GO:0003824//catalytic activity;GO:0016638//oxidoreductase activity, acting on the CH-NH2 group of donors;GO:0016641//oxidoreductase activity, acting on the CH-NH2 group of donors, oxygen as acceptor	-
LOC106375314	2.20792	1.05675e-25	1.15588e-24	LOC106375314	PREDICTED: 1-phosphatidylinositol-3-phosphate 5-kinase FAB1A-like [Brassica napus]	Transport and catabolism;Signal transduction;Carbohydrate metabolism	ko04145//Phagosome;ko04070//Phosphatidylinositol signaling system;ko00562//Inositol phosphate metabolism	K00921	-	-	-
XLOC_092469	4.48382	0.000611601	0.00182211	Slc25a24	XP_013608504.1 PREDICTED: calcium-binding mitochondrial carrier protein SCaMC-1-like, partial [Brassica oleracea]	-	-	-	-	-	-
LOC106425144	-3.98624	2.63701e-107	1.17574e-105	LOC106425144	PREDICTED: kinesin-like protein NACK1 [Brassica napus]	-	-	-	-	-	-
LOC111198098	8.35168	2.65486e-10	1.46075e-09	LOC111198098	PREDICTED: myosin-11 [Raphanus sativus]	-	-	-	GO:0015629//actin cytoskeleton;GO:0043226//organelle;GO:0005622//intracellular;GO:0005623//cell;GO:0044464//cell part;GO:0043231//intracellular membrane-bounded organelle;GO:0043227//membrane-bounded organelle;GO:0005856//cytoskeleton;GO:0044424//intracellular part;GO:0043232//intracellular non-membrane-bounded organelle;GO:0043229//intracellular organelle;GO:0043228//non-membrane-bounded organel…	GO:0032549//ribonucleoside binding;GO:0032550//purine ribonucleoside binding;GO:0001882//nucleoside binding;GO:0001883//purine nucleoside binding;GO:0008092//cytoskeletal protein binding;GO:1901363//heterocyclic compound binding;GO:0097159//organic cyclic compound binding;GO:0005515//protein binding;GO:0036094//small molecule binding;GO:0097367//carbohydrate derivative binding;GO:0005488//binding	GO:0006928//movement of cell or subcellular component;GO:0045229//external encapsulating structure organization;GO:0010208//pollen wall assembly;GO:0007010//cytoskeleton organization;GO:0044767//single-organism developmental process;GO:0051641//cellular localization;GO:0044699//single-organism process;GO:0016043//cellular component organization;GO:0030198//extracellular matrix organization;GO:004…
LOC106346199	2.45943	0.000906798	0.00263007	LOC106346199	PREDICTED: tropomyosin-1, isoforms 33/34-like [Brassica napus]	-	-	-	-	-	-
LOC106381913	-4.30743	3.13266e-14	2.15245e-13	LOC106381913	PREDICTED: high affinity nitrate transporter 2.6 [Brassica napus]	Energy metabolism	ko00910//Nitrogen metabolism	K02575	GO:0005737//cytoplasm;GO:0043229//intracellular organelle;GO:0043231//intracellular membrane-bounded organelle;GO:0005622//intracellular;GO:0031224//intrinsic component of membrane;GO:0044424//intracellular part;GO:0043227//membrane-bounded organelle;GO:0005623//cell;GO:0016020//membrane;GO:0044425//membrane part;GO:0044444//cytoplasmic part;GO:0043226//organelle;GO:0009536//plastid;GO:0044464//c…	GO:0022891//substrate-specific transmembrane transporter activity;GO:0005215//transporter activity;GO:0015103//inorganic anion transmembrane transporter activity;GO:0015075//ion transmembrane transporter activity;GO:0008509//anion transmembrane transporter activity;GO:0022892//substrate-specific transporter activity;GO:0022857//transmembrane transporter activity	GO:0050896//response to stimulus;GO:0044763//single-organism cellular process;GO:0008152//metabolic process;GO:0043436//oxoacid metabolic process;GO:0006810//transport;GO:0006082//organic acid metabolic process;GO:0044710//single-organism metabolic process;GO:0006811//ion transport;GO:2001057//reactive nitrogen species metabolic process;GO:0006820//anion transport;GO:0006807//nitrogen compound me…
LOC106432658	2.4021	4.12784e-09	2.09108e-08	LOC106432658	PREDICTED: cytochrome P450 81D11-like [Brassica napus]	Metabolism of terpenoids and polyketides;Biosynthesis of other secondary metabolites	ko00945//Stilbenoid, diarylheptanoid and gingerol biosynthesis;ko00903//Limonene and pinene degradation	K00517	GO:0044464//cell part;GO:0005623//cell;GO:0043227//membrane-bounded organelle;GO:0044424//intracellular part;GO:0043229//intracellular organelle;GO:0043231//intracellular membrane-bounded organelle;GO:0043226//organelle;GO:0005622//intracellular	GO:0005488//binding	-
LOC106352999	2.558	9.61529e-06	3.61166e-05	LOC106352999	PREDICTED: alanine--glyoxylate aminotransferase 2 homolog 3, mitochondrial-like [Brassica napus]	Amino acid metabolism	ko00270//Cysteine and methionine metabolism;ko00260//Glycine, serine and threonine metabolism;ko00250//Alanine, aspartate and glutamate metabolism;ko00280//Valine, leucine and isoleucine degradation	K00827	-	GO:0016740//transferase activity;GO:0003824//catalytic activity;GO:0005488//binding;GO:0016769//transferase activity, transferring nitrogenous groups;GO:0043167//ion binding;GO:0043168//anion binding;GO:0008483//transaminase activity	GO:0071555//cell wall organization;GO:0044699//single-organism process;GO:0042545//cell wall modification;GO:0031667//response to nutrient levels;GO:0009827//plant-type cell wall modification;GO:0009058//biosynthetic process;GO:0044237//cellular metabolic process;GO:0031668//cellular response to extracellular stimulus;GO:0071669//plant-type cell wall organization or biogenesis;GO:0031669//cellula…
LOC106452734	2.07832	3.07288e-12	1.90677e-11	LOC106452734	BnaA05g29060D [Brassica napus]	-	-	-	GO:0005622//intracellular;GO:0005623//cell;GO:0044464//cell part;GO:0043226//organelle;GO:0044424//intracellular part;GO:0043231//intracellular membrane-bounded organelle;GO:0043227//membrane-bounded organelle;GO:0043229//intracellular organelle	GO:0097159//organic cyclic compound binding;GO:0001071//nucleic acid binding transcription factor activity;GO:1901363//heterocyclic compound binding;GO:0003676//nucleic acid binding;GO:0005488//binding	GO:0065007//biological regulation;GO:0060255//regulation of macromolecule metabolic process;GO:0050789//regulation of biological process;GO:0010468//regulation of gene expression;GO:0019222//regulation of metabolic process
LOC106454629	4.79586	3.12513e-15	2.26136e-14	LOC106454629	PREDICTED: O-glucosyltransferase rumi homolog [Brassica napus]	-	-	-	-	-	-
LOC106346143	-4.17463	1.53424e-12	9.6599e-12	LOC106346143	PREDICTED: cyclin-dependent kinase inhibitor 7-like [Brassica napus]	-	-	-	GO:0005623//cell;GO:0043073//germ cell nucleus;GO:0043229//intracellular organelle;GO:0043227//membrane-bounded organelle;GO:0005634//nucleus;GO:0043231//intracellular membrane-bounded organelle;GO:0005622//intracellular;GO:0044464//cell part;GO:0043226//organelle;GO:0044424//intracellular part	GO:0098772//molecular function regulator;GO:0005515//protein binding;GO:0019887//protein kinase regulator activity;GO:0030234//enzyme regulator activity;GO:0005488//binding;GO:0019207//kinase regulator activity;GO:0016538//cyclin-dependent protein serine/threonine kinase regulator activity	GO:0043086//negative regulation of catalytic activity;GO:0031400//negative regulation of protein modification process;GO:0044260//cellular macromolecule metabolic process;GO:0044237//cellular metabolic process;GO:0060255//regulation of macromolecule metabolic process;GO:0006807//nitrogen compound metabolic process;GO:0044249//cellular biosynthetic process;GO:0042326//negative regulation of phosph…
LOC106358437	6.98806	0	0	LOC106358437	BnaA07g13160D [Brassica napus]	-	-	-	GO:0043231//intracellular membrane-bounded organelle;GO:0043227//membrane-bounded organelle;GO:0043226//organelle;GO:0044464//cell part;GO:0043229//intracellular organelle;GO:0009536//plastid;GO:0044424//intracellular part;GO:0005622//intracellular;GO:0044444//cytoplasmic part;GO:0005623//cell;GO:0005737//cytoplasm	-	-
XLOC_036710	10.4059	2.76889e-18	2.31284e-17	UBP12	CDY70520.1 BnaA09g56140D [Brassica napus]	-	-	-	-	-	-
LOC106377265	-9.66178	1.58597e-05	5.81656e-05	LOC106377265	PREDICTED: protoheme IX farnesyltransferase, mitochondrial-like [Brassica napus]	Energy metabolism;Metabolism of cofactors and vitamins	ko00190//Oxidative phosphorylation;ko00860//Porphyrin and chlorophyll metabolism	K02257	GO:0005623//cell;GO:0044464//cell part;GO:0016020//membrane	-	-
LOC106421181	-3.29546	7.9788e-05	0.000268696	LOC106421181	PREDICTED: protein BUD31 homolog 1-like [Brassica oleracea]	Transcription	ko03040//Spliceosome	K12873	GO:0043227//membrane-bounded organelle;GO:0005623//cell;GO:0043229//intracellular organelle;GO:0005622//intracellular;GO:0043231//intracellular membrane-bounded organelle;GO:0044444//cytoplasmic part;GO:0043226//organelle;GO:0005737//cytoplasm;GO:0044464//cell part;GO:0044424//intracellular part	-	-
LOC106380691	2.93348	1.92142e-12	1.20417e-11	LOC106380691	BnaC07g00320D [Brassica napus]	-	-	-	-	-	-
LOC106346316	2.41099	3.39348e-48	6.43711e-47	LOC106346316	PREDICTED: probable low-specificity L-threonine aldolase 1 [Brassica napus]	Global and Overview;Amino acid metabolism	ko01230//Biosynthesis of amino acids;ko00260//Glycine, serine and threonine metabolism	K01620	-	-	-
LOC106438660	2.07923	3.02825e-07	1.31904e-06	LOC106438660	PREDICTED: DNA mismatch repair protein MSH6-like [Brassica napus]	Replication and repair	ko03430//Mismatch repair	K08737	-	-	-
LOC106368677	6.8392	5.69711e-23	5.68262e-22	LOC106368677	PREDICTED: probable S-adenosylmethionine-dependent methyltransferase At5g37990 [Brassica napus]	-	-	-	GO:0005737//cytoplasm;GO:0043231//intracellular membrane-bounded organelle;GO:0043226//organelle;GO:0005622//intracellular;GO:0044444//cytoplasmic part;GO:0009536//plastid;GO:0043227//membrane-bounded organelle;GO:0043229//intracellular organelle;GO:0044464//cell part;GO:0044424//intracellular part;GO:0005623//cell	GO:0016740//transferase activity;GO:0016772//transferase activity, transferring phosphorus-containing groups;GO:0016741//transferase activity, transferring one-carbon groups;GO:0003824//catalytic activity;GO:0008171//O-methyltransferase activity;GO:0008168//methyltransferase activity	GO:0006793//phosphorus metabolic process;GO:0008152//metabolic process;GO:0044237//cellular metabolic process;GO:0009987//cellular process;GO:0006796//phosphate-containing compound metabolic process
LOC111213552	7.80305	8.21834e-05	0.000276353	LOC111213552	PREDICTED: F-box/kelch-repeat protein At1g24800-like [Brassica napus]	-	-	-	GO:0044464//cell part;GO:0044424//intracellular part;GO:0005622//intracellular;GO:0044444//cytoplasmic part;GO:0005737//cytoplasm;GO:0005623//cell	-	-
LOC106396139	2.30117	1.96722e-05	7.12912e-05	LOC106396139	PREDICTED: F-box/LRR-repeat protein At1g48400-like [Brassica napus]	-	-	-	GO:0043231//intracellular membrane-bounded organelle;GO:0005622//intracellular;GO:0043229//intracellular organelle;GO:0043226//organelle;GO:0043227//membrane-bounded organelle;GO:0044464//cell part;GO:0005623//cell;GO:0044424//intracellular part	-	-
LOC106400997	-2.69026	2.20096e-62	5.32637e-61	LOC106400997	PREDICTED: zinc finger protein CONSTANS-LIKE 16-like [Brassica napus]	-	-	-	-	-	-
LOC106364611	2.47805	0.000843894	0.00246149	LOC106364611	PREDICTED: transcription factor PRE2-like [Brassica rapa]	-	-	-	GO:0043231//intracellular membrane-bounded organelle;GO:0043227//membrane-bounded organelle;GO:0043229//intracellular organelle;GO:0043226//organelle;GO:0005622//intracellular;GO:0044464//cell part;GO:0005623//cell;GO:0044424//intracellular part	GO:0001071//nucleic acid binding transcription factor activity;GO:0005488//binding	GO:0034645//cellular macromolecule biosynthetic process;GO:0051239//regulation of multicellular organismal process;GO:1901700//response to oxygen-containing compound;GO:0044249//cellular biosynthetic process;GO:0050789//regulation of biological process;GO:0010476//gibberellin mediated signaling pathway;GO:0040007//growth;GO:0009739//response to gibberellin;GO:0009719//response to endogenous stimu…
LOC111214971	-8.99435	1.94785e-05	7.06094e-05	LOC111214971	PREDICTED: probable acyl-activating enzyme 2 [Brassica napus]	-	-	-	-	GO:0003824//catalytic activity	GO:0044700//single organism signaling;GO:0001101//response to acid chemical;GO:0007165//signal transduction;GO:0050794//regulation of cellular process;GO:0010033//response to organic substance;GO:0051716//cellular response to stimulus;GO:0007154//cell communication;GO:0006082//organic acid metabolic process;GO:0032787//monocarboxylic acid metabolic process;GO:0071704//organic substance metabolic …
LOC106364462	3.33039	1.09485e-05	4.08464e-05	LOC106364462	PREDICTED: myb-related protein 315-like [Brassica napus]	-	-	-	GO:0044464//cell part;GO:0005623//cell;GO:0043229//intracellular organelle;GO:0043231//intracellular membrane-bounded organelle;GO:0043227//membrane-bounded organelle;GO:0043226//organelle;GO:0044424//intracellular part;GO:0005622//intracellular	GO:1901363//heterocyclic compound binding;GO:0005488//binding;GO:0003676//nucleic acid binding;GO:0001071//nucleic acid binding transcription factor activity;GO:0097159//organic cyclic compound binding	GO:0008152//metabolic process;GO:0050896//response to stimulus;GO:0009987//cellular process;GO:0044763//single-organism cellular process;GO:0009725//response to hormone;GO:0009628//response to abiotic stimulus;GO:0019222//regulation of metabolic process;GO:0006950//response to stress;GO:0007154//cell communication;GO:0032870//cellular response to hormone stimulus;GO:0071704//organic substance met…
LOC106414200	4.99653	7.52102e-17	5.9102e-16	LOC106414200	BnaA05g08690D [Brassica napus]	-	-	-	-	-	-
XLOC_016574	-5.85228	9.9123e-101	4.11758e-99	ALDH2B4	CDY49384.1 BnaA03g50730D [Brassica napus]	Metabolism of other amino acids;Metabolism of terpenoids and polyketides;Carbohydrate metabolism;Amino acid metabolism;Global and Overview;Lipid metabolism	ko01100//Metabolic pathways;ko00010//Glycolysis / Gluconeogenesis;ko00040//Pentose and glucuronate interconversions;ko00620//Pyruvate metabolism;ko01110//Biosynthesis of secondary metabolites;ko00561//Glycerolipid metabolism;ko00903//Limonene and pinene degradation;ko00330//Arginine and proline metabolism;ko00380//Tryptophan metabolism;ko00280//Valine, leucine and isoleucine degradation;ko00071//…	K00128	-	-	-
LOC106353288	2.37197	0.000819782	0.00239505	LOC106353288	PREDICTED: dynamin-related protein 1B-like [Brassica napus]	-	-	-	-	-	-
LOC106406764	-3.23556	2.75897e-13	1.80832e-12	LOC106406764	PREDICTED: pathogenesis-related protein 5-like [Brassica napus]	-	-	-	-	-	-
LOC106445274	2.45165	3.67013e-70	1.00933e-68	LOC106445274	PREDICTED: tryptophan--tRNA ligase, cytoplasmic-like [Brassica napus]	Translation	ko00970//Aminoacyl-tRNA biosynthesis	K01867	-	-	-
LOC111213355	2.38668	1.50599e-05	5.53636e-05	LOC111213355	PREDICTED: protein STRICTOSIDINE SYNTHASE-LIKE 13 [Brassica oleracea]	-	-	-	-	-	-
LOC106452207	3.31637	3.97589e-15	2.85902e-14	LOC106452207	PREDICTED: jacalin-related lectin 34-like [Brassica napus]	-	-	-	GO:0005622//intracellular;GO:0043229//intracellular organelle;GO:0043227//membrane-bounded organelle;GO:0043231//intracellular membrane-bounded organelle;GO:0005623//cell;GO:0044424//intracellular part;GO:0044464//cell part;GO:0043226//organelle	-	GO:0050896//response to stimulus;GO:0006950//response to stress
XLOC_013312	13.0818	4.58546e-78	1.41982e-76	CLF1	CDY60272.1 BnaA07g36540D [Brassica napus]	Transcription	ko03040//Spliceosome	K12869	-	-	-
LOC111206686	2.33495	8.63963e-28	1.00904e-26	LOC111206686	PREDICTED: glycine-rich RNA-binding protein RZ1A-like [Brassica napus]	Transcription	ko03040//Spliceosome	K12885	GO:0043227//membrane-bounded organelle;GO:0005623//cell;GO:0043226//organelle;GO:0043229//intracellular organelle;GO:0005737//cytoplasm;GO:0005622//intracellular;GO:0044444//cytoplasmic part;GO:0043231//intracellular membrane-bounded organelle;GO:0044464//cell part;GO:0044424//intracellular part	GO:0043169//cation binding;GO:0003676//nucleic acid binding;GO:0097159//organic cyclic compound binding;GO:0043167//ion binding;GO:0046872//metal ion binding;GO:0046914//transition metal ion binding;GO:1901363//heterocyclic compound binding;GO:0005488//binding;GO:0036094//small molecule binding	GO:0009409//response to cold;GO:0009266//response to temperature stimulus;GO:0006950//response to stress;GO:0009628//response to abiotic stimulus;GO:0050896//response to stimulus
LOC106369064	9.79225	1.61602e-09	8.42461e-09	LOC106369064	BnaA09g56120D [Brassica napus]	-	-	-	GO:0005623//cell;GO:0005737//cytoplasm;GO:0043226//organelle;GO:0043231//intracellular membrane-bounded organelle;GO:0009536//plastid;GO:0044464//cell part;GO:0044444//cytoplasmic part;GO:0044424//intracellular part;GO:0005622//intracellular;GO:0043227//membrane-bounded organelle;GO:0043229//intracellular organelle	GO:0004518//nuclease activity;GO:0016787//hydrolase activity;GO:0097159//organic cyclic compound binding;GO:0003824//catalytic activity;GO:0005488//binding;GO:0016788//hydrolase activity, acting on ester bonds	-
LOC106348614	-4.89239	1.45662e-13	9.69108e-13	LOC106348614	PREDICTED: zinc finger BED domain-containing protein RICESLEEPER 2-like [Brassica napus]	-	-	-	-	-	-
LOC106414889	-3.77052	7.58614e-07	3.18868e-06	LOC106414889	BnaCnng02730D [Brassica napus]	-	-	-	GO:0044464//cell part;GO:0031988//membrane-bounded vesicle;GO:0071944//cell periphery;GO:0043227//membrane-bounded organelle;GO:0005623//cell;GO:0030427//site of polarized growth;GO:0032991//macromolecular complex;GO:0030312//external encapsulating structure;GO:0005911//cell-cell junction;GO:0031982//vesicle;GO:0044444//cytoplasmic part;GO:0005622//intracellular;GO:0043226//organelle;GO:0043228//…	GO:0005488//binding	GO:0044249//cellular biosynthetic process;GO:0048589//developmental growth;GO:0000902//cell morphogenesis;GO:0022406//membrane docking;GO:0016192//vesicle-mediated transport;GO:0009826//unidimensional cell growth;GO:0040007//growth;GO:0010038//response to metal ion;GO:0044085//cellular component biogenesis;GO:0048528//post-embryonic root development;GO:0019752//carboxylic acid metabolic process;G…
LOC106354679	3.19114	2.07947e-05	7.51721e-05	LOC106354679	PREDICTED: BES1/BZR1 homolog protein 4-like [Brassica napus]	-	-	-	GO:0005622//intracellular;GO:0043231//intracellular membrane-bounded organelle;GO:0043226//organelle;GO:0005623//cell;GO:0044464//cell part;GO:0043227//membrane-bounded organelle;GO:0043229//intracellular organelle;GO:0044424//intracellular part	-	GO:0050789//regulation of biological process;GO:0008152//metabolic process;GO:0009059//macromolecule biosynthetic process;GO:0044260//cellular macromolecule metabolic process;GO:0043170//macromolecule metabolic process;GO:0034645//cellular macromolecule biosynthetic process;GO:0044249//cellular biosynthetic process;GO:0071704//organic substance metabolic process;GO:1901576//organic substance bios…
LOC106382664	2.27306	9.17437e-175	7.52094e-173	LOC106382664	PREDICTED: DEAD-box ATP-dependent RNA helicase 3, chloroplastic-like [Brassica napus]	-	-	-	-	-	-
LOC106347427	3.71014	1.01031e-09	5.34449e-09	LOC106347427	PREDICTED: protein IQ-DOMAIN 1-like isoform X2 [Brassica napus]	-	-	-	GO:0043231//intracellular membrane-bounded organelle;GO:0043227//membrane-bounded organelle;GO:0043229//intracellular organelle;GO:0005622//intracellular;GO:0044424//intracellular part;GO:0005623//cell;GO:0044464//cell part;GO:0043226//organelle	-	GO:0009791//post-embryonic development;GO:0009886//post-embryonic morphogenesis;GO:0032502//developmental process;GO:0009653//anatomical structure morphogenesis;GO:0007275//multicellular organism development;GO:0044767//single-organism developmental process;GO:0044699//single-organism process;GO:0044707//single-multicellular organism process;GO:0032501//multicellular organismal process;GO:0048856…
LOC106357306	-2.4123	3.13357e-09	1.59989e-08	BNAA07G32070D	BnaC06g36130D [Brassica napus]	-	-	-	-	-	-
XLOC_015912	10.1882	2.8347e-19	2.4721e-18	BOR3	AAF08571.1 unknown protein [Arabidopsis thaliana]	-	-	-	-	-	-
XLOC_034443	9.42347	5.00359e-05	0.000173092	TPS28	CDY13053.1 BnaA09g17640D [Brassica napus]	-	-	-	-	-	-
XLOC_099049	-2.19056	3.90255e-05	0.000136761	BLH9	CDY10473.1 BnaCnng03740D [Brassica napus]	-	-	-	GO:0043226//organelle;GO:0043231//intracellular membrane-bounded organelle;GO:0044444//cytoplasmic part;GO:0044464//cell part;GO:0005737//cytoplasm;GO:0005622//intracellular;GO:0043229//intracellular organelle;GO:0005623//cell;GO:0044424//intracellular part;GO:0043227//membrane-bounded organelle	GO:0005488//binding;GO:0003676//nucleic acid binding;GO:0097159//organic cyclic compound binding;GO:0001071//nucleic acid binding transcription factor activity;GO:1901363//heterocyclic compound binding;GO:0003677//DNA binding	GO:0045892//negative regulation of transcription, DNA-templated;GO:0006396//RNA processing;GO:0016441//posttranscriptional gene silencing;GO:0044763//single-organism cellular process;GO:0009943//adaxial/abaxial axis specification;GO:0051276//chromosome organization;GO:1901699//cellular response to nitrogen compound;GO:0044707//single-multicellular organism process;GO:0006305//DNA alkylation;GO:00…
XLOC_016458	-4.43073	7.61652e-43	1.30328e-41	ABCG31	CAB79833.1 putative protein [Arabidopsis thaliana]	-	-	-	-	-	-
LOC106379923	-4.58496	4.93523e-05	0.00017088	LOC106379923	BnaC08g15550D [Brassica napus]	-	-	-	-	-	-
LOC106349532	-2.05485	4.72654e-115	2.29126e-113	LOC106349532	Leucine carboxyl methyltransferase [Arabidopsis thaliana]	-	-	-	-	GO:0016740//transferase activity;GO:0003824//catalytic activity;GO:0016741//transferase activity, transferring one-carbon groups	GO:0008152//metabolic process
LOC106451154	2.13341	1.17077e-25	1.27915e-24	BNAC04G11100D	BnaA05g10180D [Brassica napus]	-	-	-	GO:0043229//intracellular organelle;GO:0005623//cell;GO:0043231//intracellular membrane-bounded organelle;GO:0044464//cell part;GO:0043226//organelle;GO:0043227//membrane-bounded organelle;GO:0044424//intracellular part;GO:0005622//intracellular	-	-
LOC106409235	2.15658	3.01805e-15	2.1853e-14	LOC106409235	PREDICTED: trihelix transcription factor GT-3b-like [Brassica oleracea]	-	-	-	GO:0043229//intracellular organelle;GO:0032991//macromolecular complex;GO:0044464//cell part;GO:0043228//non-membrane-bounded organelle;GO:0005622//intracellular;GO:0043231//intracellular membrane-bounded organelle;GO:0043226//organelle;GO:0005623//cell;GO:0043232//intracellular non-membrane-bounded organelle;GO:0043234//protein complex;GO:0043227//membrane-bounded organelle;GO:0044424//intracell…	GO:0001071//nucleic acid binding transcription factor activity;GO:0097159//organic cyclic compound binding;GO:1901363//heterocyclic compound binding;GO:0005488//binding;GO:0003676//nucleic acid binding;GO:0003677//DNA binding	GO:0019222//regulation of metabolic process;GO:0009987//cellular process;GO:0010033//response to organic substance;GO:0042221//response to chemical;GO:0071704//organic substance metabolic process;GO:0009058//biosynthetic process;GO:0034645//cellular macromolecule biosynthetic process;GO:0050789//regulation of biological process;GO:0009719//response to endogenous stimulus;GO:0010468//regulation of…
LOC106381296	3.63566	0	0	LOC106381296	PREDICTED: lipoxygenase 4, chloroplastic isoform X4 [Brassica napus]	Lipid metabolism	ko00592//alpha-Linolenic acid metabolism;ko00591//Linoleic acid metabolism	K00454	-	-	-
LOC106444096	2.21261	6.97991e-06	2.66158e-05	LOC106444096	PREDICTED: adenylate isopentenyltransferase 8, chloroplastic-like [Brassica napus]	Metabolism of terpenoids and polyketides	ko00908//Zeatin biosynthesis	K10760	GO:0044444//cytoplasmic part;GO:0005737//cytoplasm;GO:0044464//cell part;GO:0043226//organelle;GO:0005623//cell;GO:0043229//intracellular organelle;GO:0043227//membrane-bounded organelle;GO:0005622//intracellular;GO:0009536//plastid;GO:0043231//intracellular membrane-bounded organelle;GO:0044424//intracellular part	GO:0003824//catalytic activity;GO:0016740//transferase activity;GO:0016765//transferase activity, transferring alkyl or aryl (other than methyl) groups	GO:1901564//organonitrogen compound metabolic process;GO:1901360//organic cyclic compound metabolic process;GO:0034660//ncRNA metabolic process;GO:0010817//regulation of hormone levels;GO:0007049//cell cycle;GO:0034754//cellular hormone metabolic process;GO:0022402//cell cycle process;GO:0006399//tRNA metabolic process;GO:0090304//nucleic acid metabolic process;GO:0071704//organic substance metab…
LOC106367452	3.00893	1.2909e-49	2.51102e-48	LOC106367452	PREDICTED: organic cation/carnitine transporter 6-like [Brassica napus]	-	-	-	GO:0031224//intrinsic component of membrane;GO:0016020//membrane;GO:0044425//membrane part;GO:0044446//intracellular organelle part;GO:0043231//intracellular membrane-bounded organelle;GO:0031090//organelle membrane;GO:0098805//whole membrane;GO:0005623//cell;GO:0043227//membrane-bounded organelle;GO:0044444//cytoplasmic part;GO:0043226//organelle;GO:0005622//intracellular;GO:0005773//vacuole;GO:…	GO:0097159//organic cyclic compound binding;GO:0022891//substrate-specific transmembrane transporter activity;GO:0036094//small molecule binding;GO:0005215//transporter activity;GO:0001882//nucleoside binding;GO:0097367//carbohydrate derivative binding;GO:0022857//transmembrane transporter activity;GO:0032550//purine ribonucleoside binding;GO:1901363//heterocyclic compound binding;GO:0022892//sub…	GO:0015698//inorganic anion transport;GO:0044699//single-organism process;GO:0009987//cellular process;GO:0006810//transport;GO:0009651//response to salt stress;GO:0006820//anion transport;GO:0006950//response to stress;GO:0009628//response to abiotic stimulus;GO:0006970//response to osmotic stress;GO:1901700//response to oxygen-containing compound;GO:0042221//response to chemical;GO:0010035//res…
LOC106416420	4.49185	4.1419e-38	6.37406e-37	LOC106416420	PREDICTED: pectinesterase 2 [Brassica oleracea]	Carbohydrate metabolism	ko00500//Starch and sucrose metabolism;ko00040//Pentose and glucuronate interconversions	K01051	GO:0005618//cell wall;GO:0030312//external encapsulating structure;GO:0005623//cell;GO:0071944//cell periphery;GO:0044464//cell part	GO:0016788//hydrolase activity, acting on ester bonds;GO:0016787//hydrolase activity;GO:0003824//catalytic activity;GO:0052689//carboxylic ester hydrolase activity	GO:0071704//organic substance metabolic process;GO:0009987//cellular process;GO:0009056//catabolic process;GO:1901575//organic substance catabolic process;GO:0071555//cell wall organization;GO:0016052//carbohydrate catabolic process;GO:0008152//metabolic process;GO:0071840//cellular component organization or biogenesis;GO:0045229//external encapsulating structure organization;GO:0071554//cell wal…
LOC106394903	10.5793	8.25376e-17	6.47875e-16	LOC106394903	PREDICTED: B3 domain-containing protein REM9-like [Brassica rapa]	-	-	-	-	-	-
LOC106450526	2.17653	1.27346e-24	1.34254e-23	LOC106450526	from the Czech 'roh' meaning 'corner' [Arabidopsis thaliana]	-	-	-	GO:0044424//intracellular part;GO:0043226//organelle;GO:0005622//intracellular;GO:0043231//intracellular membrane-bounded organelle;GO:0005623//cell;GO:0043227//membrane-bounded organelle;GO:0043229//intracellular organelle;GO:0044464//cell part	-	GO:0008152//metabolic process;GO:0010192//mucilage biosynthetic process;GO:0009987//cellular process;GO:0048856//anatomical structure development;GO:0044249//cellular biosynthetic process;GO:0048869//cellular developmental process;GO:0044237//cellular metabolic process;GO:0032989//cellular component morphogenesis;GO:0071840//cellular component organization or biogenesis;GO:0022414//reproductive p…
XLOC_097092	7.92679	0.000546501	0.00163969	-	XP_013729172.1 PREDICTED: protein IWS1 homolog [Brassica napus]	-	-	-	-	-	-
LOC106354220	2.18309	1.97102e-28	2.34527e-27	LOC106354220	PREDICTED: inter alpha-trypsin inhibitor, heavy chain 4 [Brassica rapa]	-	-	-	-	-	-
LOC106432850	12.8191	7.51127e-45	1.33681e-43	LOC106432850	PREDICTED: probable NADH dehydrogenase [ubiquinone] 1 alpha subcomplex subunit 12 [Brassica napus]	Energy metabolism	ko00190//Oxidative phosphorylation	K11352	GO:0043226//organelle;GO:0044464//cell part;GO:0031967//organelle envelope;GO:0044429//mitochondrial part;GO:0005623//cell;GO:0016020//membrane;GO:0031966//mitochondrial membrane;GO:0044425//membrane part;GO:0005622//intracellular;GO:0043229//intracellular organelle;GO:0005737//cytoplasm;GO:0005739//mitochondrion;GO:0044444//cytoplasmic part;GO:0005740//mitochondrial envelope;GO:0043231//intracel…	GO:0046872//metal ion binding;GO:0016491//oxidoreductase activity;GO:0003954//NADH dehydrogenase activity;GO:0046914//transition metal ion binding;GO:0050136//NADH dehydrogenase (quinone) activity;GO:0003824//catalytic activity;GO:0005488//binding;GO:0043169//cation binding;GO:0043167//ion binding;GO:0016651//oxidoreductase activity, acting on NAD(P)H;GO:0016655//oxidoreductase activity, acting o…	GO:0050896//response to stimulus;GO:0009058//biosynthetic process;GO:0006950//response to stress;GO:0044710//single-organism metabolic process;GO:0044699//single-organism process;GO:0043170//macromolecule metabolic process;GO:0044249//cellular biosynthetic process;GO:0009719//response to endogenous stimulus;GO:0044267//cellular protein metabolic process;GO:0009725//response to hormone;GO:0044257/…
LOC106387362	-5.08746	3.85424e-07	1.66296e-06	LOC106387362	PREDICTED: ABC transporter G family member 2-like [Brassica napus]	-	-	-	-	-	-
XLOC_034570	2.76793	2.54543e-08	1.21728e-07	ALF5	XP_009123200.1 PREDICTED: protein DETOXIFICATION 19 [Brassica rapa]	-	-	-	GO:0016020//membrane	GO:0015291//secondary active transmembrane transporter activity;GO:0022804//active transmembrane transporter activity;GO:0022857//transmembrane transporter activity;GO:0005215//transporter activity	GO:0050896//response to stimulus;GO:0042221//response to chemical
LOC106434249	2.76012	2.17208e-24	2.27159e-23	LOC106434249	PREDICTED: transmembrane emp24 domain-containing protein p24delta4-like [Brassica napus]	-	-	-	-	-	-
LOC106445573	-9.06788	1.80877e-08	8.74303e-08	LOC106445573	PREDICTED: glyoxylate/hydroxypyruvate reductase HPR3-like [Brassica rapa]	Amino acid metabolism;Global and Overview;Carbohydrate metabolism	ko01200//Carbon metabolism;ko00630//Glyoxylate and dicarboxylate metabolism;ko00260//Glycine, serine and threonine metabolism	K15919	-	-	-
LOC106399515	2.08139	5.93397e-06	2.27945e-05	LOC106399515	PREDICTED: transcription factor GTE3, chloroplastic-like [Brassica napus]	-	-	-	GO:0043227//membrane-bounded organelle;GO:0043226//organelle;GO:0044424//intracellular part;GO:0005623//cell;GO:0044464//cell part;GO:0043229//intracellular organelle;GO:0005622//intracellular;GO:0043231//intracellular membrane-bounded organelle	GO:0005488//binding;GO:0005515//protein binding	GO:0009987//cellular process
LOC106368780	4.42075	4.89645e-277	8.98143e-275	LOC106368780	PREDICTED: dnaJ homolog subfamily B member 13-like [Brassica napus]	-	-	-	-	GO:0005488//binding;GO:0005515//protein binding	GO:0009314//response to radiation;GO:0044238//primary metabolic process;GO:0033554//cellular response to stress;GO:0044267//cellular protein metabolic process;GO:0009416//response to light stimulus;GO:0042221//response to chemical;GO:0006950//response to stress;GO:0043170//macromolecule metabolic process;GO:0044237//cellular metabolic process;GO:0071704//organic substance metabolic process;GO:000…
LOC106418743	8.95613	9.15654e-11	5.21034e-10	LOC106418743	PREDICTED: alkane hydroxylase MAH1-like [Brassica napus]	Metabolism of terpenoids and polyketides;Biosynthesis of other secondary metabolites	ko00945//Stilbenoid, diarylheptanoid and gingerol biosynthesis;ko00903//Limonene and pinene degradation	K00517	-	GO:0003824//catalytic activity;GO:0046906//tetrapyrrole binding;GO:0046914//transition metal ion binding;GO:0046872//metal ion binding;GO:0097159//organic cyclic compound binding;GO:0043169//cation binding;GO:1901363//heterocyclic compound binding;GO:0016491//oxidoreductase activity;GO:0043167//ion binding;GO:0005488//binding	GO:0044710//single-organism metabolic process;GO:0008152//metabolic process;GO:0044699//single-organism process
LOC106372100	3.16046	1.15605e-28	1.38516e-27	LOC106372100	BnaA10g19260D [Brassica napus]	Glycan biosynthesis and metabolism	ko00510//N-Glycan biosynthesis	K00737	GO:0043226//organelle;GO:0005623//cell;GO:0043229//intracellular organelle;GO:0043231//intracellular membrane-bounded organelle;GO:0044424//intracellular part;GO:0044464//cell part;GO:0005622//intracellular;GO:0043227//membrane-bounded organelle	GO:0016740//transferase activity;GO:0003824//catalytic activity	GO:0044763//single-organism cellular process;GO:0044267//cellular protein metabolic process;GO:0006486//protein glycosylation;GO:0070085//glycosylation;GO:0044238//primary metabolic process;GO:0043412//macromolecule modification;GO:0044699//single-organism process;GO:0071704//organic substance metabolic process;GO:0043170//macromolecule metabolic process;GO:0044237//cellular metabolic process;GO:…
LOC106408522	9.85071	3.73817e-12	2.31049e-11	LOC106408522	PREDICTED: uncharacterized protein LOC106408522 [Brassica napus]	-	-	-	-	-	-
LOC106438827	-7.86625	6.79701e-09	3.39271e-08	LOC106438827	PREDICTED: ribonuclease II, chloroplastic/mitochondrial-like [Brassica napus]	-	-	-	-	-	-
LOC111200659	-2.24912	5.4457e-28	6.40666e-27	LOC111200659	PREDICTED: subtilisin-like protease SBT1.7 [Brassica rapa]	-	-	-	-	-	-
LOC106431717	2.18	7.15857e-11	4.09972e-10	LOC106431717	PREDICTED: exonuclease V, chloroplastic-like [Brassica napus]	-	-	-	GO:0043229//intracellular organelle;GO:0005623//cell;GO:0044444//cytoplasmic part;GO:0043227//membrane-bounded organelle;GO:0005622//intracellular;GO:0044464//cell part;GO:0009536//plastid;GO:0043231//intracellular membrane-bounded organelle;GO:0044424//intracellular part;GO:0043226//organelle;GO:0005737//cytoplasm	GO:0016788//hydrolase activity, acting on ester bonds;GO:0051536//iron-sulfur cluster binding;GO:0043167//ion binding;GO:0005488//binding;GO:0004518//nuclease activity;GO:0043169//cation binding;GO:0016796//exonuclease activity, active with either ribo- or deoxyribonucleic acids and producing 5'-phosphomonoesters;GO:0004529//exodeoxyribonuclease activity;GO:0016895//exodeoxyribonuclease activity,…	-
LOC106411924	-2.62293	4.94286e-06	1.91464e-05	LOC106411924	PREDICTED: protein STRICTOSIDINE SYNTHASE-LIKE 12 [Brassica napus]	Biosynthesis of other secondary metabolites	ko00901//Indole alkaloid biosynthesis	K01757	GO:0044444//cytoplasmic part;GO:0043226//organelle;GO:0043227//membrane-bounded organelle;GO:0005773//vacuole;GO:0005622//intracellular;GO:0005911//cell-cell junction;GO:0005737//cytoplasm;GO:0044464//cell part;GO:0031090//organelle membrane;GO:0044446//intracellular organelle part;GO:0043229//intracellular organelle;GO:0044422//organelle part;GO:0009536//plastid;GO:0005623//cell;GO:0044424//intr…	GO:0016758//transferase activity, transferring hexosyl groups;GO:0003824//catalytic activity;GO:0046527//glucosyltransferase activity;GO:0016840//carbon-nitrogen lyase activity;GO:0016843//amine-lyase activity;GO:0016757//transferase activity, transferring glycosyl groups;GO:0016829//lyase activity;GO:0016740//transferase activity	GO:1901137//carbohydrate derivative biosynthetic process;GO:0071704//organic substance metabolic process;GO:0044255//cellular lipid metabolic process;GO:0019637//organophosphate metabolic process;GO:0044260//cellular macromolecule metabolic process;GO:1902578//single-organism localization;GO:0044281//small molecule metabolic process;GO:0006073//cellular glucan metabolic process;GO:0006066//alcoho…
LOC106435176	-3.67611	8.46923e-14	5.70299e-13	LOC106435176	PREDICTED: protein MIZU-KUSSEI 1 [Brassica rapa]	-	-	-	GO:0005737//cytoplasm;GO:0043226//organelle;GO:0044464//cell part;GO:0044424//intracellular part;GO:0005622//intracellular;GO:0005623//cell;GO:0043229//intracellular organelle;GO:0043231//intracellular membrane-bounded organelle;GO:0044444//cytoplasmic part;GO:0043227//membrane-bounded organelle;GO:0009536//plastid	-	-
LOC106412385	-2.14684	0.000401466	0.00122899	LOC106412385	PREDICTED: wall-associated receptor kinase-like 4 isoform X2 [Brassica napus]	-	-	-	-	GO:0016301//kinase activity;GO:0016773//phosphotransferase activity, alcohol group as acceptor;GO:0016740//transferase activity;GO:0003824//catalytic activity;GO:0016772//transferase activity, transferring phosphorus-containing groups;GO:0004672//protein kinase activity	GO:0009620//response to fungus;GO:0036211//protein modification process;GO:0006464//cellular protein modification process;GO:0042221//response to chemical;GO:0071704//organic substance metabolic process;GO:0043170//macromolecule metabolic process;GO:0009605//response to external stimulus;GO:0008152//metabolic process;GO:0051707//response to other organism;GO:0043207//response to external biotic s…
LOC106356383	2.65085	1.49661e-08	7.28291e-08	LOC106356383	PREDICTED: histidine-containing phosphotransfer protein 4-like [Brassica oleracea]	Signal transduction	ko04075//Plant hormone signal transduction	K14490	GO:0005622//intracellular;GO:0043229//intracellular organelle;GO:0044424//intracellular part;GO:0043227//membrane-bounded organelle;GO:0044444//cytoplasmic part;GO:0043226//organelle;GO:0043231//intracellular membrane-bounded organelle;GO:0005737//cytoplasm;GO:0005623//cell;GO:0044464//cell part	GO:0004871//signal transducer activity;GO:0003824//catalytic activity;GO:0016740//transferase activity	GO:0050794//regulation of cellular process;GO:0010646//regulation of cell communication;GO:0070887//cellular response to chemical stimulus;GO:0042221//response to chemical;GO:0048583//regulation of response to stimulus;GO:0044763//single-organism cellular process;GO:0071495//cellular response to endogenous stimulus;GO:0032870//cellular response to hormone stimulus;GO:0009966//regulation of signal…
LOC106426275	2.15855	2.98029e-06	1.17933e-05	LOC106426275	BnaAnng05040D [Brassica napus]	-	-	-	-	-	-
LOC106405090	-4.41181	9.80048e-11	5.56733e-10	LOC106405090	NGR2 [Arabidopsis thaliana]	-	-	-	-	-	-
LOC106387303	-2.08326	4.8938e-09	2.46712e-08	LOC106387303	PREDICTED: RING-H2 finger protein ATL51-like [Brassica napus]	-	-	-	-	GO:0046914//transition metal ion binding;GO:0046872//metal ion binding;GO:0005488//binding;GO:0043167//ion binding;GO:0043169//cation binding	GO:0050896//response to stimulus;GO:0009628//response to abiotic stimulus
LOC111204773	2.57172	2.36255e-272	4.05429e-270	LOC111204773	BnaC05g33690D [Brassica napus]	-	-	-	GO:0044464//cell part;GO:0005623//cell;GO:0044424//intracellular part;GO:0005622//intracellular	-	-
LOC106358304	3.42935	5.87768e-219	7.081e-217	LOC106358304	PREDICTED: serine carboxypeptidase-like 10 isoform X3 [Brassica napus]	-	-	-	-	GO:0016787//hydrolase activity;GO:0004180//carboxypeptidase activity;GO:0008238//exopeptidase activity;GO:0070011//peptidase activity, acting on L-amino acid peptides;GO:0008233//peptidase activity;GO:0003824//catalytic activity;GO:0016740//transferase activity	GO:0010467//gene expression;GO:0051604//protein maturation;GO:0071704//organic substance metabolic process;GO:0043170//macromolecule metabolic process;GO:0006508//proteolysis;GO:0019538//protein metabolic process;GO:0008152//metabolic process;GO:0044238//primary metabolic process;GO:0016485//protein processing
LOC106361710	2.35973	3.74894e-304	8.39143e-302	LOC106361710	PREDICTED: calcium-transporting ATPase 1, chloroplastic [Brassica napus]	-	-	-	GO:0031975//envelope;GO:0009532//plastid stroma;GO:0009528//plastid inner membrane;GO:0043227//membrane-bounded organelle;GO:0019866//organelle inner membrane;GO:0044444//cytoplasmic part;GO:0044464//cell part;GO:0044424//intracellular part;GO:0031967//organelle envelope;GO:0031224//intrinsic component of membrane;GO:0044446//intracellular organelle part;GO:0016020//membrane;GO:0043229//intracell…	GO:0015075//ion transmembrane transporter activity;GO:0043167//ion binding;GO:0015399//primary active transmembrane transporter activity;GO:0022803//passive transmembrane transporter activity;GO:0032550//purine ribonucleoside binding;GO:1901363//heterocyclic compound binding;GO:0005488//binding;GO:0016817//hydrolase activity, acting on acid anhydrides;GO:0022838//substrate-specific channel activi…	GO:0030003//cellular cation homeostasis;GO:0044765//single-organism transport;GO:0065008//regulation of biological quality;GO:0006811//ion transport;GO:0055080//cation homeostasis;GO:0009987//cellular process;GO:0051234//establishment of localization;GO:0050801//ion homeostasis;GO:0006816//calcium ion transport;GO:0070838//divalent metal ion transport;GO:0009607//response to biotic stimulus;GO:00…
LOC106361382	-2.96578	5.95097e-35	8.53868e-34	LOC106361382	CCI2 [Arabidopsis thaliana]	-	-	-	-	-	-
XLOC_044114	3.4004	2.96576e-72	8.42933e-71	GRXC14	XP_013671042.1 PREDICTED: uncharacterized protein LOC106375629 [Brassica napus]	-	-	-	-	-	GO:0003006//developmental process involved in reproduction;GO:0032502//developmental process;GO:0022414//reproductive process;GO:0000003//reproduction
LOC111209945	9.88671	8.03007e-06	3.04018e-05	LOC111209945	BnaA09g22660D [Brassica napus]	-	-	-	-	-	-
XLOC_023424	10.697	1.83721e-15	1.34759e-14	-	-	-	-	-	-	-	-
LOC106352956	2.26303	5.71848e-07	2.4309e-06	LOC106352956	PREDICTED: ubiquinol oxidase 3, mitochondrial-like [Brassica napus]	-	-	-	GO:0044464//cell part;GO:0043227//membrane-bounded organelle;GO:0043229//intracellular organelle;GO:0031975//envelope;GO:0031967//organelle envelope;GO:0016020//membrane;GO:0043226//organelle;GO:0044422//organelle part;GO:0044446//intracellular organelle part;GO:0031224//intrinsic component of membrane;GO:0031090//organelle membrane;GO:0005623//cell;GO:0044424//intracellular part;GO:0005622//intr…	GO:0003824//catalytic activity;GO:0016679//oxidoreductase activity, acting on diphenols and related substances as donors;GO:0016682//oxidoreductase activity, acting on diphenols and related substances as donors, oxygen as acceptor;GO:0005488//binding;GO:0016491//oxidoreductase activity;GO:0043169//cation binding;GO:0043167//ion binding	GO:0050896//response to stimulus;GO:0044763//single-organism cellular process;GO:0071310//cellular response to organic substance;GO:0070887//cellular response to chemical stimulus;GO:0023052//signaling;GO:0044700//single organism signaling;GO:0009755//hormone-mediated signaling pathway;GO:0044699//single-organism process;GO:0042221//response to chemical;GO:0051716//cellular response to stimulus;G…
LOC106401949	2.24348	2.7398e-31	3.56247e-30	LOC106401949	PREDICTED: F-box/kelch-repeat protein At1g23390-like [Brassica napus]	-	-	-	GO:0005622//intracellular;GO:0044464//cell part;GO:0043231//intracellular membrane-bounded organelle;GO:0005623//cell;GO:0043226//organelle;GO:0044424//intracellular part;GO:0043227//membrane-bounded organelle;GO:0043229//intracellular organelle	-	-
LOC106421559	3.44155	0	0	LOC106421559	BnaA07g32190D [Brassica napus]	-	-	-	-	-	-
LOC106388389	3.40599	1.68623e-05	6.16288e-05	LOC106388389	PREDICTED: WD repeat-containing protein 11 [Brassica oleracea]	-	-	-	GO:0009536//plastid;GO:0005622//intracellular;GO:0043226//organelle;GO:0043227//membrane-bounded organelle;GO:0005737//cytoplasm;GO:0043229//intracellular organelle;GO:0044424//intracellular part;GO:0005623//cell;GO:0044444//cytoplasmic part;GO:0044464//cell part;GO:0043231//intracellular membrane-bounded organelle	-	-
LOC106430080	-2.37206	3.52596e-24	3.66468e-23	LOC106430080	probable WRKY transcription factor 47 [Brassica rapa]	-	-	-	GO:0044464//cell part;GO:0043227//membrane-bounded organelle;GO:0043226//organelle;GO:0043231//intracellular membrane-bounded organelle;GO:0005622//intracellular;GO:0005623//cell;GO:0044424//intracellular part;GO:0043229//intracellular organelle	GO:0005488//binding;GO:0003677//DNA binding;GO:0003676//nucleic acid binding;GO:0001071//nucleic acid binding transcription factor activity;GO:0097159//organic cyclic compound binding;GO:1901363//heterocyclic compound binding	GO:0051179//localization;GO:0009987//cellular process;GO:0060255//regulation of macromolecule metabolic process;GO:0015698//inorganic anion transport;GO:0001101//response to acid chemical;GO:1902578//single-organism localization;GO:0071704//organic substance metabolic process;GO:0015833//peptide transport;GO:0009059//macromolecule biosynthetic process;GO:0044249//cellular biosynthetic process;GO:…
LOC106397592	-2.41925	3.71806e-15	2.67836e-14	LOC106397592	myb-related protein Myb4-like [Brassica napus]	-	-	-	GO:0044464//cell part;GO:0005622//intracellular;GO:0043229//intracellular organelle;GO:0044424//intracellular part;GO:0043231//intracellular membrane-bounded organelle;GO:0043227//membrane-bounded organelle;GO:0043226//organelle;GO:0005623//cell	GO:1901363//heterocyclic compound binding;GO:0005488//binding;GO:0003676//nucleic acid binding;GO:0097159//organic cyclic compound binding;GO:0001071//nucleic acid binding transcription factor activity	GO:0065007//biological regulation;GO:0050789//regulation of biological process;GO:0019222//regulation of metabolic process;GO:0042221//response to chemical;GO:0006950//response to stress;GO:0060255//regulation of macromolecule metabolic process;GO:0050896//response to stimulus;GO:0009628//response to abiotic stimulus;GO:0010468//regulation of gene expression;GO:0001101//response to acid chemical;…
LOC106407718	2.02106	9.25081e-05	0.000309387	LOC106407718	BnaC07g31670D [Brassica napus]	-	-	-	GO:0016020//membrane	-	-
LOC106422281	3.8699	3.69302e-127	2.02117e-125	LOC106422281	BnaC09g24010D [Brassica napus]	-	-	-	-	-	-
LOC106395064	3.02385	4.61923e-06	1.79486e-05	LOC106395064	PREDICTED: receptor-like protein 12 [Brassica napus]	-	-	-	-	-	-
LOC106414279	5.06609	2.3683e-06	9.46965e-06	LOC106414279	PREDICTED: glycine-rich protein A3 [Brassica oleracea]	-	-	-	GO:0044464//cell part;GO:0043226//organelle;GO:0044424//intracellular part;GO:0005622//intracellular;GO:0043229//intracellular organelle;GO:0005623//cell;GO:0043227//membrane-bounded organelle;GO:0043231//intracellular membrane-bounded organelle	-	-
LOC106397948	4.65344	5.5567e-05	0.00019107	LOC106397948	PREDICTED: uncharacterized protein LOC106397948 [Brassica napus]	-	-	-	-	-	-
LOC111215335	10.184	1.90322e-20	1.73993e-19	LOC111215335	BnaCnng38500D [Brassica napus]	-	-	-	-	-	-
LOC106436355	3.46447	6.74995e-247	9.85352e-245	LOC106436355	PREDICTED: serine acetyltransferase 5 [Brassica napus]	Energy metabolism;Amino acid metabolism;Global and Overview	ko01200//Carbon metabolism;ko01230//Biosynthesis of amino acids;ko00270//Cysteine and methionine metabolism;ko00920//Sulfur metabolism	K00640	GO:0044424//intracellular part;GO:0005623//cell;GO:0005737//cytoplasm;GO:0005622//intracellular;GO:0044444//cytoplasmic part;GO:0044464//cell part	GO:0008374//O-acyltransferase activity;GO:0016412//serine O-acyltransferase activity;GO:0016746//transferase activity, transferring acyl groups;GO:0003824//catalytic activity;GO:0016740//transferase activity;GO:0016747//transferase activity, transferring acyl groups other than amino-acyl groups	GO:1902578//single-organism localization;GO:0071704//organic substance metabolic process;GO:0043067//regulation of programmed cell death;GO:0044281//small molecule metabolic process;GO:0043436//oxoacid metabolic process;GO:0009987//cellular process;GO:0065007//biological regulation;GO:0032870//cellular response to hormone stimulus;GO:0044710//single-organism metabolic process;GO:0044699//single-o…
LOC106421122	2.23439	3.20219e-27	3.67597e-26	BNAA02G15160D	PREDICTED: uncharacterized protein At4g22758-like [Brassica rapa]	-	-	-	-	-	-
LOC106432844	5.73335	4.3116e-21	4.03142e-20	LOC106432844	PREDICTED: ATPase family AAA domain-containing protein 3-like [Brassica napus]	-	-	-	-	-	-
LOC111213993	2.34303	1.56517e-05	5.74546e-05	LOC111213993	BnaA06g00630D [Brassica napus]	-	-	-	GO:0044424//intracellular part;GO:0043227//membrane-bounded organelle;GO:0005622//intracellular;GO:0043226//organelle;GO:0043231//intracellular membrane-bounded organelle;GO:0044464//cell part;GO:0043229//intracellular organelle;GO:0005623//cell	-	-
LOC111212520	2.6059	1.79817e-66	4.63329e-65	LOC111212520	PREDICTED: transcription factor MYC2-like [Brassica napus]	Signal transduction	ko04075//Plant hormone signal transduction	K13422	GO:0005623//cell;GO:0043229//intracellular organelle;GO:0043231//intracellular membrane-bounded organelle;GO:0005622//intracellular;GO:0043227//membrane-bounded organelle;GO:0044424//intracellular part;GO:0043226//organelle;GO:0044464//cell part	GO:0001071//nucleic acid binding transcription factor activity;GO:1901363//heterocyclic compound binding;GO:0097159//organic cyclic compound binding;GO:0005515//protein binding;GO:0003676//nucleic acid binding;GO:0005488//binding	GO:0044237//cellular metabolic process;GO:0051649//establishment of localization in cell;GO:0060255//regulation of macromolecule metabolic process;GO:0010033//response to organic substance;GO:0043620//regulation of DNA-templated transcription in response to stress;GO:0065007//biological regulation;GO:0051179//localization;GO:0009755//hormone-mediated signaling pathway;GO:0009415//response to wate…
LOC106426994	2.14359	5.06499e-07	2.16359e-06	LOC106426994	PREDICTED: trichohyalin-like [Brassica napus]	-	-	-	-	-	-
LOC106376902	2.27397	1.60032e-11	9.53195e-11	LOC106376902	PREDICTED: UDP-glycosyltransferase 71B2-like [Brassica oleracea]	-	-	-	-	GO:0003824//catalytic activity;GO:0016740//transferase activity;GO:0016757//transferase activity, transferring glycosyl groups	-
LOC111212655	9.27612	1.80756e-05	6.57892e-05	LOC111212655	BnaC05g26850D [Brassica napus]	Replication and repair	ko03420//Nucleotide excision repair;ko03030//DNA replication;ko03440//Homologous recombination;ko03430//Mismatch repair	K07466	-	-	-
LOC106402187	4.48076	2.89762e-110	1.3343e-108	LOC106402187	PREDICTED: venom phosphodiesterase 2-like [Brassica napus]	-	-	-	-	-	-
LOC111200968	3	0.000106446	0.000353263	LOC111200968	PREDICTED: probable 9-cis-epoxycarotenoid dioxygenase NCED5, chloroplastic [Brassica napus]	Metabolism of terpenoids and polyketides	ko00906//Carotenoid biosynthesis	K09840	GO:0005737//cytoplasm;GO:0043226//organelle;GO:0044444//cytoplasmic part;GO:0044435//plastid part;GO:0009536//plastid;GO:0044422//organelle part;GO:0044434//chloroplast part;GO:0044424//intracellular part;GO:0043227//membrane-bounded organelle;GO:0043229//intracellular organelle;GO:0044464//cell part;GO:0005622//intracellular;GO:0043231//intracellular membrane-bounded organelle;GO:0005623//cell;G…	GO:0003824//catalytic activity;GO:0005488//binding;GO:0016702//oxidoreductase activity, acting on single donors with incorporation of molecular oxygen, incorporation of two atoms of oxygen;GO:0043167//ion binding;GO:0051213//dioxygenase activity;GO:0016701//oxidoreductase activity, acting on single donors with incorporation of molecular oxygen;GO:0043169//cation binding;GO:0016491//oxidoreductase…	GO:0043288//apocarotenoid metabolic process;GO:0044237//cellular metabolic process;GO:0032502//developmental process;GO:0006950//response to stress;GO:0008152//metabolic process;GO:0044763//single-organism cellular process;GO:0044699//single-organism process;GO:0044255//cellular lipid metabolic process;GO:0006066//alcohol metabolic process;GO:1902644//tertiary alcohol metabolic process;GO:0006721…
LOC106419159	8.11201	1.5956e-05	5.85075e-05	LOC106419159	PREDICTED: cytokinin hydroxylase-like [Brassica napus]	-	-	-	-	-	-
XLOC_025887	11.4985	8.32286e-06	3.14579e-05	-	XP_009149895.1 PREDICTED: uncharacterized protein LOC103873226 [Brassica rapa]	-	-	-	-	-	-
LOC106402597	2.70562	7.05821e-11	4.04494e-10	LOC106402597	PREDICTED: arabinogalactan peptide 21-like [Brassica rapa]	-	-	-	GO:0016020//membrane;GO:0044425//membrane part;GO:0031224//intrinsic component of membrane	-	GO:0006576//cellular biogenic amine metabolic process;GO:0009987//cellular process;GO:0044237//cellular metabolic process;GO:0044106//cellular amine metabolic process;GO:0006725//cellular aromatic compound metabolic process;GO:0009308//amine metabolic process;GO:0006807//nitrogen compound metabolic process;GO:0071704//organic substance metabolic process;GO:0034641//cellular nitrogen compound meta…
LOC106427268	-3.18239	0	0	LOC106427268	PREDICTED: type I inositol polyphosphate 5-phosphatase 2-like [Brassica napus]	-	-	-	-	-	-
LOC106356792	2.60962	3.78825e-06	1.48309e-05	LOC106356792	PREDICTED: auxin-responsive protein SAUR72-like [Brassica rapa]	Signal transduction	ko04075//Plant hormone signal transduction	K14488	-	-	-
LOC106449379	-3.32834	1.77519e-100	7.34651e-99	LOC106449379	PREDICTED: ethylene-responsive transcription factor 15-like [Brassica napus]	Signal transduction	ko04075//Plant hormone signal transduction	K14516	GO:0043231//intracellular membrane-bounded organelle;GO:0044424//intracellular part;GO:0005622//intracellular;GO:0009536//plastid;GO:0044444//cytoplasmic part;GO:0044464//cell part;GO:0043229//intracellular organelle;GO:0005623//cell;GO:0043227//membrane-bounded organelle;GO:0005737//cytoplasm;GO:0043226//organelle	GO:0097159//organic cyclic compound binding;GO:0005488//binding;GO:0001071//nucleic acid binding transcription factor activity;GO:1901363//heterocyclic compound binding;GO:0003676//nucleic acid binding	GO:0007165//signal transduction;GO:0060255//regulation of macromolecule metabolic process;GO:0035556//intracellular signal transduction;GO:0009059//macromolecule biosynthetic process;GO:0050794//regulation of cellular process;GO:0071704//organic substance metabolic process;GO:0019222//regulation of metabolic process;GO:0009987//cellular process;GO:0043170//macromolecule metabolic process;GO:00346…
LOC106424326	5.07895	1.48572e-35	2.16108e-34	LOC106424326	PREDICTED: vacuolar protein sorting-associated protein 45 homolog [Brassica napus]	Transport and catabolism	ko04144//Endocytosis	K12479	-	-	-
LOC106449308	-9.31439	5.02439e-09	2.53098e-08	LOC106449308	PREDICTED: protein PHR1-LIKE 1-like [Brassica napus]	-	-	-	-	-	-
LOC106365922	2.29617	1.07882e-41	1.79702e-40	LOC106365922	PREDICTED: chitotriosidase-1-like [Brassica napus]	Carbohydrate metabolism	ko00520//Amino sugar and nucleotide sugar metabolism	K01183	-	-	-
LOC106404815	-2.42146	6.08097e-09	3.04415e-08	LOC106404815	PREDICTED: leucine-rich repeat extensin-like protein 3 [Brassica napus]	-	-	-	GO:0009536//plastid;GO:0009526//plastid envelope;GO:0044464//cell part;GO:0005622//intracellular;GO:0044424//intracellular part;GO:0044422//organelle part;GO:0005623//cell;GO:0005737//cytoplasm;GO:0043227//membrane-bounded organelle;GO:0043226//organelle;GO:0044446//intracellular organelle part;GO:0043229//intracellular organelle;GO:0043231//intracellular membrane-bounded organelle;GO:0031975//en…	-	-
LOC106436625	2.09478	2.67724e-07	1.17255e-06	LOC106436625	PREDICTED: ganglioside-induced differentiation-associated protein 2 [Brassica napus]	-	-	-	GO:0005622//intracellular;GO:0005623//cell;GO:0044424//intracellular part;GO:0044464//cell part	-	-
LOC106421062	-8.89684	5.32746e-05	0.000183572	LOC106421062	BnaA09g02050D [Brassica napus]	-	-	-	-	-	-
LOC111215612	8.09452	0.000611663	0.00182211	LOC111215612	BnaA02g20740D [Brassica napus]	-	-	-	-	-	-
LOC106360249	2.38466	1.66996e-05	6.1069e-05	LOC106360249	PREDICTED: BAG family molecular chaperone regulator 5, mitochondrial [Brassica rapa]	-	-	-	GO:0043227//membrane-bounded organelle;GO:0044464//cell part;GO:0005623//cell;GO:0005622//intracellular;GO:0043231//intracellular membrane-bounded organelle;GO:0044424//intracellular part;GO:0043229//intracellular organelle;GO:0043226//organelle	GO:0005515//protein binding;GO:0005488//binding	-
LOC111202868	6.95678	4.21091e-26	4.66608e-25	LOC111202868	BnaC02g12960D [Brassica napus]	-	-	-	-	-	-
LOC106404494	2.11975	1.10069e-107	4.93033e-106	LOC106404494	PREDICTED: E3 ubiquitin-protein ligase RING1-like [Brassica napus]	-	-	-	GO:0016020//membrane	GO:0019787//ubiquitin-like protein transferase activity;GO:0016740//transferase activity;GO:0043167//ion binding;GO:0046914//transition metal ion binding;GO:0046872//metal ion binding;GO:0043169//cation binding;GO:0003824//catalytic activity;GO:0005488//binding	GO:0043412//macromolecule modification;GO:0009605//response to external stimulus;GO:0071446//cellular response to salicylic acid stimulus;GO:0010243//response to organonitrogen compound;GO:1902578//single-organism localization;GO:0050789//regulation of biological process;GO:0070647//protein modification by small protein conjugation or removal;GO:0060255//regulation of macromolecule metabolic proc…
XLOC_034944	-3.89482	4.73071e-09	2.38724e-08	CRK4	XP_013608655.1 PREDICTED: putative cysteine-rich receptor-like protein kinase 32 isoform X2 [Brassica oleracea]	-	-	-	-	-	-
LOC106395809	-4.32193	0.000147297	0.000479805	LOC106395809	BnaC04g49130D [Brassica napus]	-	-	-	-	-	-
LOC111214375	-5.86507	5.01124e-08	2.34049e-07	LOC111214375	BnaA03g10650D [Brassica napus]	Translation	ko00970//Aminoacyl-tRNA biosynthesis	K01893	-	-	-
LOC106412183	4.75107	3.47933e-25	3.74473e-24	LOC106412183	PREDICTED: wall-associated receptor kinase 5-like [Brassica napus]	-	-	-	-	-	-
LOC106352710	2.08813	1.60456e-42	2.72327e-41	LOC106352710	BnaA07g15280D [Brassica napus]	-	-	-	-	-	-
LOC106352158	-2.13006	0.000266019	0.000835515	LOC106352158	PREDICTED: protein LIGHT-DEPENDENT SHORT HYPOCOTYLS 1-like [Brassica napus]	-	-	-	GO:0044464//cell part;GO:0043226//organelle;GO:0005623//cell;GO:0043231//intracellular membrane-bounded organelle;GO:0043229//intracellular organelle;GO:0005622//intracellular;GO:0044424//intracellular part;GO:0043227//membrane-bounded organelle	-	GO:0009628//response to abiotic stimulus;GO:0044763//single-organism cellular process;GO:0048856//anatomical structure development;GO:0050896//response to stimulus;GO:0010468//regulation of gene expression;GO:0019222//regulation of metabolic process;GO:0071840//cellular component organization or biogenesis;GO:0009416//response to light stimulus;GO:0032502//developmental process;GO:0065007//biolog…
LOC106372139	2.49785	1.02162e-46	1.88829e-45	LOC106372139	BnaC02g05930D [Brassica napus]	-	-	-	GO:0005737//cytoplasm;GO:0044444//cytoplasmic part;GO:0043229//intracellular organelle;GO:0044424//intracellular part;GO:0043226//organelle;GO:0005622//intracellular;GO:0043231//intracellular membrane-bounded organelle;GO:0009536//plastid;GO:0044464//cell part;GO:0005623//cell;GO:0043227//membrane-bounded organelle	-	-
LOC106374488	2.16993	2.06245e-05	7.45918e-05	LOC106374488	BnaA01g05800D [Brassica napus]	-	-	-	-	-	-
LOC106397288	2.12304	3.63413e-20	3.28194e-19	LOC106397288	PREDICTED: lysM domain-containing GPI-anchored protein 1 [Brassica napus]	-	-	-	-	-	-
LOC106427273	-2.02285	1.14467e-22	1.12979e-21	LOC106427273	BnaC01g10480D [Brassica napus]	-	-	-	GO:0043231//intracellular membrane-bounded organelle;GO:0005623//cell;GO:0009536//plastid;GO:0044444//cytoplasmic part;GO:0043229//intracellular organelle;GO:0005737//cytoplasm;GO:0044424//intracellular part;GO:0043226//organelle;GO:0005622//intracellular;GO:0043227//membrane-bounded organelle;GO:0044464//cell part	-	-
LOC106388897	2.14487	1.26497e-16	9.85023e-16	LOC106388897	PREDICTED: cinnamyl alcohol dehydrogenase 8 [Brassica napus]	Biosynthesis of other secondary metabolites	ko00940//Phenylpropanoid biosynthesis	K00083	-	GO:0016614//oxidoreductase activity, acting on CH-OH group of donors;GO:0043167//ion binding;GO:0016616//oxidoreductase activity, acting on the CH-OH group of donors, NAD or NADP as acceptor;GO:0003824//catalytic activity;GO:0046914//transition metal ion binding;GO:0005488//binding;GO:0043169//cation binding;GO:0046872//metal ion binding;GO:0016491//oxidoreductase activity	GO:0006725//cellular aromatic compound metabolic process;GO:0014070//response to organic cyclic compound;GO:1902578//single-organism localization;GO:0009605//response to external stimulus;GO:1901576//organic substance biosynthetic process;GO:0044763//single-organism cellular process;GO:0071702//organic substance transport;GO:0046942//carboxylic acid transport;GO:0044711//single-organism biosynthe…
LOC106434517	2.0934	4.68289e-10	2.53613e-09	LOC106434517	PREDICTED: transcription termination factor MTERF8, chloroplastic [Brassica rapa]	-	-	-	GO:0043227//membrane-bounded organelle;GO:0043226//organelle;GO:0044464//cell part;GO:0005622//intracellular;GO:0005694//chromosome;GO:0000229//cytoplasmic chromosome;GO:0009536//plastid;GO:0043232//intracellular non-membrane-bounded organelle;GO:0043229//intracellular organelle;GO:0044424//intracellular part;GO:0005623//cell;GO:0043231//intracellular membrane-bounded organelle;GO:0043228//non-me…	-	GO:0019222//regulation of metabolic process;GO:2001141//regulation of RNA biosynthetic process;GO:0010556//regulation of macromolecule biosynthetic process;GO:0080090//regulation of primary metabolic process;GO:1903506//regulation of nucleic acid-templated transcription;GO:0031326//regulation of cellular biosynthetic process;GO:0051252//regulation of RNA metabolic process;GO:0006355//regulation o…
LOC111199784	2.08964	5.04907e-124	2.69271e-122	LOC111199784	PREDICTED: LOW QUALITY PROTEIN: U-box domain-containing protein 6-like [Brassica napus]	-	-	-	-	-	-
LOC106438268	2.98185	0.000898284	0.00260655	LOC106438268	BnaA03g21220D [Brassica napus]	-	-	-	-	-	-
LOC106451581	2.42011	6.92484e-140	4.27463e-138	LOC106451581	PREDICTED: protein FATTY ACID EXPORT 1, chloroplastic-like [Brassica napus]	-	-	-	GO:0005737//cytoplasm;GO:0031967//organelle envelope;GO:0031975//envelope;GO:0043227//membrane-bounded organelle;GO:0043231//intracellular membrane-bounded organelle;GO:0005623//cell;GO:0044425//membrane part;GO:0009526//plastid envelope;GO:0031224//intrinsic component of membrane;GO:0044446//intracellular organelle part;GO:0044444//cytoplasmic part;GO:0042170//plastid membrane;GO:0009536//plasti…	-	GO:0051716//cellular response to stimulus;GO:0098542//defense response to other organism;GO:0009814//defense response, incompatible interaction;GO:0006950//response to stress;GO:0050896//response to stimulus;GO:0051707//response to other organism;GO:0009605//response to external stimulus;GO:0009607//response to biotic stimulus;GO:0009987//cellular process;GO:0002376//immune system process;GO:0051…
LOC106377187	-2.10918	1.43328e-93	5.4739e-92	LOC106377187	RmlC-like cupins superfamily protein [Arabidopsis thaliana]	-	-	-	GO:0044424//intracellular part;GO:0044444//cytoplasmic part;GO:0005623//cell;GO:0043227//membrane-bounded organelle;GO:0043229//intracellular organelle;GO:0009536//plastid;GO:0005737//cytoplasm;GO:0043226//organelle;GO:0044464//cell part;GO:0043231//intracellular membrane-bounded organelle;GO:0005622//intracellular	-	GO:0019752//carboxylic acid metabolic process;GO:0071704//organic substance metabolic process;GO:0044238//primary metabolic process;GO:0043436//oxoacid metabolic process;GO:0006073//cellular glucan metabolic process;GO:0032787//monocarboxylic acid metabolic process;GO:0044763//single-organism cellular process;GO:0006090//pyruvate metabolic process;GO:0043170//macromolecule metabolic process;GO:00…
LOC106371633	2.77444	8.15884e-19	6.97421e-18	BNAA10G13690D	transmembrane protein [Arabidopsis thaliana]	-	-	-	-	-	GO:0006650//glycerophospholipid metabolic process;GO:0006644//phospholipid metabolic process;GO:0044249//cellular biosynthetic process;GO:0090407//organophosphate biosynthetic process;GO:0044237//cellular metabolic process;GO:0009648//photoperiodism;GO:0008654//phospholipid biosynthetic process;GO:0044255//cellular lipid metabolic process;GO:0006793//phosphorus metabolic process;GO:0009987//cellu…
LOC106363707	3.21299	6.30327e-05	0.000215217	LOC106363707	PREDICTED: E3 ubiquitin-protein ligase ORTHRUS 2-like, partial [Brassica napus]	-	-	-	-	-	-
XLOC_038666	-3.16993	2.01752e-11	1.19349e-10	-	XP_010436306.1 PREDICTED: uncharacterized protein LOC104720031 [Camelina sativa]	-	-	-	-	-	-
LOC106389177	2.00801	6.06395e-26	6.68584e-25	LOC106389177	PREDICTED: protein SRG1-like [Brassica napus]	-	-	-	-	GO:0016491//oxidoreductase activity;GO:0003824//catalytic activity;GO:0043169//cation binding;GO:0005488//binding;GO:0043167//ion binding;GO:0016705//oxidoreductase activity, acting on paired donors, with incorporation or reduction of molecular oxygen	GO:0044710//single-organism metabolic process;GO:0008152//metabolic process;GO:0009812//flavonoid metabolic process;GO:0071704//organic substance metabolic process;GO:0044699//single-organism process
LOC106392088	-3.16993	1.6174e-06	6.59313e-06	LOC106392088	PREDICTED: alpha-N-acetylglucosaminidase-like [Brassica napus]	Glycan biosynthesis and metabolism	ko00531//Glycosaminoglycan degradation	K01205	GO:0005737//cytoplasm;GO:0043226//organelle;GO:0043227//membrane-bounded organelle;GO:0044424//intracellular part;GO:0043231//intracellular membrane-bounded organelle;GO:0005623//cell;GO:0005622//intracellular;GO:0044444//cytoplasmic part;GO:0044464//cell part;GO:0043229//intracellular organelle;GO:0009536//plastid	-	-
LOC106357716	2.42429	3.8179e-08	1.80104e-07	LOC106357716	PREDICTED: splicing factor 3B subunit 4-like [Brassica napus]	Transcription	ko03040//Spliceosome	K12831	GO:0044424//intracellular part;GO:0044428//nuclear part;GO:0044446//intracellular organelle part;GO:0043233//organelle lumen;GO:0031974//membrane-enclosed lumen;GO:0070013//intracellular organelle lumen;GO:0031981//nuclear lumen;GO:0043228//non-membrane-bounded organelle;GO:0005622//intracellular;GO:0044464//cell part;GO:0005623//cell;GO:0043226//organelle;GO:0043227//membrane-bounded organelle;G…	GO:1901363//heterocyclic compound binding;GO:0005488//binding;GO:0003676//nucleic acid binding;GO:0097159//organic cyclic compound binding	GO:0032502//developmental process;GO:0022414//reproductive process;GO:0000003//reproduction;GO:0003006//developmental process involved in reproduction
LOC106389938	4.41181	1.11172e-30	1.41667e-29	LOC106389938	PREDICTED: protein TRANSPARENT TESTA 12-like [Brassica napus]	-	-	-	GO:0016020//membrane;GO:0031224//intrinsic component of membrane;GO:0044425//membrane part	GO:0005215//transporter activity;GO:0022857//transmembrane transporter activity;GO:0015291//secondary active transmembrane transporter activity;GO:0022804//active transmembrane transporter activity	GO:0006810//transport;GO:0051179//localization;GO:0051234//establishment of localization;GO:0042221//response to chemical;GO:0050896//response to stimulus;GO:0042493//response to drug;GO:0044765//single-organism transport;GO:1902578//single-organism localization;GO:0015893//drug transport;GO:0044699//single-organism process
LOC106356626	-2.89383	3.67436e-06	1.44077e-05	LOC106356626	BnaA07g13800D [Brassica napus]	-	-	-	-	-	-
LOC106444654	2.81526	4.66506e-05	0.000162078	LOC106444654	BnaA03g48360D [Brassica napus]	-	-	-	-	-	-
LOC106401453	4.5639	5.15812e-18	4.26291e-17	LOC106401453	PREDICTED: protein NSP-INTERACTING KINASE 2-like [Brassica napus]	-	-	-	-	-	-
LOC106413650	-8.6677	1.30155e-07	5.86539e-07	LOC106413650	Strong similarity to a mutator-like transposase from Arabidopsis thaliana gb|AC006067. It contains a zinc finger, CCHC class domain PF|00098 [Arabidopsis thaliana]	-	-	-	-	-	-
LOC106451899	2.53162	0	0	LOC106451899	PREDICTED: protein CYPRO4 [Brassica napus]	-	-	-	GO:0044464//cell part;GO:0044424//intracellular part;GO:0005623//cell;GO:0005622//intracellular	-	-
LOC106358947	2.48043	0.000214764	0.000683457	LOC106358947	BnaA03g37540D [Brassica napus]	-	-	-	GO:0016020//membrane;GO:0005911//cell-cell junction;GO:0031224//intrinsic component of membrane;GO:0044425//membrane part;GO:0030054//cell junction	GO:0016773//phosphotransferase activity, alcohol group as acceptor;GO:0016301//kinase activity;GO:0003824//catalytic activity;GO:0005488//binding;GO:0097159//organic cyclic compound binding;GO:0032549//ribonucleoside binding;GO:1901363//heterocyclic compound binding;GO:0001883//purine nucleoside binding;GO:0001882//nucleoside binding;GO:0036094//small molecule binding;GO:0032550//purine ribonucle…	GO:0008152//metabolic process;GO:0044767//single-organism developmental process;GO:0023052//signaling;GO:0009799//specification of symmetry;GO:0043412//macromolecule modification;GO:0009653//anatomical structure morphogenesis;GO:0044267//cellular protein metabolic process;GO:0006464//cellular protein modification process;GO:0032502//developmental process;GO:0044699//single-organism process;GO:004…
LOC106353264	-2.50963	7.96914e-16	5.96319e-15	LOC106353264	PREDICTED: O-glucosyltransferase rumi homolog [Brassica napus]	-	-	-	-	-	-
LOC106371027	3.83806	3.04259e-113	1.4492e-111	LOC106371027	PREDICTED: phylloplanin-like [Brassica rapa]	-	-	-	-	-	-
LOC106437335	2.09516	0.000789884	0.00231304	LOC106437335	PREDICTED: microtubule-associated protein RP/EB family member 1B [Brassica oleracea]	-	-	-	GO:0044446//intracellular organelle part;GO:0043227//membrane-bounded organelle;GO:0043231//intracellular membrane-bounded organelle;GO:0043228//non-membrane-bounded organelle;GO:0043229//intracellular organelle;GO:0005938//cell cortex;GO:0044448//cell cortex part;GO:0030863//cortical cytoskeleton;GO:0044424//intracellular part;GO:0044464//cell part;GO:0005856//cytoskeleton;GO:0005623//cell;GO:00…	GO:0015631//tubulin binding;GO:0005515//protein binding;GO:0005488//binding;GO:0008092//cytoskeletal protein binding	GO:0000910//cytokinesis;GO:0048285//organelle fission;GO:0050896//response to stimulus;GO:0007049//cell cycle;GO:0000003//reproduction;GO:1903047//mitotic cell cycle process;GO:0032502//developmental process;GO:0022414//reproductive process;GO:0044763//single-organism cellular process;GO:0009630//gravitropism;GO:0009605//response to external stimulus;GO:0009606//tropism;GO:0000278//mitotic cell c…
LOC106412535	7.02237	0.000466596	0.00141452	LOC106412535	PREDICTED: probable serine/threonine-protein kinase At1g18390 [Brassica napus]	-	-	-	-	-	-
LOC106424088	-2.76884	5.51685e-36	8.1071e-35	LOC106424088	PREDICTED: proteasome subunit beta type-6 [Brassica rapa]	Folding, sorting and degradation	ko03050//Proteasome	K02738	GO:0005622//intracellular;GO:0043231//intracellular membrane-bounded organelle;GO:0044422//organelle part;GO:0032991//macromolecular complex;GO:0044424//intracellular part;GO:0005737//cytoplasm;GO:0005623//cell;GO:0043226//organelle;GO:0031090//organelle membrane;GO:0044464//cell part;GO:0016020//membrane;GO:0043234//protein complex;GO:0044444//cytoplasmic part;GO:0043229//intracellular organelle…	GO:0016787//hydrolase activity;GO:0003824//catalytic activity	GO:0006082//organic acid metabolic process;GO:0051179//localization;GO:0072329//monocarboxylic acid catabolic process;GO:0009057//macromolecule catabolic process;GO:0044085//cellular component biogenesis;GO:0071822//protein complex subunit organization;GO:1902578//single-organism localization;GO:0071840//cellular component organization or biogenesis;GO:0006511//ubiquitin-dependent protein catabol…
LOC106410500	2.93881	2.93291e-191	2.78926e-189	LOC106410500	PREDICTED: receptor-like protein kinase HAIKU2 [Brassica napus]	-	-	-	GO:0044464//cell part;GO:0071944//cell periphery;GO:0042600//chorion;GO:0016020//membrane;GO:0005623//cell;GO:0030312//external encapsulating structure	GO:0016301//kinase activity;GO:0016773//phosphotransferase activity, alcohol group as acceptor;GO:0004672//protein kinase activity;GO:0005488//binding;GO:0001883//purine nucleoside binding;GO:0016740//transferase activity;GO:1901363//heterocyclic compound binding;GO:0016772//transferase activity, transferring phosphorus-containing groups;GO:0097159//organic cyclic compound binding;GO:0097367//car…	GO:0061024//membrane organization;GO:0045184//establishment of protein localization;GO:0098542//defense response to other organism;GO:0006886//intracellular protein transport;GO:0006605//protein targeting;GO:0022414//reproductive process;GO:0044767//single-organism developmental process;GO:0009987//cellular process;GO:0016043//cellular component organization;GO:0033036//macromolecule localization…
LOC111202243	7.43741	0.000305166	0.000951232	LOC111202243	PREDICTED: LOW QUALITY PROTEIN: transcription factor bHLH47-like [Brassica oleracea]	-	-	-	-	-	-
LOC106396861	2.02596	5.9306e-163	4.46373e-161	LOC106396861	PREDICTED: zinc finger CCCH domain-containing protein 26-like [Brassica napus]	-	-	-	GO:0043226//organelle;GO:0044424//intracellular part;GO:0043227//membrane-bounded organelle;GO:0044464//cell part;GO:0043229//intracellular organelle;GO:0005623//cell;GO:0043231//intracellular membrane-bounded organelle;GO:0005622//intracellular	GO:0016787//hydrolase activity;GO:0097159//organic cyclic compound binding;GO:0016788//hydrolase activity, acting on ester bonds;GO:0003824//catalytic activity;GO:0003676//nucleic acid binding;GO:1901363//heterocyclic compound binding;GO:0005488//binding	GO:0065007//biological regulation;GO:0019222//regulation of metabolic process;GO:0050789//regulation of biological process;GO:0060255//regulation of macromolecule metabolic process;GO:0010468//regulation of gene expression
LOC106375529	-2.29557	6.45188e-171	5.13114e-169	LOC106375529	PREDICTED: threonine synthase 1, chloroplastic-like [Brassica napus]	Global and Overview;Amino acid metabolism;Metabolism of cofactors and vitamins	ko01230//Biosynthesis of amino acids;ko00260//Glycine, serine and threonine metabolism;ko00750//Vitamin B6 metabolism	K01733	GO:0043227//membrane-bounded organelle;GO:0043229//intracellular organelle;GO:0044464//cell part;GO:0009532//plastid stroma;GO:0043231//intracellular membrane-bounded organelle;GO:0005623//cell;GO:0044435//plastid part;GO:0044444//cytoplasmic part;GO:0044422//organelle part;GO:0005622//intracellular;GO:0005737//cytoplasm;GO:0009536//plastid;GO:0043226//organelle;GO:0044446//intracellular organell…	GO:0016838//carbon-oxygen lyase activity, acting on phosphates;GO:0003824//catalytic activity;GO:0016835//carbon-oxygen lyase activity;GO:0016829//lyase activity	GO:0006807//nitrogen compound metabolic process;GO:0006566//threonine metabolic process;GO:0008152//metabolic process;GO:0044238//primary metabolic process;GO:0044237//cellular metabolic process;GO:0044699//single-organism process;GO:0006520//cellular amino acid metabolic process;GO:0044281//small molecule metabolic process;GO:0009066//aspartate family amino acid metabolic process;GO:0044763//sin…
LOC106430472	2.25769	8.62411e-13	5.51399e-12	LOC106430472	PREDICTED: exonuclease V, chloroplastic-like [Brassica napus]	-	-	-	GO:0044424//intracellular part;GO:0009536//plastid;GO:0005623//cell;GO:0005737//cytoplasm;GO:0043231//intracellular membrane-bounded organelle;GO:0044464//cell part;GO:0043227//membrane-bounded organelle;GO:0044444//cytoplasmic part;GO:0005622//intracellular;GO:0043226//organelle;GO:0043229//intracellular organelle	GO:0016895//exodeoxyribonuclease activity, producing 5'-phosphomonoesters;GO:0043169//cation binding;GO:0016787//hydrolase activity;GO:0004527//exonuclease activity;GO:0051536//iron-sulfur cluster binding;GO:0051540//metal cluster binding;GO:0003824//catalytic activity;GO:0008297//single-stranded DNA exodeoxyribonuclease activity;GO:0004529//exodeoxyribonuclease activity;GO:0043167//ion binding;G…	-
LOC106438822	3.92892	1.63937e-07	7.32495e-07	LOC106438822	PREDICTED: probable aquaporin NIP5-1 [Brassica rapa]	-	-	-	GO:0005623//cell;GO:0071944//cell periphery;GO:0044459//plasma membrane part;GO:0016020//membrane;GO:0005886//plasma membrane;GO:0044464//cell part;GO:0044425//membrane part	GO:0005215//transporter activity;GO:0008509//anion transmembrane transporter activity;GO:0015563//uptake transmembrane transporter activity;GO:0022892//substrate-specific transporter activity;GO:0005372//water transmembrane transporter activity;GO:0022857//transmembrane transporter activity;GO:0015075//ion transmembrane transporter activity;GO:0015103//inorganic anion transmembrane transporter ac…	GO:0042221//response to chemical;GO:0050896//response to stimulus;GO:0006810//transport;GO:0010036//response to boron-containing substance;GO:1902578//single-organism localization;GO:0033554//cellular response to stress;GO:0001101//response to acid chemical;GO:0042594//response to starvation;GO:0006950//response to stress;GO:0031669//cellular response to nutrient levels;GO:0009267//cellular respo…
LOC106400448	-2.95137	5.20677e-252	7.93062e-250	LOC106400448	PREDICTED: H/ACA ribonucleoprotein complex non-core subunit NAF1 [Brassica napus]	-	-	-	-	-	-
LOC106396865	9.25267	3.85655e-05	0.000135253	LOC106396865	PREDICTED: F-box/kelch-repeat protein At3g61590-like [Brassica oleracea]	-	-	-	-	GO:0005515//protein binding;GO:0019787//ubiquitin-like protein transferase activity;GO:0005488//binding;GO:0003824//catalytic activity;GO:0016740//transferase activity	GO:0006810//transport;GO:0044765//single-organism transport;GO:1902578//single-organism localization;GO:0051179//localization;GO:0019538//protein metabolic process;GO:0036211//protein modification process;GO:0071704//organic substance metabolic process;GO:0032502//developmental process;GO:0032446//protein modification by small protein conjugation;GO:0051234//establishment of localization;GO:00706…
LOC106452177	2.06058	0	0	LOC106452177	PREDICTED: remorin [Brassica napus]	-	-	-	GO:0016020//membrane	GO:0005488//binding	-
XLOC_096560	3.97728	7.57513e-06	2.87754e-05	-	-	-	-	-	-	-	-
LOC106422838	-10.3257	3.50067e-16	2.66338e-15	LOC106422838	PREDICTED: gibberellin 2-beta-dioxygenase 1-like [Brassica napus]	Metabolism of terpenoids and polyketides	ko00904//Diterpenoid biosynthesis	K04125	GO:0005623//cell;GO:0044424//intracellular part;GO:0044464//cell part;GO:0005622//intracellular	GO:0003824//catalytic activity;GO:0051213//dioxygenase activity;GO:0016705//oxidoreductase activity, acting on paired donors, with incorporation or reduction of molecular oxygen;GO:0045543//gibberellin 2-beta-dioxygenase activity;GO:0016491//oxidoreductase activity;GO:0016706//oxidoreductase activity, acting on paired donors, with incorporation or reduction of molecular oxygen, 2-oxoglutarate as …	GO:0006720//isoprenoid metabolic process;GO:0008152//metabolic process;GO:0016101//diterpenoid metabolic process;GO:0044710//single-organism metabolic process;GO:0044255//cellular lipid metabolic process;GO:0044763//single-organism cellular process;GO:0071704//organic substance metabolic process;GO:0019752//carboxylic acid metabolic process;GO:0006082//organic acid metabolic process;GO:0044699//s…
LOC106424148	-2.45943	0.000101778	0.00033847	LOC106424148	PREDICTED: endonuclease V-like isoform X2 [Brassica napus]	-	-	-	-	-	-
LOC106444869	-2.98793	8.58065e-16	6.40835e-15	LOC106444869	BnaC02g42090D [Brassica napus]	-	-	-	-	-	-
LOC106417932	5.12412	1.26313e-13	8.42844e-13	BNAA10G12510D	BnaC02g09930D [Brassica napus]	-	-	-	-	-	-
LOC106425880	2.48341	1.11404e-54	2.37061e-53	LOC106425880	PREDICTED: F-box protein SKP2A [Brassica napus]	Folding, sorting and degradation	ko04120//Ubiquitin mediated proteolysis	K03875	GO:0043226//organelle;GO:0005623//cell;GO:0032991//macromolecular complex;GO:0043234//protein complex;GO:1990234//transferase complex;GO:0043229//intracellular organelle;GO:0043231//intracellular membrane-bounded organelle;GO:1902494//catalytic complex;GO:0031461//cullin-RING ubiquitin ligase complex;GO:0000151//ubiquitin ligase complex;GO:0044424//intracellular part;GO:0043227//membrane-bounded …	GO:0003824//catalytic activity;GO:0019787//ubiquitin-like protein transferase activity;GO:0016740//transferase activity;GO:0005488//binding	GO:0009733//response to auxin;GO:0019538//protein metabolic process;GO:0009719//response to endogenous stimulus;GO:0048518//positive regulation of biological process;GO:0031326//regulation of cellular biosynthetic process;GO:0051252//regulation of RNA metabolic process;GO:0043161//proteasome-mediated ubiquitin-dependent protein catabolic process;GO:0010556//regulation of macromolecule biosyntheti…
LOC106434540	12.2056	7.9035e-44	1.37959e-42	LOC106434540	PREDICTED: acyl-protein thioesterase 2-like [Brassica napus]	Lipid metabolism	ko00564//Glycerophospholipid metabolism	K06130	-	GO:0016787//hydrolase activity;GO:0016788//hydrolase activity, acting on ester bonds;GO:0003824//catalytic activity	-
LOC111213272	2.02106	9.25309e-05	0.000309441	LOC111213272	BnaC07g31670D [Brassica napus]	-	-	-	GO:0016020//membrane	-	-
LOC106397270	-2.30783	2.83927e-08	1.35185e-07	BNACNNG07930D	BnaA07g23490D [Brassica napus]	-	-	-	GO:0044424//intracellular part;GO:0043231//intracellular membrane-bounded organelle;GO:0043227//membrane-bounded organelle;GO:0044435//plastid part;GO:0043226//organelle;GO:0044444//cytoplasmic part;GO:0009507//chloroplast;GO:0044464//cell part;GO:0044422//organelle part;GO:0009536//plastid;GO:0043229//intracellular organelle;GO:0044446//intracellular organelle part;GO:0005622//intracellular;GO:0…	GO:0005215//transporter activity;GO:0022892//substrate-specific transporter activity	GO:0044237//cellular metabolic process;GO:1901565//organonitrogen compound catabolic process;GO:0009056//catabolic process;GO:0019439//aromatic compound catabolic process;GO:0006886//intracellular protein transport;GO:0033036//macromolecule localization;GO:1901361//organic cyclic compound catabolic process;GO:1901564//organonitrogen compound metabolic process;GO:0051641//cellular localization;GO:…
LOC106442457	-3.57289	1.64326e-05	6.01466e-05	LOC106442457	PREDICTED: vegetative cell wall protein gp1-like [Brassica napus]	-	-	-	-	-	-
LOC106450729	2.16496	0.000949333	0.00274571	LOC106450729	PREDICTED: dehydrogenase/reductase SDR family member 7-like [Brassica napus]	-	-	-	-	-	-
LOC106353567	6.38082	0.000460026	0.00139575	LOC106353567	tubulin family protein [Arabidopsis lyrata]	-	-	-	-	-	-
LOC106387336	3.40599	1.11181e-12	7.06239e-12	LOC106387336	PREDICTED: xyloglucan galactosyltransferase KATAMARI1 [Brassica napus]	-	-	-	-	-	-
LOC106377506	4.87036	2.77143e-06	1.09984e-05	LOC106377506	PREDICTED: lactosylceramide 4-alpha-galactosyltransferase-like [Brassica napus]	Glycan biosynthesis and metabolism	ko00603//Glycosphingolipid biosynthesis - globo series	K01988	-	-	-
LOC106397449	-2.1949	1.63278e-10	9.13416e-10	LOC106397449	BnaA08g17050D [Brassica napus]	-	-	-	-	-	-
LOC106360473	-2.18009	2.83336e-30	3.57517e-29	LOC106360473	PREDICTED: probable LRR receptor-like serine/threonine-protein kinase At3g47570 [Brassica napus]	-	-	-	-	GO:0016772//transferase activity, transferring phosphorus-containing groups;GO:0003824//catalytic activity;GO:0016301//kinase activity;GO:0016740//transferase activity	GO:0009987//cellular process
LOC106447163	4.38788	6.85577e-30	8.54321e-29	LOC106447163	PREDICTED: galactan beta-1,4-galactosyltransferase GALS1-like [Brassica rapa]	-	-	-	-	-	-
LOC111204751	2.35312	1.29028e-14	9.04169e-14	LOC111204751	BnaA01g04310D [Brassica napus]	-	-	-	-	-	-
LOC106394408	2.02184	1.13933e-81	3.71546e-80	LOC106394408	BnaA03g12520D [Brassica napus]	-	-	-	-	-	-
LOC106368524	4.12199	1.11965e-15	8.30494e-15	LOC106368524	BnaA09g39950D [Brassica napus]	-	-	-	-	GO:0003824//catalytic activity	GO:0006950//response to stress;GO:0031667//response to nutrient levels;GO:0009415//response to water;GO:0050896//response to stimulus;GO:0033554//cellular response to stress;GO:0044238//primary metabolic process;GO:0008610//lipid biosynthetic process;GO:0007154//cell communication;GO:0071496//cellular response to external stimulus;GO:0009605//response to external stimulus;GO:0006664//glycolipid m…
LOC106404574	3.46815	1.4417e-09	7.54335e-09	LOC106404574	PREDICTED: homeobox-leucine zipper protein HAT5-like [Brassica oleracea]	-	-	-	-	-	-
XLOC_028389	-3.55738	0.000103133	0.000342767	SCAMP1	XP_017249283.1 PREDICTED: secretory carrier-associated membrane protein 1-like [Daucus carota subsp. sativus] [Daucus carota]	-	-	-	-	-	-
LOC106406866	-2.37898	4.69105e-23	4.69244e-22	LOC106406866	PREDICTED: uncharacterized protein LOC106406866 [Brassica napus]	-	-	-	-	-	-
LOC106391939	-2.61891	0.000142416	0.000464787	LOC106391939	PREDICTED: SPX domain-containing protein 3 [Brassica rapa]	-	-	-	-	-	GO:0019222//regulation of metabolic process;GO:2001141//regulation of RNA biosynthetic process;GO:1901137//carbohydrate derivative biosynthetic process;GO:0044238//primary metabolic process;GO:0044249//cellular biosynthetic process;GO:0048522//positive regulation of cellular process;GO:0060255//regulation of macromolecule metabolic process;GO:0071704//organic substance metabolic process;GO:004646…
LOC106450602	-2.10556	2.54037e-84	8.57408e-83	LOC106450602	PREDICTED: F-box/kelch-repeat protein At3g23880-like [Brassica napus]	-	-	-	GO:0005622//intracellular;GO:0043227//membrane-bounded organelle;GO:0005623//cell;GO:0044464//cell part;GO:0043231//intracellular membrane-bounded organelle;GO:0043226//organelle;GO:0044424//intracellular part;GO:0043229//intracellular organelle	-	-
LOC106443583	3.23447	0.000110046	0.000364505	LOC106443583	PREDICTED: E3 ubiquitin-protein ligase HOS1-like [Brassica napus]	-	-	-	-	-	-
LOC106349275	8.38082	0.000727181	0.00214112	LOC106349275	BnaA06g32320D [Brassica napus]	-	-	-	GO:0043226//organelle;GO:0005623//cell;GO:0043229//intracellular organelle;GO:0016020//membrane;GO:0005622//intracellular;GO:0043227//membrane-bounded organelle;GO:0044424//intracellular part;GO:0043231//intracellular membrane-bounded organelle;GO:0044464//cell part	-	GO:0050789//regulation of biological process;GO:0009893//positive regulation of metabolic process;GO:0006605//protein targeting;GO:0051234//establishment of localization;GO:0070727//cellular macromolecule localization;GO:0010941//regulation of cell death;GO:0045184//establishment of protein localization;GO:0033036//macromolecule localization;GO:0044699//single-organism process;GO:0006810//transpo…
LOC106424375	5.07039	9.76523e-07	4.0626e-06	LOC106424375	PREDICTED: ribosomal RNA small subunit methyltransferase E-like [Brassica napus]	-	-	-	-	-	-
LOC111200995	2.49522	2.77114e-47	5.18024e-46	LOC111200995	PREDICTED: 1-aminocyclopropane-1-carboxylate oxidase-like [Brassica napus]	Amino acid metabolism	ko00270//Cysteine and methionine metabolism	K05933	GO:0043231//intracellular membrane-bounded organelle;GO:0030054//cell junction;GO:0043229//intracellular organelle;GO:0043226//organelle;GO:0005622//intracellular;GO:0005737//cytoplasm;GO:0071944//cell periphery;GO:0044444//cytoplasmic part;GO:0030312//external encapsulating structure;GO:0043227//membrane-bounded organelle;GO:0005623//cell;GO:0009536//plastid;GO:0016020//membrane;GO:0044464//cell…	GO:0016835//carbon-oxygen lyase activity;GO:0051540//metal cluster binding;GO:0016705//oxidoreductase activity, acting on paired donors, with incorporation or reduction of molecular oxygen;GO:0043167//ion binding;GO:0043169//cation binding;GO:0016491//oxidoreductase activity;GO:0036094//small molecule binding;GO:0016641//oxidoreductase activity, acting on the CH-NH2 group of donors, oxygen as acc…	GO:0000096//sulfur amino acid metabolic process;GO:0009100//glycoprotein metabolic process;GO:0009719//response to endogenous stimulus;GO:0051234//establishment of localization;GO:0008652//cellular amino acid biosynthetic process;GO:0009692//ethylene metabolic process;GO:0036211//protein modification process;GO:0006970//response to osmotic stress;GO:0044257//cellular protein catabolic process;GO:…
LOC106375947	3.58287	1.28962e-44	2.28833e-43	LOC106375947	PREDICTED: gibberellin 2-beta-dioxygenase 2 [Brassica napus]	Metabolism of terpenoids and polyketides	ko00904//Diterpenoid biosynthesis	K04125	GO:0005623//cell;GO:0044424//intracellular part;GO:0044464//cell part;GO:0005622//intracellular	GO:0016491//oxidoreductase activity;GO:0016706//oxidoreductase activity, acting on paired donors, with incorporation or reduction of molecular oxygen, 2-oxoglutarate as one donor, and incorporation of one atom each of oxygen into both donors;GO:0045543//gibberellin 2-beta-dioxygenase activity;GO:0051213//dioxygenase activity;GO:0003824//catalytic activity;GO:0016705//oxidoreductase activity, acti…	GO:0006721//terpenoid metabolic process;GO:0009628//response to abiotic stimulus;GO:0016101//diterpenoid metabolic process;GO:0050896//response to stimulus;GO:0009685//gibberellin metabolic process;GO:0071704//organic substance metabolic process;GO:0042221//response to chemical;GO:0019752//carboxylic acid metabolic process;GO:0008152//metabolic process;GO:0009314//response to radiation;GO:0001101…
LOC106381625	2.17414	7.52989e-08	3.46594e-07	LOC106381625	BnaC02g27320D [Brassica napus]	-	-	-	-	-	-
LOC106347932	3.4128	2.28078e-208	2.47372e-206	LOC106347932	PREDICTED: serine/threonine-protein kinase SRK2H [Brassica napus]	Signal transduction	ko04075//Plant hormone signal transduction	K14498	-	-	-
LOC111208179	2.15826	3.72153e-11	2.16618e-10	LOC111208179	PREDICTED: probable xyloglucan glycosyltransferase 5 [Brassica oleracea]	-	-	-	GO:0031224//intrinsic component of membrane;GO:0016020//membrane;GO:0005623//cell;GO:0005622//intracellular;GO:0044464//cell part;GO:0043229//intracellular organelle;GO:0043227//membrane-bounded organelle;GO:0043231//intracellular membrane-bounded organelle;GO:0044425//membrane part;GO:0043226//organelle;GO:0044424//intracellular part	GO:0016740//transferase activity;GO:0016757//transferase activity, transferring glycosyl groups;GO:0046527//glucosyltransferase activity;GO:0016758//transferase activity, transferring hexosyl groups;GO:0003824//catalytic activity	GO:0045229//external encapsulating structure organization;GO:0009987//cellular process;GO:0016043//cellular component organization;GO:0071840//cellular component organization or biogenesis;GO:0044085//cellular component biogenesis
LOC106438148	2.84728	1.03774e-14	7.31248e-14	LOC106438148	PREDICTED: CASP-like protein 4B1 [Brassica napus]	-	-	-	-	-	-
XLOC_084038	-8.96578	1.18208e-05	4.39647e-05	SKIP23	XP_013596140.1 PREDICTED: putative F-box/kelch-repeat protein At5g24040 [Brassica oleracea]	-	-	-	-	-	-
LOC106438416	-2.88256	1.42594e-85	4.90272e-84	LOC106438416	PREDICTED: ETHYLENE INSENSITIVE 3-like 1 protein [Brassica napus]	Signal transduction	ko04075//Plant hormone signal transduction	K14514	GO:0005622//intracellular;GO:0043226//organelle;GO:0044464//cell part;GO:0043229//intracellular organelle;GO:0044424//intracellular part;GO:0043227//membrane-bounded organelle;GO:0005623//cell;GO:0043231//intracellular membrane-bounded organelle	GO:0001071//nucleic acid binding transcription factor activity;GO:0005488//binding	GO:0010033//response to organic substance;GO:0060255//regulation of macromolecule metabolic process;GO:0043170//macromolecule metabolic process;GO:0009719//response to endogenous stimulus;GO:0035556//intracellular signal transduction;GO:0043207//response to external biotic stimulus;GO:0044260//cellular macromolecule metabolic process;GO:0051707//response to other organism;GO:0009987//cellular pro…
LOC106367827	2.01041	1.47448e-41	2.44921e-40	LOC106367827	PREDICTED: E3 ubiquitin-protein ligase PUB22 [Brassica rapa]	-	-	-	GO:0005622//intracellular;GO:0044424//intracellular part;GO:0005623//cell;GO:0044464//cell part;GO:0044444//cytoplasmic part;GO:0005737//cytoplasm	GO:0016740//transferase activity;GO:0019787//ubiquitin-like protein transferase activity;GO:0003824//catalytic activity	GO:0006810//transport;GO:0015711//organic anion transport;GO:0019538//protein metabolic process;GO:0044765//single-organism transport;GO:0044238//primary metabolic process;GO:0036211//protein modification process;GO:0071702//organic substance transport;GO:0009987//cellular process;GO:0006812//cation transport;GO:0032446//protein modification by small protein conjugation;GO:0006464//cellular prote…
LOC106450644	2.19898	2.52711e-31	3.29036e-30	LOC106450644	PREDICTED: remorin [Brassica napus]	-	-	-	-	-	-
LOC106381007	-2.64439	1.93448e-76	5.84912e-75	LOC106381007	PREDICTED: B-box zinc finger protein 22-like [Brassica oleracea]	-	-	-	-	-	-
LOC106389425	2.35768	1.83865e-143	1.17733e-141	LOC106389425	BnaA03g38170D [Brassica napus]	-	-	-	-	-	GO:1901700//response to oxygen-containing compound;GO:0044237//cellular metabolic process;GO:0009628//response to abiotic stimulus;GO:0008152//metabolic process;GO:0000302//response to reactive oxygen species;GO:0009987//cellular process;GO:0044260//cellular macromolecule metabolic process;GO:0019538//protein metabolic process;GO:0044267//cellular protein metabolic process;GO:0006979//response to…
LOC106374420	4.96639	2.86097e-74	8.37819e-73	LOC106374420	PREDICTED: beta-D-glucopyranosyl abscisate beta-glucosidase-like [Brassica napus]	Metabolism of terpenoids and polyketides	ko00906//Carotenoid biosynthesis	K15748	GO:0005623//cell;GO:0005622//intracellular;GO:0044424//intracellular part;GO:0012505//endomembrane system;GO:0044432//endoplasmic reticulum part;GO:0009536//plastid;GO:0043227//membrane-bounded organelle;GO:0005783//endoplasmic reticulum;GO:0044446//intracellular organelle part;GO:0005911//cell-cell junction;GO:0005737//cytoplasm;GO:0044444//cytoplasmic part;GO:0030054//cell junction;GO:0043231//…	GO:0015926//glucosidase activity;GO:0005488//binding;GO:0003824//catalytic activity;GO:0016798//hydrolase activity, acting on glycosyl bonds;GO:0005515//protein binding;GO:0016787//hydrolase activity;GO:0004553//hydrolase activity, hydrolyzing O-glycosyl compounds;GO:0008422//beta-glucosidase activity	GO:0009605//response to external stimulus;GO:0009607//response to biotic stimulus;GO:0071704//organic substance metabolic process;GO:0009987//cellular process;GO:0006714//sesquiterpenoid metabolic process;GO:0009620//response to fungus;GO:0006461//protein complex assembly;GO:0044763//single-organism cellular process;GO:0006721//terpenoid metabolic process;GO:0022607//cellular component assembly;G…
LOC106357297	2.67611	4.73051e-06	1.83634e-05	LOC106357297	BnaAnng19640D [Brassica napus]	-	-	-	-	-	-
LOC106392390	-2.0134	1.13989e-14	8.01234e-14	LOC106392390	PREDICTED: protein NRT1/ PTR FAMILY 5.1-like [Brassica napus]	-	-	-	-	-	-
LOC106369263	-8.91687	7.1766e-10	3.83794e-09	LOC106369263	Strong similarity to a mutator-like transposase from Arabidopsis thaliana gb|AC006067. It contains a zinc finger, CCHC class domain PF|00098 [Arabidopsis thaliana]	-	-	-	-	-	-
LOC106427742	-2.02369	4.76898e-05	0.00016548	LOC106427742	PREDICTED: zinc finger protein ZAT11-like [Brassica napus]	-	-	-	-	-	-
LOC106433805	5.44294	9.67408e-54	2.02566e-52	LOC106433805	PREDICTED: trihelix transcription factor GT-3a-like [Brassica oleracea]	-	-	-	GO:0043226//organelle;GO:0005622//intracellular;GO:0044424//intracellular part;GO:0043231//intracellular membrane-bounded organelle;GO:0043227//membrane-bounded organelle;GO:0005623//cell;GO:0043229//intracellular organelle;GO:0044464//cell part	GO:0001071//nucleic acid binding transcription factor activity;GO:0005515//protein binding;GO:0097159//organic cyclic compound binding;GO:0005488//binding;GO:0003676//nucleic acid binding;GO:0003677//DNA binding;GO:1901363//heterocyclic compound binding	GO:0044763//single-organism cellular process;GO:0044237//cellular metabolic process;GO:0010033//response to organic substance;GO:0010468//regulation of gene expression;GO:0019748//secondary metabolic process;GO:0009404//toxin metabolic process;GO:0042221//response to chemical;GO:0019222//regulation of metabolic process;GO:0050789//regulation of biological process;GO:0009987//cellular process;GO:0…
LOC111200789	8.93664	1.0043e-05	3.76534e-05	LOC111200789	PREDICTED: uncharacterized protein LOC106419990 [Brassica napus]	-	-	-	-	-	-
LOC106443603	-2.03185	4.21026e-75	1.25098e-73	LOC106443603	PREDICTED: protein LURP-one-related 8-like [Brassica napus]	-	-	-	GO:0043227//membrane-bounded organelle;GO:0005622//intracellular;GO:0043229//intracellular organelle;GO:0044424//intracellular part;GO:0005623//cell;GO:0043231//intracellular membrane-bounded organelle;GO:0043226//organelle;GO:0044464//cell part	-	-
LOC106401356	3.152	5.93944e-25	6.33335e-24	BNACNNG42070D	BnaA01g13090D [Brassica napus]	-	-	-	-	GO:0003824//catalytic activity;GO:0016740//transferase activity	-
LOC106397902	3.69116	1.15397e-08	5.66877e-08	LOC106397902	PREDICTED: calcium uniporter protein 6, mitochondrial-like [Brassica napus]	-	-	-	GO:0044425//membrane part;GO:0043227//membrane-bounded organelle;GO:0031224//intrinsic component of membrane;GO:0044464//cell part;GO:0009536//plastid;GO:0043229//intracellular organelle;GO:0031967//organelle envelope;GO:0005737//cytoplasm;GO:0016020//membrane;GO:0044446//intracellular organelle part;GO:0031975//envelope;GO:0043226//organelle;GO:0043231//intracellular membrane-bounded organelle;G…	-	GO:0006812//cation transport;GO:0006816//calcium ion transport;GO:0051179//localization;GO:0030001//metal ion transport;GO:0006811//ion transport;GO:0044699//single-organism process;GO:0072511//divalent inorganic cation transport;GO:0070838//divalent metal ion transport;GO:0051234//establishment of localization;GO:0006810//transport;GO:1902578//single-organism localization;GO:0044765//single-orga…
XLOC_049501	-4.73697	4.04162e-79	1.27027e-77	-	XP_013624764.1 PREDICTED: uncharacterized protein LOC106330921 [Brassica oleracea]	-	-	-	-	-	-
LOC106443834	-3.15707	9.82739e-46	1.78271e-44	LOC106443834	PREDICTED: E3 ubiquitin-protein ligase RHA1B-like [Brassica napus]	-	-	-	-	GO:0003824//catalytic activity;GO:0046914//transition metal ion binding;GO:0046872//metal ion binding;GO:0043169//cation binding;GO:0005488//binding;GO:0019787//ubiquitin-like protein transferase activity;GO:0043167//ion binding;GO:0016740//transferase activity	GO:0043170//macromolecule metabolic process;GO:0044267//cellular protein metabolic process;GO:0008152//metabolic process;GO:1901698//response to nitrogen compound;GO:0044260//cellular macromolecule metabolic process;GO:0050896//response to stimulus;GO:0044238//primary metabolic process;GO:0010033//response to organic substance;GO:0019538//protein metabolic process;GO:0032446//protein modification…
LOC106442268	3.08179	0.000196516	0.000628805	LOC106442268	BnaC05g39290D [Brassica napus]	-	-	-	-	-	-
LOC106438869	2.42391	1.90298e-187	1.75362e-185	LOC106438869	PREDICTED: cysteine proteinase RD19a-like [Brassica napus]	-	-	-	-	-	-
LOC106384912	3.32072	1.59529e-17	1.29079e-16	LOC106384912	PREDICTED: NADPH-dependent 1-acyldihydroxyacetone phosphate reductase-like [Brassica napus]	-	-	-	-	-	-
LOC106428005	-6.82443	0.000126294	0.000415224	LOC106428005	O-fucosyltransferase family protein [Arabidopsis thaliana]	-	-	-	-	GO:0016740//transferase activity;GO:0003824//catalytic activity	-
XLOC_019291	3.33669	1.03315e-98	4.19689e-97	-	-	-	-	-	-	-	-
LOC106374964	9.02237	7.37188e-08	3.39503e-07	LOC106374964	PREDICTED: lysine-rich arabinogalactan protein 18-like [Brassica napus]	-	-	-	-	-	-
LOC106440695	-4.04041	9.52364e-10	5.04593e-09	LOC106440695	PREDICTED: probable LRR receptor-like serine/threonine-protein kinase At1g74360 [Brassica napus]	-	-	-	-	-	-
LOC106398121	-9.26835	1.2923e-09	6.78416e-09	LOC106398121	PREDICTED: uncharacterized protein LOC106398121 [Brassica napus]	-	-	-	-	-	-
LOC106410513	2.09473	0	0	LOC106410513	BnaCnng29300D [Brassica napus]	-	-	-	-	-	-
LOC106444640	-4.73697	4.97613e-05	0.000172188	LOC106444640	PREDICTED: subtilisin-like protease SBT3.5 [Brassica napus]	-	-	-	-	-	-
LOC106386222	2.00804	7.97455e-185	7.16902e-183	LOC106386222	PREDICTED: syntaxin-21 [Brassica oleracea]	Transport and catabolism;Folding, sorting and degradation	ko04145//Phagosome;ko04130//SNARE interactions in vesicular transport	K08488	-	-	-
LOC106364072	3.67611	1.58957e-05	5.82922e-05	LOC106364072	PREDICTED: arabinogalactan peptide 16-like [Brassica rapa]	-	-	-	-	-	-
LOC111213990	3.13856	3.76195e-05	0.000132086	LOC111213990	PREDICTED: 21 kDa protein-like [Brassica napus]	-	-	-	-	GO:0098772//molecular function regulator;GO:0030234//enzyme regulator activity;GO:0004857//enzyme inhibitor activity	-
LOC106420480	-2.77329	1.04093e-14	7.33431e-14	LOC106420480	PREDICTED: peptide chain release factor APG3, chloroplastic-like [Brassica napus]	-	-	-	-	-	-
XLOC_016541	-9.85071	8.95967e-10	4.75658e-09	HRD3A	XP_018512128.1 PREDICTED: ERAD-associated E3 ubiquitin-protein ligase component HRD3-like [Brassica rapa]	Folding, sorting and degradation	ko04141//Protein processing in endoplasmic reticulum	K14026	-	-	-
XLOC_059344	-2.50854	0	0	ADO2	XP_013593058.1 PREDICTED: adagio protein 2-like [Brassica oleracea]	-	-	-	GO:0043231//intracellular membrane-bounded organelle;GO:0044428//nuclear part;GO:0043233//organelle lumen;GO:0005737//cytoplasm;GO:0005634//nucleus;GO:0043229//intracellular organelle;GO:0070013//intracellular organelle lumen;GO:0005654//nucleoplasm;GO:0031974//membrane-enclosed lumen;GO:0005623//cell;GO:0043227//membrane-bounded organelle;GO:0044422//organelle part;GO:0005622//intracellular;GO:0…	GO:0005488//binding	GO:0051179//localization;GO:0007623//circadian rhythm;GO:0043632//modification-dependent macromolecule catabolic process;GO:0044265//cellular macromolecule catabolic process;GO:1901575//organic substance catabolic process;GO:0044267//cellular protein metabolic process;GO:0009314//response to radiation;GO:0030163//protein catabolic process;GO:0044237//cellular metabolic process;GO:0048571//long-da…
LOC106347541	12.0119	1.14552e-09	6.03661e-09	LOC106347541	PREDICTED: fasciclin-like arabinogalactan protein 4 [Brassica napus]	-	-	-	GO:0071944//cell periphery;GO:0005623//cell;GO:0031225//anchored component of membrane;GO:0044464//cell part;GO:0044425//membrane part;GO:0016020//membrane;GO:0044459//plasma membrane part;GO:0005886//plasma membrane;GO:0031224//intrinsic component of membrane	GO:0005488//binding;GO:0001871//pattern binding	GO:0065007//biological regulation;GO:0050789//regulation of biological process;GO:0009725//response to hormone;GO:0032870//cellular response to hormone stimulus;GO:0023052//signaling;GO:0051716//cellular response to stimulus;GO:0006950//response to stress;GO:0022610//biological adhesion;GO:0007154//cell communication;GO:0007165//signal transduction;GO:0070887//cellular response to chemical stimul…
LOC106350742	-3.03775	3.30805e-07	1.4362e-06	LOC106350742	PREDICTED: uncharacterized protein LOC106350742 [Brassica napus]	-	-	-	-	-	-
LOC106426290	-3.29703	2.47154e-65	6.27416e-64	LOC106426290	PREDICTED: omega-hydroxypalmitate O-feruloyl transferase-like [Brassica napus]	Lipid metabolism	ko00073//Cutin, suberine and wax biosynthesis	K15400	-	GO:0003824//catalytic activity;GO:0016740//transferase activity	-
XLOC_048703	9.29155	1.86015e-05	6.76268e-05	-	XP_013628094.1 PREDICTED: uncharacterized protein LOC106334340 [Brassica oleracea]	-	-	-	-	-	-
LOC106441886	3.34987	3.87675e-156	2.74907e-154	LOC106441886	PREDICTED: PRA1 family protein B4-like [Brassica napus]	-	-	-	GO:0044464//cell part;GO:0005737//cytoplasm;GO:0005623//cell;GO:0044444//cytoplasmic part;GO:0016020//membrane;GO:0009536//plastid;GO:0005622//intracellular;GO:0043226//organelle;GO:0044425//membrane part;GO:0031224//intrinsic component of membrane;GO:0043227//membrane-bounded organelle;GO:0031984//organelle subcompartment;GO:0044446//intracellular organelle part;GO:0044422//organelle part;GO:004…	-	GO:0051179//localization;GO:0051234//establishment of localization;GO:0006810//transport
LOC106380944	2.26914	1.06019e-15	7.8775e-15	LOC106380944	PREDICTED: homogentisate 1,2-dioxygenase [Brassica oleracea]	Amino acid metabolism	ko00350//Tyrosine metabolism	K00451	GO:0005737//cytoplasm;GO:0005623//cell;GO:0005622//intracellular;GO:0044424//intracellular part;GO:0044444//cytoplasmic part;GO:0044464//cell part	GO:0016701//oxidoreductase activity, acting on single donors with incorporation of molecular oxygen;GO:0016491//oxidoreductase activity;GO:0043169//cation binding;GO:0005488//binding;GO:0003824//catalytic activity;GO:0016702//oxidoreductase activity, acting on single donors with incorporation of molecular oxygen, incorporation of two atoms of oxygen;GO:0043167//ion binding;GO:0051213//dioxygenase…	GO:0015031//protein transport;GO:0044238//primary metabolic process;GO:0051234//establishment of localization;GO:1902589//single-organism organelle organization;GO:0050896//response to stimulus;GO:0034285//response to disaccharide;GO:1902578//single-organism localization;GO:0044237//cellular metabolic process;GO:0044712//single-organism catabolic process;GO:0006787//porphyrin-containing compound …
LOC106356241	3.10434	6.83051e-05	0.000231928	LOC106356241	PREDICTED: adenylate isopentenyltransferase 7, mitochondrial-like [Brassica napus]	Metabolism of terpenoids and polyketides	ko00908//Zeatin biosynthesis	K10760	GO:0044464//cell part;GO:0005623//cell;GO:0005622//intracellular;GO:0043227//membrane-bounded organelle;GO:0005737//cytoplasm;GO:0009536//plastid;GO:0043226//organelle;GO:0043229//intracellular organelle;GO:0043231//intracellular membrane-bounded organelle;GO:0044444//cytoplasmic part;GO:0044424//intracellular part	GO:0016740//transferase activity;GO:0003824//catalytic activity;GO:0016765//transferase activity, transferring alkyl or aryl (other than methyl) groups	GO:0044260//cellular macromolecule metabolic process;GO:0034754//cellular hormone metabolic process;GO:0071704//organic substance metabolic process;GO:0048856//anatomical structure development;GO:0044237//cellular metabolic process;GO:1901564//organonitrogen compound metabolic process;GO:0048468//cell development;GO:0034641//cellular nitrogen compound metabolic process;GO:0044763//single-organism…
LOC106347329	-2.66297	3.89899e-11	2.26692e-10	LOC106347329	PREDICTED: protein MKS1-like [Brassica napus]	-	-	-	GO:0005622//intracellular;GO:0043231//intracellular membrane-bounded organelle;GO:0005623//cell;GO:0044424//intracellular part;GO:0043226//organelle;GO:0043227//membrane-bounded organelle;GO:0044464//cell part;GO:0043229//intracellular organelle	-	-
LOC111207976	9.42347	1.16423e-07	5.27243e-07	LOC111207976	PREDICTED: formin-like protein 4, partial [Raphanus sativus]	-	-	-	-	-	-
LOC106406607	10.3406	2.84839e-05	0.00010143	LOC106406607	BnaC06g15850D [Brassica napus]	-	-	-	GO:0043229//intracellular organelle;GO:0005623//cell;GO:0005622//intracellular;GO:0044464//cell part;GO:0044444//cytoplasmic part;GO:0043226//organelle;GO:0043227//membrane-bounded organelle;GO:0005737//cytoplasm;GO:0005576//extracellular region;GO:0043231//intracellular membrane-bounded organelle;GO:0009536//plastid;GO:0044424//intracellular part	GO:0046872//metal ion binding;GO:0043167//ion binding;GO:0046914//transition metal ion binding;GO:0005488//binding;GO:0043169//cation binding;GO:0005507//copper ion binding	GO:0006575//cellular modified amino acid metabolic process;GO:0030003//cellular cation homeostasis;GO:0044237//cellular metabolic process;GO:1901564//organonitrogen compound metabolic process;GO:0071702//organic substance transport;GO:0072511//divalent inorganic cation transport;GO:0006595//polyamine metabolic process;GO:0010941//regulation of cell death;GO:0006996//organelle organization;GO:0044…
LOC106429310	2.33553	1.95373e-58	4.45316e-57	LOC106429310	PREDICTED: BTB/POZ and MATH domain-containing protein 2-like [Brassica napus]	-	-	-	GO:0005622//intracellular;GO:0043227//membrane-bounded organelle;GO:0044464//cell part;GO:0044424//intracellular part;GO:0043231//intracellular membrane-bounded organelle;GO:0043229//intracellular organelle;GO:0005623//cell;GO:0043226//organelle	GO:0005488//binding	GO:0009414//response to water deprivation;GO:0009651//response to salt stress;GO:0009628//response to abiotic stimulus;GO:1901575//organic substance catabolic process;GO:0006970//response to osmotic stress;GO:0006464//cellular protein modification process;GO:0006950//response to stress;GO:0034641//cellular nitrogen compound metabolic process;GO:0044267//cellular protein metabolic process;GO:00067…
XLOC_103744	2.89843	3.67375e-06	1.4406e-05	-	XP_013655569.1 PREDICTED: uncharacterized protein LOC106360504 [Brassica napus]	-	-	-	-	-	GO:0009620//response to fungus;GO:0050896//response to stimulus;GO:0009605//response to external stimulus;GO:0051707//response to other organism;GO:0051704//multi-organism process;GO:0009607//response to biotic stimulus;GO:0043207//response to external biotic stimulus
XLOC_075091	5.20945	2.5911e-08	1.23827e-07	At3g05727	XP_009147214.1 PREDICTED: defensin-like protein 205 [Brassica rapa]	-	-	-	-	-	-
LOC106397308	-2.26919	0.000538199	0.00161604	LOC106397308	PREDICTED: probable WRKY transcription factor 57 [Brassica napus]	-	-	-	GO:0043226//organelle;GO:0005623//cell;GO:0043227//membrane-bounded organelle;GO:0043229//intracellular organelle;GO:0044464//cell part;GO:0005622//intracellular;GO:0043231//intracellular membrane-bounded organelle;GO:0044424//intracellular part	GO:0001071//nucleic acid binding transcription factor activity;GO:1901363//heterocyclic compound binding;GO:0005488//binding;GO:0003677//DNA binding;GO:0003676//nucleic acid binding;GO:0097159//organic cyclic compound binding	GO:0090304//nucleic acid metabolic process;GO:0044237//cellular metabolic process;GO:0006139//nucleobase-containing compound metabolic process;GO:0008152//metabolic process;GO:0018130//heterocycle biosynthetic process;GO:0046483//heterocycle metabolic process;GO:0006970//response to osmotic stress;GO:0010468//regulation of gene expression;GO:0050789//regulation of biological process;GO:0006725//c…
LOC106397539	2.4853	4.5431e-219	5.49032e-217	LOC106397539	PREDICTED: heat stress transcription factor A-2 [Brassica napus]	-	-	-	GO:0005622//intracellular;GO:0009536//plastid;GO:0005737//cytoplasm;GO:0044424//intracellular part;GO:0043227//membrane-bounded organelle;GO:0043231//intracellular membrane-bounded organelle;GO:0044464//cell part;GO:0005623//cell;GO:0043226//organelle;GO:0044444//cytoplasmic part;GO:0043229//intracellular organelle	GO:0003676//nucleic acid binding;GO:0005488//binding;GO:0003677//DNA binding;GO:0097159//organic cyclic compound binding;GO:0001067//regulatory region nucleic acid binding;GO:1901363//heterocyclic compound binding;GO:0001071//nucleic acid binding transcription factor activity;GO:0000975//regulatory region DNA binding	GO:0019219//regulation of nucleobase-containing compound metabolic process;GO:0000302//response to reactive oxygen species;GO:0044260//cellular macromolecule metabolic process;GO:0060255//regulation of macromolecule metabolic process;GO:0019538//protein metabolic process;GO:0006355//regulation of transcription, DNA-templated;GO:0031323//regulation of cellular metabolic process;GO:0044699//single-…
LOC106345767	2.16547	2.4916e-06	9.93489e-06	LOC106345767	BnaA08g18800D [Brassica napus]	-	-	-	GO:0043229//intracellular organelle;GO:0005622//intracellular;GO:0043227//membrane-bounded organelle;GO:0044424//intracellular part;GO:0005623//cell;GO:0043226//organelle;GO:0043231//intracellular membrane-bounded organelle;GO:0044464//cell part	-	GO:0006810//transport;GO:0051234//establishment of localization;GO:0016192//vesicle-mediated transport;GO:0051179//localization
LOC106422289	-10.7676	2.27157e-41	3.76029e-40	LOC106422289	cysteine-rich RLK (RECEPTOR-like protein kinase) 32 [Arabidopsis thaliana]	-	-	-	-	GO:0016772//transferase activity, transferring phosphorus-containing groups;GO:0016740//transferase activity;GO:0003824//catalytic activity	-
LOC106368861	-2.40371	1.66156e-294	3.41252e-292	LOC106368861	BnaC09g10980D [Brassica napus]	-	-	-	-	-	-
LOC106439865	11.0945	3.82624e-15	2.75423e-14	LOC106439865	PREDICTED: E3 ubiquitin-protein ligase RNF8 isoform X3 [Brassica oleracea]	-	-	-	-	-	-
LOC106370835	2.09113	2.13657e-47	3.99981e-46	LOC106370835	PREDICTED: subtilisin-like protease SBT1.1 [Brassica napus]	-	-	-	-	-	-
LOC106397020	-3.10528	8.65769e-10	4.60135e-09	LOC106397020	BnaC05g45650D [Brassica napus]	-	-	-	-	-	-
LOC106446464	3.94753	3.56158e-12	2.20311e-11	LOC106446464	PREDICTED: ethylene-responsive transcription factor ERF008 [Brassica oleracea]	-	-	-	GO:0005623//cell;GO:0043227//membrane-bounded organelle;GO:0043231//intracellular membrane-bounded organelle;GO:0044464//cell part;GO:0044424//intracellular part;GO:0043229//intracellular organelle;GO:0043226//organelle;GO:0005622//intracellular	GO:0003676//nucleic acid binding;GO:0001071//nucleic acid binding transcription factor activity;GO:0097159//organic cyclic compound binding;GO:0005488//binding;GO:1901363//heterocyclic compound binding	GO:0034654//nucleobase-containing compound biosynthetic process;GO:0044237//cellular metabolic process;GO:0009987//cellular process;GO:0019438//aromatic compound biosynthetic process;GO:0010468//regulation of gene expression;GO:0050794//regulation of cellular process;GO:0065007//biological regulation;GO:0009058//biosynthetic process;GO:0044249//cellular biosynthetic process;GO:0051716//cellular r…
LOC111214165	3.13443	1.00822e-14	7.10772e-14	LOC111214165	PREDICTED: protein RALF-like 22 [Brassica rapa]	-	-	-	-	-	-
LOC106440816	2.71842	7.35546e-33	9.98261e-32	LOC106440816	PREDICTED: 1-acylglycerol-3-phosphate O-acyltransferase-like [Brassica napus]	-	-	-	-	-	-
LOC106440226	-2.52986	1.57477e-29	1.93891e-28	LOC106440226	BnaA03g43210D [Brassica napus]	-	-	-	GO:0043229//intracellular organelle;GO:0044464//cell part;GO:0043226//organelle;GO:0005622//intracellular;GO:0043227//membrane-bounded organelle;GO:0005623//cell;GO:0044424//intracellular part;GO:0043231//intracellular membrane-bounded organelle	-	-
LOC106366976	3.42477	1.97747e-33	2.73031e-32	LOC106366976	PREDICTED: multiple organellar RNA editing factor 6, mitochondrial-like [Brassica napus]	-	-	-	-	-	-
LOC106452379	4.32193	9.55467e-08	4.35921e-07	LOC106452379	PREDICTED: nudix hydrolase 16, mitochondrial [Brassica rapa]	-	-	-	-	-	-
LOC106414612	2.62323	0.000562369	0.00168462	LOC106414612	PREDICTED: PH-interacting protein-like [Brassica napus]	-	-	-	-	-	-
LOC106418411	2.52013	4.81501e-106	2.11628e-104	LOC106418411	PREDICTED: ras-related protein RABD2b-like [Brassica oleracea]	-	-	-	-	-	-
LOC106446131	-2.73335	0.000126525	0.000415948	LOC106446131	PREDICTED: serine carboxypeptidase-like 13 [Brassica oleracea]	-	-	-	-	-	-
XLOC_063589	-3.06111	0.000191224	0.000612938	-	CDX80495.1 BnaC07g29490D [Brassica napus]	-	-	-	-	-	-
LOC106359593	4.97728	5.97239e-06	2.29319e-05	LOC106359593	BnaAnng21510D [Brassica napus]	Carbohydrate metabolism	ko00500//Starch and sucrose metabolism;ko00040//Pentose and glucuronate interconversions	K01051	GO:0005576//extracellular region;GO:0030312//external encapsulating structure;GO:0044464//cell part;GO:0071944//cell periphery;GO:0005618//cell wall;GO:0005623//cell	GO:0016787//hydrolase activity;GO:0003824//catalytic activity;GO:0052689//carboxylic ester hydrolase activity;GO:0016788//hydrolase activity, acting on ester bonds	GO:0000272//polysaccharide catabolic process;GO:0044763//single-organism cellular process;GO:0043170//macromolecule metabolic process;GO:0071840//cellular component organization or biogenesis;GO:0008152//metabolic process;GO:0016052//carbohydrate catabolic process;GO:0045229//external encapsulating structure organization;GO:0006928//movement of cell or subcellular component;GO:0044699//single-org…
LOC106447077	3.38642	4.30453e-09	2.17816e-08	LOC106447077	PREDICTED: zinc-finger homeodomain protein 13-like [Brassica napus]	-	-	-	GO:0043229//intracellular organelle;GO:0043226//organelle;GO:0044464//cell part;GO:0043231//intracellular membrane-bounded organelle;GO:0043227//membrane-bounded organelle;GO:0044424//intracellular part;GO:0005623//cell;GO:0005622//intracellular	GO:1901363//heterocyclic compound binding;GO:0003676//nucleic acid binding;GO:0097159//organic cyclic compound binding;GO:0005488//binding	-
LOC106360588	9.67948	8.12831e-08	3.72916e-07	LOC106360588	PREDICTED: probable cytokinin riboside 5'-monophosphate phosphoribohydrolase LOG6 [Brassica napus]	-	-	-	-	-	-
LOC106409348	2.40561	1.45296e-28	1.73526e-27	LOC106409348	PREDICTED: indole-3-acetic acid-amido synthetase GH3.5-like [Brassica napus]	Signal transduction	ko04075//Plant hormone signal transduction	K14487	-	GO:0016879//ligase activity, forming carbon-nitrogen bonds;GO:0016874//ligase activity;GO:0016881//acid-amino acid ligase activity;GO:0003824//catalytic activity	GO:1901566//organonitrogen compound biosynthetic process;GO:0009700//indole phytoalexin biosynthetic process;GO:0009719//response to endogenous stimulus;GO:0065007//biological regulation;GO:0006807//nitrogen compound metabolic process;GO:0065008//regulation of biological quality;GO:0044711//single-organism biosynthetic process;GO:0052315//phytoalexin biosynthetic process;GO:0014070//response to o…
LOC106425282	-2.71882	4.0557e-15	2.91478e-14	LOC106425282	PREDICTED: cyclin-dependent protein kinase inhibitor SIM-like [Brassica rapa]	-	-	-	GO:0044464//cell part;GO:0043229//intracellular organelle;GO:0043231//intracellular membrane-bounded organelle;GO:0005622//intracellular;GO:0044424//intracellular part;GO:0043226//organelle;GO:0005623//cell;GO:0043227//membrane-bounded organelle	GO:0030234//enzyme regulator activity;GO:0019207//kinase regulator activity;GO:0098772//molecular function regulator;GO:0019887//protein kinase regulator activity;GO:0016538//cyclin-dependent protein serine/threonine kinase regulator activity;GO:0005488//binding	GO:0032268//regulation of cellular protein metabolic process;GO:0044767//single-organism developmental process;GO:0033043//regulation of organelle organization;GO:0048869//cellular developmental process;GO:0007049//cell cycle;GO:0071900//regulation of protein serine/threonine kinase activity;GO:0007346//regulation of mitotic cell cycle;GO:1901360//organic cyclic compound metabolic process;GO:0006…
LOC106428582	3.93618	1.18517e-51	2.39337e-50	LOC106428582	PREDICTED: myrosinase-binding protein 2-like [Brassica napus]	-	-	-	-	-	-
LOC106367174	2.13822	9.09518e-16	6.78344e-15	LOC106367174	PREDICTED: protein LONGIFOLIA 1-like [Brassica napus]	-	-	-	GO:0043227//membrane-bounded organelle;GO:0043226//organelle;GO:0044464//cell part;GO:0043229//intracellular organelle;GO:0005622//intracellular;GO:0043231//intracellular membrane-bounded organelle;GO:0044444//cytoplasmic part;GO:0044424//intracellular part;GO:0005737//cytoplasm;GO:0005623//cell	GO:0005488//binding	GO:0071840//cellular component organization or biogenesis;GO:0009411//response to UV;GO:0009314//response to radiation;GO:0050896//response to stimulus;GO:0022603//regulation of anatomical structure morphogenesis;GO:0005975//carbohydrate metabolic process;GO:0044238//primary metabolic process;GO:0044707//single-multicellular organism process;GO:0048869//cellular developmental process;GO:0048638//…
LOC106433845	-9.95613	8.61607e-07	3.60218e-06	LOC106433845	PREDICTED: 40S ribosomal protein S28-1 [Brassica rapa]	Translation	ko03010//Ribosome	K02979	-	-	-
LOC106369204	2.17329	8.81088e-41	1.44001e-39	LOC106369204	PREDICTED: proteasome subunit beta type-2-A [Brassica rapa]	Folding, sorting and degradation	ko03050//Proteasome	K02734	GO:0044424//intracellular part;GO:0005622//intracellular;GO:0043231//intracellular membrane-bounded organelle;GO:0044444//cytoplasmic part;GO:0043234//protein complex;GO:0044422//organelle part;GO:0043229//intracellular organelle;GO:0005576//extracellular region;GO:0031090//organelle membrane;GO:0005737//cytoplasm;GO:0016020//membrane;GO:0032991//macromolecular complex;GO:0043227//membrane-bounde…	GO:0003824//catalytic activity;GO:0016787//hydrolase activity	GO:1901575//organic substance catabolic process;GO:0071840//cellular component organization or biogenesis;GO:0006950//response to stress;GO:0009056//catabolic process;GO:0071822//protein complex subunit organization;GO:0030163//protein catabolic process;GO:0022607//cellular component assembly;GO:0043933//macromolecular complex subunit organization;GO:0044265//cellular macromolecule catabolic proc…
LOC106437079	2.38106	4.97473e-69	1.34182e-67	LOC106437079	PREDICTED: protein IRX15-LIKE-like [Brassica oleracea]	-	-	-	GO:0044424//intracellular part;GO:0043231//intracellular membrane-bounded organelle;GO:0044444//cytoplasmic part;GO:0009536//plastid;GO:0043227//membrane-bounded organelle;GO:0043229//intracellular organelle;GO:0044464//cell part;GO:0043226//organelle;GO:0005737//cytoplasm;GO:0005623//cell;GO:0005622//intracellular	-	-
LOC106407588	3.04731	0.000801673	0.00234552	LOC106407588	PREDICTED: pentatricopeptide repeat-containing protein At1g71460, chloroplastic-like [Brassica napus]	-	-	-	GO:0044424//intracellular part;GO:0044464//cell part;GO:0044444//cytoplasmic part;GO:0043229//intracellular organelle;GO:0005622//intracellular;GO:0043226//organelle;GO:0005737//cytoplasm;GO:0043231//intracellular membrane-bounded organelle;GO:0043227//membrane-bounded organelle;GO:0005623//cell	-	-
LOC106369710	11.4919	1.21299e-42	2.06596e-41	LOC106369710	PREDICTED: mitogen-activated protein kinase kinase kinase NPK1-like [Brassica napus]	-	-	-	GO:0016020//membrane	GO:1901363//heterocyclic compound binding;GO:0005488//binding;GO:0001882//nucleoside binding;GO:0001883//purine nucleoside binding;GO:0032550//purine ribonucleoside binding;GO:0036094//small molecule binding;GO:0032549//ribonucleoside binding;GO:0097159//organic cyclic compound binding;GO:0097367//carbohydrate derivative binding	-
LOC106382033	6.64386	0.000572086	0.00171154	LOC106382033	PREDICTED: probable leucine-rich repeat receptor-like protein kinase IMK3 [Brassica napus]	-	-	-	-	-	-
LOC106365660	3.1247	1.05078e-09	5.55173e-09	LOC106365660	BnaCnng02110D [Brassica napus]	-	-	-	-	-	-
LOC106421716	-7.00562	1.79512e-25	1.94862e-24	LOC106421716	PREDICTED: LOW QUALITY PROTEIN: auxin-responsive protein SAUR21 [Brassica oleracea]	Signal transduction	ko04075//Plant hormone signal transduction	K14488	-	-	-
LOC106404146	2.42321	0.000204708	0.000653526	LOC106404146	PREDICTED: receptor-like protein kinase 5 [Brassica napus]	-	-	-	GO:0016020//membrane	-	GO:0065007//biological regulation;GO:0050789//regulation of biological process;GO:0050794//regulation of cellular process
LOC106349399	-3.04313	2.56144e-35	3.70554e-34	LOC106349399	PREDICTED: F-box/kelch-repeat protein At3g04660-like [Brassica napus]	-	-	-	-	-	-
XLOC_091235	3.24987	0.000393108	0.00120517	HIPP26	XP_013609913.1 PREDICTED: LOW QUALITY PROTEIN: heavy metal-associated isoprenylated plant protein 26 [Brassica oleracea]	-	-	-	-	GO:0005488//binding;GO:0043167//ion binding;GO:0043169//cation binding	-
LOC106391557	3.90552	1.19996e-175	9.98541e-174	LOC106391557	PREDICTED: delta-1-pyrroline-5-carboxylate synthase A-like [Brassica napus]	Amino acid metabolism;Global and Overview	ko01230//Biosynthesis of amino acids;ko00330//Arginine and proline metabolism	K12657	-	-	-
LOC106447203	3.16993	6.49364e-05	0.000221228	LOC106447203	PREDICTED: UDP-glycosyltransferase 76E1-like [Brassica napus]	-	-	-	-	GO:0016757//transferase activity, transferring glycosyl groups;GO:0003824//catalytic activity;GO:0008194//UDP-glycosyltransferase activity;GO:0046527//glucosyltransferase activity;GO:0016740//transferase activity;GO:0035251//UDP-glucosyltransferase activity;GO:0016758//transferase activity, transferring hexosyl groups	-
LOC106364121	-5.15313	5.94453e-07	2.52242e-06	LOC106364121	PREDICTED: nucleolin [Brassica rapa]	-	-	-	GO:0009536//plastid;GO:0005622//intracellular;GO:0044444//cytoplasmic part;GO:0005623//cell;GO:0043229//intracellular organelle;GO:0043227//membrane-bounded organelle;GO:0043226//organelle;GO:0044464//cell part;GO:0044424//intracellular part;GO:0043231//intracellular membrane-bounded organelle;GO:0005737//cytoplasm	-	-
XLOC_077013	-3.12749	1.3239e-23	1.34965e-22	-	XP_018826275.1 PREDICTED: uncharacterized protein LOC108995215 [Juglans regia]	-	-	-	-	-	-
LOC111213192	10.4235	6.10589e-07	2.5879e-06	LOC111213192	BnaA06g39590D [Brassica napus]	-	-	-	GO:0043226//organelle;GO:0044464//cell part;GO:0005622//intracellular;GO:0005623//cell;GO:0043231//intracellular membrane-bounded organelle;GO:0043229//intracellular organelle;GO:0043227//membrane-bounded organelle;GO:0044424//intracellular part	-	-
LOC106435514	2.01743	3.84987e-75	1.14566e-73	LOC106435514	PREDICTED: calcium-dependent protein kinase 15 [Brassica oleracea]	Environmental adaptation	ko04626//Plant-pathogen interaction	K13412	GO:0016020//membrane	GO:0016301//kinase activity;GO:0001882//nucleoside binding;GO:0097367//carbohydrate derivative binding;GO:0097159//organic cyclic compound binding;GO:0004674//protein serine/threonine kinase activity;GO:0046872//metal ion binding;GO:0001883//purine nucleoside binding;GO:0032549//ribonucleoside binding;GO:1901363//heterocyclic compound binding;GO:0016773//phosphotransferase activity, alcohol group…	GO:0044238//primary metabolic process;GO:0008152//metabolic process;GO:0009987//cellular process;GO:0044260//cellular macromolecule metabolic process;GO:0043412//macromolecule modification;GO:0043170//macromolecule metabolic process;GO:0044237//cellular metabolic process;GO:0036211//protein modification process;GO:0044267//cellular protein metabolic process;GO:0019538//protein metabolic process;G…
LOC106396002	3.95074	8.72675e-117	4.31162e-115	LOC106396002	PREDICTED: heat stress transcription factor A-7a-like [Brassica napus]	-	-	-	-	-	-
LOC106406404	2.1964	0.000718842	0.00211955	LOC106406404	PREDICTED: probable serine/threonine-protein kinase NAK [Brassica napus]	-	-	-	-	-	-
LOC106407064	2.64689	1.78114e-10	9.92959e-10	LOC106407064	PREDICTED: glycerophosphodiester phosphodiesterase protein kinase domain-containing GDPDL2-like isoform X2 [Brassica napus]	-	-	-	-	-	-
LOC106348731	3.38466	0.000995185	0.00286962	LOC106348731	BnaC07g28870D [Brassica napus]	-	-	-	-	-	-
LOC106368914	-3.0689	9.4262e-08	4.30136e-07	LOC106368914	PREDICTED: sugar transporter ERD6-like 4 [Brassica napus]	-	-	-	GO:0044422//organelle part;GO:0043226//organelle;GO:0031090//organelle membrane;GO:0044464//cell part;GO:0044424//intracellular part;GO:0043227//membrane-bounded organelle;GO:0043229//intracellular organelle;GO:0043231//intracellular membrane-bounded organelle;GO:0016020//membrane;GO:0044425//membrane part;GO:0031224//intrinsic component of membrane;GO:0005622//intracellular;GO:0005623//cell	GO:0022857//transmembrane transporter activity;GO:0022892//substrate-specific transporter activity;GO:0022891//substrate-specific transmembrane transporter activity;GO:0005215//transporter activity	GO:1902578//single-organism localization;GO:0006812//cation transport;GO:0044765//single-organism transport;GO:0044699//single-organism process;GO:0006810//transport;GO:0051179//localization;GO:0009987//cellular process;GO:0044763//single-organism cellular process;GO:0006811//ion transport;GO:0051234//establishment of localization
LOC106389699	3.41656	2.77246e-14	1.90937e-13	LOC106389699	PREDICTED: desumoylating isopeptidase 1-like [Brassica napus]	-	-	-	GO:0044424//intracellular part;GO:0043231//intracellular membrane-bounded organelle;GO:0043227//membrane-bounded organelle;GO:0043229//intracellular organelle;GO:0044464//cell part;GO:0043226//organelle;GO:0005622//intracellular;GO:0005623//cell	-	-
XLOC_014163	2.51642	1.66688e-99	6.82509e-98	NET4B	XP_013733946.1 PREDICTED: protein NETWORKED 4B-like [Brassica napus]	-	-	-	-	-	-
LOC106371906	-5.38206	1.92919e-13	1.27484e-12	LOC106371906	PREDICTED: sugar transporter ERD6-like 16 [Brassica napus]	-	-	-	GO:0044425//membrane part;GO:0016020//membrane;GO:0031224//intrinsic component of membrane	GO:0022891//substrate-specific transmembrane transporter activity;GO:0022892//substrate-specific transporter activity;GO:0022857//transmembrane transporter activity;GO:0005215//transporter activity	GO:0006811//ion transport;GO:0009987//cellular process;GO:0051179//localization;GO:0006812//cation transport;GO:0051234//establishment of localization;GO:0044765//single-organism transport;GO:0006810//transport;GO:0044699//single-organism process;GO:0044763//single-organism cellular process;GO:1902578//single-organism localization
LOC106376108	-2.27539	7.01184e-10	3.75191e-09	LOC106376108	PREDICTED: E3 ubiquitin-protein ligase RMA3-like [Brassica napus]	Folding, sorting and degradation	ko04141//Protein processing in endoplasmic reticulum	K10666	-	-	-
LOC106380007	2.24617	3.60196e-238	4.82907e-236	LOC106380007	PREDICTED: photosystem II core complex proteins psbY, chloroplastic-like [Brassica rapa]	Energy metabolism	ko00195//Photosynthesis	K02723	-	-	-
XLOC_092491	9.43045	3.03588e-07	1.32228e-06	-	CDY42186.1 BnaC03g65070D [Brassica napus]	-	-	-	-	-	-
LOC106453613	2.10041	9.64284e-227	1.22475e-224	LOC106453613	PREDICTED: homeobox protein knotted-1-like 5 [Brassica oleracea]	-	-	-	GO:0043229//intracellular organelle;GO:0043231//intracellular membrane-bounded organelle;GO:0005623//cell;GO:0005622//intracellular;GO:0043227//membrane-bounded organelle;GO:0043226//organelle;GO:0044464//cell part;GO:0044424//intracellular part	GO:0001071//nucleic acid binding transcription factor activity;GO:0005488//binding	GO:0051606//detection of stimulus;GO:0010033//response to organic substance;GO:0048856//anatomical structure development;GO:0009726//detection of endogenous stimulus;GO:0050789//regulation of biological process;GO:0009725//response to hormone;GO:0009723//response to ethylene;GO:0032502//developmental process;GO:0060255//regulation of macromolecule metabolic process;GO:0009593//detection of chemic…
LOC106379481	-3.90704	1.06963e-174	8.75928e-173	LOC106379481	PREDICTED: uncharacterized protein LOC106379481 [Brassica napus]	-	-	-	GO:0005623//cell;GO:0044446//intracellular organelle part;GO:0044444//cytoplasmic part;GO:0005737//cytoplasm;GO:0043227//membrane-bounded organelle;GO:0044424//intracellular part;GO:0031984//organelle subcompartment;GO:0044435//plastid part;GO:0009579//thylakoid;GO:0009536//plastid;GO:0044422//organelle part;GO:0044464//cell part;GO:0043229//intracellular organelle;GO:0031976//plastid thylakoid;G…	-	GO:0050801//ion homeostasis;GO:0044699//single-organism process;GO:0019725//cellular homeostasis;GO:0006812//cation transport;GO:0030001//metal ion transport;GO:0009987//cellular process;GO:0006873//cellular ion homeostasis;GO:0044765//single-organism transport;GO:1902578//single-organism localization;GO:0044763//single-organism cellular process;GO:0048878//chemical homeostasis;GO:0051179//locali…
LOC106367054	8.86625	5.31315e-05	0.00018312	LOC106367054	PREDICTED: CDP-diacylglycerol--serine O-phosphatidyltransferase 1-like [Brassica napus]	Lipid metabolism	ko00564//Glycerophospholipid metabolism	K08730	-	-	-
LOC106347873	2.16921	2.6791e-119	1.37012e-117	LOC106347873	PREDICTED: non-specific lipid-transfer protein-like protein At5g64080 [Brassica napus]	-	-	-	-	-	-
LOC111208963	-7.71425	0.000436915	0.00133039	LOC111208963	PREDICTED: ATP-dependent DNA helicase PIF2-like [Brassica napus]	-	-	-	-	-	-
XLOC_103808	10.5085	0.000346614	0.00107173	-	CDY07327.1 BnaC05g26890D [Brassica napus]	Replication and repair	ko03420//Nucleotide excision repair;ko03030//DNA replication;ko03440//Homologous recombination;ko03430//Mismatch repair	K07466	-	-	-
LOC106376255	4.84683	1.74302e-204	1.83131e-202	LOC106376255	PREDICTED: CSC1-like protein At1g11960 [Brassica napus]	-	-	-	-	-	-
LOC111214613	2.38529	1.77261e-06	7.1928e-06	LOC111214613	BnaC03g30100D [Brassica napus]	-	-	-	-	-	-
LOC106407516	3.08314	5.11201e-51	1.02218e-49	LOC106407516	PREDICTED: phosphate transporter PHO1 homolog 5-like [Brassica napus]	-	-	-	-	-	-
LOC106443286	9.70851	1.0549e-08	5.19598e-08	LOC106443286	BnaA03g10490D [Brassica napus]	-	-	-	-	-	-
LOC106425745	9.37359	6.30741e-08	2.92328e-07	LOC106425745	Dynein light chain type 1 family protein [Arabidopsis thaliana]	-	-	-	GO:0005622//intracellular;GO:0044424//intracellular part;GO:0043226//organelle;GO:0043228//non-membrane-bounded organelle;GO:0005856//cytoskeleton;GO:0043234//protein complex;GO:0005623//cell;GO:0015630//microtubule cytoskeleton;GO:0043232//intracellular non-membrane-bounded organelle;GO:0044464//cell part;GO:0043229//intracellular organelle;GO:0032991//macromolecular complex	-	GO:0044763//single-organism cellular process;GO:0044699//single-organism process;GO:0009987//cellular process
LOC106387542	7.09452	2.27305e-05	8.18215e-05	LOC106387542	PREDICTED: protein FAR1-RELATED SEQUENCE 5-like [Brassica napus]	-	-	-	-	-	-
LOC106387621	5.11894	4.36734e-169	3.40322e-167	LOC106387621	PREDICTED: lipoxygenase 3, chloroplastic-like [Brassica napus]	Lipid metabolism	ko00592//alpha-Linolenic acid metabolism;ko00591//Linoleic acid metabolism	K00454	GO:0043231//intracellular membrane-bounded organelle;GO:0043226//organelle;GO:0009536//plastid;GO:0044424//intracellular part;GO:0043229//intracellular organelle;GO:0044464//cell part;GO:0044444//cytoplasmic part;GO:0005622//intracellular;GO:0005737//cytoplasm;GO:0043227//membrane-bounded organelle;GO:0005623//cell	GO:0043167//ion binding;GO:0016491//oxidoreductase activity;GO:0003824//catalytic activity;GO:0005488//binding;GO:0016702//oxidoreductase activity, acting on single donors with incorporation of molecular oxygen, incorporation of two atoms of oxygen;GO:0016701//oxidoreductase activity, acting on single donors with incorporation of molecular oxygen;GO:0043169//cation binding;GO:0051213//dioxygenase…	GO:0048609//multicellular organismal reproductive process;GO:0044707//single-multicellular organism process;GO:0055114//oxidation-reduction process;GO:0009605//response to external stimulus;GO:0051707//response to other organism;GO:0046394//carboxylic acid biosynthetic process;GO:0009900//dehiscence;GO:0042221//response to chemical;GO:0006629//lipid metabolic process;GO:0044702//single organism r…
LOC106438133	3.90824	3.17142e-31	4.11677e-30	LOC106438133	PREDICTED: annexin D4-like [Brassica napus]	-	-	-	GO:0009536//plastid;GO:0005737//cytoplasm;GO:0043229//intracellular organelle;GO:0005622//intracellular;GO:0044444//cytoplasmic part;GO:0044464//cell part;GO:0030054//cell junction;GO:0043227//membrane-bounded organelle;GO:0043231//intracellular membrane-bounded organelle;GO:0005911//cell-cell junction;GO:0044424//intracellular part;GO:0043226//organelle;GO:0005623//cell	GO:0043167//ion binding;GO:0043169//cation binding;GO:0046872//metal ion binding;GO:0008289//lipid binding;GO:0005488//binding;GO:0005543//phospholipid binding;GO:0043168//anion binding	GO:0050896//response to stimulus;GO:0001101//response to acid chemical;GO:0006950//response to stress;GO:0006970//response to osmotic stress;GO:0042221//response to chemical;GO:0009628//response to abiotic stimulus
LOC106407160	2.13281	3.28393e-34	4.63695e-33	LOC106407160	PREDICTED: aspartate--tRNA ligase 2, cytoplasmic-like [Brassica napus]	Translation	ko00970//Aminoacyl-tRNA biosynthesis	K01876	-	-	-
LOC106375823	-2.32696	3.17138e-57	7.06588e-56	LOC106375823	PREDICTED: UDP-glycosyltransferase 73C1-like [Brassica oleracea]	-	-	-	GO:0044424//intracellular part;GO:0009536//plastid;GO:0005737//cytoplasm;GO:0044444//cytoplasmic part;GO:0043229//intracellular organelle;GO:0043226//organelle;GO:0043227//membrane-bounded organelle;GO:0005623//cell;GO:0043231//intracellular membrane-bounded organelle;GO:0005622//intracellular;GO:0044464//cell part	GO:0016758//transferase activity, transferring hexosyl groups;GO:0046527//glucosyltransferase activity;GO:0016757//transferase activity, transferring glycosyl groups;GO:0016740//transferase activity;GO:0003824//catalytic activity;GO:0035251//UDP-glucosyltransferase activity;GO:0008194//UDP-glycosyltransferase activity	GO:0009628//response to abiotic stimulus;GO:0009411//response to UV;GO:0009314//response to radiation;GO:0050896//response to stimulus;GO:0009416//response to light stimulus;GO:0042221//response to chemical
LOC106410834	2.59753	7.1853e-42	1.20258e-40	LOC106410834	PREDICTED: probable aquaporin PIP2-6 [Brassica oleracea]	-	-	-	GO:0016020//membrane	-	GO:0071704//organic substance metabolic process;GO:1901360//organic cyclic compound metabolic process;GO:0044763//single-organism cellular process;GO:0009987//cellular process;GO:0006970//response to osmotic stress;GO:0008152//metabolic process;GO:1901700//response to oxygen-containing compound;GO:0009607//response to biotic stimulus;GO:0002376//immune system process;GO:0043207//response to exter…
LOC106353120	6.52356	2.12214e-49	4.11649e-48	LOC106353120	PREDICTED: palmitoyl-protein thioesterase 3 [Brassica oleracea]	Lipid metabolism;Global and Overview	ko01212//Fatty acid metabolism;ko00062//Fatty acid elongation	K01074	GO:0043226//organelle;GO:0044464//cell part;GO:0005622//intracellular;GO:0005737//cytoplasm;GO:0043229//intracellular organelle;GO:0005623//cell;GO:0044444//cytoplasmic part;GO:0043231//intracellular membrane-bounded organelle;GO:0044424//intracellular part;GO:0043227//membrane-bounded organelle	GO:0016788//hydrolase activity, acting on ester bonds;GO:0016790//thiolester hydrolase activity;GO:0003824//catalytic activity;GO:0016787//hydrolase activity	GO:0008152//metabolic process;GO:0098732//macromolecule deacylation;GO:0043170//macromolecule metabolic process;GO:0019538//protein metabolic process;GO:0044238//primary metabolic process;GO:0043412//macromolecule modification;GO:0071704//organic substance metabolic process;GO:0036211//protein modification process
LOC106375640	3.12102	0.000990498	0.00285738	LOC106375640	PREDICTED: alpha/beta hydrolase domain-containing protein 17B-like [Brassica oleracea]	-	-	-	-	-	-
LOC106381774	-3.28424	6.1843e-32	8.20427e-31	LOC106381774	PREDICTED: cytokinin riboside 5'-monophosphate phosphoribohydrolase LOG1-like [Brassica napus]	-	-	-	GO:0044464//cell part;GO:0005623//cell;GO:0043231//intracellular membrane-bounded organelle;GO:0043226//organelle;GO:0043227//membrane-bounded organelle;GO:0043229//intracellular organelle;GO:0005737//cytoplasm;GO:0044424//intracellular part;GO:0005622//intracellular;GO:0044444//cytoplasmic part	GO:0016787//hydrolase activity;GO:0016798//hydrolase activity, acting on glycosyl bonds;GO:0003824//catalytic activity	-
LOC106362989	10.8084	3.0273e-31	3.93101e-30	LOC106362989	PREDICTED: probable protein phosphatase 2C 33 [Brassica oleracea]	-	-	-	-	-	-
LOC106422919	-2.17834	1.57958e-09	8.24131e-09	LOC106422919	BnaA04g20100D [Brassica napus]	-	-	-	-	-	GO:0044699//single-organism process;GO:0044763//single-organism cellular process;GO:0009987//cellular process
LOC106397033	-2.3432	3.16355e-24	3.29288e-23	LOC106397033	PREDICTED: RNA-binding protein cabeza-like [Brassica napus]	-	-	-	GO:0043226//organelle;GO:0030312//external encapsulating structure;GO:0043227//membrane-bounded organelle;GO:0044424//intracellular part;GO:0005622//intracellular;GO:0044464//cell part;GO:0071944//cell periphery;GO:0043231//intracellular membrane-bounded organelle;GO:0005911//cell-cell junction;GO:0005623//cell;GO:0030054//cell junction;GO:0043229//intracellular organelle	GO:0043169//cation binding;GO:0043167//ion binding;GO:0005488//binding	GO:0006811//ion transport;GO:0051179//localization;GO:0044765//single-organism transport;GO:0006810//transport;GO:1902578//single-organism localization;GO:0006812//cation transport;GO:0044699//single-organism process;GO:0051234//establishment of localization
LOC106439446	3.87447	7.66445e-06	2.90965e-05	LOC106439446	PREDICTED: WEB family protein At5g16730, chloroplastic [Brassica napus]	-	-	-	GO:0044424//intracellular part;GO:0005622//intracellular;GO:0044464//cell part;GO:0005623//cell	-	-
LOC106430400	3.68799	2.20068e-110	1.01641e-108	LOC106430400	PREDICTED: MADS-box protein FLOWERING LOCUS C-like [Brassica napus]	-	-	-	-	-	-
LOC106419462	2.58348	2.12681e-193	2.06589e-191	LOC106419462	PREDICTED: CBL-interacting serine/threonine-protein kinase 2-like [Brassica napus]	-	-	-	-	-	-
LOC111207011	-8.53138	1.50577e-05	5.53584e-05	LOC111207011	BnaC06g34640D [Brassica napus]	-	-	-	-	GO:0008194//UDP-glycosyltransferase activity;GO:0016740//transferase activity;GO:0016757//transferase activity, transferring glycosyl groups;GO:0003824//catalytic activity	-
LOC106406712	10.1882	2.99097e-28	3.54142e-27	LOC106406712	PREDICTED: serine/threonine-protein phosphatase 7 long form homolog isoform X2 [Brassica napus]	-	-	-	-	-	-
LOC106434864	2.11548	0.000283804	0.000888121	LOC106434864	PREDICTED: E3 ubiquitin-protein ligase RHA1B-like [Brassica napus]	-	-	-	-	GO:0043169//cation binding;GO:0046872//metal ion binding;GO:0043167//ion binding;GO:0005488//binding;GO:0003824//catalytic activity;GO:0019787//ubiquitin-like protein transferase activity;GO:0016740//transferase activity;GO:0046914//transition metal ion binding	GO:0044267//cellular protein metabolic process;GO:0043170//macromolecule metabolic process;GO:0071704//organic substance metabolic process;GO:0032446//protein modification by small protein conjugation;GO:0010035//response to inorganic substance;GO:0006464//cellular protein modification process;GO:0019538//protein metabolic process;GO:0009987//cellular process;GO:0044237//cellular metabolic proces…
LOC106348702	3.90689	3.79905e-08	1.79269e-07	LOC106348702	PREDICTED: F-box/LRR-repeat protein 3-like [Brassica napus]	-	-	-	-	-	-
LOC106415584	3.15471	2.07776e-143	1.32824e-141	LOC106415584	PREDICTED: cytokinin dehydrogenase 5 [Brassica rapa]	Metabolism of terpenoids and polyketides	ko00908//Zeatin biosynthesis	K00279	GO:0044421//extracellular region part;GO:0005576//extracellular region	GO:1901363//heterocyclic compound binding;GO:0016645//oxidoreductase activity, acting on the CH-NH group of donors;GO:1901265//nucleoside phosphate binding;GO:0016491//oxidoreductase activity;GO:0000166//nucleotide binding;GO:0003824//catalytic activity;GO:0016616//oxidoreductase activity, acting on the CH-OH group of donors, NAD or NADP as acceptor;GO:0097159//organic cyclic compound binding;GO:…	GO:0044763//single-organism cellular process;GO:0043436//oxoacid metabolic process;GO:0006807//nitrogen compound metabolic process;GO:1901564//organonitrogen compound metabolic process;GO:0006082//organic acid metabolic process;GO:0044237//cellular metabolic process;GO:0050896//response to stimulus;GO:0010817//regulation of hormone levels;GO:0044281//small molecule metabolic process;GO:0042221//r…
LOC106394715	2.27716	6.76985e-16	5.08252e-15	LOC106394715	PREDICTED: potassium transporter 6-like [Brassica napus]	-	-	-	-	-	-
XLOC_042740	12.9944	3.17788e-195	3.13017e-193	PKP2	XP_013612893.1 PREDICTED: plastidial pyruvate kinase 2 [Brassica oleracea]	Nucleotide metabolism;Global and Overview;Carbohydrate metabolism	ko01200//Carbon metabolism;ko01230//Biosynthesis of amino acids;ko00230//Purine metabolism;ko01100//Metabolic pathways;ko00010//Glycolysis / Gluconeogenesis;ko00620//Pyruvate metabolism;ko01110//Biosynthesis of secondary metabolites;ko01130//Biosynthesis of antibiotics;ko01120//Microbial metabolism in diverse environments	K00873	GO:0005737//cytoplasm;GO:0009532//plastid stroma;GO:0044444//cytoplasmic part;GO:0044424//intracellular part;GO:0005623//cell;GO:0044446//intracellular organelle part;GO:0043226//organelle;GO:0009536//plastid;GO:0044464//cell part;GO:0043227//membrane-bounded organelle;GO:0043229//intracellular organelle;GO:0043231//intracellular membrane-bounded organelle;GO:0044422//organelle part;GO:0044435//p…	GO:0043169//cation binding;GO:0031420//alkali metal ion binding;GO:0016740//transferase activity;GO:0005488//binding;GO:0043167//ion binding;GO:0016301//kinase activity;GO:0016772//transferase activity, transferring phosphorus-containing groups;GO:0003824//catalytic activity;GO:0046872//metal ion binding	GO:0032787//monocarboxylic acid metabolic process;GO:0044767//single-organism developmental process;GO:0019752//carboxylic acid metabolic process;GO:0007275//multicellular organism development;GO:0006629//lipid metabolic process;GO:0010038//response to metal ion;GO:0032501//multicellular organismal process;GO:0006631//fatty acid metabolic process;GO:0000003//reproduction;GO:0071704//organic subst…
LOC106396986	3.35931	7.33686e-273	1.2732e-270	LOC106396986	NAC domain-containing protein 2-like [Brassica napus]	-	-	-	GO:0005622//intracellular;GO:0043226//organelle;GO:0043229//intracellular organelle;GO:0043231//intracellular membrane-bounded organelle;GO:0005623//cell;GO:0044464//cell part;GO:0043227//membrane-bounded organelle;GO:0044424//intracellular part	GO:0001071//nucleic acid binding transcription factor activity	GO:0044237//cellular metabolic process;GO:0014070//response to organic cyclic compound;GO:0009059//macromolecule biosynthetic process;GO:0019748//secondary metabolic process;GO:0065007//biological regulation;GO:0044707//single-multicellular organism process;GO:0050896//response to stimulus;GO:0050789//regulation of biological process;GO:0044763//single-organism cellular process;GO:0044699//single…
LOC106390860	2.006	1.00974e-05	3.78501e-05	LOC106390860	BnaAnng03670D [Brassica napus]	-	-	-	-	-	-
LOC106437751	2.79008	0.000364672	0.00112388	LOC106437751	PREDICTED: CDT1-like protein a, chloroplastic [Brassica napus]	-	-	-	GO:0005737//cytoplasm;GO:0044464//cell part;GO:0044424//intracellular part;GO:0043227//membrane-bounded organelle;GO:0005623//cell;GO:0044444//cytoplasmic part;GO:0043226//organelle;GO:0009536//plastid;GO:0043231//intracellular membrane-bounded organelle;GO:0043229//intracellular organelle;GO:0005622//intracellular	GO:0003824//catalytic activity;GO:0016772//transferase activity, transferring phosphorus-containing groups;GO:0019899//enzyme binding;GO:0004672//protein kinase activity;GO:0016773//phosphotransferase activity, alcohol group as acceptor;GO:0016740//transferase activity;GO:0016301//kinase activity;GO:0004674//protein serine/threonine kinase activity;GO:0005515//protein binding;GO:0019900//kinase b…	GO:0051186//cofactor metabolic process;GO:0071840//cellular component organization or biogenesis;GO:0044699//single-organism process;GO:0044238//primary metabolic process;GO:0019538//protein metabolic process;GO:0006479//protein methylation;GO:0043933//macromolecular complex subunit organization;GO:0006732//coenzyme metabolic process;GO:0035383//thioester metabolic process;GO:0006637//acyl-CoA me…
LOC106399393	-2.65803	4.5134e-09	2.28071e-08	LOC106399393	PREDICTED: delta-9 desaturase-like 1 protein [Brassica oleracea]	Lipid metabolism;Global and Overview	ko01212//Fatty acid metabolism;ko01040//Biosynthesis of unsaturated fatty acids	K00507	GO:0031224//intrinsic component of membrane;GO:0016020//membrane;GO:0044425//membrane part	GO:0016491//oxidoreductase activity;GO:0016705//oxidoreductase activity, acting on paired donors, with incorporation or reduction of molecular oxygen;GO:0003824//catalytic activity	GO:0008610//lipid biosynthetic process;GO:0006633//fatty acid biosynthetic process;GO:0032787//monocarboxylic acid metabolic process;GO:0006082//organic acid metabolic process;GO:0044763//single-organism cellular process;GO:0072330//monocarboxylic acid biosynthetic process;GO:0006629//lipid metabolic process;GO:0044237//cellular metabolic process;GO:0046394//carboxylic acid biosynthetic process;G…
LOC106438689	2.03656	2.39323e-26	2.67186e-25	LOC106438689	PREDICTED: dormancy-associated protein homolog 3 isoform X2 [Brassica rapa]	-	-	-	-	-	-
LOC106445911	5.34577	4.38939e-09	2.21979e-08	LOC106445911	PREDICTED: two-component response regulator ARR9-like [Brassica napus]	Signal transduction	ko04075//Plant hormone signal transduction	K14492	-	-	-
LOC106397283	2.04731	6.34337e-17	5.0026e-16	BNAC05G31730D	BnaA05g18750D [Brassica napus]	-	-	-	-	-	GO:0009628//response to abiotic stimulus;GO:0006950//response to stress;GO:0006970//response to osmotic stress;GO:0050896//response to stimulus;GO:0006972//hyperosmotic response;GO:0001101//response to acid chemical;GO:0042221//response to chemical
LOC106369841	9.06788	4.45914e-05	0.000155294	LOC106369841	PREDICTED: 12-oxophytodienoate reductase 1-like [Brassica napus]	Lipid metabolism	ko00592//alpha-Linolenic acid metabolism	K05894	-	-	-
LOC106405538	2.7851	9.05838e-07	3.77933e-06	LOC106405538	PREDICTED: probable arabinosyltransferase ARAD1 [Brassica napus]	-	-	-	GO:0031984//organelle subcompartment;GO:0044422//organelle part;GO:0044425//membrane part;GO:0043229//intracellular organelle;GO:0044424//intracellular part;GO:0044446//intracellular organelle part;GO:0005623//cell;GO:0043226//organelle;GO:0016020//membrane;GO:0043231//intracellular membrane-bounded organelle;GO:0043227//membrane-bounded organelle;GO:0044464//cell part;GO:0005622//intracellular;G…	GO:0005488//binding;GO:0016740//transferase activity;GO:0003824//catalytic activity	GO:0044238//primary metabolic process;GO:0009987//cellular process;GO:0005976//polysaccharide metabolic process;GO:0044710//single-organism metabolic process;GO:0044711//single-organism biosynthetic process;GO:0016051//carbohydrate biosynthetic process;GO:0009058//biosynthetic process;GO:0008152//metabolic process;GO:0016043//cellular component organization;GO:0044723//single-organism carbohydrat…
LOC106365032	2.31306	5.14101e-20	4.60936e-19	LOC106365032	PREDICTED: trypsin inhibitor B-like [Brassica napus]	-	-	-	-	-	-
LOC106397759	-4.24736	1.07228e-76	3.25363e-75	LOC106397759	PREDICTED: cytochrome P450 81F1 [Brassica oleracea]	Biosynthesis of other secondary metabolites;Metabolism of terpenoids and polyketides	ko00945//Stilbenoid, diarylheptanoid and gingerol biosynthesis;ko00903//Limonene and pinene degradation	K00517	-	GO:0005488//binding	GO:0044281//small molecule metabolic process;GO:0098542//defense response to other organism;GO:0042742//defense response to bacterium;GO:0001666//response to hypoxia;GO:0044237//cellular metabolic process;GO:0006082//organic acid metabolic process;GO:1901657//glycosyl compound metabolic process;GO:0009058//biosynthetic process;GO:0050896//response to stimulus;GO:0006952//defense response;GO:00097…
LOC106445132	3.48382	1.86298e-41	3.08723e-40	LOC106445132	PREDICTED: protein STRICTOSIDINE SYNTHASE-LIKE 13 [Brassica napus]	-	-	-	-	-	-
LOC106411324	2.61418	1.45288e-61	3.47785e-60	LOC106411324	PREDICTED: GATA transcription factor 8-like [Brassica napus]	-	-	-	GO:0043227//membrane-bounded organelle;GO:0044424//intracellular part;GO:0043231//intracellular membrane-bounded organelle;GO:0043229//intracellular organelle;GO:0044464//cell part;GO:0043226//organelle;GO:0005622//intracellular;GO:0005623//cell	GO:0003676//nucleic acid binding;GO:0046914//transition metal ion binding;GO:0046872//metal ion binding;GO:0043169//cation binding;GO:0005488//binding;GO:0097159//organic cyclic compound binding;GO:1901363//heterocyclic compound binding;GO:0003677//DNA binding;GO:0043167//ion binding	GO:0032501//multicellular organismal process;GO:0050794//regulation of cellular process;GO:0080090//regulation of primary metabolic process;GO:0044699//single-organism process;GO:0048511//rhythmic process;GO:0050789//regulation of biological process;GO:0010468//regulation of gene expression;GO:0044707//single-multicellular organism process;GO:0019219//regulation of nucleobase-containing compound …
XLOC_076758	10.1674	2.40257e-12	1.49866e-11	TPR2	XP_018463942.1 PREDICTED: topless-related protein 2-like [Raphanus sativus]	-	-	-	-	-	-
LOC111202874	-2.44353	1.24645e-237	1.66819e-235	LOC111202874	PREDICTED: B-box zinc finger protein 23-like [Brassica oleracea]	-	-	-	-	-	-
LOC106414092	-3.4361	0.000594535	0.00177457	LOC106414092	BnaC08g40360D [Brassica napus]	-	-	-	GO:0043229//intracellular organelle;GO:0005622//intracellular;GO:0043227//membrane-bounded organelle;GO:0005623//cell;GO:0044424//intracellular part;GO:0044464//cell part;GO:0043231//intracellular membrane-bounded organelle;GO:0043226//organelle	-	-
LOC106424349	4.5812	6.93727e-31	8.90487e-30	LOC106424349	PREDICTED: nuclear transcription factor Y subunit A-9-like [Brassica napus]	-	-	-	-	-	-
LOC106358254	-2.22489	1.61772e-14	1.12738e-13	LOC106358254	PREDICTED: expansin-A11-like [Brassica napus]	-	-	-	GO:0030312//external encapsulating structure;GO:0044464//cell part;GO:0071944//cell periphery;GO:0005623//cell	-	GO:0009653//anatomical structure morphogenesis;GO:0045229//external encapsulating structure organization;GO:0009987//cellular process;GO:0009664//plant-type cell wall organization;GO:0048869//cellular developmental process;GO:0032989//cellular component morphogenesis;GO:0000902//cell morphogenesis;GO:0016043//cellular component organization;GO:0071669//plant-type cell wall organization or biogene…
LOC106358491	-8.04075	0.000207601	0.000662023	LOC106358491	BnaCnng26410D [Brassica napus]	-	-	-	GO:0043231//intracellular membrane-bounded organelle;GO:0005622//intracellular;GO:0005623//cell;GO:0043226//organelle;GO:0044464//cell part;GO:0043229//intracellular organelle;GO:0043227//membrane-bounded organelle;GO:0044424//intracellular part	-	-
LOC106430280	2.05446	1.66698e-52	3.42183e-51	LOC106430280	PREDICTED: HVA22-like protein a [Brassica oleracea]	-	-	-	GO:0044424//intracellular part;GO:0044425//membrane part;GO:0044464//cell part;GO:0005622//intracellular;GO:0031224//intrinsic component of membrane;GO:0043227//membrane-bounded organelle;GO:0043231//intracellular membrane-bounded organelle;GO:0043229//intracellular organelle;GO:0005623//cell;GO:0043226//organelle;GO:0016020//membrane	-	GO:0009628//response to abiotic stimulus;GO:0051704//multi-organism process;GO:0009605//response to external stimulus;GO:0009617//response to bacterium;GO:0001101//response to acid chemical;GO:0006950//response to stress;GO:0006970//response to osmotic stress;GO:0042221//response to chemical;GO:0050896//response to stimulus;GO:1901700//response to oxygen-containing compound;GO:0009607//response t…
LOC106381458	12.321	3.67682e-128	2.02956e-126	LOC106381458	PREDICTED: uncharacterized serine-rich protein C215.13-like [Brassica napus]	-	-	-	-	-	-
LOC106403126	7.69116	0.000361554	0.0011148	LOC106403126	BnaA01g23030D [Brassica napus]	-	-	-	-	-	-
LOC106376975	2.70448	5.69951e-42	9.5702e-41	LOC106376975	BnaA06g32530D [Brassica napus]	-	-	-	-	-	-
LOC106408378	3.32193	0.000138069	0.000451489	LOC106408378	BnaC07g33680D [Brassica napus]	-	-	-	-	-	GO:0033365//protein localization to organelle;GO:0010256//endomembrane system organization;GO:1902580//single-organism cellular localization;GO:0044802//single-organism membrane organization;GO:0090150//establishment of protein localization to membrane;GO:0044763//single-organism cellular process;GO:0044699//single-organism process;GO:0034613//cellular protein localization;GO:1902578//single-orga…
LOC106423300	-5.65344	1.78834e-39	2.83226e-38	LOC106423300	PREDICTED: uncharacterized protein LOC106324233 [Brassica oleracea]	-	-	-	-	-	-
LOC106429748	2.88735	1.29518e-14	9.07355e-14	LOC106429748	PREDICTED: dirigent protein 2-like [Brassica napus]	-	-	-	GO:0005576//extracellular region	-	GO:0006950//response to stress;GO:0050896//response to stimulus
LOC106422926	2.60666	4.99851e-06	1.93484e-05	LOC106422926	PREDICTED: xylosyltransferase 1-like [Brassica napus]	-	-	-	GO:0005623//cell;GO:0043229//intracellular organelle;GO:0044464//cell part;GO:0043226//organelle;GO:0043231//intracellular membrane-bounded organelle;GO:0043227//membrane-bounded organelle;GO:0044424//intracellular part;GO:0005622//intracellular	GO:0016740//transferase activity;GO:0008194//UDP-glycosyltransferase activity;GO:0016757//transferase activity, transferring glycosyl groups;GO:0003824//catalytic activity	GO:0044711//single-organism biosynthetic process;GO:0044699//single-organism process;GO:0009058//biosynthetic process;GO:0008152//metabolic process;GO:0044710//single-organism metabolic process
LOC106422940	3.65208	4.44307e-05	0.000154748	LOC106422940	PREDICTED: protein NETWORKED 3A-like [Brassica napus]	-	-	-	-	-	-
LOC106397757	2.02097	2.67466e-38	4.13255e-37	LOC106397757	PREDICTED: ethylene-responsive transcription factor 2-like [Brassica napus]	Signal transduction	ko04075//Plant hormone signal transduction	K14517	-	-	-
LOC106349709	4.08746	1.74675e-06	7.09271e-06	LOC106349709	Core-2/I-branching beta-1,6-N-acetylglucosaminyltransferase family protein [Arabidopsis thaliana]	-	-	-	-	GO:0016757//transferase activity, transferring glycosyl groups;GO:0016740//transferase activity;GO:0008194//UDP-glycosyltransferase activity;GO:0003824//catalytic activity	-
LOC106426664	3.60486	1.78332e-16	1.37727e-15	LOC106426664	PREDICTED: nucleolin-like [Brassica napus]	-	-	-	-	-	-
LOC106393219	5.2084	2.15288e-56	4.72173e-55	LOC106393219	PREDICTED: cinnamyl alcohol dehydrogenase 8-like [Brassica napus]	Biosynthesis of other secondary metabolites	ko00940//Phenylpropanoid biosynthesis	K00083	-	GO:0046914//transition metal ion binding;GO:0016614//oxidoreductase activity, acting on CH-OH group of donors;GO:0016491//oxidoreductase activity;GO:0003824//catalytic activity;GO:0016616//oxidoreductase activity, acting on the CH-OH group of donors, NAD or NADP as acceptor;GO:0043167//ion binding;GO:0046872//metal ion binding;GO:0043169//cation binding;GO:0005488//binding	GO:0051179//localization;GO:0009058//biosynthetic process;GO:0044249//cellular biosynthetic process;GO:0044711//single-organism biosynthetic process;GO:0046942//carboxylic acid transport;GO:0051234//establishment of localization;GO:0006811//ion transport;GO:0008152//metabolic process;GO:0009607//response to biotic stimulus;GO:0044237//cellular metabolic process;GO:0044765//single-organism transpo…
LOC106444402	7.05889	0.000790634	0.00231515	LOC106444402	PREDICTED: putative glycerol-3-phosphate transporter 4 [Brassica oleracea]	-	-	-	-	-	-
LOC106389196	-8.16323	0.000869319	0.00252839	LOC106389196	PREDICTED: protein DJ-1 homolog A-like [Brassica oleracea]	-	-	-	-	-	-
LOC106414542	-5.29068	3.04626e-14	2.09476e-13	LOC106414542	PREDICTED: ethylene-responsive transcription factor ERF020-like [Brassica rapa]	-	-	-	GO:0044424//intracellular part;GO:0005622//intracellular;GO:0043229//intracellular organelle;GO:0044464//cell part;GO:0043231//intracellular membrane-bounded organelle;GO:0043227//membrane-bounded organelle;GO:0043226//organelle;GO:0005623//cell	GO:1901363//heterocyclic compound binding;GO:0097159//organic cyclic compound binding;GO:0001071//nucleic acid binding transcription factor activity;GO:0003676//nucleic acid binding;GO:0005488//binding	GO:0009987//cellular process;GO:0007154//cell communication;GO:0010468//regulation of gene expression;GO:0034645//cellular macromolecule biosynthetic process;GO:0007165//signal transduction;GO:0044249//cellular biosynthetic process;GO:0009059//macromolecule biosynthetic process;GO:0009719//response to endogenous stimulus;GO:1901576//organic substance biosynthetic process;GO:0044237//cellular meta…
LOC106357412	2.14684	0.000489802	0.00148144	LOC106357412	PREDICTED: transcription factor DIVARICATA-like [Brassica napus]	-	-	-	-	-	-
LOC106357481	2.27141	5.04812e-10	2.72952e-09	LOC106357481	PREDICTED: transcription factor bHLH123-like [Brassica napus]	-	-	-	-	-	-
LOC106429216	2.81117	5.1238e-17	4.05363e-16	LOC106429216	MuDR family transposase [Arabidopsis thaliana]	-	-	-	-	GO:0005488//binding;GO:0097159//organic cyclic compound binding	-
LOC106438940	2.68102	1.10446e-45	2.00116e-44	LOC106438940	PREDICTED: LOB domain-containing protein 41 [Brassica napus]	-	-	-	-	-	GO:0006950//response to stress;GO:0071446//cellular response to salicylic acid stimulus;GO:0009751//response to salicylic acid;GO:0051716//cellular response to stimulus;GO:0014070//response to organic cyclic compound;GO:0008152//metabolic process;GO:0007165//signal transduction;GO:0072593//reactive oxygen species metabolic process;GO:0019222//regulation of metabolic process;GO:0050789//regulation…
LOC106434476	2.25206	1.85005e-13	1.22485e-12	LOC106434476	PREDICTED: F-box protein PP2-A11 [Brassica oleracea]	-	-	-	GO:0044424//intracellular part;GO:0043231//intracellular membrane-bounded organelle;GO:0043226//organelle;GO:0043227//membrane-bounded organelle;GO:0005622//intracellular;GO:0043229//intracellular organelle;GO:0005623//cell;GO:0044464//cell part	GO:0005488//binding	GO:0032446//protein modification by small protein conjugation;GO:0070647//protein modification by small protein conjugation or removal;GO:0044237//cellular metabolic process;GO:0006464//cellular protein modification process;GO:0019538//protein metabolic process;GO:0044238//primary metabolic process;GO:0044260//cellular macromolecule metabolic process;GO:0036211//protein modification process;GO:00…
LOC106444492	2.11834	8.51242e-09	4.2203e-08	LOC106444492	PREDICTED: 14 kDa proline-rich protein DC2.15 [Brassica napus]	-	-	-	-	GO:0005488//binding	GO:0009791//post-embryonic development;GO:0051179//localization;GO:0032502//developmental process;GO:0009653//anatomical structure morphogenesis;GO:1902578//single-organism localization;GO:0044767//single-organism developmental process;GO:0044707//single-multicellular organism process;GO:0009886//post-embryonic morphogenesis;GO:0007275//multicellular organism development;GO:0051234//establishment…
LOC106371281	3.12961	4.45677e-186	4.06334e-184	LOC106371281	PREDICTED: auxin-responsive protein SAUR32-like [Brassica rapa]	Signal transduction	ko04075//Plant hormone signal transduction	K14488	-	-	-
LOC106397499	10.8714	3.31369e-19	2.88493e-18	LOC106397499	PREDICTED: isopentenyl-diphosphate Delta-isomerase II, chloroplastic-like isoform X2 [Brassica napus]	Metabolism of terpenoids and polyketides	ko00900//Terpenoid backbone biosynthesis	K01823	-	-	-
LOC106346971	2.36075	8.46991e-13	5.41809e-12	LOC106346971	PREDICTED: probable galacturonosyltransferase-like 1 [Brassica napus]	-	-	-	-	-	-
LOC106422079	2.98297	8.80876e-103	3.76655e-101	LOC106422079	PREDICTED: 21 kDa protein-like [Brassica napus]	-	-	-	-	-	-
LOC106442077	-5.27342	4.36524e-18	3.61692e-17	LOC106442077	BnaA03g27570D [Brassica napus]	-	-	-	-	-	-
LOC106435884	2.72351	6.04136e-215	6.95279e-213	LOC106435884	BnaCnng03810D [Brassica napus]	-	-	-	-	-	-
LOC106410606	2.72583	6.85662e-05	0.000232752	LOC106410606	PREDICTED: ammonium transporter 2 [Brassica oleracea]	-	-	-	GO:0005623//cell;GO:0044425//membrane part;GO:0005911//cell-cell junction;GO:0016020//membrane;GO:0044464//cell part;GO:0044424//intracellular part;GO:0030054//cell junction;GO:0005622//intracellular;GO:0031224//intrinsic component of membrane	GO:0022804//active transmembrane transporter activity;GO:0008324//cation transmembrane transporter activity;GO:0022857//transmembrane transporter activity;GO:0015291//secondary active transmembrane transporter activity;GO:0022892//substrate-specific transporter activity;GO:0015077//monovalent inorganic cation transmembrane transporter activity;GO:0015075//ion transmembrane transporter activity;GO…	GO:0050896//response to stimulus;GO:0006811//ion transport;GO:0072593//reactive oxygen species metabolic process;GO:1901700//response to oxygen-containing compound;GO:0034613//cellular protein localization;GO:0009719//response to endogenous stimulus;GO:0045087//innate immune response;GO:0002376//immune system process;GO:0044700//single organism signaling;GO:0009987//cellular process;GO:0031668//c…
LOC106451376	-2.04477	3.79595e-25	4.07755e-24	LOC106451376	PREDICTED: ethylene-responsive transcription factor 15 [Brassica napus]	Signal transduction	ko04075//Plant hormone signal transduction	K14516	GO:0005737//cytoplasm;GO:0043226//organelle;GO:0043229//intracellular organelle;GO:0005623//cell;GO:0043227//membrane-bounded organelle;GO:0044424//intracellular part;GO:0005622//intracellular;GO:0044444//cytoplasmic part;GO:0043231//intracellular membrane-bounded organelle;GO:0009536//plastid;GO:0044464//cell part	GO:0005488//binding;GO:1901363//heterocyclic compound binding;GO:0003676//nucleic acid binding;GO:0097159//organic cyclic compound binding;GO:0001071//nucleic acid binding transcription factor activity	GO:0044249//cellular biosynthetic process;GO:0010468//regulation of gene expression;GO:0044699//single-organism process;GO:1901576//organic substance biosynthetic process;GO:0071704//organic substance metabolic process;GO:0007165//signal transduction;GO:0042221//response to chemical;GO:0043170//macromolecule metabolic process;GO:0044260//cellular macromolecule metabolic process;GO:0065007//biolog…
LOC106361656	3.56743	3.38213e-23	3.39988e-22	LOC106361656	PREDICTED: ER lumen protein-retaining receptor A [Brassica napus]	-	-	-	GO:0043231//intracellular membrane-bounded organelle;GO:0044464//cell part;GO:0005737//cytoplasm;GO:0031975//envelope;GO:0009536//plastid;GO:0044422//organelle part;GO:0016020//membrane;GO:0044424//intracellular part;GO:0044446//intracellular organelle part;GO:0005623//cell;GO:0043229//intracellular organelle;GO:0044435//plastid part;GO:0031967//organelle envelope;GO:0031224//intrinsic component …	GO:0005048//signal sequence binding;GO:1901363//heterocyclic compound binding;GO:0042277//peptide binding;GO:0005488//binding;GO:0036094//small molecule binding;GO:0097159//organic cyclic compound binding;GO:0032549//ribonucleoside binding;GO:0001883//purine nucleoside binding;GO:0001882//nucleoside binding;GO:0097367//carbohydrate derivative binding;GO:0046923//ER retention sequence binding;GO:0…	GO:0051641//cellular localization;GO:0044237//cellular metabolic process;GO:0051235//maintenance of location;GO:0006972//hyperosmotic response;GO:0070972//protein localization to endoplasmic reticulum;GO:0042221//response to chemical;GO:0044267//cellular protein metabolic process;GO:1902578//single-organism localization;GO:0019538//protein metabolic process;GO:0034613//cellular protein localizati…
LOC111213131	2.45164	1.43434e-220	1.75259e-218	LOC111213131	PREDICTED: chaperone protein ClpB1-like [Brassica napus]	-	-	-	-	-	-
LOC106404606	3.99354	2.36916e-06	9.47258e-06	LOC106404606	PREDICTED: ethylene-responsive transcription factor ERF105-like [Brassica napus]	-	-	-	-	-	-
LOC106425689	-3.23133	1.16146e-06	4.80046e-06	LOC106425689	PREDICTED: non-structural maintenance of chromosomes element 1 homolog [Brassica napus]	-	-	-	-	-	-
LOC106435471	8.40939	0.000517182	0.0015576	LOC106435471	PREDICTED: 5'-adenylylsulfate reductase-like 5 [Brassica napus]	-	-	-	-	-	GO:0065008//regulation of biological quality;GO:0065007//biological regulation;GO:0009987//cellular process;GO:0042592//homeostatic process;GO:0019725//cellular homeostasis;GO:0044699//single-organism process;GO:0044763//single-organism cellular process
LOC106432191	2.13124	0.000190815	0.000611702	BNAC09G49460D	maternal effect embryo arrest 60 [Arabidopsis thaliana]	-	-	-	-	-	GO:0044699//single-organism process;GO:0006793//phosphorus metabolic process;GO:0000003//reproduction;GO:0044238//primary metabolic process;GO:0032502//developmental process;GO:0044249//cellular biosynthetic process;GO:0003006//developmental process involved in reproduction;GO:0071704//organic substance metabolic process;GO:0006796//phosphate-containing compound metabolic process;GO:0008152//meta…
LOC111207708	-3.35755	0.00050401	0.00152167	LOC111207708	BnaA05g20070D [Brassica napus]	-	-	-	-	-	-
LOC106415152	-3.18982	1.59171e-07	7.11941e-07	LOC106415152	PREDICTED: ABC transporter B family member 22-like [Brassica napus]	Membrane transport	ko02010//ABC transporters	K05658	-	-	-
XLOC_047048	2.58821	1.93593e-06	7.82264e-06	GLN2	-	Carbohydrate metabolism;Energy metabolism;Amino acid metabolism;Global and Overview	ko01230//Biosynthesis of amino acids;ko01100//Metabolic pathways;ko00630//Glyoxylate and dicarboxylate metabolism;ko00250//Alanine, aspartate and glutamate metabolism;ko00910//Nitrogen metabolism;ko00220//Arginine biosynthesis;ko01120//Microbial metabolism in diverse environments	K01915	-	-	-
XLOC_005249	-5.37697	3.83047e-16	2.90856e-15	-	CDY40759.1 BnaAnng06220D [Brassica napus]	-	-	-	-	-	-
LOC106432492	9.70851	1.04109e-05	3.8961e-05	LOC106432492	PREDICTED: auxin-responsive protein SAUR21-like [Brassica napus]	Signal transduction	ko04075//Plant hormone signal transduction	K14488	-	-	-
LOC106353836	4.38606	1.17285e-22	1.15746e-21	LOC106353836	PREDICTED: DNA-directed RNA polymerase 1, mitochondrial-like [Brassica napus]	-	-	-	GO:0005623//cell;GO:0044424//intracellular part;GO:0043231//intracellular membrane-bounded organelle;GO:0043227//membrane-bounded organelle;GO:0005622//intracellular;GO:0043226//organelle;GO:0043229//intracellular organelle;GO:0044464//cell part	GO:0016779//nucleotidyltransferase activity;GO:0016740//transferase activity;GO:0016772//transferase activity, transferring phosphorus-containing groups;GO:0003676//nucleic acid binding;GO:0003824//catalytic activity;GO:0097159//organic cyclic compound binding;GO:0034062//RNA polymerase activity;GO:1901363//heterocyclic compound binding;GO:0005488//binding	GO:0044249//cellular biosynthetic process;GO:0000904//cell morphogenesis involved in differentiation;GO:0071704//organic substance metabolic process;GO:1901576//organic substance biosynthetic process;GO:0048856//anatomical structure development;GO:0044763//single-organism cellular process;GO:0022414//reproductive process;GO:0008152//metabolic process;GO:0044237//cellular metabolic process;GO:0048…
LOC106434439	2.12676	4.33374e-29	5.26284e-28	LOC106434439	PREDICTED: heptahelical transmembrane protein 2 [Brassica napus]	-	-	-	-	-	-
LOC106363681	3.23589	3.37327e-06	1.32743e-05	LOC106363681	PREDICTED: chaperone protein ClpB 1-like [Brassica napus]	-	-	-	GO:0031967//organelle envelope;GO:0031975//envelope;GO:0044435//plastid part;GO:0005622//intracellular;GO:0044464//cell part;GO:0044444//cytoplasmic part;GO:0043231//intracellular membrane-bounded organelle;GO:0005737//cytoplasm;GO:0009526//plastid envelope;GO:0044446//intracellular organelle part;GO:0043229//intracellular organelle;GO:0043227//membrane-bounded organelle;GO:0005623//cell;GO:00095…	GO:0016787//hydrolase activity;GO:0097367//carbohydrate derivative binding;GO:0001883//purine nucleoside binding;GO:0032550//purine ribonucleoside binding;GO:0036094//small molecule binding;GO:0017111//nucleoside-triphosphatase activity;GO:0016462//pyrophosphatase activity;GO:0032549//ribonucleoside binding;GO:0001882//nucleoside binding;GO:0003824//catalytic activity;GO:0016817//hydrolase activi…	GO:0042221//response to chemical;GO:0043170//macromolecule metabolic process;GO:0000302//response to reactive oxygen species;GO:0006508//proteolysis;GO:0044267//cellular protein metabolic process;GO:0008152//metabolic process;GO:0044238//primary metabolic process;GO:0009642//response to light intensity;GO:0009628//response to abiotic stimulus;GO:0019538//protein metabolic process;GO:0006979//resp…
LOC106438191	2.04891	2.1725e-16	1.67182e-15	LOC106438191	PREDICTED: basic blue protein [Brassica rapa]	-	-	-	GO:0016020//membrane;GO:0031012//extracellular matrix;GO:0005576//extracellular region	GO:0005488//binding;GO:0046872//metal ion binding;GO:0043167//ion binding;GO:0046914//transition metal ion binding;GO:0043169//cation binding	GO:0044238//primary metabolic process;GO:0050793//regulation of developmental process;GO:0044237//cellular metabolic process;GO:0044763//single-organism cellular process;GO:0009743//response to carbohydrate;GO:0009416//response to light stimulus;GO:0043412//macromolecule modification;GO:0032446//protein modification by small protein conjugation;GO:0044710//single-organism metabolic process;GO:004…
LOC106452950	2.47805	1.00122e-06	4.16107e-06	LOC106452950	PREDICTED: palmitoyl-protein thioesterase 3-like [Brassica napus]	Lipid metabolism;Global and Overview	ko01212//Fatty acid metabolism;ko00062//Fatty acid elongation	K01074	GO:0043226//organelle;GO:0043229//intracellular organelle;GO:0043231//intracellular membrane-bounded organelle;GO:0009536//plastid;GO:0044444//cytoplasmic part;GO:0005737//cytoplasm;GO:0005623//cell;GO:0005622//intracellular;GO:0044424//intracellular part;GO:0043227//membrane-bounded organelle;GO:0044464//cell part	GO:0016790//thiolester hydrolase activity;GO:0003824//catalytic activity;GO:0016787//hydrolase activity;GO:0016788//hydrolase activity, acting on ester bonds	GO:0019538//protein metabolic process;GO:0043170//macromolecule metabolic process;GO:0036211//protein modification process;GO:0043412//macromolecule modification;GO:0008152//metabolic process;GO:0098732//macromolecule deacylation;GO:0044238//primary metabolic process;GO:0071704//organic substance metabolic process
LOC106431081	3.28417	0.000866823	0.00252247	LOC106431081	S-adenosyl-L-methionine-dependent methyltransferases superfamily protein [Arabidopsis thaliana]	-	-	-	GO:0044444//cytoplasmic part;GO:0043226//organelle;GO:0044424//intracellular part;GO:0005623//cell;GO:0005622//intracellular;GO:0043231//intracellular membrane-bounded organelle;GO:0043227//membrane-bounded organelle;GO:0044464//cell part;GO:0043229//intracellular organelle;GO:0005737//cytoplasm	-	GO:0009404//toxin metabolic process;GO:0019748//secondary metabolic process;GO:0010035//response to inorganic substance;GO:0014070//response to organic cyclic compound;GO:0042221//response to chemical;GO:0010038//response to metal ion;GO:0050896//response to stimulus;GO:0010033//response to organic substance;GO:0044710//single-organism metabolic process;GO:0008152//metabolic process;GO:0044699//s…
LOC106445885	9.62571	8.76012e-05	0.000293714	LOC106445885	PREDICTED: non-specific lipid-transfer protein 2-like [Brassica rapa]	-	-	-	-	GO:0005488//binding	GO:0050789//regulation of biological process;GO:0031323//regulation of cellular metabolic process;GO:0019219//regulation of nucleobase-containing compound metabolic process;GO:0051252//regulation of RNA metabolic process;GO:2000112//regulation of cellular macromolecule biosynthetic process;GO:0080090//regulation of primary metabolic process;GO:0044699//single-organism process;GO:0051171//regulati…
LOC106381581	-2.21125	1.14819e-16	8.96437e-16	LOC106381581	BnaC09g23130D [Brassica napus]	-	-	-	-	-	-
LOC111213592	3.1062	2.0418e-07	9.04353e-07	LOC111213592	PREDICTED: 36.4 kDa proline-rich protein [Brassica rapa]	-	-	-	-	GO:0005488//binding	-
XLOC_053979	-2.50901	1.11907e-06	4.63194e-06	GSO2	CDY41700.1 BnaA09g15280D [Brassica napus]	-	-	-	-	-	-
LOC106429140	-2.19452	2.4578e-91	9.19121e-90	LOC106429140	PREDICTED: lysine histidine transporter 1 [Brassica napus]	-	-	-	GO:0005623//cell;GO:0031224//intrinsic component of membrane;GO:0044424//intracellular part;GO:0016020//membrane;GO:0044464//cell part;GO:0005622//intracellular;GO:0044425//membrane part	GO:0022892//substrate-specific transporter activity;GO:0005342//organic acid transmembrane transporter activity;GO:0015075//ion transmembrane transporter activity;GO:0015291//secondary active transmembrane transporter activity;GO:0022804//active transmembrane transporter activity;GO:0046943//carboxylic acid transmembrane transporter activity;GO:0022857//transmembrane transporter activity;GO:00085…	GO:0046942//carboxylic acid transport;GO:1902578//single-organism localization;GO:0044699//single-organism process;GO:0044237//cellular metabolic process;GO:0015672//monovalent inorganic cation transport;GO:0015748//organophosphate ester transport;GO:0015711//organic anion transport;GO:0010941//regulation of cell death;GO:0006811//ion transport;GO:0009058//biosynthetic process;GO:1902582//single-…
LOC106450744	4.39429	0	0	LOC106450744	PREDICTED: CSC1-like protein At1g11960 [Brassica oleracea]	-	-	-	-	-	-
LOC111206097	3.05967	7.37242e-26	8.10882e-25	LOC111206097	PREDICTED: probable disease resistance protein At5g66900 [Brassica rapa]	-	-	-	GO:0043231//intracellular membrane-bounded organelle;GO:0043227//membrane-bounded organelle;GO:0043226//organelle;GO:0043229//intracellular organelle;GO:0044464//cell part;GO:0005622//intracellular;GO:0005623//cell;GO:0044424//intracellular part	-	GO:0006950//response to stress;GO:0050896//response to stimulus
XLOC_005157	-4.41181	1.11981e-09	5.90718e-09	-	CDX80872.1 BnaC03g01260D [Brassica napus]	-	-	-	-	-	-
LOC106407658	-3.63364	1.53555e-15	1.13203e-14	LOC106407658	BnaA03g51910D [Brassica napus]	-	-	-	-	-	-
LOC106385334	9.51833	1.79684e-20	1.64385e-19	LOC106385334	PREDICTED: heat shock 70 kDa protein 10, mitochondrial [Brassica napus]	Transcription;Folding, sorting and degradation;Transport and catabolism	ko04141//Protein processing in endoplasmic reticulum;ko03040//Spliceosome;ko04144//Endocytosis	K03283	GO:0044429//mitochondrial part;GO:0044464//cell part;GO:0043229//intracellular organelle;GO:0005737//cytoplasm;GO:0031090//organelle membrane;GO:0043231//intracellular membrane-bounded organelle;GO:0071944//cell periphery;GO:0005622//intracellular;GO:0009536//plastid;GO:0044446//intracellular organelle part;GO:0016020//membrane;GO:0043227//membrane-bounded organelle;GO:0043226//organelle;GO:00303…	GO:0005488//binding;GO:0032549//ribonucleoside binding;GO:0032550//purine ribonucleoside binding;GO:0001882//nucleoside binding;GO:0001883//purine nucleoside binding;GO:0036094//small molecule binding;GO:1901363//heterocyclic compound binding;GO:0097367//carbohydrate derivative binding;GO:0097159//organic cyclic compound binding;GO:0005515//protein binding	GO:0019752//carboxylic acid metabolic process;GO:0032787//monocarboxylic acid metabolic process;GO:0051707//response to other organism;GO:0043207//response to external biotic stimulus;GO:0009607//response to biotic stimulus;GO:0019538//protein metabolic process;GO:0006979//response to oxidative stress;GO:0006089//lactate metabolic process;GO:1901700//response to oxygen-containing compound;GO:0044…
LOC106437827	3.0282	2.19503e-07	9.69164e-07	LOC106437827	BnaA03g15930D [Brassica napus]	-	-	-	-	-	-
LOC106380075	5.78136	5.12591e-11	2.95865e-10	LOC106380075	PREDICTED: B3 domain-containing protein At5g25470-like [Brassica oleracea]	-	-	-	GO:0044464//cell part;GO:0043226//organelle;GO:0044424//intracellular part;GO:0043229//intracellular organelle;GO:0043231//intracellular membrane-bounded organelle;GO:0005623//cell;GO:0005622//intracellular;GO:0043227//membrane-bounded organelle	-	GO:0050789//regulation of biological process;GO:0009653//anatomical structure morphogenesis;GO:0090304//nucleic acid metabolic process;GO:0002376//immune system process;GO:0010468//regulation of gene expression;GO:0016458//gene silencing;GO:0044238//primary metabolic process;GO:0044699//single-organism process;GO:0044707//single-multicellular organism process;GO:0043331//response to dsRNA;GO:0006…
XLOC_088353	-2.21883	0.000786172	0.00230331	TWN2	XP_013604651.1 PREDICTED: valine--tRNA ligase-like [Brassica oleracea]	Translation	ko00970//Aminoacyl-tRNA biosynthesis	K01873	-	-	-
LOC106367632	2.1302	9.74484e-15	6.87426e-14	LOC106367632	PREDICTED: potassium channel KAT1-like isoform X3 [Brassica napus]	-	-	-	-	-	-
LOC106420215	2.07494	1.18812e-182	1.05218e-180	LOC106420215	PREDICTED: L-ascorbate peroxidase 1, cytosolic [Brassica rapa]	Carbohydrate metabolism;Metabolism of other amino acids	ko00480//Glutathione metabolism;ko00053//Ascorbate and aldarate metabolism	K00434	GO:0043231//intracellular membrane-bounded organelle;GO:0044464//cell part;GO:0005622//intracellular;GO:0043226//organelle;GO:0005623//cell;GO:0030312//external encapsulating structure;GO:0009536//plastid;GO:0044422//organelle part;GO:0016020//membrane;GO:0005911//cell-cell junction;GO:0005737//cytoplasm;GO:0044435//plastid part;GO:0071944//cell periphery;GO:0009532//plastid stroma;GO:0044444//cy…	GO:0003824//catalytic activity;GO:1901363//heterocyclic compound binding;GO:0043169//cation binding;GO:0005488//binding;GO:0046906//tetrapyrrole binding;GO:0016209//antioxidant activity;GO:0016684//oxidoreductase activity, acting on peroxide as acceptor;GO:0043167//ion binding;GO:0004601//peroxidase activity;GO:0016491//oxidoreductase activity;GO:0097159//organic cyclic compound binding	GO:0005996//monosaccharide metabolic process;GO:0009416//response to light stimulus;GO:0006575//cellular modified amino acid metabolic process;GO:0030163//protein catabolic process;GO:0043170//macromolecule metabolic process;GO:0010035//response to inorganic substance;GO:0009987//cellular process;GO:1901576//organic substance biosynthetic process;GO:0009628//response to abiotic stimulus;GO:004362…
LOC106370611	9.25267	3.83369e-12	2.36764e-11	LOC106370611	PREDICTED: serine/threonine-protein kinase SRK2E [Brassica rapa]	Signal transduction	ko04075//Plant hormone signal transduction	K14498	GO:0005622//intracellular;GO:0044464//cell part;GO:0044444//cytoplasmic part;GO:0043227//membrane-bounded organelle;GO:0043231//intracellular membrane-bounded organelle;GO:0044424//intracellular part;GO:0005737//cytoplasm;GO:0043226//organelle;GO:0005623//cell;GO:0043229//intracellular organelle	GO:0005488//binding;GO:0016773//phosphotransferase activity, alcohol group as acceptor;GO:0003824//catalytic activity;GO:0016301//kinase activity;GO:0004672//protein kinase activity;GO:0016740//transferase activity;GO:0016772//transferase activity, transferring phosphorus-containing groups;GO:0004674//protein serine/threonine kinase activity	GO:0072593//reactive oxygen species metabolic process;GO:0009311//oligosaccharide metabolic process;GO:0007275//multicellular organism development;GO:0051707//response to other organism;GO:0071495//cellular response to endogenous stimulus;GO:0071310//cellular response to organic substance;GO:0005984//disaccharide metabolic process;GO:0046486//glycerolipid metabolic process;GO:0032501//multicellul…
LOC106372620	-10.7228	6.94649e-08	3.20735e-07	LOC106372620	PREDICTED: dnaJ protein P58IPK homolog [Brassica rapa]	Folding, sorting and degradation	ko04141//Protein processing in endoplasmic reticulum	K09523	GO:0044446//intracellular organelle part;GO:0043231//intracellular membrane-bounded organelle;GO:0005623//cell;GO:0005737//cytoplasm;GO:0005783//endoplasmic reticulum;GO:0012505//endomembrane system;GO:0043226//organelle;GO:0043229//intracellular organelle;GO:0044444//cytoplasmic part;GO:0044422//organelle part;GO:0044424//intracellular part;GO:0005622//intracellular;GO:0044432//endoplasmic retic…	-	GO:0065008//regulation of biological quality;GO:0051716//cellular response to stimulus;GO:0071704//organic substance metabolic process;GO:0051704//multi-organism process;GO:0051817//modification of morphology or physiology of other organism involved in symbiotic interaction;GO:0006950//response to stress;GO:0044403//symbiosis, encompassing mutualism through parasitism;GO:0044238//primary metaboli…
LOC106345994	2.01126	4.00823e-198	4.06205e-196	LOC106345994	PREDICTED: glucan endo-1,3-beta-glucosidase 12-like [Brassica napus]	-	-	-	-	-	-
LOC106394403	-2.37038	1.83619e-159	1.33142e-157	LOC106394403	Leucine carboxyl methyltransferase [Arabidopsis thaliana]	-	-	-	-	GO:0016741//transferase activity, transferring one-carbon groups;GO:0016740//transferase activity;GO:0003824//catalytic activity	GO:0008152//metabolic process
LOC106415722	3.09498	4.85766e-299	1.0334e-296	LOC106415722	PREDICTED: transcription factor ABA-INDUCIBLE bHLH-TYPE-like [Brassica napus]	-	-	-	GO:0043227//membrane-bounded organelle;GO:0043226//organelle;GO:0043229//intracellular organelle;GO:0044464//cell part;GO:0043231//intracellular membrane-bounded organelle;GO:0005623//cell;GO:0005622//intracellular;GO:0044424//intracellular part	GO:0001071//nucleic acid binding transcription factor activity;GO:1901363//heterocyclic compound binding;GO:0097159//organic cyclic compound binding;GO:0003676//nucleic acid binding;GO:0005488//binding	GO:0034613//cellular protein localization;GO:0032787//monocarboxylic acid metabolic process;GO:0044710//single-organism metabolic process;GO:0009987//cellular process;GO:0044249//cellular biosynthetic process;GO:0007165//signal transduction;GO:0006886//intracellular protein transport;GO:0051649//establishment of localization in cell;GO:0019222//regulation of metabolic process;GO:0034645//cellular…
LOC106445467	5.52356	4.13422e-23	4.14404e-22	LOC106445467	PREDICTED: F-box protein SKIP5-like [Brassica napus]	-	-	-	GO:0043227//membrane-bounded organelle;GO:0005622//intracellular;GO:0043226//organelle;GO:0005623//cell;GO:0043231//intracellular membrane-bounded organelle;GO:0043229//intracellular organelle;GO:0044464//cell part;GO:0044424//intracellular part	-	GO:0009987//cellular process;GO:0006464//cellular protein modification process;GO:0044267//cellular protein metabolic process;GO:0008152//metabolic process;GO:0043170//macromolecule metabolic process;GO:0043412//macromolecule modification;GO:0044260//cellular macromolecule metabolic process;GO:0044237//cellular metabolic process;GO:0036211//protein modification process;GO:0044238//primary metabol…
LOC106428595	2.71303	3.60388e-88	1.29202e-86	LOC106428595	PREDICTED: probable monodehydroascorbate reductase, cytoplasmic isoform 4 [Brassica napus]	Carbohydrate metabolism	ko00053//Ascorbate and aldarate metabolism	K08232	-	-	-
LOC106417638	-2.11829	3.0352e-14	2.08734e-13	BNAC01G08560D	BnaC03g68210D [Brassica napus]	-	-	-	-	-	-
LOC106366241	-8.80305	8.39961e-05	0.000282092	LOC106366241	PREDICTED: ultraviolet-B receptor UVR8-like [Brassica napus]	-	-	-	GO:0043227//membrane-bounded organelle;GO:0005737//cytoplasm;GO:0044464//cell part;GO:0043229//intracellular organelle;GO:0005623//cell;GO:0044424//intracellular part;GO:0043231//intracellular membrane-bounded organelle;GO:0043226//organelle;GO:0032991//macromolecular complex;GO:0005622//intracellular;GO:0044444//cytoplasmic part	GO:0046983//protein dimerization activity;GO:0005488//binding;GO:0060089//molecular transducer activity;GO:0004871//signal transducer activity;GO:0004872//receptor activity;GO:0005515//protein binding;GO:0038023//signaling receptor activity	GO:0019318//hexose metabolic process;GO:0071704//organic substance metabolic process;GO:0005996//monosaccharide metabolic process;GO:0043412//macromolecule modification;GO:0006006//glucose metabolic process;GO:0009416//response to light stimulus;GO:0065007//biological regulation;GO:0044267//cellular protein metabolic process;GO:0051336//regulation of hydrolase activity;GO:0050790//regulation of c…
LOC106360972	2.41779	0	0	LOC106360972	BnaA09g23020D [Brassica napus]	-	-	-	-	-	-
LOC106379926	-2.11871	1.20607e-11	7.23162e-11	LOC106379926	PREDICTED: 14 kDa proline-rich protein DC2.15 [Brassica oleracea]	-	-	-	-	-	-
LOC106390590	3.82782	1.71727e-08	8.31478e-08	LOC106390590	PREDICTED: zinc finger protein JACKDAW isoform X2 [Brassica napus]	-	-	-	-	-	-
LOC106444521	-2.57046	3.04532e-05	0.000108143	LOC106444521	PREDICTED: zinc finger protein ZAT9-like [Brassica rapa]	-	-	-	GO:0005622//intracellular;GO:0043231//intracellular membrane-bounded organelle;GO:0043226//organelle;GO:0043229//intracellular organelle;GO:0044424//intracellular part;GO:0044464//cell part;GO:0005623//cell;GO:0043227//membrane-bounded organelle	GO:0046914//transition metal ion binding;GO:0046872//metal ion binding;GO:0043169//cation binding;GO:0005488//binding;GO:0043167//ion binding;GO:0001071//nucleic acid binding transcription factor activity	GO:0010468//regulation of gene expression;GO:0065007//biological regulation;GO:0050789//regulation of biological process;GO:0019222//regulation of metabolic process;GO:0060255//regulation of macromolecule metabolic process
XLOC_074876	2.71425	2.06234e-60	4.84811e-59	-	XP_013750133.1 PREDICTED: uncharacterized protein LOC106452530 [Brassica napus]	-	-	-	-	-	-
LOC111198176	4.35271	1.29839e-26	1.46352e-25	LOC111198176	BnaC05g37810D [Brassica napus]	-	-	-	-	GO:0051020//GTPase binding;GO:0019899//enzyme binding;GO:0031267//small GTPase binding;GO:0005488//binding;GO:0005515//protein binding;GO:0017016//Ras GTPase binding	GO:0008152//metabolic process;GO:0006464//cellular protein modification process;GO:0009987//cellular process;GO:0043412//macromolecule modification;GO:0019538//protein metabolic process;GO:0044238//primary metabolic process;GO:0043170//macromolecule metabolic process;GO:0044260//cellular macromolecule metabolic process;GO:0071704//organic substance metabolic process;GO:0036211//protein modificati…
LOC106365141	4.30743	0.000139641	0.000456271	LOC106365141	PREDICTED: peroxidase 18 [Brassica napus]	Biosynthesis of other secondary metabolites	ko00940//Phenylpropanoid biosynthesis	K00430	-	GO:0016209//antioxidant activity;GO:1901363//heterocyclic compound binding;GO:0005488//binding;GO:0046906//tetrapyrrole binding;GO:0043167//ion binding;GO:0043169//cation binding;GO:0097159//organic cyclic compound binding	GO:0008152//metabolic process;GO:0009987//cellular process;GO:0044710//single-organism metabolic process;GO:0042743//hydrogen peroxide metabolic process;GO:0044237//cellular metabolic process;GO:0006950//response to stress;GO:0050896//response to stimulus;GO:0072593//reactive oxygen species metabolic process;GO:0044699//single-organism process
LOC106410903	14.6013	0	0	LOC106410903	PREDICTED: probable WRKY transcription factor 33 [Brassica napus]	Environmental adaptation	ko04626//Plant-pathogen interaction	K13424	-	-	-
XLOC_015584	-3.44781	2.79968e-17	2.24297e-16	-	CDY30831.1 BnaC05g22070D [Brassica napus]	-	-	-	-	-	-
LOC106350090	-9.12928	0.000107198	0.0003555	LOC106350090	PREDICTED: auxilin-related protein 1-like [Brassica napus]	-	-	-	-	-	-
LOC106356111	2.37346	8.84097e-13	5.6461e-12	LOC106356111	PREDICTED: expansin-A16-like [Brassica napus]	-	-	-	GO:0071944//cell periphery;GO:0030312//external encapsulating structure;GO:0044464//cell part;GO:0005623//cell	-	GO:0000902//cell morphogenesis;GO:0071840//cellular component organization or biogenesis;GO:0071669//plant-type cell wall organization or biogenesis;GO:0042545//cell wall modification;GO:0016043//cellular component organization;GO:0009987//cellular process;GO:0032502//developmental process;GO:0032989//cellular component morphogenesis;GO:0045229//external encapsulating structure organization;GO:00…
LOC106436699	3.31887	5.10341e-225	6.43956e-223	LOC106436699	PREDICTED: dnaJ homolog subfamily B member 13 [Brassica oleracea]	-	-	-	-	GO:0005488//binding;GO:0005515//protein binding	GO:0009642//response to light intensity;GO:0050896//response to stimulus;GO:1901700//response to oxygen-containing compound;GO:0042221//response to chemical;GO:0009416//response to light stimulus;GO:0009314//response to radiation;GO:0009628//response to abiotic stimulus;GO:0044260//cellular macromolecule metabolic process;GO:0044237//cellular metabolic process;GO:0044238//primary metabolic proces…
LOC106358469	2.33324	5.58443e-176	4.67223e-174	LOC106358469	PREDICTED: calcium-dependent protein kinase 28 [Brassica napus]	Environmental adaptation	ko04626//Plant-pathogen interaction	K13412	GO:0005623//cell;GO:0016020//membrane;GO:0005737//cytoplasm;GO:0043226//organelle;GO:0044464//cell part;GO:0044424//intracellular part;GO:0043227//membrane-bounded organelle;GO:0044444//cytoplasmic part;GO:0009536//plastid;GO:0005622//intracellular;GO:0043231//intracellular membrane-bounded organelle;GO:0043229//intracellular organelle	GO:0043169//cation binding;GO:0016773//phosphotransferase activity, alcohol group as acceptor;GO:0003824//catalytic activity;GO:0043167//ion binding;GO:0001883//purine nucleoside binding;GO:0001882//nucleoside binding;GO:0032550//purine ribonucleoside binding;GO:0016740//transferase activity;GO:0046872//metal ion binding;GO:0004674//protein serine/threonine kinase activity;GO:0005488//binding;GO:…	GO:0036211//protein modification process;GO:0044238//primary metabolic process;GO:0044260//cellular macromolecule metabolic process;GO:0043170//macromolecule metabolic process;GO:0006793//phosphorus metabolic process;GO:0009719//response to endogenous stimulus;GO:0042221//response to chemical;GO:0050896//response to stimulus;GO:1901698//response to nitrogen compound;GO:0006464//cellular protein m…
LOC106371565	2.46387	9.32065e-35	1.32872e-33	LOC106371565	PREDICTED: F-box protein SKIP1-like [Brassica napus]	-	-	-	GO:0005622//intracellular;GO:0043234//protein complex;GO:0000151//ubiquitin ligase complex;GO:0044464//cell part;GO:0032991//macromolecular complex;GO:0044424//intracellular part;GO:0031461//cullin-RING ubiquitin ligase complex;GO:1990234//transferase complex;GO:0005623//cell;GO:1902494//catalytic complex	GO:0005488//binding	GO:0071704//organic substance metabolic process;GO:0032446//protein modification by small protein conjugation;GO:0044237//cellular metabolic process;GO:0043412//macromolecule modification;GO:0044238//primary metabolic process;GO:0043170//macromolecule metabolic process;GO:0007154//cell communication;GO:0051716//cellular response to stimulus;GO:0044700//single organism signaling;GO:0044267//cellul…
LOC106433071	7.98489	4.58185e-05	0.000159344	LOC106433071	PREDICTED: probable glutamate dehydrogenase 3 [Brassica oleracea]	Energy metabolism;Amino acid metabolism;Global and Overview	ko01200//Carbon metabolism;ko00250//Alanine, aspartate and glutamate metabolism;ko00910//Nitrogen metabolism;ko00220//Arginine biosynthesis	K00261	GO:0043229//intracellular organelle;GO:0044464//cell part;GO:0043226//organelle;GO:0005622//intracellular;GO:0043231//intracellular membrane-bounded organelle;GO:0005623//cell;GO:0044424//intracellular part;GO:0043227//membrane-bounded organelle	GO:0043167//ion binding;GO:0032549//ribonucleoside binding;GO:0003824//catalytic activity;GO:0016639//oxidoreductase activity, acting on the CH-NH2 group of donors, NAD or NADP as acceptor;GO:0046872//metal ion binding;GO:0016638//oxidoreductase activity, acting on the CH-NH2 group of donors;GO:1901363//heterocyclic compound binding;GO:0097159//organic cyclic compound binding;GO:0036094//small mo…	GO:0044710//single-organism metabolic process;GO:0044699//single-organism process;GO:0042221//response to chemical;GO:0071704//organic substance metabolic process;GO:0009416//response to light stimulus;GO:0006082//organic acid metabolic process;GO:0009987//cellular process;GO:0043436//oxoacid metabolic process;GO:0009314//response to radiation;GO:0050896//response to stimulus;GO:0009628//response…
LOC106354425	-2.59724	0	0	LOC106354425	phytoene synthase, chloroplastic-like [Brassica napus]	Metabolism of terpenoids and polyketides	ko00906//Carotenoid biosynthesis	K02291	GO:0044446//intracellular organelle part;GO:0044424//intracellular part;GO:0005737//cytoplasm;GO:0005622//intracellular;GO:0044435//plastid part;GO:0009507//chloroplast;GO:0044464//cell part;GO:0044434//chloroplast part;GO:0043229//intracellular organelle;GO:0043227//membrane-bounded organelle;GO:0043226//organelle;GO:0005623//cell;GO:0044444//cytoplasmic part;GO:0044422//organelle part;GO:004323…	GO:0016740//transferase activity;GO:0004337//geranyltranstransferase activity;GO:0016765//transferase activity, transferring alkyl or aryl (other than methyl) groups;GO:0003824//catalytic activity;GO:0004659//prenyltransferase activity	GO:0008152//metabolic process;GO:1901564//organonitrogen compound metabolic process;GO:0044271//cellular nitrogen compound biosynthetic process;GO:0006650//glycerophospholipid metabolic process;GO:0009058//biosynthetic process;GO:0016108//tetraterpenoid metabolic process;GO:0006807//nitrogen compound metabolic process;GO:1901576//organic substance biosynthetic process;GO:0006793//phosphorus metab…
LOC111214265	3.27302	0.000132521	0.000434384	LOC111214265	PREDICTED: pentatricopeptide repeat-containing protein At4g19220, mitochondrial [Brassica napus]	-	-	-	GO:0043227//membrane-bounded organelle;GO:0044424//intracellular part;GO:0043229//intracellular organelle;GO:0005623//cell;GO:0005622//intracellular;GO:0043226//organelle;GO:0043231//intracellular membrane-bounded organelle;GO:0044464//cell part	-	-
XLOC_084901	2.42269	0.000112224	0.00037121	MCA1	CDX72565.1 BnaC07g45870D [Brassica napus]	-	-	-	-	-	-
LOC106449521	11.1861	1.60904e-25	1.7486e-24	LOC106449521	BnaA10g17360D [Brassica napus]	-	-	-	GO:0043227//membrane-bounded organelle;GO:0043226//organelle;GO:0009536//plastid;GO:0044424//intracellular part;GO:0005622//intracellular;GO:0043229//intracellular organelle;GO:0044464//cell part;GO:0044444//cytoplasmic part;GO:0005623//cell;GO:0043231//intracellular membrane-bounded organelle;GO:0005737//cytoplasm	-	-
LOC106380079	-2.49277	0.000630888	0.00187569	LOC106380079	PREDICTED: polyadenylate-binding protein-interacting protein 6-like [Brassica rapa]	-	-	-	-	-	-
LOC106369257	2.72247	1.2678e-21	1.21033e-20	LOC106369257	PREDICTED: tetratricopeptide repeat protein 4 homolog [Brassica napus]	-	-	-	-	-	-
LOC111199766	4.23095	0.000965366	0.00278968	LOC111199766	PREDICTED: probable beta-1,3-galactosyltransferase 10 isoform X5 [Brassica napus]	-	-	-	-	-	-
LOC106406688	3.04006	9.31325e-297	1.95434e-294	LOC106406688	PREDICTED: heat shock 70 kDa protein 5 [Brassica oleracea]	Transport and catabolism;Transcription;Folding, sorting and degradation	ko04141//Protein processing in endoplasmic reticulum;ko03040//Spliceosome;ko04144//Endocytosis	K03283	GO:0043227//membrane-bounded organelle;GO:0043231//intracellular membrane-bounded organelle;GO:0030312//external encapsulating structure;GO:0043229//intracellular organelle;GO:0016020//membrane;GO:0043226//organelle;GO:0009536//plastid;GO:0044424//intracellular part;GO:0005623//cell;GO:0005737//cytoplasm;GO:0044444//cytoplasmic part;GO:0071944//cell periphery;GO:0005622//intracellular;GO:0044464/…	-	GO:0008152//metabolic process;GO:0019538//protein metabolic process;GO:0033554//cellular response to stress;GO:0006950//response to stress;GO:0051707//response to other organism;GO:0051716//cellular response to stimulus;GO:0009628//response to abiotic stimulus;GO:0009987//cellular process;GO:0071704//organic substance metabolic process;GO:0000302//response to reactive oxygen species;GO:0044267//c…
LOC106367571	5.7879	4.11647e-29	5.00293e-28	BNAC07G10820D	BnaA07g36930D [Brassica napus]	-	-	-	-	-	GO:1900673//olefin metabolic process;GO:0009692//ethylene metabolic process;GO:0043449//cellular alkene metabolic process;GO:0009987//cellular process;GO:0044237//cellular metabolic process;GO:0008152//metabolic process;GO:0071704//organic substance metabolic process
LOC106444411	-2.36164	7.11587e-05	0.00024115	LOC106444411	PREDICTED: zinc finger protein ZAT1-like [Brassica napus]	-	-	-	GO:0005623//cell;GO:0043229//intracellular organelle;GO:0044424//intracellular part;GO:0043226//organelle;GO:0043231//intracellular membrane-bounded organelle;GO:0005622//intracellular;GO:0043227//membrane-bounded organelle;GO:0044464//cell part	GO:0046914//transition metal ion binding;GO:0043167//ion binding;GO:0046872//metal ion binding;GO:0001071//nucleic acid binding transcription factor activity;GO:0043169//cation binding;GO:0005488//binding	GO:0019222//regulation of metabolic process;GO:0010468//regulation of gene expression;GO:0050789//regulation of biological process;GO:0065007//biological regulation;GO:0060255//regulation of macromolecule metabolic process
LOC106429853	-3.135	3.42474e-22	3.32749e-21	LOC106429853	BnaC02g14230D [Brassica napus]	-	-	-	-	-	-
LOC106436832	2.62167	1.53529e-13	1.02057e-12	LOC106436832	PREDICTED: E3 ubiquitin-protein ligase ATL4-like [Brassica napus]	-	-	-	-	GO:0005488//binding;GO:0016740//transferase activity;GO:0043167//ion binding;GO:0046914//transition metal ion binding;GO:0043169//cation binding;GO:0046872//metal ion binding;GO:0019787//ubiquitin-like protein transferase activity;GO:0003824//catalytic activity	GO:0008152//metabolic process;GO:0044238//primary metabolic process;GO:0032446//protein modification by small protein conjugation;GO:0071704//organic substance metabolic process;GO:0044267//cellular protein metabolic process;GO:0036211//protein modification process;GO:0070647//protein modification by small protein conjugation or removal;GO:0043170//macromolecule metabolic process;GO:0006464//cell…
LOC106375652	-3.44931	7.99196e-05	0.00026908	LOC106375652	PREDICTED: glutathione S-transferase DHAR2 [Brassica napus]	-	-	-	GO:0005622//intracellular;GO:0044464//cell part;GO:0044444//cytoplasmic part;GO:0005623//cell;GO:0005737//cytoplasm;GO:0016020//membrane;GO:0044424//intracellular part	GO:0015036//disulfide oxidoreductase activity;GO:0043168//anion binding;GO:0016491//oxidoreductase activity;GO:0015038//glutathione disulfide oxidoreductase activity;GO:0003824//catalytic activity;GO:0043167//ion binding;GO:0015037//peptide disulfide oxidoreductase activity;GO:0005488//binding;GO:0016667//oxidoreductase activity, acting on a sulfur group of donors	GO:0071704//organic substance metabolic process;GO:0044699//single-organism process;GO:0044710//single-organism metabolic process;GO:0044763//single-organism cellular process;GO:0014070//response to organic cyclic compound;GO:0042221//response to chemical;GO:0044260//cellular macromolecule metabolic process;GO:0043170//macromolecule metabolic process;GO:0006464//cellular protein modification proc…
XLOC_099665	2.18307	3.57831e-07	1.5484e-06	-	CDX81873.1 BnaC08g37280D [Brassica napus]	-	-	-	-	-	-
LOC106369426	-2.5042	1.0244e-16	8.01002e-16	LOC106369426	BnaA10g02550D [Brassica napus]	Environmental adaptation	ko04712//Circadian rhythm - plant	K12119	-	-	-
LOC106389772	2.16901	4.12742e-160	3.00407e-158	LOC106389772	PREDICTED: chaperone protein ClpB4, mitochondrial-like [Brassica napus]	-	-	-	-	-	-
LOC106409068	2.67713	1.41704e-10	7.9578e-10	LOC106409068	PREDICTED: alkane hydroxylase MAH1-like [Brassica napus]	Biosynthesis of other secondary metabolites;Metabolism of terpenoids and polyketides	ko00945//Stilbenoid, diarylheptanoid and gingerol biosynthesis;ko00903//Limonene and pinene degradation	K00517	-	GO:0097159//organic cyclic compound binding;GO:0005488//binding;GO:0003824//catalytic activity;GO:0046872//metal ion binding;GO:0043169//cation binding;GO:0046914//transition metal ion binding;GO:1901363//heterocyclic compound binding;GO:0043167//ion binding;GO:0046906//tetrapyrrole binding;GO:0016491//oxidoreductase activity	GO:0044699//single-organism process;GO:0008152//metabolic process;GO:0044710//single-organism metabolic process
LOC106432190	7.61961	0.000173044	0.000558208	LOC106432190	PREDICTED: cytochrome P450 71A1-like [Brassica napus]	-	-	-	-	-	-
LOC106372098	2.21883	7.60781e-06	2.88924e-05	LOC106372098	PREDICTED: GDSL esterase/lipase At5g14450 [Brassica napus]	-	-	-	GO:0030312//external encapsulating structure;GO:0005618//cell wall;GO:0005623//cell;GO:0071944//cell periphery;GO:0044464//cell part;GO:0005911//cell-cell junction;GO:0030054//cell junction	GO:0003824//catalytic activity;GO:0016788//hydrolase activity, acting on ester bonds;GO:0016787//hydrolase activity	GO:0044699//single-organism process;GO:0008152//metabolic process;GO:0071704//organic substance metabolic process;GO:0044710//single-organism metabolic process;GO:0044238//primary metabolic process;GO:0006629//lipid metabolic process
LOC106430086	2.07325	5.82636e-07	2.47499e-06	LOC106430086	PREDICTED: histidinol dehydrogenase, chloroplastic-like [Brassica napus]	Amino acid metabolism;Global and Overview	ko01230//Biosynthesis of amino acids;ko00340//Histidine metabolism	K00013	GO:0044446//intracellular organelle part;GO:0009536//plastid;GO:0009532//plastid stroma;GO:0043229//intracellular organelle;GO:0005623//cell;GO:0044422//organelle part;GO:0005622//intracellular;GO:0043227//membrane-bounded organelle;GO:0044464//cell part;GO:0044435//plastid part;GO:0043226//organelle;GO:0005737//cytoplasm;GO:0044424//intracellular part;GO:0043231//intracellular membrane-bounded o…	GO:0016614//oxidoreductase activity, acting on CH-OH group of donors;GO:0046914//transition metal ion binding;GO:0046872//metal ion binding;GO:0016491//oxidoreductase activity;GO:0097159//organic cyclic compound binding;GO:1901363//heterocyclic compound binding;GO:0036094//small molecule binding;GO:0003824//catalytic activity;GO:0016616//oxidoreductase activity, acting on the CH-OH group of donor…	GO:1901576//organic substance biosynthetic process;GO:0050896//response to stimulus;GO:0044106//cellular amine metabolic process;GO:0009309//amine biosynthetic process;GO:0009628//response to abiotic stimulus;GO:0009314//response to radiation;GO:0044707//single-multicellular organism process;GO:0071704//organic substance metabolic process;GO:0008152//metabolic process;GO:0044237//cellular metabol…
LOC106387698	4.6039	5.69576e-67	1.47549e-65	LOC106387698	PREDICTED: 12-oxophytodienoate reductase 1-like [Brassica napus]	Lipid metabolism	ko00592//alpha-Linolenic acid metabolism	K05894	GO:0044464//cell part;GO:0005737//cytoplasm;GO:0044444//cytoplasmic part;GO:0044424//intracellular part;GO:0005623//cell;GO:0005622//intracellular	GO:0036094//small molecule binding;GO:0016628//oxidoreductase activity, acting on the CH-CH group of donors, NAD or NADP as acceptor;GO:0097159//organic cyclic compound binding;GO:0032553//ribonucleotide binding;GO:0000166//nucleotide binding;GO:0016627//oxidoreductase activity, acting on the CH-CH group of donors;GO:0003824//catalytic activity;GO:1901363//heterocyclic compound binding;GO:0016491…	GO:0043436//oxoacid metabolic process;GO:0044763//single-organism cellular process;GO:0006082//organic acid metabolic process;GO:0008152//metabolic process;GO:0044281//small molecule metabolic process;GO:0006631//fatty acid metabolic process;GO:0006629//lipid metabolic process;GO:0044237//cellular metabolic process;GO:0032787//monocarboxylic acid metabolic process;GO:0044255//cellular lipid metab…
LOC106418342	2.11204	8.2284e-23	8.16213e-22	BNAC09G35300D	K-stimulated pyrophosphate-energized sodium pump protein [Arabidopsis thaliana]	-	-	-	GO:0043231//intracellular membrane-bounded organelle;GO:0044464//cell part;GO:0005622//intracellular;GO:0043226//organelle;GO:0043227//membrane-bounded organelle;GO:0044424//intracellular part;GO:0043229//intracellular organelle;GO:0005623//cell	-	-
LOC106407354	2.4357	6.64656e-12	4.04753e-11	LOC106407354	PREDICTED: proline-rich antigen homolog [Brassica oleracea]	-	-	-	-	-	-
LOC106358044	3.18292	1.07766e-187	9.94271e-186	LOC106358044	PREDICTED: zinc finger protein CONSTANS-LIKE 15-like [Brassica rapa]	-	-	-	-	-	-
LOC106446713	2.10474	6.2378e-19	5.36356e-18	LOC106446713	PREDICTED: probable inactive serine/threonine-protein kinase fnkC [Brassica napus]	-	-	-	-	-	-
LOC106441209	3.1592	2.41185e-20	2.19247e-19	LOC106441209	PREDICTED: CTP synthase 1 [Brassica oleracea]	Nucleotide metabolism	ko00240//Pyrimidine metabolism	K01937	GO:0044424//intracellular part;GO:0044464//cell part;GO:0005623//cell;GO:0005622//intracellular	GO:0001883//purine nucleoside binding;GO:0097367//carbohydrate derivative binding;GO:1901363//heterocyclic compound binding;GO:0001882//nucleoside binding;GO:0036094//small molecule binding;GO:0097159//organic cyclic compound binding;GO:0032549//ribonucleoside binding;GO:0032550//purine ribonucleoside binding;GO:0005488//binding	GO:1901135//carbohydrate derivative metabolic process;GO:0044763//single-organism cellular process;GO:0046483//heterocycle metabolic process;GO:0042455//ribonucleoside biosynthetic process;GO:0009260//ribonucleotide biosynthetic process;GO:0009201//ribonucleoside triphosphate biosynthetic process;GO:1901564//organonitrogen compound metabolic process;GO:0009987//cellular process;GO:0009058//biosyn…
LOC106365521	2.2554	3.80898e-49	7.35721e-48	LOC106365521	PREDICTED: fasciclin-like arabinogalactan protein 2 [Brassica napus]	-	-	-	GO:0031225//anchored component of membrane;GO:0031224//intrinsic component of membrane;GO:0043226//organelle;GO:0044425//membrane part;GO:0016020//membrane;GO:0031090//organelle membrane;GO:0044422//organelle part;GO:0043227//membrane-bounded organelle	-	GO:0016049//cell growth;GO:1901360//organic cyclic compound metabolic process;GO:0070838//divalent metal ion transport;GO:0071840//cellular component organization or biogenesis;GO:0051179//localization;GO:0006810//transport;GO:0048588//developmental cell growth;GO:0051186//cofactor metabolic process;GO:0044281//small molecule metabolic process;GO:0044763//single-organism cellular process;GO:00442…
LOC106380006	2.24476	7.96851e-06	3.01791e-05	LOC106380006	PREDICTED: probable WRKY transcription factor 50 [Brassica oleracea]	-	-	-	GO:0043226//organelle;GO:0005622//intracellular;GO:0043229//intracellular organelle;GO:0043227//membrane-bounded organelle;GO:0043231//intracellular membrane-bounded organelle;GO:0044424//intracellular part;GO:0044464//cell part;GO:0005623//cell	GO:0003677//DNA binding;GO:0097159//organic cyclic compound binding;GO:0003676//nucleic acid binding;GO:0001071//nucleic acid binding transcription factor activity;GO:0005488//binding;GO:1901363//heterocyclic compound binding	GO:0044237//cellular metabolic process;GO:0007165//signal transduction;GO:0051707//response to other organism;GO:0009058//biosynthetic process;GO:0051716//cellular response to stimulus;GO:1901576//organic substance biosynthetic process;GO:0009725//response to hormone;GO:0044700//single organism signaling;GO:0032870//cellular response to hormone stimulus;GO:0009755//hormone-mediated signaling path…
LOC106445890	7.54432	0.000246828	0.000778661	LOC106445890	PREDICTED: centrosomal protein of 83 kDa-like [Camelina sativa]	-	-	-	GO:0043227//membrane-bounded organelle;GO:0044444//cytoplasmic part;GO:0005737//cytoplasm;GO:0043231//intracellular membrane-bounded organelle;GO:0005622//intracellular;GO:0043226//organelle;GO:0009536//plastid;GO:0043229//intracellular organelle;GO:0005623//cell;GO:0044424//intracellular part;GO:0044464//cell part	-	-
LOC106440543	11.6211	5.29299e-24	5.46737e-23	LOC106440543	PREDICTED: B3 domain-containing protein REM2-like [Brassica napus]	-	-	-	-	-	-
LOC106372641	-8.53138	0.000439444	0.00133698	LOC106372641	hydrolase family protein / HAD-superfamily protein [Arabidopsis thaliana]	-	-	-	-	GO:0046914//transition metal ion binding;GO:0043167//ion binding;GO:0005488//binding;GO:0003824//catalytic activity;GO:0046872//metal ion binding;GO:0043169//cation binding	-
LOC106416435	2.16255	2.07737e-09	1.07477e-08	LOC106416435	PREDICTED: probable receptor-like protein kinase At5g47070 [Brassica napus]	-	-	-	GO:0016020//membrane	GO:0016772//transferase activity, transferring phosphorus-containing groups;GO:0003824//catalytic activity;GO:0016740//transferase activity	GO:0043207//response to external biotic stimulus;GO:0098542//defense response to other organism;GO:0019752//carboxylic acid metabolic process;GO:0051704//multi-organism process;GO:0050896//response to stimulus;GO:0018958//phenol-containing compound metabolic process;GO:0044699//single-organism process;GO:1901615//organic hydroxy compound metabolic process;GO:0009607//response to biotic stimulus;G…
LOC106422942	3.79141	1.36856e-11	8.17861e-11	LOC106422942	PREDICTED: 1-aminocyclopropane-1-carboxylate oxidase homolog 5-like [Brassica napus]	-	-	-	-	GO:0016641//oxidoreductase activity, acting on the CH-NH2 group of donors, oxygen as acceptor;GO:0016491//oxidoreductase activity;GO:0016638//oxidoreductase activity, acting on the CH-NH2 group of donors;GO:0016705//oxidoreductase activity, acting on paired donors, with incorporation or reduction of molecular oxygen;GO:0043169//cation binding;GO:0005488//binding;GO:0043167//ion binding;GO:0003824…	GO:0008152//metabolic process;GO:0044710//single-organism metabolic process;GO:0044699//single-organism process
LOC106381513	-2.5233	5.46155e-09	2.74456e-08	LOC106381513	PREDICTED: myb family transcription factor APL-like [Brassica napus]	-	-	-	GO:0005622//intracellular;GO:0043229//intracellular organelle;GO:0043226//organelle;GO:0044424//intracellular part;GO:0005623//cell;GO:0044464//cell part;GO:0043231//intracellular membrane-bounded organelle;GO:0043227//membrane-bounded organelle	GO:0005488//binding;GO:0001071//nucleic acid binding transcription factor activity	GO:0031326//regulation of cellular biosynthetic process;GO:0032502//developmental process;GO:0031323//regulation of cellular metabolic process;GO:0010468//regulation of gene expression;GO:0048856//anatomical structure development;GO:0051171//regulation of nitrogen compound metabolic process;GO:0019219//regulation of nucleobase-containing compound metabolic process;GO:1903506//regulation of nuclei…
LOC106430239	3.79008	2.16833e-08	1.04269e-07	LOC106430239	PREDICTED: E3 ubiquitin-protein ligase MBR2-like [Brassica napus]	-	-	-	-	-	-
LOC106361702	-3.38773	1.12025e-16	8.74798e-16	LOC106361702	PREDICTED: U4/U6 small nuclear ribonucleoprotein Prp3-like [Brassica napus]	Transcription	ko03040//Spliceosome	K12843	-	-	-
LOC106429805	2.50529	4.36025e-252	6.66756e-250	LOC106429805	BnaA09g30300D [Brassica napus]	-	-	-	-	-	-
LOC106431167	3.25516	0	0	LOC106431167	PREDICTED: 4-coumarate--CoA ligase-like 5 [Brassica napus]	Lipid metabolism	ko00592//alpha-Linolenic acid metabolism	K10526	GO:0005622//intracellular;GO:0005623//cell;GO:0044424//intracellular part;GO:0043229//intracellular organelle;GO:0044444//cytoplasmic part;GO:0043226//organelle;GO:0009536//plastid;GO:0043227//membrane-bounded organelle;GO:0042579//microbody;GO:0044464//cell part;GO:0043231//intracellular membrane-bounded organelle;GO:0005737//cytoplasm	GO:0005488//binding;GO:0003824//catalytic activity;GO:0097159//organic cyclic compound binding;GO:1901363//heterocyclic compound binding;GO:0032550//purine ribonucleoside binding;GO:0016877//ligase activity, forming carbon-sulfur bonds;GO:0016874//ligase activity;GO:0032549//ribonucleoside binding;GO:0097367//carbohydrate derivative binding;GO:0001883//purine nucleoside binding;GO:0001882//nucleo…	GO:0019752//carboxylic acid metabolic process;GO:0050896//response to stimulus;GO:0009607//response to biotic stimulus;GO:0044763//single-organism cellular process;GO:0032787//monocarboxylic acid metabolic process;GO:1901698//response to nitrogen compound;GO:0044237//cellular metabolic process;GO:0006950//response to stress;GO:0010033//response to organic substance;GO:0051707//response to other o…
LOC106376581	2.14743	1.17972e-15	8.73957e-15	LOC106376581	PREDICTED: non-specific phospholipase C6 [Brassica oleracea]	Lipid metabolism;Carbohydrate metabolism	ko00564//Glycerophospholipid metabolism;ko00562//Inositol phosphate metabolism;ko00565//Ether lipid metabolism	K01114	-	-	-
LOC106357559	-2.63472	3.13114e-07	1.362e-06	LOC106357559	PREDICTED: 5' exonuclease Apollo-like [Brassica napus]	-	-	-	-	-	-
LOC106437769	2.51883	2.37511e-12	1.48189e-11	LOC106437769	PREDICTED: UV radiation resistance-associated gene protein-like [Brassica napus]	-	-	-	GO:0005622//intracellular;GO:0005623//cell;GO:0044464//cell part;GO:0005737//cytoplasm;GO:0044424//intracellular part	-	-
LOC106427886	2.22393	8.63813e-11	4.9226e-10	LOC106427886	BnaC01g39520D [Brassica napus]	-	-	-	GO:0005622//intracellular;GO:0043231//intracellular membrane-bounded organelle;GO:0016020//membrane;GO:0043229//intracellular organelle;GO:0009536//plastid;GO:0005737//cytoplasm;GO:0044424//intracellular part;GO:0005623//cell;GO:0044444//cytoplasmic part;GO:0043227//membrane-bounded organelle;GO:0043226//organelle;GO:0030312//external encapsulating structure;GO:0071944//cell periphery;GO:0044464/…	-	GO:1901576//organic substance biosynthetic process;GO:0033013//tetrapyrrole metabolic process;GO:0065007//biological regulation;GO:1901360//organic cyclic compound metabolic process;GO:1901566//organonitrogen compound biosynthetic process;GO:1901701//cellular response to oxygen-containing compound;GO:0042221//response to chemical;GO:0032870//cellular response to hormone stimulus;GO:0051188//cofac…
LOC106422639	9.33688	0.000107198	0.0003555	LOC106422639	PREDICTED: histone deacetylase 6-like [Brassica napus]	-	-	-	GO:0031967//organelle envelope;GO:0044446//intracellular organelle part;GO:0044464//cell part;GO:0044422//organelle part;GO:0043231//intracellular membrane-bounded organelle;GO:0043229//intracellular organelle;GO:0043226//organelle;GO:0044424//intracellular part;GO:0009536//plastid;GO:0043232//intracellular non-membrane-bounded organelle;GO:0044444//cytoplasmic part;GO:0043227//membrane-bounded o…	GO:0016811//hydrolase activity, acting on carbon-nitrogen (but not peptide) bonds, in linear amides;GO:0016787//hydrolase activity;GO:0003824//catalytic activity;GO:0005488//binding;GO:0016810//hydrolase activity, acting on carbon-nitrogen (but not peptide) bonds	GO:0022414//reproductive process;GO:0009892//negative regulation of metabolic process;GO:0019538//protein metabolic process;GO:0009314//response to radiation;GO:0016043//cellular component organization;GO:0044238//primary metabolic process;GO:0006970//response to osmotic stress;GO:0010629//negative regulation of gene expression;GO:0070647//protein modification by small protein conjugation or remo…
LOC106381902	3.42626	1.77341e-15	1.30265e-14	LOC106381902	PREDICTED: protein CHAPERONE-LIKE PROTEIN OF POR1, chloroplastic-like [Brassica napus]	-	-	-	GO:0005622//intracellular;GO:0043231//intracellular membrane-bounded organelle;GO:0044464//cell part;GO:0005737//cytoplasm;GO:0031967//organelle envelope;GO:0043229//intracellular organelle;GO:0044444//cytoplasmic part;GO:0043226//organelle;GO:0044446//intracellular organelle part;GO:0044422//organelle part;GO:0043227//membrane-bounded organelle;GO:0044424//intracellular part;GO:0031975//envelope…	GO:1901363//heterocyclic compound binding;GO:0003676//nucleic acid binding;GO:0043169//cation binding;GO:0005515//protein binding;GO:0097159//organic cyclic compound binding;GO:0005488//binding;GO:0043167//ion binding;GO:0001071//nucleic acid binding transcription factor activity	GO:1903506//regulation of nucleic acid-templated transcription;GO:0003006//developmental process involved in reproduction;GO:0009987//cellular process;GO:0044260//cellular macromolecule metabolic process;GO:0051239//regulation of multicellular organismal process;GO:0048506//regulation of timing of meristematic phase transition;GO:0040034//regulation of development, heterochronic;GO:0010468//regul…
XLOC_096470	2.99227	1.54336e-11	9.19762e-11	At4g01600	CDY07130.1 BnaCnng01450D [Brassica napus]	-	-	-	GO:0043226//organelle;GO:0043229//intracellular organelle;GO:0043227//membrane-bounded organelle;GO:0044424//intracellular part;GO:0005623//cell;GO:0005622//intracellular;GO:0044464//cell part;GO:0043231//intracellular membrane-bounded organelle	-	-
XLOC_024660	3.33347	3.9513e-12	2.43852e-11	ALDH2B7	BAJ34644.1 unnamed protein product [Eutrema halophilum]	Lipid metabolism;Global and Overview;Amino acid metabolism;Carbohydrate metabolism;Metabolism of other amino acids	ko01100//Metabolic pathways;ko00010//Glycolysis / Gluconeogenesis;ko00040//Pentose and glucuronate interconversions;ko00620//Pyruvate metabolism;ko01110//Biosynthesis of secondary metabolites;ko00561//Glycerolipid metabolism;ko00330//Arginine and proline metabolism;ko00380//Tryptophan metabolism;ko00280//Valine, leucine and isoleucine degradation;ko00071//Fatty acid degradation;ko00053//Ascorbate…	K00128	-	-	-
LOC106371756	-2.5645	1.41145e-17	1.14492e-16	LOC106371756	PREDICTED: codeine O-demethylase-like [Brassica rapa]	-	-	-	GO:0005623//cell;GO:0044464//cell part;GO:0005622//intracellular;GO:0005737//cytoplasm;GO:0044444//cytoplasmic part;GO:0044424//intracellular part	GO:0003824//catalytic activity;GO:0043167//ion binding;GO:0043169//cation binding;GO:0005488//binding;GO:0016705//oxidoreductase activity, acting on paired donors, with incorporation or reduction of molecular oxygen;GO:0016491//oxidoreductase activity	GO:0044238//primary metabolic process;GO:0050896//response to stimulus;GO:0044763//single-organism cellular process;GO:0006793//phosphorus metabolic process;GO:1902578//single-organism localization;GO:0008152//metabolic process;GO:0009987//cellular process;GO:0019637//organophosphate metabolic process;GO:0055086//nucleobase-containing small molecule metabolic process;GO:0009117//nucleotide metabo…
LOC106366448	2.34023	2.60226e-128	1.44157e-126	LOC106366448	PREDICTED: methionine gamma-lyase [Brassica napus]	Metabolism of other amino acids;Amino acid metabolism	ko00270//Cysteine and methionine metabolism;ko00450//Selenocompound metabolism	K01761	GO:0044464//cell part;GO:0005622//intracellular;GO:0044444//cytoplasmic part;GO:0005623//cell;GO:0044424//intracellular part;GO:0005737//cytoplasm	GO:0043167//ion binding;GO:0003824//catalytic activity;GO:0043168//anion binding;GO:0016829//lyase activity;GO:0016846//carbon-sulfur lyase activity;GO:0005488//binding	GO:0006520//cellular amino acid metabolic process;GO:0000098//sulfur amino acid catabolic process;GO:0044273//sulfur compound catabolic process;GO:0006082//organic acid metabolic process;GO:0006807//nitrogen compound metabolic process;GO:0044699//single-organism process;GO:0071496//cellular response to external stimulus;GO:0044248//cellular catabolic process;GO:0043436//oxoacid metabolic process;…
LOC106431141	3.10419	3.03927e-61	7.2461e-60	LOC106431141	PREDICTED: protein FIZZY-RELATED 3 [Brassica napus]	Folding, sorting and degradation	ko04120//Ubiquitin mediated proteolysis	K03364	-	-	-
LOC106447220	2.11885	9.23621e-174	7.53166e-172	LOC106447220	PREDICTED: protein kinase PINOID-like [Brassica napus]	-	-	-	-	-	-
LOC111213449	2.16665	4.25099e-07	1.82821e-06	LOC111213449	PREDICTED: protein tesmin/TSO1-like CXC 6 [Brassica rapa]	-	-	-	GO:0005622//intracellular;GO:0043229//intracellular organelle;GO:0005623//cell;GO:0044464//cell part;GO:0043227//membrane-bounded organelle;GO:0043231//intracellular membrane-bounded organelle;GO:0043226//organelle;GO:0044424//intracellular part	GO:0001071//nucleic acid binding transcription factor activity	-
LOC106407100	2.65896	3.59527e-08	1.70007e-07	LOC106407100	PREDICTED: condensin complex subunit 3-like [Brassica napus]	-	-	-	-	-	-
XLOC_095592	10.5249	3.84255e-33	5.26216e-32	At4g26100	XP_013594320.1 PREDICTED: LOW QUALITY PROTEIN: casein kinase I isoform delta-like [Brassica oleracea]	-	-	-	GO:0005623//cell;GO:0044424//intracellular part;GO:0005622//intracellular;GO:0044464//cell part	GO:0016772//transferase activity, transferring phosphorus-containing groups;GO:0016740//transferase activity;GO:0003824//catalytic activity	-
XLOC_061182	-2.24618	2.01276e-47	3.76985e-46	ACA9	CDY51825.1 BnaC03g15370D [Brassica napus]	-	-	-	-	-	-
XLOC_029145	3.96319	1.88578e-80	6.02507e-79	RFK1	XP_013702299.1 PREDICTED: probable LRR receptor-like serine/threonine-protein kinase At1g29720 [Brassica napus]	-	-	-	-	-	-
LOC106356849	2.28197	4.37692e-39	6.86432e-38	LOC106356849	PREDICTED: uncharacterized protein LOC103830103 [Brassica rapa]	-	-	-	-	-	GO:0001101//response to acid chemical;GO:0019752//carboxylic acid metabolic process;GO:0050789//regulation of biological process;GO:0009755//hormone-mediated signaling pathway;GO:0006082//organic acid metabolic process;GO:1901698//response to nitrogen compound;GO:0042221//response to chemical;GO:0007154//cell communication;GO:0051704//multi-organism process;GO:0071704//organic substance metabolic…
LOC106360094	-5.35755	4.97216e-09	2.50548e-08	BNAA03G57760D	PREDICTED: uncharacterized protein LOC106360094 [Brassica napus]	-	-	-	GO:0043226//organelle;GO:0043229//intracellular organelle;GO:0044424//intracellular part;GO:0043231//intracellular membrane-bounded organelle;GO:0005622//intracellular;GO:0043227//membrane-bounded organelle;GO:0005623//cell;GO:0044464//cell part	-	-
LOC106433117	3.1375	7.89987e-05	0.000266166	LOC106433117	BnaA10g25580D [Brassica napus]	Metabolism of terpenoids and polyketides;Biosynthesis of other secondary metabolites	ko00945//Stilbenoid, diarylheptanoid and gingerol biosynthesis;ko00903//Limonene and pinene degradation	K00517	-	-	-
LOC111204686	2.38431	3.00479e-05	0.000106748	LOC111204686	PREDICTED: bet1-like protein At4g14600 [Brassica oleracea]	Folding, sorting and degradation	ko04130//SNARE interactions in vesicular transport	K08505	GO:0005622//intracellular;GO:0005623//cell;GO:0044464//cell part;GO:0044422//organelle part;GO:0016020//membrane;GO:0043231//intracellular membrane-bounded organelle;GO:0043229//intracellular organelle;GO:0044424//intracellular part;GO:0044425//membrane part;GO:0043226//organelle;GO:0031090//organelle membrane;GO:0031224//intrinsic component of membrane;GO:0043227//membrane-bounded organelle	-	GO:0006810//transport;GO:0008104//protein localization;GO:0051234//establishment of localization;GO:0033036//macromolecule localization;GO:0051179//localization
LOC106382034	-2.15295	0.000400606	0.00122655	LOC106382034	PREDICTED: FK506-binding protein 5-like isoform X2 [Brassica rapa]	-	-	-	-	-	-
LOC106444691	4.58496	0.000189048	0.000606265	LOC106444691	PREDICTED: probable VAMP-like protein At1g33475 [Brassica napus]	Carbohydrate metabolism;Metabolism of other amino acids;Biosynthesis of other secondary metabolites	ko00500//Starch and sucrose metabolism;ko00940//Phenylpropanoid biosynthesis;ko00460//Cyanoamino acid metabolism	K01188	-	-	-
LOC106442702	-6.4728	0	0	LOC106442702	BnaA03g59800D [Brassica napus]	Energy metabolism	ko00920//Sulfur metabolism	K05907	GO:0043231//intracellular membrane-bounded organelle;GO:0009536//plastid;GO:0043226//organelle;GO:0031976//plastid thylakoid;GO:0044422//organelle part;GO:0044464//cell part;GO:0005622//intracellular;GO:0043229//intracellular organelle;GO:0044444//cytoplasmic part;GO:0044424//intracellular part;GO:0005623//cell;GO:0005737//cytoplasm;GO:0043227//membrane-bounded organelle;GO:0009532//plastid strom…	GO:0003824//catalytic activity;GO:0016491//oxidoreductase activity;GO:0016667//oxidoreductase activity, acting on a sulfur group of donors;GO:0016671//oxidoreductase activity, acting on a sulfur group of donors, disulfide as acceptor	GO:0044699//single-organism process;GO:0065007//biological regulation;GO:0044249//cellular biosynthetic process;GO:1901564//organonitrogen compound metabolic process;GO:0044238//primary metabolic process;GO:0000096//sulfur amino acid metabolic process;GO:0044283//small molecule biosynthetic process;GO:1901566//organonitrogen compound biosynthetic process;GO:0016053//organic acid biosynthetic proc…
LOC106409899	7.54432	0.000178147	0.000573355	LOC106409899	PREDICTED: ethylene-responsive transcription factor ERF055-like [Brassica napus]	-	-	-	-	-	-
LOC106446213	4.09452	3.65187e-08	1.72598e-07	LOC106446213	PREDICTED: glycerophosphodiester phosphodiesterase GDPD2 [Brassica napus]	-	-	-	-	-	-
LOC111203760	3.46578	7.37789e-25	7.83582e-24	LOC111203760	BnaC03g01100D [Brassica napus]	-	-	-	-	-	-
LOC106446883	2.53241	4.75559e-214	5.4406e-212	BNAC04G39750D	BnaA04g28420D [Brassica napus]	-	-	-	-	-	-
LOC106408967	-2.45406	5.55231e-244	7.91081e-242	LOC106408967	PREDICTED: protein LURP-one-related 8-like [Brassica oleracea]	-	-	-	GO:0005623//cell;GO:0005622//intracellular;GO:0043227//membrane-bounded organelle;GO:0043226//organelle;GO:0043231//intracellular membrane-bounded organelle;GO:0044464//cell part;GO:0044424//intracellular part;GO:0043229//intracellular organelle	-	-
LOC106450361	-2.59395	6.5924e-20	5.89015e-19	LOC106450361	PREDICTED: protein LURP-one-related 8-like [Brassica rapa]	-	-	-	GO:0005622//intracellular;GO:0043231//intracellular membrane-bounded organelle;GO:0043229//intracellular organelle;GO:0044464//cell part;GO:0005623//cell;GO:0043227//membrane-bounded organelle;GO:0044424//intracellular part;GO:0043226//organelle	-	-
LOC106352181	8.91687	0.000277675	0.000869753	BNAC07G28780D	BnaA06g39440D [Brassica napus]	-	-	-	GO:0043226//organelle;GO:0043231//intracellular membrane-bounded organelle;GO:0005622//intracellular;GO:0043227//membrane-bounded organelle;GO:0044464//cell part;GO:0044424//intracellular part;GO:0005623//cell;GO:0043229//intracellular organelle	-	-
LOC106452400	2.1383	4.20171e-05	0.000146719	LOC106452400	PREDICTED: protein cornichon homolog 1 [Brassica napus]	-	-	-	GO:0031224//intrinsic component of membrane;GO:0016020//membrane;GO:0044425//membrane part	-	GO:1902578//single-organism localization;GO:0048193//Golgi vesicle transport;GO:0006810//transport;GO:0009987//cellular process;GO:0051649//establishment of localization in cell;GO:0065007//biological regulation;GO:0044699//single-organism process;GO:0050794//regulation of cellular process;GO:0007165//signal transduction;GO:0023052//signaling;GO:0050896//response to stimulus;GO:0044765//single-or…
LOC106417262	-7.47573	3.2995e-30	4.15657e-29	LOC106417262	PREDICTED: uncharacterized protein LOC106417262 [Brassica napus]	-	-	-	-	-	-
LOC106348452	2.289	1.01595e-10	5.76533e-10	BNAC06G06880D	F15I1.18 [Arabidopsis thaliana]	-	-	-	-	-	-
LOC106354711	2.59428	2.89923e-21	2.73167e-20	LOC106354711	BnaC06g38670D [Brassica napus]	-	-	-	-	-	-
LOC106446049	5.2214	2.74951e-58	6.25037e-57	LOC106446049	PREDICTED: 18 kDa seed maturation protein-like [Brassica napus]	-	-	-	GO:0005622//intracellular;GO:0005623//cell;GO:0005737//cytoplasm;GO:0044444//cytoplasmic part;GO:0044424//intracellular part;GO:0044464//cell part	-	GO:0000003//reproduction;GO:0044699//single-organism process;GO:0007275//multicellular organism development;GO:0032502//developmental process;GO:0050896//response to stimulus;GO:0044707//single-multicellular organism process;GO:0044767//single-organism developmental process;GO:0006950//response to stress;GO:0009791//post-embryonic development;GO:0022414//reproductive process;GO:0003006//developme…
LOC106439977	3.06197	1.93393e-188	1.79932e-186	BNAC05G11320D	mediator of RNA polymerase II transcription subunit [Arabidopsis thaliana]	-	-	-	GO:0043226//organelle;GO:0043231//intracellular membrane-bounded organelle;GO:0005623//cell;GO:0005622//intracellular;GO:0044464//cell part;GO:0043229//intracellular organelle;GO:0043227//membrane-bounded organelle;GO:0044424//intracellular part	-	GO:0009607//response to biotic stimulus;GO:0043207//response to external biotic stimulus;GO:0009620//response to fungus;GO:0051707//response to other organism;GO:0051704//multi-organism process;GO:0009605//response to external stimulus;GO:0050896//response to stimulus
XLOC_068815	-6.63421	1.87093e-19	1.6448e-18	-	XP_013617757.1 PREDICTED: uncharacterized protein LOC106324313 [Brassica oleracea]	-	-	-	-	-	-
LOC106440780	3.22811	6.08902e-05	0.000208372	LOC106440780	PREDICTED: 31 kDa ribonucleoprotein, chloroplastic-like [Brassica napus]	-	-	-	-	-	-
LOC106368617	4.59182	2.46863e-84	8.33925e-83	LOC106368617	PREDICTED: NADP-dependent glyceraldehyde-3-phosphate dehydrogenase-like [Brassica napus]	Carbohydrate metabolism;Global and Overview	ko01200//Carbon metabolism;ko00010//Glycolysis / Gluconeogenesis;ko00030//Pentose phosphate pathway	K00131	GO:0005622//intracellular;GO:0005623//cell;GO:0044424//intracellular part;GO:0044464//cell part	GO:0003824//catalytic activity;GO:0016491//oxidoreductase activity;GO:0016620//oxidoreductase activity, acting on the aldehyde or oxo group of donors, NAD or NADP as acceptor;GO:0016903//oxidoreductase activity, acting on the aldehyde or oxo group of donors	GO:0006807//nitrogen compound metabolic process;GO:0000097//sulfur amino acid biosynthetic process;GO:1901576//organic substance biosynthetic process;GO:0009987//cellular process;GO:0044272//sulfur compound biosynthetic process;GO:0044237//cellular metabolic process;GO:0044763//single-organism cellular process;GO:0044710//single-organism metabolic process;GO:0000096//sulfur amino acid metabolic p…
XLOC_077422	-2.48779	9.82995e-11	5.58324e-10	-	CDY36724.1 BnaC02g31450D [Brassica napus]	Replication and repair	ko03420//Nucleotide excision repair;ko03030//DNA replication;ko03440//Homologous recombination;ko03430//Mismatch repair	K07466	-	-	-
LOC111200716	2.25096	4.45927e-11	2.58333e-10	LOC111200716	PREDICTED: polyadenylate-binding protein, cytoplasmic and nuclear-like [Brassica oleracea]	-	-	-	-	-	-
LOC106408980	4.03562	3.74272e-06	1.46616e-05	LOC106408980	stress-induced protein [Arabidopsis thaliana]	-	-	-	-	-	-
LOC106366107	2.01553	4.48951e-59	1.03183e-57	LOC106366107	PREDICTED: serine/arginine-rich splicing factor RS2Z32-like [Brassica rapa]	Transcription	ko03040//Spliceosome	K12896	-	-	-
LOC106354505	3.1885	3.47544e-158	2.49892e-156	LOC106354505	PREDICTED: isoflavone reductase homolog P3-like [Brassica napus]	-	-	-	-	-	-
LOC106382913	2.28385	1.51096e-253	2.33829e-251	LOC106382913	NAC domain-containing protein 102-like [Brassica napus]	-	-	-	-	-	-
LOC106438902	-2.27563	1.36861e-14	9.57584e-14	LOC106438902	PREDICTED: inositol hexakisphosphate and diphosphoinositol-pentakisphosphate kinase 2-like [Brassica napus]	Signal transduction	ko04070//Phosphatidylinositol signaling system	K13024	-	-	-
LOC111214169	2.04425	7.17471e-50	1.40195e-48	LOC111214169	PREDICTED: defensin-like protein 1 [Brassica rapa]	-	-	-	GO:0016020//membrane;GO:0005618//cell wall;GO:0071944//cell periphery;GO:0005911//cell-cell junction;GO:0030054//cell junction;GO:0044464//cell part;GO:0005623//cell;GO:0030312//external encapsulating structure	GO:0098772//molecular function regulator;GO:0030234//enzyme regulator activity;GO:0004857//enzyme inhibitor activity	GO:0044765//single-organism transport;GO:0051234//establishment of localization;GO:0043476//pigment accumulation;GO:0044763//single-organism cellular process;GO:0044707//single-multicellular organism process;GO:0044272//sulfur compound biosynthetic process;GO:0043436//oxoacid metabolic process;GO:0016043//cellular component organization;GO:0005975//carbohydrate metabolic process;GO:0006950//respo…
XLOC_059070	-6.14296	1.00295e-12	6.38768e-12	NPF2.3	CDX99151.1 BnaA06g18420D [Brassica napus]	-	-	-	GO:0016020//membrane	-	GO:0044699//single-organism process;GO:1902578//single-organism localization;GO:0051234//establishment of localization;GO:0015833//peptide transport;GO:0044765//single-organism transport;GO:0071702//organic substance transport;GO:0071705//nitrogen compound transport;GO:0006810//transport;GO:0051179//localization;GO:0042886//amide transport
LOC111215922	8.55714	2.34787e-05	8.43929e-05	LOC111215922	BnaA01g23420D [Brassica napus]	-	-	-	GO:0043227//membrane-bounded organelle;GO:0009536//plastid;GO:0016020//membrane;GO:0005623//cell;GO:0043231//intracellular membrane-bounded organelle;GO:0044464//cell part;GO:0043226//organelle;GO:0005737//cytoplasm;GO:0044424//intracellular part;GO:0005622//intracellular;GO:0043229//intracellular organelle;GO:0044444//cytoplasmic part	GO:0001882//nucleoside binding;GO:0097367//carbohydrate derivative binding;GO:0032550//purine ribonucleoside binding;GO:0001883//purine nucleoside binding;GO:0097159//organic cyclic compound binding;GO:0036094//small molecule binding;GO:0032549//ribonucleoside binding;GO:1901363//heterocyclic compound binding;GO:0005488//binding	GO:0044237//cellular metabolic process;GO:0071704//organic substance metabolic process;GO:0009743//response to carbohydrate;GO:0043170//macromolecule metabolic process;GO:0009411//response to UV;GO:0034285//response to disaccharide;GO:0009628//response to abiotic stimulus;GO:0044267//cellular protein metabolic process;GO:0009812//flavonoid metabolic process;GO:0043412//macromolecule modification;…
LOC106347587	-3.03953	0.000499131	0.00150794	LOC106347587	PREDICTED: ABC transporter E family member 1-like [Brassica napus]	-	-	-	-	-	-
LOC106404859	-2.25096	5.37636e-05	0.000185141	LOC106404859	PREDICTED: receptor-like protein 12 [Brassica napus]	-	-	-	-	-	GO:0009605//response to external stimulus;GO:0045184//establishment of protein localization;GO:0070727//cellular macromolecule localization;GO:0071495//cellular response to endogenous stimulus;GO:0071407//cellular response to organic cyclic compound;GO:0065007//biological regulation;GO:0023052//signaling;GO:0042221//response to chemical;GO:0010941//regulation of cell death;GO:0009620//response to…
LOC106383563	-2.40881	3.56679e-05	0.000125713	LOC106383563	PREDICTED: L-gulonolactone oxidase 3 [Brassica napus]	-	-	-	-	-	-
LOC106449180	4.27171	6.56201e-16	4.92936e-15	LOC106449180	PREDICTED: mediator-associated protein 1-like isoform X3 [Brassica napus]	-	-	-	-	-	GO:0006139//nucleobase-containing compound metabolic process;GO:0006807//nitrogen compound metabolic process;GO:0046483//heterocycle metabolic process;GO:0044249//cellular biosynthetic process;GO:0034645//cellular macromolecule biosynthetic process;GO:0044238//primary metabolic process;GO:0008152//metabolic process;GO:0009058//biosynthetic process;GO:0050789//regulation of biological process;GO:0…
LOC106388905	-2.35144	8.85782e-50	1.72909e-48	LOC106388905	PREDICTED: U-box domain-containing protein 9-like [Brassica napus]	-	-	-	GO:0005622//intracellular;GO:0043226//organelle;GO:0043231//intracellular membrane-bounded organelle;GO:0044424//intracellular part;GO:0005623//cell;GO:0043229//intracellular organelle;GO:0043227//membrane-bounded organelle;GO:0044464//cell part;GO:0016020//membrane	GO:0019787//ubiquitin-like protein transferase activity;GO:0003824//catalytic activity;GO:0005488//binding;GO:0005102//receptor binding;GO:0005515//protein binding;GO:0033612//receptor serine/threonine kinase binding;GO:0016740//transferase activity	GO:0044237//cellular metabolic process;GO:1901700//response to oxygen-containing compound;GO:0009755//hormone-mediated signaling pathway;GO:0044267//cellular protein metabolic process;GO:0006796//phosphate-containing compound metabolic process;GO:0001101//response to acid chemical;GO:0048731//system development;GO:0044260//cellular macromolecule metabolic process;GO:0023052//signaling;GO:0009791/…
LOC106414084	7.38082	0.00029592	0.00092409	LOC106414084	PREDICTED: cytochrome P450 77A3-like [Brassica napus]	Biosynthesis of other secondary metabolites;Metabolism of terpenoids and polyketides	ko00945//Stilbenoid, diarylheptanoid and gingerol biosynthesis;ko00903//Limonene and pinene degradation	K00517	GO:0016020//membrane	GO:0005488//binding	GO:0044710//single-organism metabolic process;GO:0008152//metabolic process;GO:0044699//single-organism process
LOC106440092	3.56509	1.36426e-59	3.17039e-58	LOC106440092	PREDICTED: macrophage migration inhibitory factor homolog [Brassica oleracea]	-	-	-	GO:0005622//intracellular;GO:0043229//intracellular organelle;GO:0043231//intracellular membrane-bounded organelle;GO:0005737//cytoplasm;GO:0042579//microbody;GO:0044464//cell part;GO:0043226//organelle;GO:0044444//cytoplasmic part;GO:0043227//membrane-bounded organelle;GO:0005623//cell;GO:0044424//intracellular part	-	GO:0006952//defense response;GO:0006725//cellular aromatic compound metabolic process;GO:0034754//cellular hormone metabolic process;GO:0009987//cellular process;GO:0065008//regulation of biological quality;GO:0010817//regulation of hormone levels;GO:0006576//cellular biogenic amine metabolic process;GO:0071704//organic substance metabolic process;GO:0009683//indoleacetic acid metabolic process;G…
LOC106379394	2.5148	3.46073e-11	2.01834e-10	LOC106379394	PREDICTED: cyclin-dependent protein kinase inhibitor SMR1-like [Brassica napus]	-	-	-	-	-	-
LOC106451248	-2.09954	0.000221566	0.000703797	LOC106451248	PREDICTED: protein NRT1/ PTR FAMILY 5.16-like [Brassica napus]	-	-	-	GO:0016020//membrane;GO:0031224//intrinsic component of membrane;GO:0044425//membrane part	-	GO:0006810//transport;GO:0044765//single-organism transport;GO:1902578//single-organism localization;GO:0044699//single-organism process;GO:0071702//organic substance transport;GO:0042886//amide transport;GO:0015833//peptide transport;GO:0051179//localization;GO:0071705//nitrogen compound transport;GO:0051234//establishment of localization
LOC106444643	8.67948	7.65751e-05	0.000258586	LOC106444643	BnaA03g48010D [Brassica napus]	-	-	-	-	-	-
LOC111206380	2.8175	1.97755e-14	1.37245e-13	LOC111206380	PREDICTED: myb-related protein 308-like [Brassica rapa]	-	-	-	GO:0005623//cell;GO:0044424//intracellular part;GO:0044464//cell part;GO:0043229//intracellular organelle;GO:0005622//intracellular;GO:0043227//membrane-bounded organelle;GO:0043231//intracellular membrane-bounded organelle;GO:0043226//organelle	GO:0005488//binding;GO:0001071//nucleic acid binding transcription factor activity;GO:0097159//organic cyclic compound binding;GO:0003676//nucleic acid binding;GO:1901363//heterocyclic compound binding	GO:0010468//regulation of gene expression;GO:0009812//flavonoid metabolic process;GO:0071704//organic substance metabolic process;GO:0046148//pigment biosynthetic process;GO:0044699//single-organism process;GO:0008152//metabolic process;GO:0044711//single-organism biosynthetic process;GO:0044710//single-organism metabolic process;GO:0060255//regulation of macromolecule metabolic process;GO:005155…
XLOC_049645	2.09823	5.13631e-90	1.88428e-88	RLM1B	CAZ40338.1 putative disease resistance protein [Raphanus sativus]	-	-	-	-	-	-
LOC106422857	-3.35252	1.54425e-25	1.68007e-24	LOC106422857	PREDICTED: gibberellin 2-beta-dioxygenase 1-like [Brassica napus]	Metabolism of terpenoids and polyketides	ko00904//Diterpenoid biosynthesis	K04125	GO:0005623//cell;GO:0005622//intracellular;GO:0044424//intracellular part;GO:0044464//cell part	GO:0045543//gibberellin 2-beta-dioxygenase activity;GO:0003824//catalytic activity;GO:0016491//oxidoreductase activity;GO:0016705//oxidoreductase activity, acting on paired donors, with incorporation or reduction of molecular oxygen;GO:0051213//dioxygenase activity;GO:0016706//oxidoreductase activity, acting on paired donors, with incorporation or reduction of molecular oxygen, 2-oxoglutarate as …	GO:0044255//cellular lipid metabolic process;GO:0006629//lipid metabolic process;GO:0006082//organic acid metabolic process;GO:0019752//carboxylic acid metabolic process;GO:0006720//isoprenoid metabolic process;GO:0008152//metabolic process;GO:0044281//small molecule metabolic process;GO:0009685//gibberellin metabolic process;GO:0044763//single-organism cellular process;GO:0009987//cellular proce…
LOC106390905	-9.22078	1.17191e-05	4.36033e-05	LOC106390905	PREDICTED: bifunctional purple acid phosphatase 26-like [Brassica napus]	-	-	-	GO:0030312//external encapsulating structure;GO:0043229//intracellular organelle;GO:0043227//membrane-bounded organelle;GO:0005618//cell wall;GO:0043226//organelle;GO:0044464//cell part;GO:0005737//cytoplasm;GO:0005622//intracellular;GO:0044424//intracellular part;GO:0005623//cell;GO:0071944//cell periphery;GO:0043231//intracellular membrane-bounded organelle;GO:0044444//cytoplasmic part	GO:0043167//ion binding;GO:0005488//binding;GO:0016787//hydrolase activity;GO:0003824//catalytic activity;GO:0016788//hydrolase activity, acting on ester bonds;GO:0042578//phosphoric ester hydrolase activity;GO:0004721//phosphoprotein phosphatase activity;GO:0043169//cation binding;GO:0016791//phosphatase activity	GO:0098771//inorganic ion homeostasis;GO:0044699//single-organism process;GO:0042592//homeostatic process;GO:0048878//chemical homeostasis;GO:0042743//hydrogen peroxide metabolic process;GO:0050896//response to stimulus;GO:0006793//phosphorus metabolic process;GO:0010038//response to metal ion;GO:0008152//metabolic process;GO:0006796//phosphate-containing compound metabolic process;GO:0050801//io…
LOC106412062	9.74259	3.0876e-16	2.35607e-15	LOC106412062	PREDICTED: glucose-6-phosphate/phosphate translocator 2, chloroplastic-like [Brassica napus]	-	-	-	-	-	-
LOC111204528	2.39351	8.44119e-47	1.56245e-45	LOC111204528	PREDICTED: eukaryotic translation initiation factor NCBP-like [Brassica napus]	Translation	ko03013//RNA transport	K03259	-	-	-
LOC106436007	-2.96402	2.06114e-182	1.81906e-180	LOC106436007	PREDICTED: uncharacterized PE-PGRS family protein PE_PGRS54-like [Brassica napus]	-	-	-	-	-	-
LOC106397170	2.57321	7.2281e-50	1.41203e-48	LOC106397170	PREDICTED: 60S ribosomal protein L22-2-like [Brassica rapa]	Translation	ko03010//Ribosome	K02891	GO:0016020//membrane;GO:0030529//intracellular ribonucleoprotein complex;GO:0030054//cell junction;GO:0005737//cytoplasm;GO:0044464//cell part;GO:0005623//cell;GO:0044391//ribosomal subunit;GO:0005622//intracellular;GO:0005840//ribosome;GO:0043228//non-membrane-bounded organelle;GO:0044444//cytoplasmic part;GO:0043229//intracellular organelle;GO:0044424//intracellular part;GO:0005911//cell-cell j…	-	GO:0008152//metabolic process;GO:0006139//nucleobase-containing compound metabolic process;GO:0010467//gene expression;GO:0090304//nucleic acid metabolic process;GO:0044238//primary metabolic process;GO:0046483//heterocycle metabolic process;GO:0044260//cellular macromolecule metabolic process;GO:0043170//macromolecule metabolic process;GO:0006807//nitrogen compound metabolic process;GO:0006725//…
LOC106432513	-2.40587	7.26931e-33	9.86916e-32	LOC106432513	PREDICTED: cation/calcium exchanger 1-like [Brassica napus]	-	-	-	GO:0043226//organelle;GO:0031224//intrinsic component of membrane;GO:0044425//membrane part;GO:0044422//organelle part;GO:0043227//membrane-bounded organelle;GO:0016020//membrane;GO:0031090//organelle membrane	GO:0015291//secondary active transmembrane transporter activity;GO:0008324//cation transmembrane transporter activity;GO:0022804//active transmembrane transporter activity;GO:0015297//antiporter activity;GO:0015298//solute:cation antiporter activity;GO:0022891//substrate-specific transmembrane transporter activity;GO:0015075//ion transmembrane transporter activity;GO:0022857//transmembrane transp…	GO:0006814//sodium ion transport;GO:0006811//ion transport;GO:0032502//developmental process;GO:0044699//single-organism process;GO:1901360//organic cyclic compound metabolic process;GO:0006807//nitrogen compound metabolic process;GO:0008152//metabolic process;GO:0044710//single-organism metabolic process;GO:0006810//transport;GO:0006812//cation transport;GO:1901564//organonitrogen compound metab…
LOC106421590	-3.06041	1.49388e-05	5.49446e-05	LOC106421590	PREDICTED: indole-3-acetic acid-induced protein ARG7-like [Brassica napus]	-	-	-	-	-	-
LOC106439073	-4.02748	2.27638e-14	1.57376e-13	LOC106439073	PREDICTED: transmembrane protein 45B-like [Brassica napus]	-	-	-	-	-	-
XLOC_012017	-10.9537	1.80472e-21	1.7134e-20	-	XP_013667972.1 PREDICTED: UPF0061 protein azo1574-like [Brassica napus]	-	-	-	-	-	-
XLOC_006891	10.0724	3.73287e-05	0.000131136	-	-	-	-	-	-	-	-
LOC106365618	-2.69727	5.72032e-08	2.65965e-07	LOC106365618	BnaUnng05280D, partial [Brassica napus]	-	-	-	-	-	-
XLOC_031796	4.09252	1.61334e-35	2.34451e-34	ATPG	XP_009126300.1 PREDICTED: ATP synthase subunit b', chloroplastic [Brassica rapa]	Energy metabolism;Global and Overview	ko00190//Oxidative phosphorylation;ko01100//Metabolic pathways;ko00195//Photosynthesis	K02109	-	-	-
LOC106451152	3.0254	6.72341e-175	5.54703e-173	LOC106451152	PREDICTED: probable peroxygenase 3 [Brassica oleracea]	Lipid metabolism	ko00073//Cutin, suberine and wax biosynthesis	K17991	-	-	-
LOC106425408	-5.42626	1.18857e-10	6.71533e-10	LOC106425408	PREDICTED: agamous-like MADS-box protein AGL9 homolog [Brassica napus]	-	-	-	-	-	-
LOC106423017	10.1033	9.71609e-14	6.51986e-13	LOC106423017	PREDICTED: MATH domain and coiled-coil domain-containing protein At2g42465-like [Brassica napus]	-	-	-	-	-	-
LOC106385191	9.47843	2.46815e-08	1.18156e-07	LOC106385191	glutaredoxin family protein [Arabidopsis lyrata]	-	-	-	-	-	-
LOC106411425	3.32337	0	0	LOC106411425	PREDICTED: suppressor protein SRP40-like [Brassica napus]	-	-	-	-	-	-
LOC106426695	4.04963	6.84927e-08	3.16378e-07	LOC106426695	PREDICTED: altered inheritance rate of mitochondria protein 25-like [Brassica napus]	-	-	-	GO:0005623//cell;GO:0044424//intracellular part;GO:0043227//membrane-bounded organelle;GO:0043231//intracellular membrane-bounded organelle;GO:0044464//cell part;GO:0005622//intracellular;GO:0043229//intracellular organelle;GO:0043226//organelle	-	-
LOC106434351	-3.2854	0.000121133	0.000399193	LOC106434351	PREDICTED: ABC transporter G family member 42-like [Brassica napus]	-	-	-	-	-	-
XLOC_100644	-2.24569	2.94969e-08	1.40304e-07	-	CDY37258.1 BnaCnng08120D [Brassica napus]	Global and Overview;Glycan biosynthesis and metabolism	ko01100//Metabolic pathways;ko00563//Glycosylphosphatidylinositol(GPI)-anchor biosynthesis	K11001	-	-	-
LOC106412502	-9.22078	5.07609e-09	2.55619e-08	LOC106412502	BnaC04g52040D [Brassica napus]	-	-	-	-	-	-
LOC106354263	3.50139	5.58836e-92	2.10307e-90	LOC106354263	PREDICTED: kunitz-type serine protease inhibitor DrTI-like [Brassica napus]	-	-	-	-	-	-
LOC106427626	3.36923	0.000304427	0.000949274	LOC106427626	PREDICTED: endoglucanase 11-like [Brassica napus]	-	-	-	-	GO:0016787//hydrolase activity;GO:0003824//catalytic activity;GO:0004553//hydrolase activity, hydrolyzing O-glycosyl compounds;GO:0016798//hydrolase activity, acting on glycosyl bonds	GO:0005976//polysaccharide metabolic process;GO:0009987//cellular process;GO:0051273//beta-glucan metabolic process;GO:0030243//cellulose metabolic process;GO:0044042//glucan metabolic process;GO:0044264//cellular polysaccharide metabolic process;GO:0044262//cellular carbohydrate metabolic process;GO:0006073//cellular glucan metabolic process;GO:0045229//external encapsulating structure organizat…
LOC106354687	2.91903	2.81022e-72	7.99018e-71	LOC106354687	PREDICTED: mechanosensitive ion channel protein 6-like [Brassica napus]	-	-	-	GO:0043226//organelle;GO:0016020//membrane;GO:0031090//organelle membrane;GO:0043227//membrane-bounded organelle;GO:0005911//cell-cell junction;GO:0031224//intrinsic component of membrane;GO:0044422//organelle part;GO:0044425//membrane part;GO:0030054//cell junction	-	GO:0009987//cellular process;GO:1902578//single-organism localization;GO:0044765//single-organism transport;GO:0006810//transport;GO:0051179//localization;GO:0051234//establishment of localization;GO:0044699//single-organism process;GO:0044763//single-organism cellular process
LOC106446116	-4.27028	1.655e-68	4.42536e-67	LOC106446116	BnaC07g29490D [Brassica napus]	-	-	-	-	-	-
LOC106399178	6.46761	1.86451e-99	7.63024e-98	LOC106399178	PREDICTED: LOW QUALITY PROTEIN: CSC1-like protein At1g62320 [Brassica napus]	-	-	-	-	-	-
LOC106391355	2.08833	1.83046e-54	3.88121e-53	LOC106391355	PREDICTED: protein MKS1-like [Brassica napus]	-	-	-	GO:0044464//cell part;GO:0005622//intracellular;GO:0005623//cell;GO:0043227//membrane-bounded organelle;GO:0044424//intracellular part;GO:0043226//organelle;GO:0043229//intracellular organelle;GO:0043231//intracellular membrane-bounded organelle	GO:0005488//binding	GO:0050789//regulation of biological process;GO:0080134//regulation of response to stress;GO:0002682//regulation of immune system process;GO:0048583//regulation of response to stimulus;GO:0031347//regulation of defense response;GO:0002376//immune system process;GO:0045088//regulation of innate immune response;GO:0048584//positive regulation of response to stimulus;GO:0002218//activation of innate…
LOC106399377	-10.0453	0.000439444	0.00133698	LOC106399377	PREDICTED: zinc finger CCCH domain-containing protein 15 homolog [Brassica oleracea]	-	-	-	GO:0044464//cell part;GO:0005737//cytoplasm;GO:0005623//cell;GO:0044424//intracellular part;GO:0009536//plastid;GO:0043226//organelle;GO:0043227//membrane-bounded organelle;GO:0043229//intracellular organelle;GO:0044444//cytoplasmic part;GO:0005622//intracellular;GO:0043231//intracellular membrane-bounded organelle	-	-
LOC106402175	2.12928	0.000978866	0.00282551	LOC106402175	BnaC05g02230D [Brassica napus]	-	-	-	-	-	-
LOC106367933	2.03352	3.45636e-69	9.33907e-68	LOC106367933	PREDICTED: zinc finger A20 and AN1 domain-containing stress-associated protein 6-like [Brassica napus]	-	-	-	-	-	-
LOC106376268	-2.08924	5.25738e-103	2.253e-101	LOC106376268	PREDICTED: choline/ethanolaminephosphotransferase 1 [Brassica rapa]	Lipid metabolism	ko00564//Glycerophospholipid metabolism;ko00565//Ether lipid metabolism	K00993	GO:0043226//organelle;GO:0044464//cell part;GO:0043227//membrane-bounded organelle;GO:0044425//membrane part;GO:0031224//intrinsic component of membrane;GO:0043229//intracellular organelle;GO:0016020//membrane;GO:0005622//intracellular;GO:0044424//intracellular part;GO:0005623//cell;GO:0043231//intracellular membrane-bounded organelle	GO:0017169//CDP-alcohol phosphatidyltransferase activity;GO:0003824//catalytic activity;GO:0016772//transferase activity, transferring phosphorus-containing groups;GO:0043169//cation binding;GO:0016740//transferase activity;GO:0016780//phosphotransferase activity, for other substituted phosphate groups;GO:0005488//binding;GO:0043167//ion binding	GO:0044710//single-organism metabolic process;GO:0044255//cellular lipid metabolic process;GO:0019637//organophosphate metabolic process;GO:0006793//phosphorus metabolic process;GO:0046486//glycerolipid metabolic process;GO:0071704//organic substance metabolic process;GO:0010038//response to metal ion;GO:0009987//cellular process;GO:0044699//single-organism process;GO:0044238//primary metabolic p…
LOC106415199	2.04516	6.40038e-62	1.53734e-60	LOC106415199	PREDICTED: ubiquitin-NEDD8-like protein RUB2 [Brassica rapa]	-	-	-	-	-	-
LOC106366933	-2.63676	5.96477e-63	1.45996e-61	LOC106366933	PREDICTED: serine/threonine-protein kinase WNK2-like isoform X2 [Brassica napus]	-	-	-	-	-	-
LOC106454905	-2.74237	2.47456e-12	1.54207e-11	LOC106454905	PREDICTED: squamosa promoter-binding-like protein 4 [Brassica napus]	-	-	-	-	-	-
LOC106450032	-4.56986	0.000528615	0.00158929	LOC106450032	PREDICTED: CAX-interacting protein 4-like [Brassica napus]	-	-	-	GO:0043231//intracellular membrane-bounded organelle;GO:0044424//intracellular part;GO:0043227//membrane-bounded organelle;GO:0005623//cell;GO:0005622//intracellular;GO:0044464//cell part;GO:0043229//intracellular organelle;GO:0043226//organelle	GO:0046872//metal ion binding;GO:0043167//ion binding;GO:0043169//cation binding;GO:0005488//binding;GO:0046914//transition metal ion binding	GO:0006996//organelle organization;GO:1902578//single-organism localization;GO:0015031//protein transport;GO:0044765//single-organism transport;GO:0006810//transport;GO:0006625//protein targeting to peroxisome;GO:0006886//intracellular protein transport;GO:0048193//Golgi vesicle transport;GO:1902589//single-organism organelle organization;GO:0009314//response to radiation;GO:0033036//macromolecul…
LOC106426439	8.86625	0.000207601	0.000662023	LOC106426439	PREDICTED: dehydration-responsive element-binding protein 1B-like [Brassica oleracea]	-	-	-	-	-	-
LOC106358083	4.24793	9.31994e-11	5.30059e-10	LOC106358083	PREDICTED: UDP-glycosyltransferase 73B3-like [Brassica napus]	-	-	-	-	-	-
LOC106444039	-4.36986	2.62052e-18	2.19151e-17	LOC106444039	PREDICTED: probable lipid desaturase ADS3.2, chloroplastic [Brassica rapa]	Lipid metabolism;Global and Overview	ko01212//Fatty acid metabolism;ko01040//Biosynthesis of unsaturated fatty acids	K00507	-	-	-
LOC106367394	3.25195	4.56032e-57	1.01371e-55	BNAA09G26810D	BnaA08g17930D [Brassica napus]	-	-	-	-	-	-
LOC106446379	3.55465	1.45505e-208	1.58258e-206	LOC106446379	PREDICTED: allene oxide synthase, chloroplastic-like [Brassica napus]	Lipid metabolism	ko00592//alpha-Linolenic acid metabolism	K01723	GO:0044444//cytoplasmic part;GO:0043231//intracellular membrane-bounded organelle;GO:0031975//envelope;GO:0009579//thylakoid;GO:0044464//cell part;GO:0031984//organelle subcompartment;GO:0043226//organelle;GO:0009536//plastid;GO:0043227//membrane-bounded organelle;GO:0009507//chloroplast;GO:0009526//plastid envelope;GO:0031967//organelle envelope;GO:0005623//cell;GO:0005622//intracellular;GO:0044…	GO:0046906//tetrapyrrole binding;GO:0016835//carbon-oxygen lyase activity;GO:0016836//hydro-lyase activity;GO:0097159//organic cyclic compound binding;GO:0016829//lyase activity;GO:0005488//binding;GO:0016491//oxidoreductase activity;GO:1901363//heterocyclic compound binding;GO:0003824//catalytic activity	GO:0044255//cellular lipid metabolic process;GO:0019752//carboxylic acid metabolic process;GO:0044550//secondary metabolite biosynthetic process;GO:0072593//reactive oxygen species metabolic process;GO:1901659//glycosyl compound biosynthetic process;GO:0009696//salicylic acid metabolic process;GO:0044711//single-organism biosynthetic process;GO:0009755//hormone-mediated signaling pathway;GO:00447…
XLOC_087829	9.82972	9.76558e-10	5.17057e-09	-	CDY54946.1 BnaA03g60750D [Brassica napus]	-	-	-	-	-	-
LOC106351654	2.08569	1.9381e-68	5.17695e-67	LOC106351654	PREDICTED: probable polyamine oxidase 2 [Brassica rapa]	Amino acid metabolism;Metabolism of other amino acids	ko00330//Arginine and proline metabolism;ko00410//beta-Alanine metabolism	K17839	-	GO:0016647//oxidoreductase activity, acting on the CH-NH group of donors, oxygen as acceptor;GO:0016491//oxidoreductase activity;GO:0003824//catalytic activity;GO:0016645//oxidoreductase activity, acting on the CH-NH group of donors	GO:0006950//response to stress;GO:0071704//organic substance metabolic process;GO:0008152//metabolic process;GO:0042221//response to chemical;GO:0009308//amine metabolic process;GO:0006807//nitrogen compound metabolic process;GO:0044710//single-organism metabolic process;GO:0006576//cellular biogenic amine metabolic process;GO:0001101//response to acid chemical;GO:0050896//response to stimulus;GO…
LOC106368505	8.43741	0.000724193	0.00213395	BNAA09G39600D	BnaC08g31960D [Brassica napus]	-	-	-	-	-	-
LOC106446253	2.13029	2.86702e-30	3.61588e-29	LOC106446253	PREDICTED: pentatricopeptide repeat-containing protein At3g49710 [Brassica napus]	-	-	-	GO:0044424//intracellular part;GO:0043226//organelle;GO:0005623//cell;GO:0044464//cell part;GO:0043227//membrane-bounded organelle;GO:0043231//intracellular membrane-bounded organelle;GO:0005622//intracellular;GO:0043229//intracellular organelle	-	-
LOC111214096	2.38529	1.77327e-06	7.19512e-06	LOC111214096	BnaC03g30100D [Brassica napus]	-	-	-	-	-	-
XLOC_024958	2.06078	0.000156535	0.000508287	-	CDY48946.1 BnaA08g04680D [Brassica napus]	-	-	-	-	-	-
XLOC_061820	-2.48543	2.19997e-08	1.05757e-07	fahd1	CDY65164.1 BnaC03g73960D [Brassica napus]	Global and Overview;Amino acid metabolism	ko01100//Metabolic pathways;ko00350//Tyrosine metabolism;ko01120//Microbial metabolism in diverse environments	K01557	GO:0043231//intracellular membrane-bounded organelle;GO:0044424//intracellular part;GO:0043229//intracellular organelle;GO:0044464//cell part;GO:0043227//membrane-bounded organelle;GO:0005622//intracellular;GO:0043226//organelle;GO:0005623//cell	GO:0046872//metal ion binding;GO:0043167//ion binding;GO:0043169//cation binding;GO:0046914//transition metal ion binding;GO:0005488//binding	GO:0016054//organic acid catabolic process;GO:0016042//lipid catabolic process;GO:0044255//cellular lipid metabolic process;GO:0044710//single-organism metabolic process;GO:0032787//monocarboxylic acid metabolic process;GO:0006631//fatty acid metabolic process;GO:0071704//organic substance metabolic process;GO:0044763//single-organism cellular process;GO:0044699//single-organism process;GO:004423…
LOC111202002	2.55681	6.43441e-40	1.02875e-38	LOC111202002	BnaC01g01730D [Brassica napus]	-	-	-	GO:0016020//membrane	GO:0001883//purine nucleoside binding;GO:0097367//carbohydrate derivative binding;GO:0032549//ribonucleoside binding;GO:1901363//heterocyclic compound binding;GO:0005488//binding;GO:0032550//purine ribonucleoside binding;GO:0001882//nucleoside binding;GO:0036094//small molecule binding;GO:0097159//organic cyclic compound binding	-
LOC106407721	2.34483	2.57954e-34	3.64768e-33	LOC106407721	PREDICTED: protein BOBBER 2-like [Brassica napus]	-	-	-	-	-	-
LOC111207314	9.44432	6.95191e-12	4.22881e-11	LOC111207314	PREDICTED: 25S rRNA (cytosine-C(5))-methyltransferase nop2-like isoform X2 [Brassica napus]	-	-	-	-	-	-
LOC106430758	10.0316	4.84666e-07	2.07319e-06	LOC106430758	PREDICTED: DEAD-box ATP-dependent RNA helicase 35 [Brassica napus]	-	-	-	GO:0005622//intracellular;GO:0043231//intracellular membrane-bounded organelle;GO:0043229//intracellular organelle;GO:0005623//cell;GO:0044424//intracellular part;GO:0043226//organelle;GO:0043227//membrane-bounded organelle;GO:0044464//cell part	GO:0017111//nucleoside-triphosphatase activity;GO:0046914//transition metal ion binding;GO:0001883//purine nucleoside binding;GO:0032549//ribonucleoside binding;GO:0043167//ion binding;GO:0036094//small molecule binding;GO:0016817//hydrolase activity, acting on acid anhydrides;GO:0005488//binding;GO:0001882//nucleoside binding;GO:0097159//organic cyclic compound binding;GO:0046872//metal ion bind…	GO:0022414//reproductive process;GO:0006996//organelle organization;GO:0003006//developmental process involved in reproduction;GO:0032502//developmental process;GO:0006997//nucleus organization;GO:0009987//cellular process;GO:0000003//reproduction;GO:0016043//cellular component organization;GO:0071840//cellular component organization or biogenesis
LOC106417633	2.01031	6.43085e-16	4.83318e-15	LOC106417633	BnaC06g10300D [Brassica napus]	-	-	-	GO:0044437//vacuolar part;GO:0005773//vacuole;GO:0005623//cell;GO:0043226//organelle;GO:0044444//cytoplasmic part;GO:0016020//membrane;GO:0043229//intracellular organelle;GO:0005737//cytoplasm;GO:0044446//intracellular organelle part;GO:0031090//organelle membrane;GO:0044464//cell part;GO:0043231//intracellular membrane-bounded organelle;GO:0043227//membrane-bounded organelle;GO:0005622//intracel…	-	-
LOC106452624	2.26754	3.57346e-12	2.21028e-11	LOC106452624	PREDICTED: transcription factor PCL1-like [Brassica napus]	-	-	-	GO:0005623//cell;GO:0044424//intracellular part;GO:0043226//organelle;GO:0043231//intracellular membrane-bounded organelle;GO:0043227//membrane-bounded organelle;GO:0044464//cell part;GO:0043229//intracellular organelle;GO:0005622//intracellular	GO:0005488//binding;GO:1901363//heterocyclic compound binding;GO:0003676//nucleic acid binding;GO:0001071//nucleic acid binding transcription factor activity;GO:0097159//organic cyclic compound binding	GO:0060255//regulation of macromolecule metabolic process;GO:0010468//regulation of gene expression;GO:0065007//biological regulation;GO:0050789//regulation of biological process;GO:0019222//regulation of metabolic process
XLOC_075889	-6.50568	5.84019e-43	1.00311e-41	AKHSDH1	CDY69480.1 BnaCnng63760D [Brassica napus]	Biosynthesis of other secondary metabolites;Global and Overview;Amino acid metabolism	ko01230//Biosynthesis of amino acids;ko01100//Metabolic pathways;ko00270//Cysteine and methionine metabolism;ko00260//Glycine, serine and threonine metabolism;ko01110//Biosynthesis of secondary metabolites;ko01130//Biosynthesis of antibiotics;ko01120//Microbial metabolism in diverse environments;ko00300//Lysine biosynthesis;ko00261//Monobactam biosynthesis	K12524	-	-	GO:0008152//metabolic process;GO:0071704//organic substance metabolic process;GO:0044763//single-organism cellular process;GO:0009987//cellular process;GO:0044237//cellular metabolic process;GO:0044710//single-organism metabolic process;GO:0044699//single-organism process
LOC106351985	2.15309	4.77829e-22	4.62457e-21	LOC106351985	BnaA09g44360D [Brassica napus]	-	-	-	-	-	GO:0071446//cellular response to salicylic acid stimulus;GO:0009751//response to salicylic acid;GO:0044700//single organism signaling;GO:0001101//response to acid chemical;GO:0051707//response to other organism;GO:1901698//response to nitrogen compound;GO:0043207//response to external biotic stimulus;GO:0009607//response to biotic stimulus;GO:0009719//response to endogenous stimulus;GO:0007154//c…
LOC106374464	3.21205	5.62125e-05	0.000193144	LOC106374464	PREDICTED: early nodulin-like protein 1 [Brassica oleracea]	-	-	-	GO:0044425//membrane part;GO:0031224//intrinsic component of membrane;GO:0016020//membrane	-	-
LOC106362990	3.45372	1.73983e-24	1.82547e-23	LOC106362990	BnaAnng12650D [Brassica napus]	-	-	-	-	-	-
LOC106368905	2.85229	0	0	LOC106368905	PREDICTED: protein TIFY 10A-like [Brassica napus]	Signal transduction	ko04075//Plant hormone signal transduction	K13464	-	-	-
LOC106377243	2.37346	2.54857e-18	2.13227e-17	LOC106377243	BnaC03g49670D [Brassica napus]	-	-	-	-	-	-
LOC106351563	-2.27798	7.94798e-09	3.9501e-08	LOC106351563	BnaCnng65240D [Brassica napus]	-	-	-	-	-	-
LOC106412563	10.3144	3.21265e-07	1.39636e-06	LOC106412563	PREDICTED: cytochrome P450 81E8-like [Brassica napus]	-	-	-	GO:0044464//cell part;GO:0005623//cell;GO:0043227//membrane-bounded organelle;GO:0043229//intracellular organelle;GO:0043231//intracellular membrane-bounded organelle;GO:0043226//organelle;GO:0005622//intracellular;GO:0044424//intracellular part	GO:0005488//binding	-
LOC106376599	2.0199	1.48825e-17	1.20595e-16	LOC106376599	PREDICTED: disease resistance protein RML1A-like [Brassica napus]	-	-	-	GO:0043231//intracellular membrane-bounded organelle;GO:0043226//organelle;GO:0044424//intracellular part;GO:0043227//membrane-bounded organelle;GO:0005622//intracellular;GO:0043229//intracellular organelle;GO:0044464//cell part;GO:0005623//cell	-	-
LOC106356308	-9.64386	1.1377e-06	4.70627e-06	BNAA07G08040D	BnaC09g17740D [Brassica napus]	-	-	-	-	-	-
LOC106377735	-6.43741	0.000906604	0.00262981	LOC106377735	retroelement pol polyprotein-like [Arabidopsis thaliana]	-	-	-	-	-	-
LOC106350346	3.336	5.44117e-05	0.000187264	LOC106350346	PREDICTED: plant intracellular Ras-group-related LRR protein 4-like [Brassica napus]	-	-	-	GO:0016020//membrane	-	GO:0071495//cellular response to endogenous stimulus;GO:0009719//response to endogenous stimulus;GO:0042221//response to chemical;GO:0032870//cellular response to hormone stimulus;GO:0022414//reproductive process;GO:0023052//signaling;GO:0051716//cellular response to stimulus;GO:0071396//cellular response to lipid;GO:0009725//response to hormone;GO:0003006//developmental process involved in repro…
LOC106426399	4.74359	1.89939e-56	4.1717e-55	LOC106426399	PREDICTED: protein SLOW WALKER 1-like [Brassica napus]	Translation	ko03008//Ribosome biogenesis in eukaryotes	K14549	GO:0043232//intracellular non-membrane-bounded organelle;GO:0005623//cell;GO:0031461//cullin-RING ubiquitin ligase complex;GO:0044464//cell part;GO:0044424//intracellular part;GO:0043234//protein complex;GO:0000151//ubiquitin ligase complex;GO:1990234//transferase complex;GO:0043228//non-membrane-bounded organelle;GO:0043227//membrane-bounded organelle;GO:0005622//intracellular;GO:0043229//intrac…	-	GO:0016070//RNA metabolic process;GO:0016072//rRNA metabolic process;GO:0044237//cellular metabolic process;GO:0032501//multicellular organismal process;GO:0044260//cellular macromolecule metabolic process;GO:1901360//organic cyclic compound metabolic process;GO:0034641//cellular nitrogen compound metabolic process;GO:0071840//cellular component organization or biogenesis;GO:0000003//reproduction…
XLOC_102984	7.73697	2.52939e-07	1.11051e-06	GLCAK1	NP_974648.1 endonuclease V family protein [Arabidopsis thaliana]	Global and Overview;Carbohydrate metabolism	ko00520//Amino sugar and nucleotide sugar metabolism;ko01100//Metabolic pathways;ko00040//Pentose and glucuronate interconversions;ko00053//Ascorbate and aldarate metabolism	K16190	-	-	-
LOC111213984	9.63783	1.29462e-06	5.32629e-06	LOC111213984	PREDICTED: NADP-dependent alkenal double bond reductase P1-like [Brassica napus]	-	-	-	-	GO:0046914//transition metal ion binding;GO:0043169//cation binding;GO:0043167//ion binding;GO:0005488//binding;GO:0046872//metal ion binding;GO:0003824//catalytic activity	GO:0016043//cellular component organization;GO:0032989//cellular component morphogenesis;GO:0071555//cell wall organization;GO:0030154//cell differentiation;GO:0009653//anatomical structure morphogenesis;GO:0032502//developmental process;GO:0048468//cell development;GO:0044767//single-organism developmental process;GO:0009987//cellular process;GO:0000902//cell morphogenesis;GO:0008152//metabolic …
LOC111199778	2.68281	1.01284e-09	5.35729e-09	LOC111199778	PREDICTED: calcium-transporting ATPase 1, chloroplastic [Brassica napus]	-	-	-	GO:0019866//organelle inner membrane;GO:0043226//organelle;GO:0005737//cytoplasm;GO:0044424//intracellular part;GO:0044422//organelle part;GO:0009526//plastid envelope;GO:0042170//plastid membrane;GO:0005622//intracellular;GO:0031975//envelope;GO:0016020//membrane;GO:0009536//plastid;GO:0031224//intrinsic component of membrane;GO:0044444//cytoplasmic part;GO:0044425//membrane part;GO:0044435//pla…	GO:0036094//small molecule binding;GO:0022892//substrate-specific transporter activity;GO:0032549//ribonucleoside binding;GO:0022857//transmembrane transporter activity;GO:0022804//active transmembrane transporter activity;GO:0042623//ATPase activity, coupled;GO:0016818//hydrolase activity, acting on acid anhydrides, in phosphorus-containing anhydrides;GO:0016787//hydrolase activity;GO:0022891//s…	GO:0051234//establishment of localization;GO:0070838//divalent metal ion transport;GO:0009987//cellular process;GO:0044699//single-organism process;GO:0098771//inorganic ion homeostasis;GO:0044765//single-organism transport;GO:0065007//biological regulation;GO:0055082//cellular chemical homeostasis;GO:0030003//cellular cation homeostasis;GO:0009605//response to external stimulus;GO:0042592//homeo…
LOC106411270	-12.1239	3.11373e-09	1.59008e-08	LOC106411270	PREDICTED: glucuronoxylan 4-O-methyltransferase 1-like [Brassica napus]	-	-	-	GO:0005623//cell;GO:0043227//membrane-bounded organelle;GO:0043229//intracellular organelle;GO:0044464//cell part;GO:0044446//intracellular organelle part;GO:0031984//organelle subcompartment;GO:0005622//intracellular;GO:0043226//organelle;GO:0044424//intracellular part;GO:0044422//organelle part;GO:0043231//intracellular membrane-bounded organelle	GO:0005488//binding	GO:0071705//nitrogen compound transport;GO:0006810//transport;GO:0015833//peptide transport;GO:0044765//single-organism transport;GO:0042886//amide transport;GO:0071702//organic substance transport;GO:0051179//localization;GO:1902578//single-organism localization;GO:0044699//single-organism process;GO:0051234//establishment of localization
XLOC_056248	-4.11548	8.36149e-05	0.00028091	-	-	-	-	-	-	-	-
LOC106433832	-2.79199	7.86317e-232	1.02225e-229	LOC106433832	BnaC03g00080D [Brassica napus]	-	-	-	-	-	GO:0071840//cellular component organization or biogenesis;GO:0051234//establishment of localization;GO:0016192//vesicle-mediated transport;GO:0051179//localization;GO:0061024//membrane organization;GO:0016043//cellular component organization;GO:0006810//transport;GO:0009987//cellular process
LOC106452272	2.0538	3.76983e-41	6.2178e-40	BNAA05G25870D	BnaC05g39950D [Brassica napus]	-	-	-	-	-	-
LOC106385076	5.00998	1.32231e-07	5.95446e-07	LOC106385076	BnaCnng20090D [Brassica napus]	-	-	-	GO:0044464//cell part;GO:0043229//intracellular organelle;GO:0043231//intracellular membrane-bounded organelle;GO:0043227//membrane-bounded organelle;GO:0043226//organelle;GO:0005622//intracellular;GO:0044424//intracellular part;GO:0005623//cell	-	GO:0050896//response to stimulus;GO:0042221//response to chemical;GO:0010033//response to organic substance;GO:0009719//response to endogenous stimulus;GO:0009725//response to hormone
XLOC_051322	3.40007	3.03338e-52	6.18882e-51	RTNLB8	CDY56712.1 BnaC01g38700D [Brassica napus]	-	-	-	GO:0043229//intracellular organelle;GO:0044464//cell part;GO:0005623//cell;GO:0044424//intracellular part;GO:0043226//organelle;GO:0043227//membrane-bounded organelle;GO:0043231//intracellular membrane-bounded organelle;GO:0005622//intracellular	-	GO:0033036//macromolecule localization;GO:0046907//intracellular transport;GO:0034613//cellular protein localization;GO:1901576//organic substance biosynthetic process;GO:0009058//biosynthetic process;GO:0015031//protein transport;GO:0006605//protein targeting;GO:0033554//cellular response to stress;GO:0012501//programmed cell death;GO:0008104//protein localization;GO:0051234//establishment of lo…
LOC106429796	2.3388	0	0	LOC106429796	PREDICTED: pollen-specific protein SF21-like isoform X2 [Brassica rapa]	-	-	-	GO:0044424//intracellular part;GO:0044464//cell part;GO:0005623//cell;GO:0005622//intracellular	-	GO:0048869//cellular developmental process;GO:0044767//single-organism developmental process;GO:0032502//developmental process;GO:0044763//single-organism cellular process;GO:0044699//single-organism process;GO:0009987//cellular process
LOC111206464	2.98089	4.52731e-05	0.000157533	LOC111206464	PREDICTED: probable carboxylesterase 16 [Brassica napus]	-	-	-	-	GO:0003824//catalytic activity;GO:0016787//hydrolase activity;GO:0016788//hydrolase activity, acting on ester bonds	GO:1902578//single-organism localization;GO:0051179//localization;GO:0006812//cation transport;GO:0051234//establishment of localization;GO:0006811//ion transport;GO:0044765//single-organism transport;GO:0044699//single-organism process;GO:0006810//transport
LOC106381963	2.19143	0.000153622	0.000499332	LOC106381963	BnaC01g26580D [Brassica napus]	-	-	-	-	-	-
LOC106436183	2.84432	6.09412e-118	3.05787e-116	LOC106436183	PREDICTED: tropinone reductase homolog At2g29310-like isoform X2 [Brassica napus]	Biosynthesis of other secondary metabolites	ko00960//Tropane, piperidine and pyridine alkaloid biosynthesis	K08081	-	GO:0003824//catalytic activity	GO:0051179//localization;GO:0030001//metal ion transport;GO:0042221//response to chemical;GO:0033554//cellular response to stress;GO:0051716//cellular response to stimulus;GO:0009605//response to external stimulus;GO:0031667//response to nutrient levels;GO:0050896//response to stimulus;GO:0031669//cellular response to nutrient levels;GO:1902578//single-organism localization;GO:0042594//response t…
LOC106370401	3.80735	1.42522e-08	6.9482e-08	BNAC01G03020D	BnaC07g45700D [Brassica napus]	-	-	-	GO:0044424//intracellular part;GO:0005623//cell;GO:0043231//intracellular membrane-bounded organelle;GO:0043227//membrane-bounded organelle;GO:0005622//intracellular;GO:0044464//cell part;GO:0043226//organelle;GO:0043229//intracellular organelle;GO:0016020//membrane	-	-
LOC106367541	2.5762	1.09571e-186	1.00254e-184	LOC106367541	PREDICTED: probable beta-1,3-galactosyltransferase 17 [Brassica napus]	-	-	-	-	-	-
LOC106362159	2.9122	7.78282e-54	1.63186e-52	LOC106362159	PREDICTED: protein TRANSPARENT TESTA 12-like [Brassica napus]	-	-	-	GO:0031224//intrinsic component of membrane;GO:0016020//membrane;GO:0044425//membrane part	GO:0022804//active transmembrane transporter activity;GO:0022857//transmembrane transporter activity;GO:0015291//secondary active transmembrane transporter activity;GO:0005215//transporter activity	GO:0015893//drug transport;GO:1902578//single-organism localization;GO:0051179//localization;GO:0042221//response to chemical;GO:0051234//establishment of localization;GO:0006810//transport;GO:0042493//response to drug;GO:0044765//single-organism transport;GO:0050896//response to stimulus;GO:0044699//single-organism process
LOC106345369	-11.7085	2.81931e-07	1.23177e-06	LOC106345369	PREDICTED: rapid alkalinization factor 23-like [Brassica napus]	-	-	-	-	-	-
LOC111205530	2.31936	4.59494e-217	5.40083e-215	LOC111205530	PREDICTED: protein TIFY 10A [Brassica napus]	Signal transduction	ko04075//Plant hormone signal transduction	K13464	-	-	-
LOC106432848	9.80843	8.73823e-15	6.18564e-14	LOC106432848	PREDICTED: heat stress transcription factor A-1e-like [Brassica napus]	-	-	-	GO:0043229//intracellular organelle;GO:0005623//cell;GO:0043231//intracellular membrane-bounded organelle;GO:0044464//cell part;GO:0043227//membrane-bounded organelle;GO:0005622//intracellular;GO:0044424//intracellular part;GO:0043226//organelle	GO:0097159//organic cyclic compound binding;GO:0003677//DNA binding;GO:1901363//heterocyclic compound binding;GO:0005488//binding;GO:0003676//nucleic acid binding;GO:0001071//nucleic acid binding transcription factor activity	GO:0010468//regulation of gene expression;GO:0003006//developmental process involved in reproduction;GO:0032502//developmental process;GO:0043170//macromolecule metabolic process;GO:0034645//cellular macromolecule biosynthetic process;GO:0019222//regulation of metabolic process;GO:0008152//metabolic process;GO:1901576//organic substance biosynthetic process;GO:0006950//response to stress;GO:00508…
XLOC_105302	9.57617	7.55128e-12	4.58257e-11	-	CDY70755.1 BnaCnng69670D, partial [Brassica napus]	-	-	-	-	-	-
LOC106370834	2.18425	1.25787e-164	9.58896e-163	LOC106370834	PREDICTED: phospholipase D beta 1 [Brassica napus]	Lipid metabolism;Transport and catabolism	ko04144//Endocytosis;ko00564//Glycerophospholipid metabolism;ko00565//Ether lipid metabolism	K01115	-	-	-
LOC106367119	-2.89947	2.76385e-07	1.20863e-06	LOC106367119	cellulose synthase-like D6 [Arabidopsis thaliana]	-	-	-	GO:0005623//cell;GO:0044424//intracellular part;GO:0043227//membrane-bounded organelle;GO:0043226//organelle;GO:0044425//membrane part;GO:0043231//intracellular membrane-bounded organelle;GO:0043229//intracellular organelle;GO:0031224//intrinsic component of membrane;GO:0044464//cell part;GO:0005622//intracellular;GO:0016020//membrane	GO:0016758//transferase activity, transferring hexosyl groups;GO:0046527//glucosyltransferase activity;GO:0016740//transferase activity;GO:0016757//transferase activity, transferring glycosyl groups;GO:0003824//catalytic activity;GO:0016759//cellulose synthase activity	GO:0030243//cellulose metabolic process;GO:0051273//beta-glucan metabolic process;GO:0044237//cellular metabolic process;GO:0016043//cellular component organization;GO:0044042//glucan metabolic process;GO:0006073//cellular glucan metabolic process;GO:0044264//cellular polysaccharide metabolic process;GO:0043170//macromolecule metabolic process;GO:0044085//cellular component biogenesis;GO:0045229/…
LOC106374928	3.63868	3.41667e-185	3.08952e-183	LOC106374928	mediator of RNA polymerase II transcription subunit [Arabidopsis thaliana]	-	-	-	GO:0043227//membrane-bounded organelle;GO:0005622//intracellular;GO:0005623//cell;GO:0044424//intracellular part;GO:0043226//organelle;GO:0044464//cell part;GO:0043229//intracellular organelle;GO:0043231//intracellular membrane-bounded organelle	-	GO:0051704//multi-organism process;GO:0051707//response to other organism;GO:0009620//response to fungus;GO:0043207//response to external biotic stimulus;GO:0050896//response to stimulus;GO:0009605//response to external stimulus;GO:0009607//response to biotic stimulus
LOC106451742	2.20163	6.79303e-07	2.86921e-06	LOC106451742	PREDICTED: acetyltransferase NSI-like [Brassica napus]	-	-	-	GO:0043226//organelle;GO:0044464//cell part;GO:0043229//intracellular organelle;GO:0005622//intracellular;GO:0043227//membrane-bounded organelle;GO:0005623//cell;GO:0005737//cytoplasm;GO:0044444//cytoplasmic part;GO:0009536//plastid;GO:0043231//intracellular membrane-bounded organelle;GO:0044424//intracellular part	GO:0016746//transferase activity, transferring acyl groups;GO:0016747//transferase activity, transferring acyl groups other than amino-acyl groups;GO:0016407//acetyltransferase activity;GO:0003824//catalytic activity;GO:0016740//transferase activity	GO:0046365//monosaccharide catabolic process;GO:0044723//single-organism carbohydrate metabolic process;GO:0044699//single-organism process;GO:1901575//organic substance catabolic process;GO:0009056//catabolic process;GO:0006007//glucose catabolic process;GO:0006006//glucose metabolic process;GO:0019318//hexose metabolic process;GO:0008152//metabolic process;GO:0044712//single-organism catabolic …
LOC106440529	2.11548	1.01675e-15	7.56272e-15	LOC106440529	BnaCnng42060D [Brassica napus]	-	-	-	-	-	-
LOC111210283	-8.80305	2.37371e-06	9.48783e-06	LOC111210283	PREDICTED: uncharacterized protein LOC103849464 [Brassica rapa]	-	-	-	-	-	-
LOC111212776	3.1375	0.000172078	0.00055528	LOC111212776	PREDICTED: protein HASTY 1-like [Brassica napus]	Translation	ko03013//RNA transport	K14289	-	-	-
LOC106355159	2.27103	9.60853e-05	0.000320698	LOC106355159	PREDICTED: transcription factor BPE-like [Brassica napus]	-	-	-	GO:0005622//intracellular;GO:0043231//intracellular membrane-bounded organelle;GO:0043226//organelle;GO:0005623//cell;GO:0043227//membrane-bounded organelle;GO:0043229//intracellular organelle;GO:0044464//cell part;GO:0044424//intracellular part	GO:0005488//binding;GO:0005515//protein binding;GO:0003676//nucleic acid binding;GO:0097159//organic cyclic compound binding;GO:1901363//heterocyclic compound binding;GO:0001071//nucleic acid binding transcription factor activity	GO:0006631//fatty acid metabolic process;GO:0061458//reproductive system development;GO:0044249//cellular biosynthetic process;GO:0044237//cellular metabolic process;GO:0008152//metabolic process;GO:0048367//shoot system development;GO:0001101//response to acid chemical;GO:0042221//response to chemical;GO:0032989//cellular component morphogenesis;GO:0044255//cellular lipid metabolic process;GO:00…
LOC111212238	2.27549	8.2547e-20	7.35409e-19	LOC111212238	PREDICTED: aquaporin NIP1-2-like [Brassica napus]	-	-	-	GO:0016020//membrane	GO:0022892//substrate-specific transporter activity;GO:0015075//ion transmembrane transporter activity;GO:0022891//substrate-specific transmembrane transporter activity;GO:0015103//inorganic anion transmembrane transporter activity;GO:0022857//transmembrane transporter activity;GO:0008509//anion transmembrane transporter activity;GO:0005215//transporter activity	GO:0071705//nitrogen compound transport;GO:0071702//organic substance transport;GO:0015833//peptide transport;GO:0044763//single-organism cellular process;GO:0051179//localization;GO:0006811//ion transport;GO:0050896//response to stimulus;GO:0006820//anion transport;GO:1902578//single-organism localization;GO:0055085//transmembrane transport;GO:0044765//single-organism transport;GO:0042221//respo…
LOC106386800	-7.84549	0.000646858	0.00191962	LOC106386800	BnaCnng48210D [Brassica napus]	-	-	-	-	-	-
LOC106434696	2.37462	1.23431e-98	5.01144e-97	LOC106434696	PREDICTED: protein SGT1 homolog A [Brassica oleracea]	Environmental adaptation	ko04626//Plant-pathogen interaction	K12795	GO:1902494//catalytic complex;GO:0032991//macromolecular complex;GO:1990234//transferase complex;GO:0043231//intracellular membrane-bounded organelle;GO:0000151//ubiquitin ligase complex;GO:0043226//organelle;GO:0043229//intracellular organelle;GO:0005623//cell;GO:0005622//intracellular;GO:0031461//cullin-RING ubiquitin ligase complex;GO:0043227//membrane-bounded organelle;GO:0044464//cell part;G…	GO:0005488//binding	GO:0009817//defense response to fungus, incompatible interaction;GO:0098542//defense response to other organism;GO:0019538//protein metabolic process;GO:0008152//metabolic process;GO:0071704//organic substance metabolic process;GO:0044237//cellular metabolic process;GO:0051704//multi-organism process;GO:0050896//response to stimulus;GO:0006952//defense response;GO:0002682//regulation of immune sy…
XLOC_083579	2.06341	3.32117e-13	2.1687e-12	NUDT13	XP_013595816.1 PREDICTED: nudix hydrolase 13, mitochondrial isoform X2 [Brassica oleracea]	-	-	-	GO:0044464//cell part;GO:0043227//membrane-bounded organelle;GO:0005622//intracellular;GO:0043229//intracellular organelle;GO:0043226//organelle;GO:0044424//intracellular part;GO:0005623//cell;GO:0043231//intracellular membrane-bounded organelle	GO:0004551//nucleotide diphosphatase activity;GO:0016818//hydrolase activity, acting on acid anhydrides, in phosphorus-containing anhydrides;GO:0016817//hydrolase activity, acting on acid anhydrides;GO:0003824//catalytic activity;GO:0016462//pyrophosphatase activity;GO:0016787//hydrolase activity	-
LOC106424485	6.53027	3.9562e-34	5.57194e-33	LOC106424485	BnaA04g06650D [Brassica napus]	-	-	-	-	-	-
LOC106437771	2.23704	3.24372e-08	1.53873e-07	LOC106437771	PREDICTED: purple acid phosphatase 13 [Brassica rapa]	-	-	-	-	GO:0043167//ion binding;GO:0043169//cation binding;GO:0005488//binding	-
LOC106419010	2.07754	4.9598e-55	1.06215e-53	LOC106419010	PREDICTED: transcription factor TCP21-like [Brassica napus]	Environmental adaptation	ko04712//Circadian rhythm - plant	K16221	-	-	-
LOC106409047	6.63089	1.43594e-59	3.33497e-58	LOC106409047	PREDICTED: allene oxide cyclase 2, chloroplastic [Brassica napus]	Lipid metabolism	ko00592//alpha-Linolenic acid metabolism	K10525	GO:0009532//plastid stroma;GO:0043231//intracellular membrane-bounded organelle;GO:0043229//intracellular organelle;GO:0044424//intracellular part;GO:0031975//envelope;GO:0005623//cell;GO:0044446//intracellular organelle part;GO:0044444//cytoplasmic part;GO:0005622//intracellular;GO:0009536//plastid;GO:0031967//organelle envelope;GO:0043226//organelle;GO:0009507//chloroplast;GO:0043227//membrane-…	GO:0003824//catalytic activity;GO:0009975//cyclase activity	GO:0006082//organic acid metabolic process;GO:0044699//single-organism process;GO:0050896//response to stimulus;GO:0008152//metabolic process;GO:0044763//single-organism cellular process;GO:0044710//single-organism metabolic process;GO:0009694//jasmonic acid metabolic process;GO:0044281//small molecule metabolic process;GO:0006950//response to stress;GO:0071704//organic substance metabolic proces…
LOC106391484	2.07843	1.48833e-13	9.89865e-13	LOC106391484	PREDICTED: U-box domain-containing protein 29-like [Brassica napus]	-	-	-	-	-	-
LOC106440506	2.13635	6.26282e-23	6.23963e-22	LOC106440506	PREDICTED: probable transcription factor PosF21 [Brassica napus]	-	-	-	-	-	-
LOC106409699	-7.43741	0.000928416	0.00268894	LOC106409699	PREDICTED: egg cell-secreted protein 1.2-like [Brassica napus]	-	-	-	-	-	-
LOC106358133	2.65813	2.76432e-19	2.41236e-18	LOC106358133	PREDICTED: 60S ribosomal protein L27a-2-like [Brassica napus]	Translation	ko03010//Ribosome	K02900	GO:0044446//intracellular organelle part;GO:1990904//ribonucleoprotein complex;GO:0043229//intracellular organelle;GO:0015934//large ribosomal subunit;GO:0005840//ribosome;GO:0043232//intracellular non-membrane-bounded organelle;GO:0005911//cell-cell junction;GO:0044464//cell part;GO:0030529//intracellular ribonucleoprotein complex;GO:0044424//intracellular part;GO:0005622//intracellular;GO:00300…	GO:0005198//structural molecule activity	GO:0044699//single-organism process;GO:0061458//reproductive system development;GO:0044707//single-multicellular organism process;GO:0000003//reproduction;GO:0032501//multicellular organismal process;GO:0071704//organic substance metabolic process;GO:0003006//developmental process involved in reproduction;GO:0090567//reproductive shoot system development;GO:0022414//reproductive process;GO:001046…
LOC106346649	3.20387	5.55439e-11	3.19927e-10	LOC106346649	PREDICTED: ABC transporter G family member 40 [Brassica napus]	-	-	-	-	-	-
LOC106347814	-9.69116	6.88522e-15	4.89593e-14	LOC106347814	PREDICTED: multidrug and toxin extrusion protein 2-like [Brassica napus]	-	-	-	-	-	-
LOC111212358	2.09701	1.94013e-50	3.83232e-49	LOC111212358	PREDICTED: probable carboxylesterase 5 [Brassica napus]	-	-	-	-	-	-
LOC106439523	2	0.000326811	0.00101473	LOC106439523	PREDICTED: probable LRR receptor-like serine/threonine-protein kinase At4g37250 [Brassica napus]	-	-	-	-	-	-
LOC106439036	2.3995	0.000267265	0.000839222	LOC106439036	BnaC03g68550D [Brassica napus]	-	-	-	-	-	-
LOC106428583	2.61471	0.000496458	0.00150027	LOC106428583	PREDICTED: myrosinase-binding protein 2-like [Brassica napus]	-	-	-	-	-	-
LOC106346837	3.15272	6.30225e-22	6.07134e-21	LOC106346837	PREDICTED: probable zinc metallopeptidase EGY3, chloroplastic [Brassica napus]	-	-	-	GO:0005737//cytoplasm;GO:0031975//envelope;GO:0016020//membrane;GO:0031090//organelle membrane;GO:0044444//cytoplasmic part;GO:0044424//intracellular part;GO:0044446//intracellular organelle part;GO:0031224//intrinsic component of membrane;GO:0005622//intracellular;GO:0043229//intracellular organelle;GO:0031967//organelle envelope;GO:0043227//membrane-bounded organelle;GO:0044422//organelle part;…	GO:0003824//catalytic activity;GO:0070011//peptidase activity, acting on L-amino acid peptides;GO:0016787//hydrolase activity;GO:0008233//peptidase activity	GO:0071704//organic substance metabolic process;GO:0043170//macromolecule metabolic process;GO:0009628//response to abiotic stimulus;GO:0000302//response to reactive oxygen species;GO:0009416//response to light stimulus;GO:0006950//response to stress;GO:0006979//response to oxidative stress;GO:0044238//primary metabolic process;GO:0009642//response to light intensity;GO:0008152//metabolic process…
LOC106385879	2.49735	1.47189e-12	9.27789e-12	LOC106385879	BnaA10g18870D [Brassica napus]	-	-	-	-	-	-
LOC106375631	2.41358	6.66782e-93	2.52654e-91	LOC106375631	PREDICTED: REF/SRPP-like protein At1g67360 [Brassica napus]	-	-	-	GO:0043229//intracellular organelle;GO:0044424//intracellular part;GO:0005622//intracellular;GO:0005623//cell;GO:0043231//intracellular membrane-bounded organelle;GO:0043226//organelle;GO:0043227//membrane-bounded organelle;GO:0044464//cell part	-	-
XLOC_079210	-3.49432	4.01552e-16	3.04727e-15	At5g05010	CDY14133.1 BnaC02g02500D [Brassica napus]	-	-	-	-	-	-
LOC111214579	2.77477	4.85388e-90	1.78152e-88	LOC111214579	BnaA03g15910D [Brassica napus]	-	-	-	-	GO:0005488//binding	GO:0006950//response to stress;GO:0019752//carboxylic acid metabolic process;GO:0010243//response to organonitrogen compound;GO:0044710//single-organism metabolic process;GO:0051704//multi-organism process;GO:0032787//monocarboxylic acid metabolic process;GO:0009987//cellular process;GO:0044700//single organism signaling;GO:0071495//cellular response to endogenous stimulus;GO:0009058//biosyntheti…
LOC111209104	3.03828	1.66107e-145	1.08247e-143	LOC111209104	PREDICTED: ACT domain-containing protein ACR8-like [Brassica oleracea]	-	-	-	-	GO:0043167//ion binding;GO:0043168//anion binding;GO:0005488//binding;GO:0031406//carboxylic acid binding;GO:0043177//organic acid binding;GO:0036094//small molecule binding	GO:0050896//response to stimulus;GO:0042221//response to chemical;GO:0001101//response to acid chemical
LOC106424410	4.61891	1.7868e-27	2.06745e-26	LOC106424410	PREDICTED: 4-coumarate--CoA ligase 4-like [Brassica napus]	Biosynthesis of other secondary metabolites;Metabolism of cofactors and vitamins;Amino acid metabolism	ko00940//Phenylpropanoid biosynthesis;ko00360//Phenylalanine metabolism;ko00130//Ubiquinone and other terpenoid-quinone biosynthesis	K01904	-	-	-
LOC106407720	4.05063	1.96788e-19	1.72865e-18	LOC106407720	PREDICTED: transcription factor bHLH92 [Brassica napus]	-	-	-	GO:0043226//organelle;GO:0043227//membrane-bounded organelle;GO:0044464//cell part;GO:0044424//intracellular part;GO:0005623//cell;GO:0043229//intracellular organelle;GO:0043231//intracellular membrane-bounded organelle;GO:0005622//intracellular	GO:0001071//nucleic acid binding transcription factor activity;GO:0005515//protein binding;GO:0097159//organic cyclic compound binding;GO:1901363//heterocyclic compound binding;GO:0005488//binding;GO:0003676//nucleic acid binding	GO:0009058//biosynthetic process;GO:0034645//cellular macromolecule biosynthetic process;GO:0043170//macromolecule metabolic process;GO:0044249//cellular biosynthetic process;GO:0008152//metabolic process;GO:0044260//cellular macromolecule metabolic process;GO:0065007//biological regulation;GO:0060255//regulation of macromolecule metabolic process;GO:0010468//regulation of gene expression;GO:0044…
LOC106356104	-2.13627	3.33024e-13	2.17407e-12	LOC106356104	At5g44005 [Arabidopsis thaliana]	-	-	-	GO:0016020//membrane;GO:0043227//membrane-bounded organelle;GO:0044424//intracellular part;GO:0044464//cell part;GO:0005622//intracellular;GO:0043229//intracellular organelle;GO:0005623//cell;GO:0043226//organelle;GO:0043231//intracellular membrane-bounded organelle	-	-
LOC106424090	-2.9023	0.000269813	0.000846534	LOC106424090	probable WRKY transcription factor 11 [Brassica rapa]	-	-	-	GO:0043231//intracellular membrane-bounded organelle;GO:0043227//membrane-bounded organelle;GO:0043226//organelle;GO:0044424//intracellular part;GO:0043229//intracellular organelle;GO:0005622//intracellular;GO:0044464//cell part;GO:0005623//cell	GO:1901363//heterocyclic compound binding;GO:0097159//organic cyclic compound binding;GO:0005488//binding;GO:0005515//protein binding;GO:0003677//DNA binding;GO:0003676//nucleic acid binding	GO:0044260//cellular macromolecule metabolic process;GO:0002376//immune system process;GO:1901698//response to nitrogen compound;GO:0009719//response to endogenous stimulus;GO:0009059//macromolecule biosynthetic process;GO:0071704//organic substance metabolic process;GO:0023052//signaling;GO:0050896//response to stimulus;GO:0044237//cellular metabolic process;GO:0009605//response to external stim…
LOC106415363	2.09622	4.51619e-06	1.75615e-05	LOC106415363	PREDICTED: probable WRKY transcription factor 69 [Brassica rapa]	-	-	-	-	GO:0001071//nucleic acid binding transcription factor activity;GO:0003676//nucleic acid binding;GO:0005488//binding;GO:0003677//DNA binding;GO:0097159//organic cyclic compound binding;GO:1901363//heterocyclic compound binding	GO:0060255//regulation of macromolecule metabolic process;GO:0050789//regulation of biological process;GO:0065007//biological regulation;GO:0010468//regulation of gene expression;GO:0019222//regulation of metabolic process
LOC106357295	9.36632	5.16263e-05	0.00017825	LOC106357295	PREDICTED: CRIB domain-containing protein RIC4-like [Brassica napus]	-	-	-	GO:0044464//cell part;GO:0016020//membrane;GO:0071944//cell periphery;GO:0005623//cell;GO:0005886//plasma membrane	GO:0005488//binding	GO:0000902//cell morphogenesis;GO:0044767//single-organism developmental process;GO:0051128//regulation of cellular component organization;GO:0051049//regulation of transport;GO:0032879//regulation of localization;GO:0051179//localization;GO:0010015//root morphogenesis;GO:0051648//vesicle localization;GO:0071840//cellular component organization or biogenesis;GO:0051493//regulation of cytoskeleton…
LOC106347307	4.80735	0.000227394	0.000721361	LOC106347307	PREDICTED: chaperone protein dnaJ 10-like [Brassica napus]	-	-	-	GO:0043227//membrane-bounded organelle;GO:0043226//organelle;GO:0044424//intracellular part;GO:0043229//intracellular organelle;GO:0043231//intracellular membrane-bounded organelle;GO:0005623//cell;GO:0044464//cell part;GO:0005622//intracellular	-	GO:0044237//cellular metabolic process;GO:0044267//cellular protein metabolic process;GO:0019538//protein metabolic process;GO:0043170//macromolecule metabolic process;GO:0044238//primary metabolic process;GO:0008152//metabolic process;GO:0071704//organic substance metabolic process;GO:0044260//cellular macromolecule metabolic process;GO:0009987//cellular process
XLOC_102042	4.38642	1.20811e-35	1.7616e-34	PSOMT1	XP_013622567.1 PREDICTED: (R,S)-reticuline 7-O-methyltransferase-like [Brassica oleracea]	-	-	-	GO:0044424//intracellular part;GO:0005622//intracellular;GO:0044444//cytoplasmic part;GO:0044464//cell part;GO:0005623//cell;GO:0005737//cytoplasm	-	-
LOC106365225	4.33551	5.58013e-17	4.40833e-16	LOC106365225	BnaC07g00320D [Brassica napus]	-	-	-	-	-	-
LOC106404899	-3.39023	1.39869e-30	1.77738e-29	LOC106404899	PREDICTED: gibberellin 2-beta-dioxygenase 1-like [Brassica oleracea]	Metabolism of terpenoids and polyketides	ko00904//Diterpenoid biosynthesis	K04125	GO:0044424//intracellular part;GO:0005623//cell;GO:0044464//cell part;GO:0005622//intracellular	GO:0016491//oxidoreductase activity;GO:0051213//dioxygenase activity;GO:0016706//oxidoreductase activity, acting on paired donors, with incorporation or reduction of molecular oxygen, 2-oxoglutarate as one donor, and incorporation of one atom each of oxygen into both donors;GO:0016705//oxidoreductase activity, acting on paired donors, with incorporation or reduction of molecular oxygen;GO:0045543…	GO:0008152//metabolic process;GO:0009987//cellular process;GO:0019752//carboxylic acid metabolic process;GO:0006721//terpenoid metabolic process;GO:0044699//single-organism process;GO:0043436//oxoacid metabolic process;GO:0006082//organic acid metabolic process;GO:0016101//diterpenoid metabolic process;GO:0044238//primary metabolic process;GO:0009685//gibberellin metabolic process;GO:0071704//org…
XLOC_056069	5.32193	7.71758e-10	4.11613e-09	-	XP_013632522.1 PREDICTED: LOW QUALITY PROTEIN: embryonic protein DC-8 [Brassica oleracea]	-	-	-	-	-	GO:0003006//developmental process involved in reproduction;GO:0000003//reproduction;GO:0022414//reproductive process;GO:0032502//developmental process
LOC106408989	-2.70909	3.05248e-87	1.0803e-85	LOC106408989	Wound-responsive family protein [Arabidopsis thaliana]	-	-	-	GO:0043231//intracellular membrane-bounded organelle;GO:0044464//cell part;GO:0043229//intracellular organelle;GO:0005622//intracellular;GO:0044424//intracellular part;GO:0043226//organelle;GO:0043227//membrane-bounded organelle;GO:0005623//cell	-	GO:0044238//primary metabolic process;GO:0071704//organic substance metabolic process;GO:0044763//single-organism cellular process;GO:0044699//single-organism process;GO:0009058//biosynthetic process;GO:0044710//single-organism metabolic process;GO:0044255//cellular lipid metabolic process;GO:0090407//organophosphate biosynthetic process;GO:0009987//cellular process;GO:0008654//phospholipid biosy…
LOC106381713	8.26053	1.36469e-05	5.03995e-05	LOC106381713	BnaA02g23980D [Brassica napus]	-	-	-	GO:0016020//membrane	-	-
LOC106368892	2.89583	3.24248e-173	2.63019e-171	LOC106368892	calcium-dependent protein kinase 10-like [Brassica napus]	Environmental adaptation	ko04626//Plant-pathogen interaction	K13412	-	-	-
LOC106454963	2.18481	4.19214e-05	0.000146404	LOC106454963	BnaA09g36780D [Brassica napus]	-	-	-	GO:0044464//cell part;GO:0005623//cell;GO:0043231//intracellular membrane-bounded organelle;GO:0043226//organelle;GO:0043227//membrane-bounded organelle;GO:0005622//intracellular;GO:0044424//intracellular part;GO:0043229//intracellular organelle	GO:0046872//metal ion binding;GO:0046914//transition metal ion binding;GO:0005488//binding;GO:0043167//ion binding;GO:0043169//cation binding	-
LOC106440837	2.31651	2.10332e-36	3.12174e-35	LOC106440837	BnaA01g12510D [Brassica napus]	-	-	-	GO:0043226//organelle;GO:0005622//intracellular;GO:0005623//cell;GO:0005737//cytoplasm;GO:0044424//intracellular part;GO:0043231//intracellular membrane-bounded organelle;GO:0043227//membrane-bounded organelle;GO:0009536//plastid;GO:0043229//intracellular organelle;GO:0044464//cell part;GO:0016020//membrane;GO:0044444//cytoplasmic part	-	GO:0009987//cellular process;GO:0006461//protein complex assembly;GO:0071840//cellular component organization or biogenesis;GO:0070271//protein complex biogenesis;GO:0043623//cellular protein complex assembly;GO:0043933//macromolecular complex subunit organization;GO:0016043//cellular component organization;GO:0065003//macromolecular complex assembly;GO:0071822//protein complex subunit organizati…
LOC106347393	3.19886	2.81234e-24	2.93205e-23	LOC106347393	PREDICTED: transmembrane emp24 domain-containing protein p24delta5 [Brassica oleracea]	-	-	-	-	-	-
LOC106397898	2.25154	5.56059e-06	2.14147e-05	LOC106397898	PREDICTED: homeobox-leucine zipper protein HDG5-like [Brassica napus]	-	-	-	-	-	-
LOC106371378	9.4023	9.55579e-09	4.72243e-08	LOC106371378	PREDICTED: probable 28S rRNA (cytosine(4447)-C(5))-methyltransferase [Brassica napus]	-	-	-	-	-	-
XLOC_006722	-2.17429	2.43663e-48	4.63801e-47	-	CDY12935.1 BnaA09g13390D [Brassica napus]	-	-	-	-	-	-
LOC106345175	-3.69302	2.99281e-17	2.39447e-16	LOC106345175	BnaC08g03610D [Brassica napus]	-	-	-	-	-	-
LOC106411933	2.3895	6.72034e-86	2.32303e-84	LOC106411933	BnaCnng53800D [Brassica napus]	-	-	-	-	-	-
LOC106385680	-2.13906	2.25942e-08	1.085e-07	LOC106385680	PREDICTED: LOW QUALITY PROTEIN: arogenate dehydratase/prephenate dehydratase 2, chloroplastic [Brassica napus]	Global and Overview;Amino acid metabolism	ko01230//Biosynthesis of amino acids;ko00400//Phenylalanine, tyrosine and tryptophan biosynthesis	K05359	GO:0009536//plastid;GO:0044464//cell part;GO:0043231//intracellular membrane-bounded organelle;GO:0044444//cytoplasmic part;GO:0005622//intracellular;GO:0043226//organelle;GO:0005737//cytoplasm;GO:0005623//cell;GO:0044422//organelle part;GO:0043229//intracellular organelle;GO:0009532//plastid stroma;GO:0043227//membrane-bounded organelle;GO:0044435//plastid part;GO:0044446//intracellular organell…	GO:0036094//small molecule binding;GO:0031406//carboxylic acid binding;GO:0005488//binding;GO:0016835//carbon-oxygen lyase activity;GO:0016836//hydro-lyase activity;GO:0016829//lyase activity;GO:0043177//organic acid binding;GO:0043168//anion binding;GO:0043167//ion binding;GO:0003824//catalytic activity	GO:0048856//anatomical structure development;GO:0044699//single-organism process;GO:0019752//carboxylic acid metabolic process;GO:0032501//multicellular organismal process;GO:0043473//pigmentation;GO:0044702//single organism reproductive process;GO:0043476//pigment accumulation;GO:0009411//response to UV;GO:0044763//single-organism cellular process;GO:0009908//flower development;GO:0009416//respo…
LOC106426023	2.10893	0.000567347	0.00169874	LOC106426023	PREDICTED: ethylene-responsive transcription factor 13-like [Brassica napus]	-	-	-	-	-	-
LOC106369350	9.48516	7.45625e-10	3.98115e-09	LOC106369350	BnaA06g34190D [Brassica napus]	-	-	-	-	-	-
LOC111205191	4.99178	1.62829e-08	7.90431e-08	LOC111205191	PREDICTED: outer membrane lipoprotein Blc-like [Brassica napus]	-	-	-	-	-	-
XLOC_087897	-3.81421	2.82014e-05	0.000100484	-	-	-	-	-	-	-	-
LOC106365632	2.16651	0.000737028	0.00216796	LOC106365632	PREDICTED: uncharacterized protein LOC108808335 [Raphanus sativus]	-	-	-	-	-	-
LOC106354455	3.29264	1.0445e-180	9.09347e-179	BNAA02G03120D	voltage-dependent L-type calcium channel subunit [Arabidopsis thaliana]	-	-	-	GO:0043231//intracellular membrane-bounded organelle;GO:0005622//intracellular;GO:0043227//membrane-bounded organelle;GO:0043229//intracellular organelle;GO:0005623//cell;GO:0044464//cell part;GO:0044424//intracellular part;GO:0043226//organelle	-	-
LOC106406479	-11.4885	1.78989e-07	7.96797e-07	LOC106406479	PREDICTED: oxygen-evolving enhancer protein 3-1, chloroplastic-like [Brassica napus]	Energy metabolism	ko00195//Photosynthesis	K08901	GO:0009579//thylakoid;GO:0009507//chloroplast;GO:0005623//cell;GO:0005576//extracellular region;GO:0031977//thylakoid lumen;GO:0044435//plastid part;GO:0005737//cytoplasm;GO:0043226//organelle;GO:0044436//thylakoid part;GO:0031978//plastid thylakoid lumen;GO:0005622//intracellular;GO:0009532//plastid stroma;GO:0044424//intracellular part;GO:0043231//intracellular membrane-bounded organelle;GO:004…	-	GO:0006725//cellular aromatic compound metabolic process;GO:0046483//heterocycle metabolic process;GO:0050896//response to stimulus;GO:0006873//cellular ion homeostasis;GO:0051179//localization;GO:0034641//cellular nitrogen compound metabolic process;GO:0050789//regulation of biological process;GO:0006996//organelle organization;GO:0043094//cellular metabolic compound salvage;GO:0044765//single-o…
LOC106440132	-2.50681	9.05187e-35	1.29255e-33	LOC106440132	PREDICTED: UDP-glycosyltransferase 89A2-like [Brassica oleracea]	-	-	-	-	GO:0003824//catalytic activity;GO:0016740//transferase activity	GO:0006807//nitrogen compound metabolic process;GO:1901360//organic cyclic compound metabolic process;GO:0043170//macromolecule metabolic process;GO:0090304//nucleic acid metabolic process;GO:0034641//cellular nitrogen compound metabolic process;GO:0006139//nucleobase-containing compound metabolic process;GO:0046483//heterocycle metabolic process;GO:0044237//cellular metabolic process;GO:0008152/…
LOC111197988	2.77761	0.000994878	0.00286884	LOC111197988	PREDICTED: rab3 GTPase-activating protein catalytic subunit-like [Brassica napus]	-	-	-	-	-	-
LOC106377305	3.77706	1.307e-103	5.62286e-102	LOC106377305	PREDICTED: mechanosensitive ion channel protein 4 [Brassica napus]	-	-	-	GO:0031224//intrinsic component of membrane;GO:0044425//membrane part;GO:0016020//membrane	-	GO:0044763//single-organism cellular process;GO:0009987//cellular process;GO:0051234//establishment of localization;GO:0044699//single-organism process;GO:0051179//localization;GO:1902578//single-organism localization;GO:0044765//single-organism transport;GO:0006810//transport
LOC106446917	9.99906	1.1947e-12	7.57519e-12	LOC106446917	PREDICTED: osmotin-like protein [Brassica napus]	-	-	-	-	-	-
LOC106368544	3.56571	7.49553e-14	5.06455e-13	LOC106368544	BnaA09g40670D [Brassica napus]	-	-	-	GO:0005622//intracellular;GO:0044425//membrane part;GO:0043229//intracellular organelle;GO:0005623//cell;GO:0043227//membrane-bounded organelle;GO:0043231//intracellular membrane-bounded organelle;GO:0044422//organelle part;GO:0031090//organelle membrane;GO:0044464//cell part;GO:0043226//organelle;GO:0016020//membrane;GO:0044424//intracellular part;GO:0031224//intrinsic component of membrane	-	GO:0010646//regulation of cell communication;GO:0048583//regulation of response to stimulus;GO:1902531//regulation of intracellular signal transduction;GO:0023051//regulation of signaling;GO:0009966//regulation of signal transduction;GO:0070297//regulation of phosphorelay signal transduction system;GO:0050794//regulation of cellular process;GO:0065007//biological regulation;GO:0010104//regulation…
LOC106400723	8.17991	2.15304e-07	9.51331e-07	LOC106400723	PREDICTED: high-affinity nitrate transporter 2.1-like [Brassica napus]	Energy metabolism	ko00910//Nitrogen metabolism	K02575	GO:0016020//membrane;GO:0044425//membrane part;GO:0031224//intrinsic component of membrane	GO:0022892//substrate-specific transporter activity;GO:0015075//ion transmembrane transporter activity;GO:0022857//transmembrane transporter activity;GO:0008509//anion transmembrane transporter activity;GO:0005215//transporter activity;GO:0015103//inorganic anion transmembrane transporter activity;GO:0022891//substrate-specific transmembrane transporter activity	GO:0042221//response to chemical;GO:0044710//single-organism metabolic process;GO:0048364//root development;GO:0006810//transport;GO:1902578//single-organism localization;GO:0044707//single-multicellular organism process;GO:0048731//system development;GO:2001057//reactive nitrogen species metabolic process;GO:0006820//anion transport;GO:0043436//oxoacid metabolic process;GO:0099402//plant organ d…
LOC111204672	11.2507	1.14733e-23	1.17134e-22	LOC111204672	BnaAnng21690D [Brassica napus]	-	-	-	-	-	-
LOC106401598	2.76553	0.000402021	0.00123054	BNAC09G50940D	BnaA06g22270D [Brassica napus]	-	-	-	GO:0005623//cell;GO:0043227//membrane-bounded organelle;GO:0043231//intracellular membrane-bounded organelle;GO:0005622//intracellular;GO:0043229//intracellular organelle;GO:0044464//cell part;GO:0043226//organelle;GO:0044424//intracellular part	-	-
XLOC_091979	-2.926	9.05366e-06	3.40849e-05	TAO1	XP_013713730.1 PREDICTED: disease resistance protein TAO1-like [Brassica napus]	-	-	-	-	-	-
XLOC_054846	-3.58884	4.51948e-07	1.93939e-06	tkt	CDY56721.1 BnaCnng31080D [Brassica napus]	Global and Overview;Carbohydrate metabolism;Energy metabolism	ko01200//Carbon metabolism;ko01230//Biosynthesis of amino acids;ko01100//Metabolic pathways;ko00710//Carbon fixation in photosynthetic organisms;ko01110//Biosynthesis of secondary metabolites;ko00030//Pentose phosphate pathway;ko01130//Biosynthesis of antibiotics;ko01120//Microbial metabolism in diverse environments	K00615	GO:0005737//cytoplasm;GO:0044424//intracellular part;GO:0043231//intracellular membrane-bounded organelle;GO:0044464//cell part;GO:0005623//cell;GO:0009536//plastid;GO:0005622//intracellular;GO:0043229//intracellular organelle;GO:0044444//cytoplasmic part;GO:0043227//membrane-bounded organelle;GO:0043226//organelle	-	GO:0044710//single-organism metabolic process;GO:0009987//cellular process;GO:0005975//carbohydrate metabolic process;GO:0006950//response to stress;GO:0008152//metabolic process;GO:0042221//response to chemical;GO:0009628//response to abiotic stimulus;GO:0071704//organic substance metabolic process;GO:0050896//response to stimulus;GO:0044237//cellular metabolic process;GO:0044763//single-organis…
LOC106353030	-11.1674	6.94649e-08	3.20735e-07	LOC106353030	BnaA03g31430D [Brassica napus]	-	-	-	-	-	-
LOC106441136	-10.9243	4.62316e-07	1.98154e-06	LOC106441136	PREDICTED: kynurenine formamidase [Brassica oleracea]	-	-	-	GO:0030312//external encapsulating structure;GO:0043226//organelle;GO:0009536//plastid;GO:0005622//intracellular;GO:0005737//cytoplasm;GO:0044424//intracellular part;GO:0044444//cytoplasmic part;GO:0005623//cell;GO:0043231//intracellular membrane-bounded organelle;GO:0043227//membrane-bounded organelle;GO:0044464//cell part;GO:0071944//cell periphery;GO:0043229//intracellular organelle	-	GO:0019752//carboxylic acid metabolic process;GO:1901564//organonitrogen compound metabolic process;GO:0070727//cellular macromolecule localization;GO:1902578//single-organism localization;GO:0009056//catabolic process;GO:1901361//organic cyclic compound catabolic process;GO:0044270//cellular nitrogen compound catabolic process;GO:0051234//establishment of localization;GO:0006090//pyruvate metabo…
LOC106443074	4.98806	7.24353e-113	3.43381e-111	LOC106443074	PREDICTED: probable trehalose-phosphate phosphatase I isoform X2 [Brassica rapa]	Carbohydrate metabolism	ko00500//Starch and sucrose metabolism	K01087	-	-	-
LOC106412717	8.70275	0.000107115	0.00035533	LOC106412717	PREDICTED: ethylene-responsive transcription factor ABR1-like [Brassica napus]	-	-	-	-	-	-
XLOC_068934	-5.57635	9.82538e-09	4.85162e-08	ERD3	XP_013704821.1 PREDICTED: uncharacterized protein LOC106408631 [Brassica napus]	-	-	-	-	-	-
XLOC_057445	-2.21628	5.98317e-122	3.13459e-120	GDPDL3	CDY14478.1 BnaC03g21170D [Brassica napus]	-	-	-	-	-	-
LOC106429626	3.35168	1.01325e-05	3.79706e-05	LOC106429626	PREDICTED: U-box domain-containing protein 54-like [Brassica napus]	-	-	-	-	-	-
LOC106436525	7.27146	3.72363e-28	4.40015e-27	LOC106436525	PREDICTED: 50S ribosomal protein L13-like [Brassica oleracea]	Translation	ko03010//Ribosome	K02871	-	-	-
LOC111210074	5.01495	5.52954e-06	2.13025e-05	LOC111210074	BnaC09g05560D [Brassica napus]	-	-	-	-	-	-
LOC106380807	2.49555	2.53199e-75	7.55226e-74	BNAC02G04260D	PREDICTED: uncharacterized membrane protein STKORF319-like [Brassica oleracea]	-	-	-	-	-	-
LOC106376852	3.36528	3.07197e-29	3.74707e-28	LOC106376852	PREDICTED: F-box protein At5g25290-like [Brassica oleracea]	-	-	-	-	-	-
LOC106368298	-4.83007	3.32595e-44	5.84524e-43	LOC106368298	PREDICTED: citrate synthase 2, peroxisomal-like [Brassica napus]	Carbohydrate metabolism;Global and Overview	ko01200//Carbon metabolism;ko01230//Biosynthesis of amino acids;ko00630//Glyoxylate and dicarboxylate metabolism;ko01210//2-Oxocarboxylic acid metabolism;ko00020//Citrate cycle (TCA cycle)	K01647	-	-	-
LOC106388245	4.23266	1.26736e-08	6.20407e-08	LOC106388245	PREDICTED: phosphatidylinositol/phosphatidylcholine transfer protein SFH4-like [Brassica napus]	-	-	-	GO:0043227//membrane-bounded organelle;GO:0005623//cell;GO:0044424//intracellular part;GO:0043226//organelle;GO:0005622//intracellular;GO:0043231//intracellular membrane-bounded organelle;GO:0044464//cell part;GO:0043229//intracellular organelle	-	-
LOC106431175	-2.85855	2.55703e-31	3.3282e-30	LOC106431175	PREDICTED: receptor protein kinase-like protein At4g34220 [Brassica napus]	-	-	-	-	GO:0003824//catalytic activity;GO:0016740//transferase activity;GO:0097159//organic cyclic compound binding;GO:0016301//kinase activity;GO:0001882//nucleoside binding;GO:0001883//purine nucleoside binding;GO:0016772//transferase activity, transferring phosphorus-containing groups;GO:0036094//small molecule binding;GO:0004672//protein kinase activity;GO:0005488//binding;GO:1901363//heterocyclic co…	GO:0071704//organic substance metabolic process;GO:0044700//single organism signaling;GO:0007167//enzyme linked receptor protein signaling pathway;GO:0009987//cellular process;GO:0043412//macromolecule modification;GO:0007165//signal transduction;GO:0043170//macromolecule metabolic process;GO:0044238//primary metabolic process;GO:0044763//single-organism cellular process;GO:0044237//cellular meta…
LOC106447061	2.04519	1.84019e-11	1.09102e-10	LOC106447061	PREDICTED: F-box/kelch-repeat protein At5g43190 [Brassica napus]	-	-	-	GO:0005623//cell;GO:0043231//intracellular membrane-bounded organelle;GO:0043226//organelle;GO:0005622//intracellular;GO:0043229//intracellular organelle;GO:0044424//intracellular part;GO:0043227//membrane-bounded organelle;GO:0044464//cell part	-	GO:0044237//cellular metabolic process;GO:0051234//establishment of localization;GO:0044699//single-organism process;GO:0044267//cellular protein metabolic process;GO:0009987//cellular process;GO:0043170//macromolecule metabolic process;GO:0006508//proteolysis;GO:0006820//anion transport;GO:0044765//single-organism transport;GO:0030163//protein catabolic process;GO:1901575//organic substance cata…
LOC106368660	3.30986	1.18437e-05	4.40435e-05	LOC106368660	BnaA04g07000D [Brassica napus]	Carbohydrate metabolism	ko00040//Pentose and glucuronate interconversions	K01728	-	GO:0016835//carbon-oxygen lyase activity;GO:0043167//ion binding;GO:0003824//catalytic activity;GO:0005488//binding;GO:0043169//cation binding;GO:0016829//lyase activity;GO:0016837//carbon-oxygen lyase activity, acting on polysaccharides	GO:0009987//cellular process;GO:0048856//anatomical structure development;GO:0010087//phloem or xylem histogenesis;GO:0005976//polysaccharide metabolic process;GO:0043170//macromolecule metabolic process;GO:0005975//carbohydrate metabolic process;GO:0009888//tissue development;GO:0071704//organic substance metabolic process;GO:0016052//carbohydrate catabolic process;GO:0044260//cellular macromole…
LOC106438125	4.60486	2.8136e-09	1.44196e-08	BNAA03G18130D	BnaC03g21650D [Brassica napus]	-	-	-	-	-	-
LOC106439654	4.82927	1.0317e-08	5.08557e-08	LOC106439654	PREDICTED: 1-deoxy-D-xylulose-5-phosphate synthase, chloroplastic-like [Brassica napus]	Metabolism of terpenoids and polyketides;Metabolism of cofactors and vitamins	ko00900//Terpenoid backbone biosynthesis;ko00730//Thiamine metabolism	K01662	-	-	-
LOC111200492	-8.43741	0.000160147	0.000519275	LOC111200492	PREDICTED: protein SPEAR1 [Brassica rapa]	-	-	-	-	-	-
LOC106436713	3.11013	3.52059e-281	6.69631e-279	LOC106436713	ABSCISIC ACID-INSENSITIVE 5-like protein 6 [Brassica napus]	Signal transduction	ko04075//Plant hormone signal transduction	K14432	GO:0005622//intracellular;GO:0005623//cell;GO:0043227//membrane-bounded organelle;GO:0044464//cell part;GO:0044424//intracellular part;GO:0043229//intracellular organelle;GO:0043231//intracellular membrane-bounded organelle;GO:0043226//organelle	GO:0001071//nucleic acid binding transcription factor activity;GO:1901363//heterocyclic compound binding;GO:0003676//nucleic acid binding;GO:0005488//binding;GO:0003677//DNA binding;GO:0097159//organic cyclic compound binding	GO:0051171//regulation of nitrogen compound metabolic process;GO:0010556//regulation of macromolecule biosynthetic process;GO:0009987//cellular process;GO:0065007//biological regulation;GO:0023052//signaling;GO:0071310//cellular response to organic substance;GO:0019219//regulation of nucleobase-containing compound metabolic process;GO:0009755//hormone-mediated signaling pathway;GO:1901700//respon…
LOC106445253	2.37615	0.000153552	0.000499147	LOC106445253	PREDICTED: probable calcium-binding protein CML21 [Brassica rapa]	Environmental adaptation	ko04626//Plant-pathogen interaction	K13448	GO:0043226//organelle;GO:0044464//cell part;GO:0043227//membrane-bounded organelle;GO:0005622//intracellular;GO:0043229//intracellular organelle;GO:0044424//intracellular part;GO:0043231//intracellular membrane-bounded organelle;GO:0005623//cell	GO:0043167//ion binding;GO:0043169//cation binding;GO:0005488//binding;GO:0046872//metal ion binding	GO:0000902//cell morphogenesis;GO:0006812//cation transport;GO:0048468//cell development;GO:0034765//regulation of ion transmembrane transport;GO:0044710//single-organism metabolic process;GO:0019748//secondary metabolic process;GO:0032502//developmental process;GO:0000904//cell morphogenesis involved in differentiation;GO:0044763//single-organism cellular process;GO:0043449//cellular alkene meta…
LOC106422691	2.89365	1.81596e-45	3.27649e-44	LOC106422691	BnaC03g51130D [Brassica napus]	-	-	-	GO:0043226//organelle;GO:0043229//intracellular organelle;GO:0044424//intracellular part;GO:0005622//intracellular;GO:0043231//intracellular membrane-bounded organelle;GO:0043227//membrane-bounded organelle;GO:0044464//cell part;GO:0005623//cell	-	GO:0043449//cellular alkene metabolic process;GO:0071704//organic substance metabolic process;GO:0009719//response to endogenous stimulus;GO:0010033//response to organic substance;GO:0042221//response to chemical;GO:0009692//ethylene metabolic process;GO:0050896//response to stimulus;GO:1901698//response to nitrogen compound;GO:0009987//cellular process;GO:0044237//cellular metabolic process;GO:0…
LOC106446265	2.03079	1.4842e-26	1.66955e-25	LOC106446265	BnaA04g11140D [Brassica napus]	-	-	-	-	GO:0003824//catalytic activity;GO:0016740//transferase activity	-
LOC106445252	3.29501	3.43776e-118	1.72947e-116	LOC106445252	PREDICTED: protein STRICTOSIDINE SYNTHASE-LIKE 8-like [Brassica napus]	-	-	-	GO:0043226//organelle;GO:0044464//cell part;GO:0043229//intracellular organelle;GO:0005622//intracellular;GO:0043231//intracellular membrane-bounded organelle;GO:0044444//cytoplasmic part;GO:0009536//plastid;GO:0043227//membrane-bounded organelle;GO:0044424//intracellular part;GO:0005737//cytoplasm;GO:0005623//cell	GO:0003824//catalytic activity;GO:0016840//carbon-nitrogen lyase activity;GO:0016829//lyase activity;GO:0016843//amine-lyase activity	GO:0006694//steroid biosynthetic process;GO:1901564//organonitrogen compound metabolic process;GO:0044699//single-organism process;GO:0044283//small molecule biosynthetic process;GO:0016129//phytosteroid biosynthetic process;GO:0046165//alcohol biosynthetic process;GO:0008152//metabolic process;GO:0071704//organic substance metabolic process;GO:1901576//organic substance biosynthetic process;GO:0…
LOC106391236	3.24793	8.84599e-17	6.93235e-16	LOC106391236	PREDICTED: F-box/LRR-repeat protein 3-like [Brassica napus]	-	-	-	-	-	-
LOC106406763	9.73132	1.56906e-17	1.26983e-16	LOC106406763	BnaCnng38000D [Brassica napus]	-	-	-	-	-	-
LOC106438373	2.38763	1.48002e-193	1.43944e-191	LOC106438373	PREDICTED: probable CCR4-associated factor 1 homolog 11 [Brassica napus]	Folding, sorting and degradation	ko03018//RNA degradation	K12581	-	-	-
LOC106442986	4.44197	2.75575e-13	1.80636e-12	LOC106442986	BnaC02g02620D [Brassica napus]	-	-	-	GO:0005737//cytoplasm;GO:0016020//membrane;GO:0032991//macromolecular complex;GO:0043226//organelle;GO:0005623//cell;GO:0044464//cell part;GO:0043231//intracellular membrane-bounded organelle;GO:0005622//intracellular;GO:0044444//cytoplasmic part;GO:0043227//membrane-bounded organelle;GO:0044424//intracellular part;GO:0043229//intracellular organelle	GO:0003676//nucleic acid binding;GO:0005488//binding;GO:0016278//lysine N-methyltransferase activity;GO:0046872//metal ion binding;GO:1901363//heterocyclic compound binding;GO:0043169//cation binding;GO:0000975//regulatory region DNA binding;GO:0003677//DNA binding;GO:0008289//lipid binding;GO:0043167//ion binding;GO:0003824//catalytic activity;GO:0097159//organic cyclic compound binding;GO:00010…	GO:0016568//chromatin modification;GO:0051179//localization;GO:0006304//DNA modification;GO:0006305//DNA alkylation;GO:0034645//cellular macromolecule biosynthetic process;GO:0051716//cellular response to stimulus;GO:0008152//metabolic process;GO:0008213//protein alkylation;GO:0044249//cellular biosynthetic process;GO:0043170//macromolecule metabolic process;GO:0036211//protein modification proce…
LOC111204610	-2.91681	5.71308e-18	4.71146e-17	LOC111204610	BnaC03g03810D [Brassica napus]	-	-	-	GO:0044422//organelle part;GO:0031975//envelope;GO:0031224//intrinsic component of membrane;GO:0044424//intracellular part;GO:0044446//intracellular organelle part;GO:0005622//intracellular;GO:0031090//organelle membrane;GO:0043226//organelle;GO:0044464//cell part;GO:0043227//membrane-bounded organelle;GO:0016020//membrane;GO:0043229//intracellular organelle;GO:0005623//cell;GO:0044425//membrane …	GO:0008514//organic anion transmembrane transporter activity;GO:0008509//anion transmembrane transporter activity;GO:0015075//ion transmembrane transporter activity;GO:0022892//substrate-specific transporter activity;GO:0005342//organic acid transmembrane transporter activity;GO:0022857//transmembrane transporter activity;GO:0005215//transporter activity;GO:0046943//carboxylic acid transmembrane …	GO:0006810//transport;GO:0051234//establishment of localization;GO:0009692//ethylene metabolic process;GO:0046907//intracellular transport;GO:0009987//cellular process;GO:0071704//organic substance metabolic process;GO:0008152//metabolic process;GO:0051641//cellular localization;GO:0051649//establishment of localization in cell;GO:1900673//olefin metabolic process;GO:0043449//cellular alkene meta…
LOC106381590	2.2645	0.00043596	0.00132758	LOC106381590	BnaC02g26130D [Brassica napus]	-	-	-	-	GO:0016740//transferase activity;GO:0016772//transferase activity, transferring phosphorus-containing groups;GO:0003824//catalytic activity	-
LOC106420560	2.47188	5.02392e-214	5.73061e-212	LOC106420560	PREDICTED: delta-1-pyrroline-5-carboxylate synthase A-like [Brassica napus]	Amino acid metabolism;Global and Overview	ko01230//Biosynthesis of amino acids;ko00330//Arginine and proline metabolism	K12657	GO:0005622//intracellular;GO:0044464//cell part;GO:0043226//organelle;GO:0043229//intracellular organelle;GO:0005623//cell;GO:0043227//membrane-bounded organelle;GO:0044444//cytoplasmic part;GO:0005737//cytoplasm;GO:0044424//intracellular part;GO:0009536//plastid;GO:0043231//intracellular membrane-bounded organelle	GO:0032549//ribonucleoside binding;GO:0016903//oxidoreductase activity, acting on the aldehyde or oxo group of donors;GO:1901363//heterocyclic compound binding;GO:0032550//purine ribonucleoside binding;GO:0016620//oxidoreductase activity, acting on the aldehyde or oxo group of donors, NAD or NADP as acceptor;GO:0001882//nucleoside binding;GO:0097367//carbohydrate derivative binding;GO:0003824//ca…	GO:0044767//single-organism developmental process;GO:0032502//developmental process;GO:0044763//single-organism cellular process;GO:0044283//small molecule biosynthetic process;GO:0050896//response to stimulus;GO:0044699//single-organism process;GO:0044711//single-organism biosynthetic process;GO:0018130//heterocycle biosynthetic process;GO:0007275//multicellular organism development;GO:0009058//…
LOC106436290	2.04532	4.03904e-05	0.000141275	LOC106436290	PREDICTED: O-glucosyltransferase rumi homolog [Brassica napus]	-	-	-	-	GO:0003824//catalytic activity	-
LOC106388889	4.02237	2.14931e-06	8.63741e-06	LOC106388889	BnaC03g61070D [Brassica napus]	-	-	-	-	-	-
XLOC_031386	6.38783	1.13246e-78	3.53913e-77	UBP12	CDY04499.1 BnaA07g13250D [Brassica napus]	-	-	-	-	-	-
LOC111197716	-2.39408	9.01625e-07	3.76317e-06	LOC111197716	PREDICTED: flavonoid 3'-monooxygenase [Brassica napus]	Biosynthesis of other secondary metabolites	ko00941//Flavonoid biosynthesis;ko00944//Flavone and flavonol biosynthesis	K05280	GO:0016020//membrane;GO:0044425//membrane part;GO:0031090//organelle membrane;GO:0031224//intrinsic component of membrane;GO:0043227//membrane-bounded organelle;GO:0044422//organelle part;GO:0043226//organelle	GO:0004497//monooxygenase activity;GO:0016491//oxidoreductase activity;GO:0097159//organic cyclic compound binding;GO:0003824//catalytic activity;GO:0005488//binding;GO:1901363//heterocyclic compound binding;GO:0046906//tetrapyrrole binding;GO:0016705//oxidoreductase activity, acting on paired donors, with incorporation or reduction of molecular oxygen;GO:0016709//oxidoreductase activity, acting …	GO:0008152//metabolic process;GO:0009725//response to hormone;GO:0034285//response to disaccharide;GO:0009628//response to abiotic stimulus;GO:1901700//response to oxygen-containing compound;GO:0042221//response to chemical;GO:0010033//response to organic substance;GO:0009416//response to light stimulus;GO:0009411//response to UV;GO:0050896//response to stimulus;GO:0071704//organic substance meta…
LOC106437474	3.24793	7.44715e-10	3.97685e-09	LOC106437474	PREDICTED: cytochrome P450 71B19 [Brassica oleracea]	Metabolism of terpenoids and polyketides;Biosynthesis of other secondary metabolites	ko00945//Stilbenoid, diarylheptanoid and gingerol biosynthesis;ko00903//Limonene and pinene degradation	K00517	-	-	-
LOC111208776	-2.31079	1.51163e-05	5.55604e-05	LOC111208776	PREDICTED: protein S-acyltransferase 10-like [Brassica napus]	-	-	-	-	-	-
LOC106441298	4.76818	2.15528e-05	7.77925e-05	LOC106441298	PREDICTED: serine carboxypeptidase-like 50 [Brassica napus]	-	-	-	GO:0005622//intracellular;GO:0044464//cell part;GO:0044424//intracellular part;GO:0005623//cell;GO:0043227//membrane-bounded organelle;GO:0043229//intracellular organelle;GO:0043226//organelle;GO:0043231//intracellular membrane-bounded organelle	GO:0003824//catalytic activity;GO:0004180//carboxypeptidase activity;GO:0070011//peptidase activity, acting on L-amino acid peptides;GO:0008233//peptidase activity;GO:0016787//hydrolase activity;GO:0008238//exopeptidase activity	GO:0008152//metabolic process;GO:0019538//protein metabolic process;GO:0043170//macromolecule metabolic process;GO:0044238//primary metabolic process;GO:0071704//organic substance metabolic process
XLOC_058000	2.45332	1.08638e-05	4.05497e-05	GH3.12	XP_013610407.1 PREDICTED: 4-substituted benzoates-glutamate ligase GH3.12-like [Brassica oleracea]	Signal transduction	ko04075//Plant hormone signal transduction	K14487	-	-	-
LOC106402116	2.00223	4.79762e-36	7.05286e-35	LOC106402116	PREDICTED: transmembrane protein 184A [Brassica napus]	-	-	-	-	-	-
LOC106428053	2.22239	0.000116088	0.000383467	LOC106428053	PREDICTED: LOW QUALITY PROTEIN: flavin-containing monooxygenase FMO GS-OX-like 8 [Brassica napus]	-	-	-	GO:0043226//organelle;GO:0044464//cell part;GO:0043229//intracellular organelle;GO:0043231//intracellular membrane-bounded organelle;GO:0005623//cell;GO:0005622//intracellular;GO:0043227//membrane-bounded organelle;GO:0044424//intracellular part	GO:0036094//small molecule binding;GO:1901363//heterocyclic compound binding;GO:0005488//binding;GO:1901265//nucleoside phosphate binding;GO:0097159//organic cyclic compound binding;GO:0000166//nucleotide binding	GO:0044711//single-organism biosynthetic process;GO:0044763//single-organism cellular process;GO:0008654//phospholipid biosynthetic process;GO:0072593//reactive oxygen species metabolic process;GO:0042743//hydrogen peroxide metabolic process;GO:0006650//glycerophospholipid metabolic process;GO:0006796//phosphate-containing compound metabolic process;GO:0044237//cellular metabolic process;GO:00464…
XLOC_056813	3.3789	1.85511e-31	2.4248e-30	BGLU3	XP_013682412.1 PREDICTED: beta-glucosidase 3-like [Brassica napus]	Biosynthesis of other secondary metabolites;Metabolism of other amino acids;Carbohydrate metabolism;Global and Overview	ko00500//Starch and sucrose metabolism;ko00940//Phenylpropanoid biosynthesis;ko01100//Metabolic pathways;ko01110//Biosynthesis of secondary metabolites;ko00460//Cyanoamino acid metabolism	K01188	-	-	-
XLOC_050404	3.64386	0.000177339	0.000571016	TUBA5	CDY06777.1 BnaC01g08760D [Brassica napus]	Transport and catabolism	ko04145//Phagosome	K07374	GO:0044464//cell part;GO:0005911//cell-cell junction;GO:0030054//cell junction;GO:0016020//membrane;GO:0030312//external encapsulating structure;GO:0071944//cell periphery;GO:0044424//intracellular part;GO:0005576//extracellular region;GO:0005622//intracellular;GO:0005737//cytoplasm;GO:0044444//cytoplasmic part;GO:0005623//cell	-	GO:0009628//response to abiotic stimulus;GO:0050896//response to stimulus;GO:0009629//response to gravity
LOC106420398	-2.86102	9.3889e-08	4.2851e-07	LOC106420398	BnaA03g09480D [Brassica napus]	-	-	-	-	GO:0003824//catalytic activity	GO:0044699//single-organism process;GO:0006811//ion transport;GO:0051234//establishment of localization;GO:0006812//cation transport;GO:0044765//single-organism transport;GO:0006810//transport;GO:1902578//single-organism localization;GO:0051179//localization
LOC106414378	5.42626	7.61654e-05	0.000257243	LOC106414378	PREDICTED: transcription factor bHLH19-like [Brassica napus]	-	-	-	-	-	-
LOC106382219	2.51106	0	0	LOC106382219	PREDICTED: REF/SRPP-like protein At3g05500 [Brassica rapa]	-	-	-	GO:0043226//organelle;GO:0005623//cell;GO:0043231//intracellular membrane-bounded organelle;GO:0044424//intracellular part;GO:0043227//membrane-bounded organelle;GO:0044464//cell part;GO:0043228//non-membrane-bounded organelle;GO:0043229//intracellular organelle;GO:0043232//intracellular non-membrane-bounded organelle;GO:0005622//intracellular	-	GO:0051235//maintenance of location;GO:0010243//response to organonitrogen compound;GO:0009719//response to endogenous stimulus;GO:0051234//establishment of localization;GO:0006810//transport;GO:0044765//single-organism transport;GO:0015849//organic acid transport;GO:0010033//response to organic substance;GO:0006820//anion transport;GO:0051179//localization;GO:0071702//organic substance transport…
LOC106380995	2.20163	0.000223164	0.000708667	LOC106380995	BnaC02g15580D [Brassica napus]	-	-	-	-	-	-
LOC106348245	2.46264	2.88962e-99	1.18066e-97	LOC106348245	PREDICTED: serine/threonine-protein kinase SRK2H-like [Brassica napus]	Signal transduction	ko04075//Plant hormone signal transduction	K14498	-	-	-
LOC106432528	3.01455	3.01961e-09	1.54375e-08	LOC106432528	PREDICTED: probable serine/threonine-protein kinase NAK [Brassica oleracea]	-	-	-	GO:0044464//cell part;GO:0009536//plastid;GO:0043227//membrane-bounded organelle;GO:0044444//cytoplasmic part;GO:0043226//organelle;GO:0043231//intracellular membrane-bounded organelle;GO:0044424//intracellular part;GO:0005623//cell;GO:0043229//intracellular organelle;GO:0005622//intracellular;GO:0005737//cytoplasm;GO:0016020//membrane	GO:0016772//transferase activity, transferring phosphorus-containing groups;GO:0016740//transferase activity;GO:0003824//catalytic activity	GO:0006952//defense response;GO:0043207//response to external biotic stimulus;GO:0006950//response to stress;GO:0009607//response to biotic stimulus;GO:0051707//response to other organism;GO:0051704//multi-organism process;GO:0009605//response to external stimulus;GO:0050896//response to stimulus
LOC106368073	3.09516	1.75306e-05	6.39002e-05	LOC106368073	PREDICTED: pentatricopeptide repeat-containing protein At3g56550-like [Brassica napus]	-	-	-	-	-	-
LOC111204635	2.4433	3.08356e-293	6.26637e-291	LOC111204635	PREDICTED: protein EXORDIUM-like 2 [Brassica oleracea]	-	-	-	GO:0044424//intracellular part;GO:0030054//cell junction;GO:0005911//cell-cell junction;GO:0043229//intracellular organelle;GO:0005576//extracellular region;GO:0044421//extracellular region part;GO:0043226//organelle;GO:0044464//cell part;GO:0044444//cytoplasmic part;GO:0005622//intracellular;GO:0005737//cytoplasm;GO:0005618//cell wall;GO:0030312//external encapsulating structure;GO:0071944//cell…	-	GO:0042221//response to chemical;GO:0050896//response to stimulus
LOC106420258	-2.11743	7.98207e-24	8.1968e-23	LOC106420258	WRKY transcription factor 18-like [Brassica rapa]	-	-	-	-	GO:0001071//nucleic acid binding transcription factor activity;GO:0003677//DNA binding;GO:0097159//organic cyclic compound binding;GO:1901363//heterocyclic compound binding;GO:0005488//binding;GO:0003676//nucleic acid binding	GO:0065007//biological regulation;GO:0060255//regulation of macromolecule metabolic process;GO:0019222//regulation of metabolic process;GO:0050789//regulation of biological process;GO:0010468//regulation of gene expression
LOC106415442	2.80735	0.00012877	0.000422789	LOC106415442	PREDICTED: endochitinase PR4-like [Brassica napus]	Carbohydrate metabolism	ko00520//Amino sugar and nucleotide sugar metabolism	K01183	GO:0030312//external encapsulating structure;GO:0071944//cell periphery;GO:0005623//cell;GO:0044464//cell part	GO:0097367//carbohydrate derivative binding;GO:0005488//binding	GO:1901698//response to nitrogen compound;GO:0048856//anatomical structure development;GO:0006950//response to stress;GO:0015711//organic anion transport;GO:0044238//primary metabolic process;GO:0009056//catabolic process;GO:0006026//aminoglycan catabolic process;GO:0046942//carboxylic acid transport;GO:0009057//macromolecule catabolic process;GO:0061458//reproductive system development;GO:004476…
[truncated: 3,417 more rows]

## Sheet: DAPs
Table S6. DAPs identified only in NFT1_NST1
Protein_ID	log2fc_NFt1-vs-NSt1	pvalue	qvalue	Symbol	Description	KEGG_B_class	Pathway	K_ID	GO Component	GO Function	GO Process
XP_013699615.1	1.16731	1.17664e-62	6.37388e-59	LOC106403316	PREDICTED: jacalin-related lectin 4-like isoform X3 [Brassica napus]	-	-	-	-	-	-
[truncated: 136 more rows]

## Sheet: key DEGs and DAPs
Table S6. Key DEGs and DAPs involved in the presumed model for freezing resistance
ID	log2(FC)_NFt1-vs-NSt1	Pvalue	Qvalue	Symbol	Description	KEGG_B_class	Pathway	Abbreviation
LOC106347932	3.4128	2.28078e-208	2.47372e-206	LOC106347932	PREDICTED: serine/threonine-protein kinase SRK2H [Brassica napus]	ABA Signal	ko04075//Plant hormone signal transduction	SRK
[truncated: 197 more rows]
