# Supplementary material for: Comparative Transcriptomics and Proteomics Analyses of Leaves Reveals a Freezing Stress-Responsive Molecular Network in Winter Rapeseed (Brassica rapa L.)
Source: Front Plant Sci. 2021 Apr 28;12:664311. doi: 10.3389/fpls.2021.664311 (PMC8113625; doi:10.3389/fpls.2021.664311)
Supplement: Supplementary Figure S1 — The reproducibility analysis between three biological replicates of NFT0, NFT1, NST0, and NST1 samples in transcriptome (A) and proteome (B), respectively. [file Data_Sheet_1.ZIP › Additional files/Table S7.xlsx]

## Sheet: Sheet1
Table S7. DAPs corresponding to DEGs found in the shared portion between both rapeseed cultivars under freezing stress
GeneID	DEGs(LOG2FC)	Pvalue_NFt1-vs-NSt1	ProteinID	DAPs(LOG2FC)	pvalue_NFt1-vs-NSt1	Symbol
LOC106364102	-2.40344	1e-15	XP_013659194.1	-2.3716	1.64e-13	LOC106364102
LOC106366310	-2.30693	7.42e-84	XP_013661356.1	-1.9502	2.74e-17	LOC106366310
LOC106381581	-2.21125	1.15e-16	XP_013676948.1	-2.3716	1.64e-13	LOC106381581
LOC106381581	-2.21125	1.15e-16	XP_022564892.1	-2.3716	1.64e-13	LOC106381581
LOC106431167	3.25516	0	XP_013727429.1	1.54438	4.9e-07	LOC106431167
LOC106365032	2.31306	5.14e-20	XP_013659948.1	2.49269	6.57e-07	LOC106365032
LOC106396668	2.01641	1.16e-162	XP_013692583.1	1.3806	8.11e-06	LOC106396668
LOC106431081	3.28417	0.000866823	XP_013727343.1	-1.04335	7.29e-06	LOC106431081
LOC106354648	2.48635	1.38e-56	XP_013650093.1	2.57359	4.79e-06	LOC106354648
LOC106438091	7.27104	1e-273	XP_013734601.2	3.57497	3.21e-11	LOC106438091
LOC106438091	7.27104	1e-273	XP_013734599.2	3.57497	3.21e-11	LOC106438091
LOC106438091	7.27104	1e-273	XP_013734600.2	3.57497	3.21e-11	LOC106438091
LOC106446740	2.13865	7.5e-54	XP_013743978.1	1.3806	8.11e-06	LOC106446740
LOC106438701	12.1664	1.05e-08	XP_022571904.1	1.38187	3.21e-05	LOC106438701
LOC106438701	12.1664	1.05e-08	XP_013735406.1	1.38187	3.21e-05	LOC106438701
LOC106446588	2.02517	1.46e-48	XP_013743820.1	1.13439	2.59e-08	LOC106446588
LOC106354075	-2.54206	1.86e-162	XP_013649375.1	-1.24839	3.07e-08	LOC106354075
LOC106346316	2.41099	3.39e-48	XP_013641060.1	-1.83329	0.000660979	LOC106346316
LOC106346316	2.41099	3.39e-48	XP_013641061.1	-1.83329	0.000660979	LOC106346316
LOC106346316	2.41099	3.39e-48	XP_013641059.1	-1.83329	0.000660979	LOC106346316
LOC106424960	3.14748	1.85e-255	XP_013721155.1	1.21282	5.32e-05	LOC106424960
