# Supplementary material for: Comparative Transcriptomics and Proteomics Analyses of Leaves Reveals a Freezing Stress-Responsive Molecular Network in Winter Rapeseed (Brassica rapa L.)
Source: Front Plant Sci. 2021 Apr 28;12:664311. doi: 10.3389/fpls.2021.664311 (PMC8113625; doi:10.3389/fpls.2021.664311)
Supplement: Supplementary Figure S1 — The reproducibility analysis between three biological replicates of NFT0, NFT1, NST0, and NST1 samples in transcriptome (A) and proteome (B), respectively. [file Data_Sheet_1.ZIP › Additional files/Table S8.xlsx]

## Sheet: DEGs_enriched pathways
Table S8. KEGG pathways enriched by the unique DEGs in NFT1_NST1
KEGG_B_class	Pathway	NFt1-vs-NSt1 (904)	All (20011)	Pvalue	Qvalue	Pathway ID	Genes	K_IDs
Lipid metabolism	alpha-Linolenic acid metabolism	28	164	1.19964e-09	1.51155e-07	ko00592	LOC106446190(LOC106446190);LOC106439775(LOC106439775);LOC106440044(LOC106440044);LOC106429839(LOC106429839);LOC106351453(LOC106351453);LOC106406355(LOC106406355);LOC106352449(LOC106352449);LOC106406326(LOC106406326);LOC106383749(LOC106383749);LOC106387621(LOC106387621);LOC106437957(LOC106437957);LOC106443552(LOC106443552);LOC106430278(LOC106430278);LOC106371946(LOC106371946);LOC106369841(LOC10636…	K00454+K05894+K10528+K01723+K08241+K00454+K10525+K00454+K00454+K00454+K10525+K10525+K00454+K05894+K05894+K05894+K05894+K00454+K00454+K01723+K18857+K10526+K10525+K00454+K05894+K14674+K10526+K05894
Signal transduction	Plant hormone signal transduction	87	1248	3.43279e-05	0.00210111	ko04075	XLOC_019084(IAA9);XLOC_030957(GH3.12);XLOC_058000(GH3.12);XLOC_071406(AHK3);XLOC_073719(ABI5);XLOC_080590(IAA9);XLOC_095586(GH3.12);LOC111201029(LOC111201029);LOC106444916(LOC106444916);LOC111214866(LOC111214866);LOC106370611(LOC106370611);LOC106445777(LOC106445777);LOC106381577(LOC106381577);LOC106378600(LOC106378600);LOC106431919(LOC106431919);LOC106437562(LOC106437562);LOC106443450(LOC10644345…	K14484+K14487+K14487+K14489+K14432+K14484+K14487+K14488+K14488+K14487+K14498+K14487+K14516+K14516+K13464+K14496+K14516+K14506+K14514+K14488+K14492+K14432+K14484+K14488+K14432+K14516+K14497+K13464+K14493+K14498+K13464+K14517+K14517+K14488+K13464+K13464+K14484+K14492+K13464+K13464+K14517+K13422+K13464+K14488+K14497+K14488+K13464+K14488+K13415+K14432+K13464+K13464+K14490+K13464+K14516+K13946+K14488+…
Global and overview maps	Microbial metabolism in diverse environments	18	140	6.12524e-05	0.00210111	ko01120	XLOC_016574(ALDH2B4);XLOC_018859(NIR1);XLOC_024660(ALDH2B7);XLOC_037584(-);XLOC_040816(-);XLOC_042351(PFP-BETA1);XLOC_042740(PKP2);XLOC_047048(GLN2);XLOC_052331(IAR4);XLOC_054846(tkt);XLOC_061820(fahd1);XLOC_065119(E1-BETA-2);XLOC_068655(AKHSDH1);XLOC_075889(AKHSDH1);XLOC_077892(At1g54220);XLOC_086603(CYP705A20);XLOC_097288(CYP71B11);XLOC_105142(STR1)	K00128+K00366+K00128+K01792+K01638+K00895+K00873+K01915+K00161+K00615+K01557+K00162+K12524+K12524+K00627+K00517+K00517+K01011
Lipid metabolism	Linoleic acid metabolism	10	50	6.67019e-05	0.00210111	ko00591	LOC106446190(LOC106446190);LOC106406355(LOC106406355);LOC106406326(LOC106406326);LOC106383749(LOC106383749);LOC106387621(LOC106387621);LOC106430278(LOC106430278);LOC106381296(LOC106381296);LOC106361173(LOC106361173);LOC106358574(LOC106358574);LOC106372515(LOC106372515)	K00454+K00454+K00454+K00454+K00454+K00454+K00454+K00454+K00454+K14674
Metabolism of cofactors and vitamins	Vitamin B6 metabolism	9	53	0.000557013	0.0140367	ko00750	XLOC_087954(PDX13);LOC106399564(LOC106399564);LOC111197984(LOC111197984);LOC106376844(LOC106376844);LOC106381286(LOC106381286);LOC106356588(LOC106356588);LOC106387629(LOC106387629);LOC106375529(LOC106375529);LOC106452459(LOC106452459)	K06215+K13248+K13248+K06215+K01733+K13248+K13248+K01733+K06215
Biosynthesis of other secondary metabolites	Stilbenoid, diarylheptanoid and gingerol biosynthesis	22	247	0.00194513	0.0408477	ko00945	XLOC_086603(CYP705A20);XLOC_097288(CYP71B11);LOC106446740(LOC106446740);LOC106403973(LOC106403973);LOC106428333(LOC106428333);LOC106432659(LOC106432659);LOC106432658(LOC106432658);LOC106348399(LOC106348399);LOC106418743(LOC106418743);LOC106451545(LOC106451545);LOC106361411(LOC106361411);LOC106414084(LOC106414084);LOC106433117(LOC106433117);LOC106426783(LOC106426783);LOC106426795(LOC106426795);LOC…	K00517+K00517+K13065+K00517+K00517+K00517+K00517+K00487+K00517+K00517+K00517+K00517+K00517+K00517+K00517+K13065+K00517+K00517+K00487+K00517+K00517+K00517
Metabolism of terpenoids and polyketides	Diterpenoid biosynthesis	11	97	0.00432805	0.0779049	ko00904	LOC106440311(LOC106440311);LOC106444436(LOC106444436);LOC106357909(LOC106357909);LOC106357377(LOC106357377);LOC106361601(LOC106361601);LOC106371084(LOC106371084);LOC106375947(LOC106375947);LOC106378169(LOC106378169);LOC106422857(LOC106422857);LOC106422838(LOC106422838);LOC106404899(LOC106404899)	K04125+K04125+K04125+K04125+K04125+K04123+K04125+K04124+K04125+K04125+K04125
Global and overview maps	Metabolic pathways	35	490	0.00524061	0.0825395	ko01100	XLOC_000396(SPE2);XLOC_012760(VHA-B3);XLOC_015652(BGLU10);XLOC_016574(ALDH2B4);XLOC_024660(ALDH2B7);XLOC_031796(ATPG);XLOC_037584(-);XLOC_040816(-);XLOC_042351(PFP-BETA1);XLOC_042740(PKP2);XLOC_045872(ROT3);XLOC_047048(GLN2);XLOC_051108(IPT1);XLOC_052331(IAR4);XLOC_053632(VHA-a2);XLOC_054846(tkt);XLOC_056145(TPS7);XLOC_056813(BGLU3);XLOC_061820(fahd1);XLOC_065119(E1-BETA-2);XLOC_068655(AKHSDH1);X…	K01583+K02147+K01188+K00128+K00128+K02109+K01792+K01638+K00895+K00873+K12637+K01915+K10760+K00161+K02154+K00615+K16055+K01188+K01557+K00162+K12524+K01955+K12524+K01919+K00627+K06444+K02109+K00517+K05284+K05285+K00517+K00993+K11001+K16190+K01011
Metabolism of terpenoids and polyketides	Limonene and pinene degradation	19	227	0.00738687	0.103416	ko00903	XLOC_016574(ALDH2B4);XLOC_086603(CYP705A20);XLOC_097288(CYP71B11);LOC106403973(LOC106403973);LOC106428333(LOC106428333);LOC106432659(LOC106432659);LOC106432658(LOC106432658);LOC106418743(LOC106418743);LOC106451545(LOC106451545);LOC106361411(LOC106361411);LOC106414084(LOC106414084);LOC106433117(LOC106433117);LOC106426783(LOC106426783);LOC106426795(LOC106426795);LOC111203261(LOC111203261);LOC106355…	K00128+K00517+K00517+K00517+K00517+K00517+K00517+K00517+K00517+K00517+K00517+K00517+K00517+K00517+K00517+K00517+K00517+K00517+K00517
Metabolism of terpenoids and polyketides	Carotenoid biosynthesis	12	121	0.00863071	0.108747	ko00906	XLOC_075754(BGLU18);XLOC_078374(LUT2);LOC106348955(LOC106348955);LOC106354425(LOC106354425);LOC106439368(LOC106439368);LOC111200968(LOC111200968);LOC106371493(LOC106371493);LOC106439724(LOC106439724);LOC111204767(LOC111204767);LOC106354557(LOC106354557);LOC106374420(LOC106374420);LOC106416608(LOC106416608)	K15748+K06444+K09840+K02291+K09840+K09840+K06444+K02293+K09843+K09840+K15748+K09843
Metabolism of terpenoids and polyketides	Zeatin biosynthesis	8	72	0.0156748	0.171323	ko00908	XLOC_051108(IPT1);LOC106384861(LOC106384861);LOC106444096(LOC106444096);LOC106356241(LOC106356241);LOC106365552(LOC106365552);LOC106374178(LOC106374178);LOC106415584(LOC106415584);LOC106421388(LOC106421388)	K10760+K00279+K10760+K10760+K00279+K10760+K00279+K00279
Global and overview maps	Biosynthesis of secondary metabolites	21	280	0.0163165	0.171323	ko01110	XLOC_015652(BGLU10);XLOC_016574(ALDH2B4);XLOC_018569(-);XLOC_024660(ALDH2B7);XLOC_037584(-);XLOC_040816(-);XLOC_042351(PFP-BETA1);XLOC_042740(PKP2);XLOC_045872(ROT3);XLOC_051108(IPT1);XLOC_052331(IAR4);XLOC_054846(tkt);XLOC_056813(BGLU3);XLOC_065119(E1-BETA-2);XLOC_068655(AKHSDH1);XLOC_075889(AKHSDH1);XLOC_077892(At1g54220);XLOC_078374(LUT2);XLOC_086603(CYP705A20);XLOC_097288(CYP71B11);XLOC_10055…	K01188+K00128+K03809+K00128+K01792+K01638+K00895+K00873+K12637+K10760+K00161+K00615+K01188+K00162+K12524+K12524+K00627+K06444+K00517+K00517+K00993
Biosynthesis of other secondary metabolites	Flavone and flavonol biosynthesis	2	5	0.0186097	0.180371	ko00944	LOC106354433(LOC106354433);LOC111197716(LOC111197716)	K10757+K05280
Carbohydrate metabolism	Inositol phosphate metabolism	18	243	0.027667	0.242473	ko00562	LOC106353425(LOC106353425);LOC106348802(LOC106348802);LOC106439522(LOC106439522);LOC106439521(LOC106439521);LOC106346235(LOC106346235);LOC106404797(LOC106404797);LOC106361489(LOC106361489);LOC106364955(LOC106364955);LOC106420251(LOC106420251);LOC106375314(LOC106375314);LOC106376581(LOC106376581);LOC106422587(LOC106422587);LOC111204326(LOC111204326);LOC106443977(LOC106443977);LOC106359776(LOC10635…	K01858+K00921+K00888+K00888+K03103+K00913+K18649+K05857+K05857+K00921+K01114+K18081+K00913+K00889+K00913+K05857+K01803+K05857
Energy metabolism	Nitrogen metabolism	14	176	0.0288658	0.242473	ko00910	XLOC_018859(NIR1);XLOC_047048(GLN2);LOC106422622(LOC106422622);LOC106397776(LOC106397776);LOC106346360(LOC106346360);LOC106419380(LOC106419380);LOC106381913(LOC106381913);LOC106380505(LOC106380505);LOC106397451(LOC106397451);LOC106370121(LOC106370121);LOC106411852(LOC106411852);LOC106400723(LOC106400723);LOC106433071(LOC106433071);LOC111213647(LOC111213647)	K00366+K01915+K01915+K10534+K02575+K00261+K02575+K00261+K01915+K01673+K10534+K02575+K00261+K01673
Lipid metabolism	Ether lipid metabolism	9	100	0.0369538	0.283382	ko00565	XLOC_100558(AAPT1);LOC106376268(LOC106376268);LOC106370834(LOC106370834);LOC106376581(LOC106376581);LOC106388565(LOC106388565);LOC106384422(LOC106384422);LOC106389395(LOC106389395);LOC106453259(LOC106453259);LOC106372515(LOC106372515)	K00993+K00993+K01115+K01114+K01115+K01115+K01115+K00993+K14674
Lipid metabolism	Biosynthesis of unsaturated fatty acids	13	166	0.0382341	0.283382	ko01040	LOC106430302(LOC106430302);LOC106453262(LOC106453262);LOC106444039(LOC106444039);LOC106441127(LOC106441127);LOC106451387(LOC106451387);LOC111197729(LOC111197729);LOC106386856(LOC106386856);LOC106388715(LOC106388715);LOC106399393(LOC106399393);LOC106400080(LOC106400080);LOC106366809(LOC106366809);LOC106366808(LOC106366808);LOC111213569(LOC111213569)	K10703+K10256+K00507+K10703+K00507+K10256+K10703+K01068+K00507+K00507+K03921+K03921+K00507
Global and overview maps	Biosynthesis of antibiotics	11	143	0.0595187	0.416631	ko01130	XLOC_016574(ALDH2B4);XLOC_024660(ALDH2B7);XLOC_037584(-);XLOC_042351(PFP-BETA1);XLOC_042740(PKP2);XLOC_052331(IAR4);XLOC_054846(tkt);XLOC_065119(E1-BETA-2);XLOC_068655(AKHSDH1);XLOC_075889(AKHSDH1);XLOC_077892(At1g54220)	K00128+K00128+K01792+K00895+K00873+K00161+K00615+K00162+K12524+K12524+K00627
Global and overview maps	Fatty acid metabolism	21	326	0.065866	0.436796	ko01212	LOC106452950(LOC106452950);LOC106430302(LOC106430302);LOC106453262(LOC106453262);LOC106353120(LOC106353120);LOC106444039(LOC106444039);LOC106441127(LOC106441127);LOC106451387(LOC106451387);LOC106397134(LOC106397134);LOC111197729(LOC111197729);LOC106386856(LOC106386856);LOC111203166(LOC111203166);LOC106388850(LOC106388850);LOC106354758(LOC106354758);LOC106399393(LOC106399393);LOC106428091(LOC10642…	K01074+K10703+K10256+K01074+K00507+K10703+K00507+K01074+K10256+K10703+K09458+K01897+K01962+K00507+K00626+K00507+K02372+K10781+K03921+K03921+K00507
Glycan biosynthesis and metabolism	Glycosphingolipid biosynthesis - globo and isoglobo series	4	35	0.0715745	0.45092	ko00603	LOC106377506(LOC106377506);LOC106384972(LOC106384972);LOC106452139(LOC106452139);LOC111213341(LOC111213341)	K01988+K07407+K01988+K07407
Amino acid metabolism	Arginine and proline metabolism	15	224	0.083751	0.502506	ko00330	XLOC_000396(SPE2);XLOC_016574(ALDH2B4);XLOC_024660(ALDH2B7);LOC111197944(LOC111197944);LOC106438070(LOC106438070);LOC106428764(LOC106428764);LOC106351654(LOC106351654);LOC106351646(LOC106351646);LOC106381468(LOC106381468);LOC106420560(LOC106420560);LOC106391557(LOC106391557);LOC106347086(LOC106347086);LOC106428226(LOC106428226);LOC106431134(LOC106431134);LOC106352145(LOC106352145)	K01583+K00128+K00128+K01611+K12657+K01583+K17839+K17839+K00472+K12657+K12657+K00472+K17839+K00472+K01611
Metabolism of terpenoids and polyketides	Terpenoid backbone biosynthesis	14	208	0.0895437	0.512057	ko00900	LOC106381375(LOC106381375);LOC106439654(LOC106439654);LOC106420530(LOC106420530);LOC106437904(LOC106437904);LOC106385187(LOC106385187);LOC106389378(LOC106389378);LOC106397624(LOC106397624);LOC106397499(LOC106397499);LOC106428091(LOC106428091);LOC106430936(LOC106430936);LOC106423795(LOC106423795);LOC106431385(LOC106431385);LOC106380115(LOC106380115);LOC111213343(LOC111213343)	K10960+K01662+K11778+K08658+K15892+K01662+K11778+K01823+K00626+K11778+K01823+K01597+K11778+K00587
Lipid metabolism	Fatty acid elongation	9	120	0.0935333	0.512057	ko00062	LOC106452950(LOC106452950);LOC106430302(LOC106430302);LOC106353120(LOC106353120);LOC106441129(LOC106441129);LOC106441127(LOC106441127);LOC106397134(LOC106397134);LOC106370937(LOC106370937);LOC106386856(LOC106386856);LOC106388715(LOC106388715)	K01074+K10703+K01074+K15397+K10703+K01074+K15397+K10703+K01068
Lipid metabolism	Glycerophospholipid metabolism	23	381	0.0975346	0.512057	ko00564	XLOC_100558(AAPT1);LOC106392327(LOC106392327);LOC106434540(LOC106434540);LOC106438135(LOC106438135);LOC106438095(LOC106438095);LOC106438096(LOC106438096);LOC106380147(LOC106380147);LOC106402509(LOC106402509);LOC106376268(LOC106376268);LOC111199272(LOC111199272);LOC106447071(LOC106447071);LOC106367054(LOC106367054);LOC106370834(LOC106370834);LOC106419105(LOC106419105);LOC106376581(LOC106376581);LO…	K00993+K00901+K06130+K00967+K00995+K00995+K13523+K06130+K00993+K05929+K15728+K08730+K01115+K01126+K01114+K01115+K01115+K01115+K13508+K00993+K00995+K14674+K13508
Environmental adaptation	Plant-pathogen interaction	42	762	0.106341	0.531198	ko04626	XLOC_006036(CML9);XLOC_008971(TA12105);XLOC_008972(enpl-1);XLOC_009963(PBS1);XLOC_049596(CPK9);XLOC_077627(At5g43730);XLOC_081019(WRKY33);LOC106445253(LOC106445253);LOC106348816(LOC106348816);LOC106347458(LOC106347458);LOC111203655(LOC111203655);LOC106384908(LOC106384908);LOC106405586(LOC106405586);LOC111212586(LOC111212586);LOC106440530(LOC106440530);LOC106440815(LOC106440815);LOC106364521(LOC10…	K13448+K09487+K09487+K13430+K13412+K13459+K13424+K13448+K13458+K05391+K13412+K02183+K04079+K18835+K12795+K09487+K13448+K13460+K13460+K13460+K13448+K13412+K13448+K13448+K13412+K13459+K13428+K13459+K13425+K13425+K04079+K13424+K13424+K13448+K13430+K12795+K13447+K13412+K13448+K13448+K13412+K13412
Energy metabolism	Sulfur metabolism	11	160	0.109612	0.531198	ko00920	XLOC_105142(STR1);LOC111197708(LOC111197708);LOC106436355(LOC106436355);LOC106441908(LOC106441908);LOC106442702(LOC106442702);LOC106360391(LOC106360391);LOC106366895(LOC106366895);LOC106369188(LOC106369188);LOC106412042(LOC106412042);LOC106402810(LOC106402810);LOC106410468(LOC106410468)	K01011+K13811+K00640+K00392+K05907+K17725+K05907+K13811+K00640+K00640+K00860
Amino acid metabolism	Cysteine and methionine metabolism	27	468	0.11603	0.541475	ko00270	XLOC_068655(AKHSDH1);XLOC_075889(AKHSDH1);XLOC_076100(GSH1);XLOC_105142(STR1);LOC111214175(LOC111214175);LOC106425371(LOC106425371);LOC106382950(LOC106382950);LOC111197944(LOC111197944);LOC106436355(LOC106436355);LOC106455056(LOC106455056);LOC106366841(LOC106366841);LOC106366448(LOC106366448);LOC111200995(LOC111200995);LOC106370875(LOC106370875);LOC106426788(LOC106426788);LOC106388375(LOC10638837…	K12524+K12524+K01919+K01011+K01762+K00016+K00026+K01611+K00640+K00547+K05933+K01761+K05933+K01762+K01762+K00815+K00640+K00547+K00826+K00640+K01251+K00827+K16054+K01761+K01611+K01920+K05933
Amino acid metabolism	Alanine, aspartate and glutamate metabolism	14	227	0.148552	0.668483	ko00250	XLOC_047048(GLN2);XLOC_071872(CARB);LOC106422622(LOC106422622);LOC106358129(LOC106358129);LOC106419380(LOC106419380);LOC106397664(LOC106397664);LOC106380505(LOC106380505);LOC111203208(LOC111203208);LOC106384906(LOC106384906);LOC106397451(LOC106397451);LOC106352721(LOC106352721);LOC106352999(LOC106352999);LOC106366710(LOC106366710);LOC106433071(LOC106433071)	K01915+K01955+K01915+K14272+K00261+K00609+K00261+K00609+K01953+K01915+K01953+K00827+K01580+K00261
Biosynthesis of other secondary metabolites	Flavonoid biosynthesis	7	100	0.166227	0.718199	ko00941	LOC106446740(LOC106446740);LOC106348399(LOC106348399);LOC111197703(LOC111197703);LOC106440807(LOC106440807);LOC111197716(LOC111197716);LOC106396668(LOC106396668);LOC106387869(LOC106387869)	K13065+K00487+K00475+K05277+K05280+K13065+K00487
Metabolism of other amino acids	Glutathione metabolism	21	374	0.180415	0.718199	ko00480	XLOC_076100(GSH1);LOC106390064(LOC106390064);LOC106437732(LOC106437732);LOC106438701(LOC106438701);LOC106446942(LOC106446942);LOC106453704(LOC106453704);LOC106346711(LOC106346711);LOC106346710(LOC106346710);LOC106346709(LOC106346709);LOC106346708(LOC106346708);LOC106347673(LOC106347673);LOC106354403(LOC106354403);LOC106448543(LOC106448543);LOC106362267(LOC106362267);LOC106420215(LOC106420215);LOC…	K01919+K10808+K00432+K00799+K00799+K00799+K00799+K00799+K00799+K00799+K01256+K00799+K01255+K00434+K00434+K00036+K00434+K00799+K00799+K00434+K01920
Translation	Ribosome biogenesis in eukaryotes	21	374	0.180415	0.718199	ko03008	XLOC_018772(RAE1);XLOC_044091(MSD1);XLOC_054905(XRN3);XLOC_089443(MED36A);LOC106416215(LOC106416215);LOC106354444(LOC106354444);LOC106437752(LOC106437752);LOC106442034(LOC106442034);LOC106353106(LOC106353106);LOC106448192(LOC106448192);LOC106371983(LOC106371983);LOC106429492(LOC106429492);LOC106396903(LOC106396903);LOC106391187(LOC106391187);LOC106426399(LOC106426399);LOC106426302(LOC106426302);L…	K14564+K11128+K12619+K14563+K14563+K14555+K14571+K14554+K14564+K07179+K14555+K03115+K14548+K11131+K14549+K14549+K14544+K14563+K14548+K11108+K14290
Lipid metabolism	Glycerolipid metabolism	14	236	0.1824	0.718199	ko00561	XLOC_016574(ALDH2B4);XLOC_024660(ALDH2B7);LOC106392327(LOC106392327);LOC106384972(LOC106384972);LOC106380147(LOC106380147);LOC106366315(LOC106366315);LOC106447071(LOC106447071);LOC106375399(LOC106375399);LOC106433829(LOC106433829);LOC106400894(LOC106400894);LOC106392218(LOC106392218);LOC106372515(LOC106372515);LOC106426630(LOC106426630);LOC111213341(LOC111213341)	K00128+K00128+K00901+K07407+K13523+K03715+K15728+K03715+K06119+K13508+K03715+K14674+K13508+K07407
Biosynthesis of other secondary metabolites	Glucosinolate biosynthesis	4	51	0.197902	0.755626	ko00966	LOC111199316(LOC111199316);LOC106354366(LOC106354366);LOC106377269(LOC106377269);LOC106426528(LOC106426528)	K11821+K11821+K15742+K11812
Signal transduction	Phosphatidylinositol signaling system	17	301	0.204237	0.756878	ko04070	LOC106392327(LOC106392327);LOC106348802(LOC106348802);LOC106384908(LOC106384908);LOC106438902(LOC106438902);LOC106439522(LOC106439522);LOC106439521(LOC106439521);LOC106404797(LOC106404797);LOC106361489(LOC106361489);LOC106364955(LOC106364955);LOC106420251(LOC106420251);LOC106375314(LOC106375314);LOC106422587(LOC106422587);LOC111204326(LOC111204326);LOC106443977(LOC106443977);LOC106359776(LOC10635…	K00901+K00921+K02183+K13024+K00888+K00888+K00913+K18649+K05857+K05857+K00921+K18081+K00913+K00889+K00913+K05857+K05857
Lipid metabolism	Cutin, suberine and wax biosynthesis	8	128	0.222321	0.765835	ko00073	LOC106421152(LOC106421152);LOC106434263(LOC106434263);LOC111204414(LOC111204414);LOC111197698(LOC111197698);LOC106451152(LOC106451152);LOC106391051(LOC106391051);LOC106452693(LOC106452693);LOC106426290(LOC106426290)	K17991+K15405+K15398+K17991+K17991+K15400+K15399+K15400
Carbohydrate metabolism	Ascorbate and aldarate metabolism	10	167	0.223998	0.765835	ko00053	XLOC_016574(ALDH2B4);XLOC_024660(ALDH2B7);XLOC_102984(GLCAK1);LOC106428595(LOC106428595);LOC106361489(LOC106361489);LOC106362267(LOC106362267);LOC106420215(LOC106420215);LOC106435674(LOC106435674);LOC106401842(LOC106401842);LOC106421222(LOC106421222)	K00128+K00128+K16190+K08232+K18649+K00434+K00434+K00434+K00434+K00423
Biosynthesis of other secondary metabolites	Monobactam biosynthesis	4	54	0.226578	0.765835	ko00261	XLOC_068655(AKHSDH1);XLOC_075889(AKHSDH1);LOC111197708(LOC111197708);LOC106369188(LOC106369188)	K12524+K12524+K13811+K13811
Global and overview maps	Degradation of aromatic compounds	3	37	0.233102	0.765835	ko01220	LOC106348399(LOC106348399);LOC106382616(LOC106382616);LOC106387869(LOC106387869)	K00487+K00001+K00487
Folding, sorting and degradation	Protein export	12	209	0.237044	0.765835	ko03060	XLOC_010758(MED37F);LOC106392959(LOC106392959);LOC106441901(LOC106441901);LOC111198190(LOC111198190);LOC106447414(LOC106447414);LOC106365179(LOC106365179);LOC106367341(LOC106367341);LOC106441096(LOC106441096);LOC106397389(LOC106397389);LOC106378107(LOC106378107);LOC111211534(LOC111211534);LOC111212625(LOC111212625)	K09490+K13431+K12275+K12275+K13280+K12946+K03217+K13431+K03100+K03106+K03116+K03070
Biosynthesis of other secondary metabolites	Anthocyanin biosynthesis	1	7	0.27649	0.870944	ko00942	LOC106416120(LOC106416120)	K12338
Amino acid metabolism	Phenylalanine, tyrosine and tryptophan biosynthesis	11	205	0.322733	0.984409	ko00400	LOC106355450(LOC106355450);LOC106432520(LOC106432520);LOC106385680(LOC106385680);LOC106446738(LOC106446738);LOC106362156(LOC106362156);LOC106388375(LOC106388375);LOC106376988(LOC106376988);LOC106424259(LOC106424259);LOC106436375(LOC106436375);LOC106380293(LOC106380293);LOC111212716(LOC111212716)	K06001+K00766+K05359+K05359+K01696+K00815+K06001+K05359+K06001+K05359+K05359
Carbohydrate metabolism	Pyruvate metabolism	18	352	0.328136	0.984409	ko00620	XLOC_016574(ALDH2B4);XLOC_024660(ALDH2B7);XLOC_040816(-);XLOC_042740(PKP2);XLOC_052331(IAR4);XLOC_065119(E1-BETA-2);XLOC_077892(At1g54220);LOC106425371(LOC106425371);LOC106382950(LOC106382950);LOC106409249(LOC106409249);LOC111198552(LOC111198552);LOC106405577(LOC106405577);LOC106405578(LOC106405578);LOC106347139(LOC106347139);LOC106383016(LOC106383016);LOC106354758(LOC106354758);LOC106428091(LOC1…	K00128+K00128+K01638+K00873+K00161+K00162+K00627+K00016+K00026+K00873+K00873+K00873+K00873+K01595+K00029+K01962+K00626+K01610
Biosynthesis of other secondary metabolites	Caffeine metabolism	1	9	0.340406	0.99747	ko00232	LOC106357878(LOC106357878)	K00365
Amino acid metabolism	Glycine, serine and threonine metabolism	15	300	0.380729	0.999893	ko00260	XLOC_068655(AKHSDH1);XLOC_075889(AKHSDH1);LOC106365391(LOC106365391);LOC106355450(LOC106355450);LOC106346316(LOC106346316);LOC106445573(LOC106445573);LOC106397082(LOC106397082);LOC106358129(LOC106358129);LOC106362156(LOC106362156);LOC106419872(LOC106419872);LOC106381286(LOC106381286);LOC106376988(LOC106376988);LOC106436375(LOC106436375);LOC106352999(LOC106352999);LOC106375529(LOC106375529)	K12524+K12524+K00276+K06001+K01620+K15919+K12235+K14272+K01696+K01620+K01733+K06001+K06001+K00827+K01733
Transcription	Spliceosome	36	752	0.383367	0.999893	ko03040	XLOC_007225(-);XLOC_013312(CLF1);XLOC_020715(-);XLOC_061685(EMB2776);XLOC_065648(MED37E);XLOC_067937(Prpf31);LOC106396911(LOC106396911);LOC106453449(LOC106453449);LOC106353095(LOC106353095);LOC106366107(LOC106366107);LOC106446932(LOC106446932);LOC106411204(LOC106411204);LOC106412002(LOC106412002);LOC106346793(LOC106346793);LOC106357716(LOC106357716);LOC106361570(LOC106361570);LOC106361702(LOC1063…	K12869+K12869+K12869+K12662+K03283+K12844+K06063+K12819+K03283+K12896+K12872+K12821+K12900+K03283+K12831+K12840+K12843+K03283+K12842+K12872+K12625+K12825+K12847+K12869+K03283+K12818+K12859+K12626+K12885+K12854+K12876+K12873+K12896+K03283+K12623+K03283
Glycan biosynthesis and metabolism	Glycosaminoglycan degradation	2	30	0.395558	0.999893	ko00531	LOC106384345(LOC106384345);LOC106392088(LOC106392088)	K01205+K01205
Biosynthesis of other secondary metabolites	Indole alkaloid biosynthesis	2	31	0.411594	0.999893	ko00901	LOC106381362(LOC106381362);LOC106411924(LOC106411924)	K01757+K01757
Folding, sorting and degradation	Sulfur relay system	3	53	0.43129	0.999893	ko04122	XLOC_054353(DOT3);XLOC_105142(STR1);LOC106406106(LOC106406106)	K00566+K01011+K14168
Biosynthesis of other secondary metabolites	Phenylpropanoid biosynthesis	31	661	0.441049	0.999893	ko00940	XLOC_015652(BGLU10);XLOC_056813(BGLU3);LOC106370829(LOC106370829);LOC106446740(LOC106446740);LOC106356652(LOC106356652);LOC106424410(LOC106424410);LOC106444691(LOC106444691);LOC106398793(LOC106398793);LOC106348399(LOC106348399);LOC106356417(LOC106356417);LOC106354648(LOC106354648);LOC106361384(LOC106361384);LOC106412229(LOC106412229);LOC106368671(LOC106368671);LOC106365141(LOC106365141);LOC106419…	K01188+K01188+K00430+K13065+K00430+K01904+K01188+K10775+K00487+K13066+K13066+K00083+K13066+K00430+K00430+K00430+K13065+K00430+K05349+K00487+K00083+K00083+K00430+K05349+K13066+K10775+K00430+K00430+K05349+K10775+K00083
Metabolism of other amino acids	Selenocompound metabolism	4	75	0.441142	0.999893	ko00450	LOC111197708(LOC111197708);LOC106366448(LOC106366448);LOC106369188(LOC106369188);LOC106368984(LOC106368984)	K13811+K01761+K13811+K01761
Carbohydrate metabolism	Glycolysis / Gluconeogenesis	21	445	0.450306	0.999893	ko00010	XLOC_016574(ALDH2B4);XLOC_024660(ALDH2B7);XLOC_037584(-);XLOC_042740(PKP2);XLOC_052331(IAR4);XLOC_065119(E1-BETA-2);XLOC_077892(At1g54220);LOC106375982(LOC106375982);LOC106442156(LOC106442156);LOC106425371(LOC106425371);LOC106409249(LOC106409249);LOC111198552(LOC111198552);LOC106405577(LOC106405577);LOC106405578(LOC106405578);LOC106346235(LOC106346235);LOC106368617(LOC106368617);LOC106382616(LOC1…	K00128+K00128+K01792+K00873+K00161+K00162+K00627+K01792+K01810+K00016+K00873+K00873+K00873+K00873+K03103+K00131+K00001+K18857+K01803+K01610+K01792
Metabolism of other amino acids	beta-Alanine metabolism	8	164	0.46356	0.999893	ko00410	XLOC_016574(ALDH2B4);XLOC_024660(ALDH2B7);LOC106365391(LOC106365391);LOC106406112(LOC106406112);LOC106351654(LOC106351654);LOC106351646(LOC106351646);LOC106428226(LOC106428226);LOC106366710(LOC106366710)	K00128+K00128+K00276+K05605+K17839+K17839+K17839+K01580
Folding, sorting and degradation	Protein processing in endoplasmic reticulum	40	866	0.465579	0.999893	ko04141	XLOC_008971(TA12105);XLOC_008972(enpl-1);XLOC_010758(MED37F);XLOC_016541(HRD3A);XLOC_052221(SUD1);XLOC_052696(PDIL1-6);XLOC_065648(MED37E);XLOC_089928(At3g07100);XLOC_091912(SBT6.1);LOC106347616(LOC106347616);LOC106427931(LOC106427931);LOC106428733(LOC106428733);LOC106405586(LOC106405586);LOC111214023(LOC111214023);LOC106441901(LOC106441901);LOC106436445(LOC106436445);LOC106353095(LOC106353095);L…	K09487+K09487+K09490+K14026+K10661+K09580+K03283+K14007+K08653+K10666+K06689+K13525+K04079+K14004+K12275+K13993+K03283+K12275+K09487+K14003+K13993+K09562+K13993+K03283+K09580+K03094+K14005+K03283+K09518+K09580+K09523+K10666+K03283+K04079+K03283+K10839+K14005+K03283+K05546+K14004
Carbohydrate metabolism	Amino sugar and nucleotide sugar metabolism	24	517	0.475307	0.999893	ko00520	XLOC_102984(GLCAK1);LOC106442156(LOC106442156);LOC106438928(LOC106438928);LOC106353089(LOC106353089);LOC111215094(LOC111215094);LOC106454425(LOC106454425);LOC111215537(LOC111215537);LOC106396536(LOC106396536);LOC106443513(LOC106443513);LOC106365922(LOC106365922);LOC106349038(LOC106349038);LOC106364996(LOC106364996);LOC106389800(LOC106389800);LOC111203908(LOC111203908);LOC106385345(LOC106385345);L…	K16190+K01810+K13648+K01183+K01183+K13648+K13648+K00966+K01183+K01183+K01711+K00621+K01183+K00963+K01183+K01183+K13648+K12448+K12448+K13648+K12450+K01183+K12448+K08678
Metabolism of cofactors and vitamins	Lipoic acid metabolism	1	14	0.476594	0.999893	ko00785	LOC111204258(LOC111204258)	K03644
Metabolism of cofactors and vitamins	Thiamine metabolism	2	37	0.502909	0.999893	ko00730	LOC106439654(LOC106439654);LOC106389378(LOC106389378)	K01662+K01662
Amino acid metabolism	Histidine metabolism	4	83	0.520032	0.999893	ko00340	XLOC_016574(ALDH2B4);XLOC_024660(ALDH2B7);LOC106430086(LOC106430086);LOC106361489(LOC106361489)	K00128+K00128+K00013+K18649
Amino acid metabolism	Arginine biosynthesis	7	152	0.533764	0.999893	ko00220	XLOC_047048(GLN2);LOC106422622(LOC106422622);LOC106358129(LOC106358129);LOC106419380(LOC106419380);LOC106380505(LOC106380505);LOC106397451(LOC106397451);LOC106433071(LOC106433071)	K01915+K01915+K14272+K00261+K00261+K01915+K00261
Amino acid metabolism	Phenylalanine metabolism	8	175	0.537303	0.999893	ko00360	LOC106365391(LOC106365391);LOC106424410(LOC106424410);LOC106398793(LOC106398793);LOC106348399(LOC106348399);LOC106387869(LOC106387869);LOC106388375(LOC106388375);LOC106388513(LOC106388513);LOC111211703(LOC111211703)	K00276+K01904+K10775+K00487+K00487+K00815+K10775+K10775
Amino acid metabolism	Tyrosine metabolism	7	157	0.568322	0.999893	ko00350	XLOC_061820(fahd1);LOC106365391(LOC106365391);LOC106380944(LOC106380944);LOC106382616(LOC106382616);LOC106388375(LOC106388375);LOC106386015(LOC106386015);LOC106387342(LOC106387342)	K01557+K00276+K00451+K00001+K00815+K18857+K01592
Lipid metabolism	Synthesis and degradation of ketone bodies	1	19	0.584688	0.999893	ko00072	LOC106428091(LOC106428091)	K00626
Lipid metabolism	Fatty acid biosynthesis	7	163	0.608152	0.999893	ko00061	LOC111203166(LOC111203166);LOC106388850(LOC106388850);LOC106354758(LOC106354758);LOC106375927(LOC106375927);LOC106383116(LOC106383116);LOC106366809(LOC106366809);LOC106366808(LOC106366808)	K09458+K01897+K01962+K02372+K10781+K03921+K03921
Metabolism of cofactors and vitamins	Biotin metabolism	3	69	0.608493	0.999893	ko00780	LOC111203166(LOC111203166);LOC106366781(LOC106366781);LOC106375927(LOC106375927)	K09458+K19562+K02372
Metabolism of terpenoids and polyketides	Brassinosteroid biosynthesis	2	45	0.609479	0.999893	ko00905	XLOC_045872(ROT3);LOC106369862(LOC106369862)	K12637+K12637
Biosynthesis of other secondary metabolites	Tropane, piperidine and pyridine alkaloid biosynthesis	6	140	0.610276	0.999893	ko00960	LOC106365391(LOC106365391);LOC106438354(LOC106438354);LOC106446947(LOC106446947);LOC106436183(LOC106436183);LOC106388375(LOC106388375);LOC106384285(LOC106384285)	K00276+K08081+K08081+K08081+K00815+K08081
Metabolism of cofactors and vitamins	Nicotinate and nicotinamide metabolism	3	73	0.646631	0.999893	ko00760	LOC106399603(LOC106399603);LOC106399614(LOC106399614);LOC106439670(LOC106439670)	K03787+K03787+K00858
Glycan biosynthesis and metabolism	Glycosylphosphatidylinositol(GPI)-anchor biosynthesis	3	74	0.655743	0.999893	ko00563	XLOC_087143(PIGM);XLOC_096920(mcd4);XLOC_100644(-)	K05284+K05285+K11001
Folding, sorting and degradation	SNARE interactions in vesicular transport	8	195	0.659475	0.999893	ko04130	XLOC_053217(VTI12);LOC106346324(LOC106346324);LOC111199235(LOC111199235);LOC106414811(LOC106414811);LOC106386222(LOC106386222);LOC106349774(LOC106349774);LOC111204686(LOC111204686);LOC106437010(LOC106437010)	K08493+K08486+K08493+K08503+K08488+K08506+K08505+K08489
Lipid metabolism	Sphingolipid metabolism	4	102	0.682283	0.999893	ko00600	LOC106353243(LOC106353243);LOC106384972(LOC106384972);LOC106372753(LOC106372753);LOC111213341(LOC111213341)	K00654+K07407+K12349+K07407
Replication and repair	Homologous recombination	38	900	0.692093	0.999893	ko03440	XLOC_006217(-);XLOC_006500(-);XLOC_032634(-);XLOC_032850(-);XLOC_032950(-);XLOC_033286(-);XLOC_033321(-);XLOC_035433(-);XLOC_039018(RECQL4A);XLOC_063584(-);XLOC_077422(-);XLOC_100737(-);XLOC_103808(-);LOC106435792(LOC106435792);LOC106391729(LOC106391729);LOC106445757(LOC106445757);LOC106401645(LOC106401645);LOC106385018(LOC106385018);LOC111213015(LOC111213015);LOC106451046(LOC106451046);LOC106430…	K07466+K07466+K07466+K07466+K07466+K07466+K07466+K07466+K10901+K07466+K07466+K07466+K07466+K10739+K07466+K07466+K07466+K07466+K07466+K07466+K07466+K07466+K03553+K07466+K07466+K07466+K07466+K07466+K07466+K07466+K03553+K07466+K07466+K07466+K07466+K07466+K07466+K07466
Metabolism of cofactors and vitamins	Porphyrin and chlorophyll metabolism	7	180	0.709383	0.999893	ko00860	LOC106437380(LOC106437380);LOC106381375(LOC106381375);LOC106371361(LOC106371361);LOC106420127(LOC106420127);LOC106380526(LOC106380526);LOC106416159(LOC106416159);LOC106377265(LOC106377265)	K13544+K10960+K02259+K02492+K01749+K08099+K02257
Carbohydrate metabolism	Propanoate metabolism	4	106	0.711044	0.999893	ko00640	LOC106425371(LOC106425371);LOC106406112(LOC106406112);LOC106354758(LOC106354758);LOC106428091(LOC106428091)	K00016+K05605+K01962+K00626
Transport and catabolism	Endocytosis	29	700	0.712548	0.999893	ko04144	XLOC_001432(AMSH3);XLOC_012877(AMSH3);XLOC_026995(RABA1B);XLOC_065648(MED37E);LOC106392843(LOC106392843);LOC106353095(LOC106353095);LOC106404006(LOC106404006);LOC106346793(LOC106346793);LOC106348226(LOC106348226);LOC106387580(LOC106387580);LOC106366145(LOC106366145);LOC106368506(LOC106368506);LOC106391118(LOC106391118);LOC106370834(LOC106370834);LOC106371289(LOC106371289);LOC106370806(LOC10637080…	K11866+K11866+K07904+K03283+K12492+K03283+K19476+K03283+K19366+K03283+K07901+K15053+K07904+K01115+K18466+K18443+K03283+K01115+K00889+K01115+K01115+K12184+K03283+K12479+K12198+K03283+K19366+K12486+K12479
Replication and repair	Mismatch repair	36	865	0.720235	0.999893	ko03430	XLOC_006217(-);XLOC_006500(-);XLOC_032634(-);XLOC_032850(-);XLOC_032950(-);XLOC_033286(-);XLOC_033321(-);XLOC_035433(-);XLOC_063584(-);XLOC_077422(-);XLOC_100737(-);XLOC_103808(-);LOC106435792(LOC106435792);LOC106391729(LOC106391729);LOC106445757(LOC106445757);LOC106401645(LOC106401645);LOC106385018(LOC106385018);LOC111213015(LOC111213015);LOC106438660(LOC106438660);LOC106451046(LOC106451046);LOC…	K07466+K07466+K07466+K07466+K07466+K07466+K07466+K07466+K07466+K07466+K07466+K07466+K10739+K07466+K07466+K07466+K07466+K07466+K08737+K07466+K07466+K07466+K07466+K07466+K07466+K07466+K07466+K07466+K07466+K07466+K07466+K07466+K07466+K07466+K07466+K07466
Energy metabolism	Photosynthesis	10	258	0.733648	0.999893	ko00195	XLOC_031796(ATPG);XLOC_078762(ATPG);LOC106370348(LOC106370348);LOC106358252(LOC106358252);LOC106358429(LOC106358429);LOC106380007(LOC106380007);LOC106392064(LOC106392064);LOC106406479(LOC106406479);LOC111210649(LOC111210649);LOC106433439(LOC106433439)	K02109+K02109+K02109+K02638+K02639+K02723+K02639+K08901+K02112+K08901
Amino acid metabolism	Tryptophan metabolism	8	213	0.751303	0.999893	ko00380	XLOC_016574(ALDH2B4);XLOC_024660(ALDH2B7);LOC111199316(LOC111199316);LOC106354366(LOC106354366);LOC106428091(LOC106428091);LOC106407896(LOC106407896);LOC106453369(LOC106453369);LOC106426528(LOC106426528)	K00128+K00128+K11821+K11821+K00626+K03781+K01237+K11812
Environmental adaptation	Circadian rhythm - plant	5	140	0.763411	0.999893	ko04712	LOC106369426(LOC106369426);LOC106370571(LOC106370571);LOC106419010(LOC106419010);LOC106429492(LOC106429492);LOC111207300(LOC111207300)	K12119+K12135+K16221+K03115+K16223
Metabolism of cofactors and vitamins	Riboflavin metabolism	1	32	0.772465	0.999893	ko00740	LOC106386899(LOC106386899)	K14652
Biosynthesis of other secondary metabolites	Isoquinoline alkaloid biosynthesis	3	92	0.791263	0.999893	ko00950	LOC106365391(LOC106365391);LOC106388375(LOC106388375);LOC106387342(LOC106387342)	K00276+K00815+K01592
Carbohydrate metabolism	Pentose and glucuronate interconversions	16	421	0.795195	0.999893	ko00040	XLOC_016574(ALDH2B4);XLOC_024660(ALDH2B7);XLOC_102984(GLCAK1);LOC106409544(LOC106409544);LOC106389028(LOC106389028);LOC106430092(LOC106430092);LOC106379411(LOC106379411);LOC106359593(LOC106359593);LOC106363861(LOC106363861);LOC106399397(LOC106399397);LOC111203908(LOC111203908);LOC106426949(LOC106426949);LOC106368660(LOC106368660);LOC106416420(LOC106416420);LOC106402512(LOC106402512);LOC106427406(…	K00128+K00128+K16190+K01728+K01051+K01728+K01728+K01051+K01728+K01213+K00963+K01728+K01728+K01051+K01728+K01728
Lipid metabolism	Fatty acid degradation	6	174	0.803193	0.999893	ko00071	XLOC_016574(ALDH2B4);XLOC_024660(ALDH2B7);LOC106382616(LOC106382616);LOC106388850(LOC106388850);LOC106428091(LOC106428091);LOC106386015(LOC106386015)	K00128+K00128+K00001+K01897+K00626+K18857
Carbohydrate metabolism	Glyoxylate and dicarboxylate metabolism	12	332	0.823434	0.999893	ko00630	XLOC_040816(-);XLOC_047048(GLN2);LOC106382950(LOC106382950);LOC106422622(LOC106422622);LOC106445573(LOC106445573);LOC106358129(LOC106358129);LOC106397451(LOC106397451);LOC106389170(LOC106389170);LOC106428091(LOC106428091);LOC106413977(LOC106413977);LOC106407896(LOC106407896);LOC106368298(LOC106368298)	K01638+K01915+K00026+K01915+K15919+K14272+K01915+K11517+K00626+K01647+K03781+K01647
Amino acid metabolism	Lysine biosynthesis	2	70	0.830937	0.999893	ko00300	XLOC_068655(AKHSDH1);XLOC_075889(AKHSDH1)	K12524+K12524
Amino acid metabolism	Valine, leucine and isoleucine degradation	6	181	0.831891	0.999893	ko00280	XLOC_016574(ALDH2B4);XLOC_024660(ALDH2B7);LOC106406112(LOC106406112);LOC106350617(LOC106350617);LOC106428091(LOC106428091);LOC106352999(LOC106352999)	K00128+K00128+K05605+K00826+K00626+K00827
Metabolism of other amino acids	Taurine and hypotaurine metabolism	2	71	0.836823	0.999893	ko00430	LOC106432756(LOC106432756);LOC106366710(LOC106366710)	K10712+K01580
Global and overview maps	Biosynthesis of amino acids	40	1017	0.841128	0.999893	ko01230	XLOC_042740(PKP2);XLOC_047048(GLN2);XLOC_054846(tkt);XLOC_068655(AKHSDH1);XLOC_075889(AKHSDH1);LOC106355450(LOC106355450);LOC106432520(LOC106432520);LOC106409249(LOC106409249);LOC111198552(LOC111198552);LOC106422622(LOC106422622);LOC106436355(LOC106436355);LOC106405577(LOC106405577);LOC106405578(LOC106405578);LOC106438070(LOC106438070);LOC106385680(LOC106385680);LOC106430086(LOC106430086);LOC1064…	K00873+K01915+K00615+K12524+K12524+K06001+K00766+K00873+K00873+K01915+K00640+K00873+K00873+K12657+K05359+K00013+K05359+K01620+K14272+K18649+K01696+K01620+K01733+K12657+K00815+K01915+K00640+K06001+K05359+K12657+K00826+K00640+K06001+K01647+K01807+K01647+K01803+K01733+K05359+K05359
Metabolism of cofactors and vitamins	Ubiquinone and other terpenoid-quinone biosynthesis	5	158	0.846439	0.999893	ko00130	XLOC_018569(-);LOC106424410(LOC106424410);LOC106348399(LOC106348399);LOC106387869(LOC106387869);LOC106388375(LOC106388375)	K03809+K01904+K00487+K00487+K00815
Glycan biosynthesis and metabolism	N-Glycan biosynthesis	6	185	0.846725	0.999893	ko00510	LOC106440019(LOC106440019);LOC106451304(LOC106451304);LOC106372100(LOC106372100);LOC106448834(LOC106448834);LOC106411396(LOC106411396);LOC106366240(LOC106366240)	K07252+K00902+K00737+K03850+K00737+K05546
Lipid metabolism	Arachidonic acid metabolism	2	74	0.853381	0.999893	ko00590	LOC106437732(LOC106437732);LOC106372515(LOC106372515)	K00432+K14674
Translation	Aminoacyl-tRNA biosynthesis	9	268	0.859536	0.999893	ko00970	XLOC_088353(TWN2);XLOC_101866(EMB2768);LOC111214375(LOC111214375);LOC106374804(LOC106374804);LOC111203668(LOC111203668);LOC106381651(LOC106381651);LOC106407160(LOC106407160);LOC106445274(LOC106445274);LOC106368170(LOC106368170)	K01873+K01866+K01893+K01881+K01893+K01866+K01876+K01867+K01889
Amino acid metabolism	Lysine degradation	4	134	0.860452	0.999893	ko00310	XLOC_016574(ALDH2B4);XLOC_024660(ALDH2B7);LOC106350074(LOC106350074);LOC106428091(LOC106428091)	K00128+K00128+K00658+K00626
Carbohydrate metabolism	Butanoate metabolism	2	77	0.868394	0.999893	ko00650	LOC106428091(LOC106428091);LOC106366710(LOC106366710)	K00626+K01580
Replication and repair	Nucleotide excision repair	36	940	0.870194	0.999893	ko03420	XLOC_006217(-);XLOC_006500(-);XLOC_032634(-);XLOC_032850(-);XLOC_032950(-);XLOC_033286(-);XLOC_033321(-);XLOC_035433(-);XLOC_063584(-);XLOC_077422(-);XLOC_100737(-);XLOC_103808(-);LOC106435792(LOC106435792);LOC106391729(LOC106391729);LOC106445757(LOC106445757);LOC106401645(LOC106401645);LOC106385018(LOC106385018);LOC111213015(LOC111213015);LOC106451046(LOC106451046);LOC106430793(LOC106430793);LOC…	K07466+K07466+K07466+K07466+K07466+K07466+K07466+K07466+K07466+K07466+K07466+K07466+K10739+K07466+K07466+K07466+K07466+K07466+K07466+K07466+K07466+K07466+K07466+K07466+K07466+K07466+K07466+K07466+K07466+K07466+K07466+K07466+K07466+K07466+K10839+K07466
Replication and repair	DNA replication	35	917	0.871758	0.999893	ko03030	XLOC_006217(-);XLOC_006500(-);XLOC_032634(-);XLOC_032850(-);XLOC_032950(-);XLOC_033286(-);XLOC_033321(-);XLOC_035433(-);XLOC_063584(-);XLOC_077422(-);XLOC_100737(-);XLOC_103808(-);LOC106435792(LOC106435792);LOC106391729(LOC106391729);LOC106445757(LOC106445757);LOC106401645(LOC106401645);LOC106385018(LOC106385018);LOC111213015(LOC111213015);LOC106451046(LOC106451046);LOC106430793(LOC106430793);LOC…	K07466+K07466+K07466+K07466+K07466+K07466+K07466+K07466+K07466+K07466+K07466+K07466+K10739+K07466+K07466+K07466+K07466+K07466+K07466+K07466+K07466+K07466+K07466+K07466+K07466+K07466+K07466+K07466+K07466+K07466+K07466+K07466+K07466+K07466+K07466
Folding, sorting and degradation	Proteasome	8	247	0.874085	0.999893	ko03050	XLOC_008894(RPT4B);LOC106369204(LOC106369204);LOC106396984(LOC106396984);LOC106451769(LOC106451769);LOC106358647(LOC106358647);LOC106424088(LOC106424088);LOC106399470(LOC106399470);LOC106366815(LOC106366815)	K03064+K02734+K02735+K02734+K03061+K02738+K03028+K11599
Carbohydrate metabolism	Citrate cycle (TCA cycle)	8	249	0.879414	0.999893	ko00020	XLOC_052331(IAR4);XLOC_065119(E1-BETA-2);XLOC_077892(At1g54220);LOC106382950(LOC106382950);LOC106350074(LOC106350074);LOC106413977(LOC106413977);LOC106368298(LOC106368298);LOC106348105(LOC106348105)	K00161+K00162+K00627+K00026+K00658+K01647+K01647+K01610
Carbohydrate metabolism	Galactose metabolism	6	199	0.890441	0.999893	ko00052	LOC106384972(LOC106384972);LOC106436392(LOC106436392);LOC106432583(LOC106432583);LOC111203908(LOC111203908);LOC106396142(LOC106396142);LOC111213341(LOC111213341)	K07407+K18819+K18819+K00963+K18819+K07407
Carbohydrate metabolism	Starch and sucrose metabolism	31	834	0.891772	0.999893	ko00500	XLOC_015652(BGLU10);XLOC_056145(TPS7);XLOC_056813(BGLU3);LOC106442156(LOC106442156);LOC106443074(LOC106443074);LOC106430056(LOC106430056);LOC106438928(LOC106438928);LOC106389028(LOC106389028);LOC106444691(LOC106444691);LOC106454425(LOC106454425);LOC111215537(LOC111215537);LOC111197801(LOC111197801);LOC106359593(LOC106359593);LOC111199980(LOC111199980);LOC106399397(LOC106399397);LOC106347999(LOC10…	K01188+K16055+K01188+K01810+K01087+K00696+K13648+K01051+K01188+K13648+K13648+K01087+K01051+K00695+K01213+K01087+K05349+K00963+K00695+K13648+K01177+K01177+K00700+K05349+K01051+K13648+K05349+K08678+K00695+K00695+K00700
Membrane transport	ABC transporters	2	88	0.912121	0.999893	ko02010	LOC106346596(LOC106346596);LOC106415152(LOC106415152)	K05658+K05658
Metabolism of cofactors and vitamins	Pantothenate and CoA biosynthesis	3	129	0.934812	0.999893	ko00770	LOC106353955(LOC106353955);LOC106350617(LOC106350617);LOC111206775(LOC111206775)	K09680+K00826+K09680
Energy metabolism	Oxidative phosphorylation	23	673	0.937096	0.999893	ko00190	XLOC_012760(VHA-B3);XLOC_031796(ATPG);XLOC_053632(VHA-a2);XLOC_078762(ATPG);LOC106370348(LOC106370348);LOC111198210(LOC111198210);LOC106452398(LOC106452398);LOC106399857(LOC106399857);LOC106439665(LOC106439665);LOC106441026(LOC106441026);LOC106406036(LOC106406036);LOC106371361(LOC106371361);LOC106431576(LOC106431576);LOC106426824(LOC106426824);LOC106426825(LOC106426825);LOC106416212(LOC106416212)…	K02147+K02109+K02154+K02109+K02109+K01535+K03950+K01507+K02135+K01535+K02265+K02259+K01535+K02266+K02266+K02149+K00411+K03953+K02112+K11352+K03939+K03940+K02257
Glycan biosynthesis and metabolism	Other glycan degradation	1	62	0.943334	0.999893	ko00511	LOC106353980(LOC106353980)	K01206
Carbohydrate metabolism	Fructose and mannose metabolism	7	254	0.94408	0.999893	ko00051	XLOC_042351(PFP-BETA1);LOC106396536(LOC106396536);LOC106366273(LOC106366273);LOC106370916(LOC106370916);LOC106349038(LOC106349038);LOC106415572(LOC106415572);LOC106357676(LOC106357676)	K00895+K00966+K19355+K19355+K01711+K01803+K19355
Carbohydrate metabolism	Pentose phosphate pathway	5	200	0.950767	0.999893	ko00030	XLOC_054846(tkt);LOC106442156(LOC106442156);LOC106368617(LOC106368617);LOC106372391(LOC106372391);LOC106349456(LOC106349456)	K00615+K01810+K00131+K00036+K01807
Translation	RNA transport	24	719	0.954875	0.999893	ko03013	XLOC_021158(At3g12620);XLOC_038916(-);XLOC_088771(eif2b3);LOC111204528(LOC111204528);LOC106347315(LOC106347315);LOC111214023(LOC111214023);LOC111214280(LOC111214280);LOC106440516(LOC106440516);LOC106424911(LOC106424911);LOC106454812(LOC106454812);LOC106452213(LOC106452213);LOC106345810(LOC106345810);LOC106349121(LOC106349121);LOC106355359(LOC106355359);LOC106362144(LOC106362144);LOC106371804(LOC1…	K14315+K14294+K03241+K03259+K03113+K14004+K03262+K03254+K03259+K12160+K13126+K03239+K03262+K14310+K14294+K03241+K03243+K18213+K13126+K12876+K14290+K14004+K05019+K14289
Metabolism of cofactors and vitamins	Folate biosynthesis	1	68	0.957099	0.999893	ko00790	LOC106411792(LOC106411792)	K01633
Metabolism of cofactors and vitamins	One carbon pool by folate	1	72	0.964365	0.999893	ko00670	LOC106409254(LOC106409254)	K01934
Folding, sorting and degradation	Ubiquitin mediated proteolysis	18	577	0.965182	0.999893	ko04120	XLOC_045803(UBC2);XLOC_090803(CDC20-1);LOC106427931(LOC106427931);LOC106382650(LOC106382650);LOC106387886(LOC106387886);LOC111214306(LOC111214306);LOC106446271(LOC106446271);LOC111215125(LOC111215125);LOC106358257(LOC106358257);LOC106425880(LOC106425880);LOC106450310(LOC106450310);LOC106381430(LOC106381430);LOC111197850(LOC111197850);LOC106431141(LOC106431141);LOC111208183(LOC111208183);LOC106433…	K10573+K03363+K06689+K10144+K03178+K03364+K04706+K04506+K03094+K03875+K04506+K10580+K10144+K03364+K03363+K10686+K03349+K03875
Transport and catabolism	Autophagy - animal	3	149	0.967065	0.999893	ko04140	LOC106440434(LOC106440434);LOC106404674(LOC106404674);LOC106432122(LOC106432122)	K08341+K07198+K08341
Metabolism of other amino acids	Cyanoamino acid metabolism	6	247	0.969456	0.999893	ko00460	XLOC_015652(BGLU10);XLOC_056813(BGLU3);LOC106444691(LOC106444691);LOC106358542(LOC106358542);LOC106376363(LOC106376363);LOC106421218(LOC106421218)	K01188+K01188+K01188+K05349+K05349+K05349
Lipid metabolism	Steroid biosynthesis	3	153	0.971369	0.999893	ko00100	LOC106347090(LOC106347090);LOC106372515(LOC106372515);LOC106366810(LOC106366810)	K08242+K14674+K00227
Energy metabolism	Carbon fixation in photosynthetic organisms	8	310	0.972066	0.999893	ko00710	XLOC_054846(tkt);LOC106382950(LOC106382950);LOC106358129(LOC106358129);LOC106347139(LOC106347139);LOC106383016(LOC106383016);LOC106349456(LOC106349456);LOC106415572(LOC106415572);LOC106348105(LOC106348105)	K00615+K00026+K14272+K01595+K00029+K01807+K01803+K01610
Nucleotide metabolism	Pyrimidine metabolism	14	482	0.97333	0.999893	ko00240	XLOC_071872(CARB);LOC106354225(LOC106354225);LOC106390064(LOC106390064);LOC106399603(LOC106399603);LOC106399614(LOC106399614);LOC106349277(LOC106349277);LOC106355525(LOC106355525);LOC106397664(LOC106397664);LOC111203208(LOC111203208);LOC106441209(LOC106441209);LOC106402769(LOC106402769);LOC106405862(LOC106405862);LOC111210395(LOC111210395);LOC106428322(LOC106428322)	K01955+K03006+K10808+K03787+K03787+K00876+K13421+K00609+K00609+K01937+K16329+K16904+K01937+K03026
Energy metabolism	Photosynthesis - antenna proteins	1	81	0.976531	0.999893	ko00196	LOC106401741(LOC106401741)	K08913
Folding, sorting and degradation	RNA degradation	14	491	0.978072	0.999893	ko03018	XLOC_012085(-);XLOC_054905(XRN3);XLOC_068880(CER7);LOC106380532(LOC106380532);LOC106452213(LOC106452213);LOC106368431(LOC106368431);LOC106416227(LOC106416227);LOC106375106(LOC106375106);LOC106451758(LOC106451758);LOC106445642(LOC106445642);LOC106452437(LOC106452437);LOC106365290(LOC106365290);LOC106438373(LOC106438373);LOC106382218(LOC106382218)	K12617+K12619+K03678+K12620+K13126+K12625+K12614+K12620+K12626+K13126+K04077+K12620+K12581+K12623
Global and overview maps	2-Oxocarboxylic acid metabolism	8	323	0.980181	0.999893	ko01210	LOC106358129(LOC106358129);LOC111199316(LOC111199316);LOC106354366(LOC106354366);LOC106377269(LOC106377269);LOC106350617(LOC106350617);LOC106413977(LOC106413977);LOC106368298(LOC106368298);LOC106426528(LOC106426528)	K14272+K11821+K11821+K15742+K00826+K01647+K01647+K11812
Global and overview maps	Carbon metabolism	35	1073	0.985882	0.999893	ko01200	XLOC_040816(-);XLOC_042740(PKP2);XLOC_052331(IAR4);XLOC_054846(tkt);XLOC_065119(E1-BETA-2);XLOC_077892(At1g54220);LOC106442156(LOC106442156);LOC106382950(LOC106382950);LOC106409249(LOC106409249);LOC111198552(LOC111198552);LOC106406112(LOC106406112);LOC106436355(LOC106436355);LOC106405577(LOC106405577);LOC106405578(LOC106405578);LOC106350074(LOC106350074);LOC106445573(LOC106445573);LOC106358129(LO…	K01638+K00873+K00161+K00615+K00162+K00627+K01810+K00026+K00873+K00873+K05605+K00640+K00873+K00873+K00658+K15919+K14272+K01595+K00131+K00036+K00261+K00261+K00029+K11517+K00640+K01962+K00626+K00640+K01647+K03781+K01807+K01647+K01803+K00261+K01610
Replication and repair	Base excision repair	2	143	0.989729	0.999893	ko03410	LOC106404571(LOC106404571);LOC106413976(LOC106413976)	K10802+K03652
Amino acid metabolism	Valine, leucine and isoleucine biosynthesis	1	105	0.992302	0.999893	ko00290	LOC106350617(LOC106350617)	K00826
Nucleotide metabolism	Purine metabolism	15	575	0.993876	0.999893	ko00230	XLOC_042740(PKP2);LOC106354225(LOC106354225);LOC111197708(LOC111197708);LOC106390064(LOC106390064);LOC106409249(LOC106409249);LOC111198552(LOC111198552);LOC106399603(LOC106399603);LOC106399614(LOC106399614);LOC106405577(LOC106405577);LOC106405578(LOC106405578);LOC106357878(LOC106357878);LOC106369188(LOC106369188);LOC106385193(LOC106385193);LOC106410468(LOC106410468);LOC106428322(LOC106428322)	K00873+K03006+K13811+K10808+K00873+K00873+K03787+K03787+K00873+K00873+K00365+K13811+K00759+K00860+K03026
Transcription	Basal transcription factors	3	196	0.994008	0.999893	ko03022	XLOC_031434(-);XLOC_042153(TAF13);LOC106375403(LOC106375403)	K03137+K03127+K03134
Transcription	RNA polymerase	2	166	0.995985	0.999893	ko03020	LOC106354225(LOC106354225);LOC106428322(LOC106428322)	K03006+K03026
Translation	mRNA surveillance pathway	13	535	0.996138	0.999893	ko03015	XLOC_013771(B'ALPHA);XLOC_038916(-);XLOC_065630(PP2AA1);LOC106388233(LOC106388233);LOC106452213(LOC106452213);LOC106362019(LOC106362019);LOC111198169(LOC111198169);LOC106359965(LOC106359965);LOC106362144(LOC106362144);LOC106388872(LOC106388872);LOC106402123(LOC106402123);LOC106445642(LOC106445642);LOC106430605(LOC106430605)	K11584+K14294+K03456+K14397+K13126+K06269+K04354+K14396+K14294+K06269+K06269+K13126+K12876
Transport and catabolism	Phagosome	9	425	0.997297	0.999893	ko04145	XLOC_012760(VHA-B3);XLOC_050404(TUBA5);XLOC_053632(VHA-a2);LOC106348802(LOC106348802);LOC106425816(LOC106425816);LOC106348305(LOC106348305);LOC106375314(LOC106375314);LOC106386222(LOC106386222);LOC106416212(LOC106416212)	K02147+K07374+K02154+K00921+K07374+K07375+K00921+K08488+K02149
Transport and catabolism	Peroxisome	6	356	0.998992	0.999893	ko04146	LOC106345952(LOC106345952);LOC106436606(LOC106436606);LOC106367410(LOC106367410);LOC106388850(LOC106388850);LOC106389170(LOC106389170);LOC106407896(LOC106407896)	K13348+K13348+K13341+K01897+K11517+K03781
Translation	Ribosome	38	1406	0.999893	0.999893	ko03010	XLOC_051220(-);XLOC_067889(RPS11C);XLOC_072580(-);LOC106366033(LOC106366033);LOC106366026(LOC106366026);LOC106408627(LOC106408627);LOC106443210(BNAA03G07980D);LOC106436337(LOC106436337);LOC106436328(LOC106436328);LOC106432700(LOC106432700);LOC106451943(LOC106451943);LOC106358133(LOC106358133);LOC106360011(LOC106360011);LOC106366136(LOC106366136);LOC106367319(LOC106367319);LOC106423011(LOC10642301…	K02935+K02949+K02911+K02873+K02873+K02988+K02919+K02910+K02910+K02935+K02898+K02900+K02882+K02920+K02880+K02891+K02942+K02947+K02905+K02905+K02905+K02962+K02991+K02960+K02910+K02983+K02941+K02881+K02891+K02880+K02924+K02884+K02974+K02979+K02966+K02871+K02957+K02883

## Sheet: DAPs_enriched pathways
Table S8. KEGG pathways enriched by the unique DAPs in NFT1_NST1
KEGG_B_class	Pathway	NFt1-vs-NSt1 (62)	All (6252)	Pvalue	Qvalue	Pathway ID	Proteins	K_IDs
Amino acid metabolism	Tryptophan metabolism	12	83	1.67315e-11	8.36578e-10	ko00380	XP_013714288.1;XP_013714289.1;XP_013714290.1;XP_022565852.1;XP_022565853.1;XP_022565851.1;XP_013737926.1;XP_013718057.1;NP_001303119.1;XP_013672989.1;XP_013721245.1;XP_013737923.1	K00626+K00626+K00626+K00626+K00626+K00626+K03781+K03781+K03781+K14085+K01501+K03781
Amino acid metabolism	Lysine degradation	10	66	5.93093e-10	1.48273e-08	ko00310	XP_013714288.1;XP_013714289.1;XP_013714290.1;XP_022550217.1;XP_022565852.1;XP_022565853.1;XP_013664244.1;XP_022565851.1;XP_013664243.1;XP_013672989.1	K00626+K00626+K00626+K14157+K00626+K00626+K14157+K00626+K14157+K14085
Lipid metabolism	Synthesis and degradation of ketone bodies	6	17	8.44668e-09	1.40778e-07	ko00072	XP_013714288.1;XP_013714289.1;XP_013714290.1;XP_022565852.1;XP_022565853.1;XP_022565851.1	K00626+K00626+K00626+K00626+K00626+K00626
Metabolism of terpenoids and polyketides	Terpenoid backbone biosynthesis	8	63	1.48544e-07	1.8568e-06	ko00900	XP_013714288.1;XP_013714289.1;XP_013714290.1;XP_022565852.1;XP_022565853.1;XP_022565851.1;XP_013738757.1;XP_013722211.1	K00626+K00626+K00626+K00626+K00626+K00626+K13789+K13789
Carbohydrate metabolism	Butanoate metabolism	6	41	2.55038e-06	2.55038e-05	ko00650	XP_013714288.1;XP_013714289.1;XP_013714290.1;XP_022565852.1;XP_022565853.1;XP_022565851.1	K00626+K00626+K00626+K00626+K00626+K00626
Lipid metabolism	Cutin, suberine and wax biosynthesis	4	14	8.14992e-06	6.7916e-05	ko00073	XP_013642125.1;XP_013656434.1;XP_013735210.1;XP_022550206.1	K17991+K13356+K13356+K13356
Carbohydrate metabolism	Glyoxylate and dicarboxylate metabolism	10	196	1.89273e-05	0.000125502	ko00630	XP_013714288.1;XP_013714289.1;XP_013714290.1;XP_022565852.1;XP_022565853.1;XP_022565851.1;XP_013737926.1;XP_013718057.1;NP_001303119.1;XP_013737923.1	K00626+K00626+K00626+K00626+K00626+K00626+K03781+K03781+K03781+K03781
Lipid metabolism	Fatty acid degradation	7	88	2.25904e-05	0.000125502	ko00071	XP_013714288.1;XP_013714289.1;XP_013714290.1;XP_022565852.1;XP_022565853.1;XP_022565851.1;XP_013672989.1	K00626+K00626+K00626+K00626+K00626+K00626+K14085
Amino acid metabolism	Valine, leucine and isoleucine degradation	7	88	2.25904e-05	0.000125502	ko00280	XP_013714288.1;XP_013714289.1;XP_013714290.1;XP_022565852.1;XP_022565853.1;XP_022565851.1;XP_013672989.1	K00626+K00626+K00626+K00626+K00626+K00626+K14085
Carbohydrate metabolism	Propanoate metabolism	6	84	0.000165564	0.000827818	ko00640	XP_013714288.1;XP_013714289.1;XP_013714290.1;XP_022565852.1;XP_022565853.1;XP_022565851.1	K00626+K00626+K00626+K00626+K00626+K00626
Lipid metabolism	alpha-Linolenic acid metabolism	5	55	0.000193553	0.000879785	ko00592	XP_013747676.1;XP_013693733.1;XP_013693729.1;XP_013737924.1;XP_013727429.1	K18858+K05894+K05894+K10526+K10526
Transport and catabolism	Peroxisome	7	157	0.000849715	0.00354048	ko04146	XP_013737926.1;XP_013718057.1;XP_013656434.1;XP_013735210.1;NP_001303119.1;XP_022550206.1;XP_013737923.1	K03781+K03781+K13356+K13356+K03781+K13356+K03781
Global and overview maps	Biosynthesis of antibiotics	6	118	0.00103345	0.00397479	ko01130	XP_013714288.1;XP_013714289.1;XP_013714290.1;XP_022550217.1;XP_022565852.1;XP_022565853.1	K00626+K00626+K00626+K14157+K00626+K00626
Metabolism of other amino acids	Glutathione metabolism	7	171	0.00140217	0.00500775	ko00480	XP_013730273.1;XP_013698067.1;XP_013735406.1;XP_013735381.1;XP_013722734.1;XP_022571904.1;XP_013722742.1	K00799+K00799+K00799+K00799+K00799+K00799+K00799
Carbohydrate metabolism	Pyruvate metabolism	7	204	0.00381307	0.0124662	ko00620	XP_013714288.1;XP_013714289.1;XP_013714290.1;XP_022565852.1;XP_022565853.1;XP_022565851.1;XP_013672989.1	K00626+K00626+K00626+K00626+K00626+K00626+K14085
Global and overview maps	Microbial metabolism in diverse environments	5	107	0.00398919	0.0124662	ko01120	XP_013714288.1;XP_013714289.1;XP_013714290.1;XP_022565852.1;XP_022565853.1	K00626+K00626+K00626+K00626+K00626
Global and overview maps	Fatty acid metabolism	6	165	0.0055917	0.0164462	ko01212	XP_013714288.1;XP_013714289.1;XP_013714290.1;XP_022565852.1;XP_022565853.1;XP_022565851.1	K00626+K00626+K00626+K00626+K00626+K00626
Biosynthesis of other secondary metabolites	Phenylpropanoid biosynthesis	6	181	0.0086921	0.0241447	ko00940	XP_013656048.1;XP_013743978.1;XP_013680432.1;XP_013692583.1;XP_013717926.1;XP_013650093.1	K00430+K13065+K00430+K13065+K13066+K13066
Global and overview maps	Biosynthesis of secondary metabolites	6	207	0.0161166	0.0424122	ko01110	XP_013714288.1;XP_013714289.1;XP_013714290.1;XP_022550217.1;XP_022565852.1;XP_022565853.1	K00626+K00626+K00626+K14157+K00626+K00626
Global and overview maps	Carbon metabolism	11	600	0.0319974	0.0799935	ko01200	XP_013714288.1;XP_013714289.1;XP_013714290.1;XP_022565852.1;XP_022565853.1;XP_013725491.1;XP_022565851.1;XP_013737926.1;XP_013718057.1;NP_001303119.1;XP_013737923.1	K00626+K00626+K00626+K00626+K00626+K01738+K00626+K03781+K03781+K03781+K03781
Biosynthesis of other secondary metabolites	Indole alkaloid biosynthesis	1	4	0.0390904	0.0930723	ko00901	XP_013734088.1	K08233
Biosynthesis of other secondary metabolites	Stilbenoid, diarylheptanoid and gingerol biosynthesis	2	33	0.041962	0.0953681	ko00945	XP_013743978.1;XP_013692583.1	K13065+K13065
Biosynthesis of other secondary metabolites	Flavonoid biosynthesis	2	36	0.0491346	0.103388	ko00941	XP_013743978.1;XP_013692583.1	K13065+K13065
Global and overview maps	Metabolic pathways	7	341	0.0505015	0.103388	ko01100	XP_013714288.1;XP_013714289.1;XP_013714290.1;XP_022550217.1;XP_022559572.1;XP_022565852.1;XP_022565853.1	K00626+K00626+K00626+K14157+K15920+K00626+K00626
Energy metabolism	Sulfur metabolism	3	85	0.0516939	0.103388	ko00920	XP_013725491.1;XP_013672964.1;XP_013748867.1	K01738+K17725+K17725
Amino acid metabolism	Glycine, serine and threonine metabolism	4	147	0.0573231	0.110237	ko00260	XP_013641061.1;XP_013672989.1;XP_013641060.1;XP_013641059.1	K01620+K14085+K01620+K01620
Lipid metabolism	Glycerolipid metabolism	2	55	0.102903	0.190562	ko00561	XP_022554279.1;XP_013672989.1	K07407+K14085
Lipid metabolism	Sphingolipid metabolism	1	12	0.112815	0.201455	ko00600	XP_022554279.1	K07407
Glycan biosynthesis and metabolism	Glycosphingolipid biosynthesis - globo and isoglobo series	1	14	0.130359	0.224757	ko00603	XP_022554279.1	K07407
Metabolism of cofactors and vitamins	Folate biosynthesis	1	22	0.197184	0.328641	ko00790	XP_013685900.1	K01307
Amino acid metabolism	Lysine biosynthesis	1	35	0.295156	0.461181	ko00300	XP_013672989.1	K14085
Metabolism of terpenoids and polyketides	Carotenoid biosynthesis	1	35	0.295156	0.461181	ko00906	XP_013641072.1	K09839
Transport and catabolism	Phagosome	3	195	0.304962	0.462063	ko04145	XP_013744215.1;XP_013744266.1;XP_013685292.1	K07375+K07375+K07375
Nucleotide metabolism	Purine metabolism	3	203	0.326879	0.480705	ko00230	XP_022576208.1;XP_013660787.1;XP_013640411.1	K01923+K00939+K01923
Amino acid metabolism	Histidine metabolism	1	42	0.342934	0.489906	ko00340	XP_013672989.1	K14085
Global and overview maps	Biosynthesis of amino acids	6	514	0.401752	0.557989	ko01230	XP_013725491.1;XP_013640777.1;XP_013641061.1;XP_013672989.1;XP_013641060.1;XP_013641059.1	K01738+K13832+K01620+K14085+K01620+K01620
Metabolism of other amino acids	beta-Alanine metabolism	1	62	0.462573	0.625098	ko00410	XP_013672989.1	K14085
Energy metabolism	Nitrogen metabolism	1	66	0.483788	0.636564	ko00910	XP_013721245.1	K01501
Amino acid metabolism	Arginine and proline metabolism	1	72	0.514076	0.659071	ko00330	XP_013672989.1	K14085
Metabolism of other amino acids	Cyanoamino acid metabolism	1	80	0.551754	0.672772	ko00460	XP_013721245.1	K01501
Carbohydrate metabolism	Galactose metabolism	1	82	0.560715	0.672772	ko00052	XP_022554279.1	K07407
Carbohydrate metabolism	Ascorbate and aldarate metabolism	1	83	0.565129	0.672772	ko00053	XP_013672989.1	K14085
Amino acid metabolism	Phenylalanine, tyrosine and tryptophan biosynthesis	1	87	0.582353	0.677155	ko00400	XP_013640777.1	K13832
Metabolism of cofactors and vitamins	Porphyrin and chlorophyll metabolism	1	93	0.606939	0.689704	ko00860	XP_013719769.1	K01599
Amino acid metabolism	Cysteine and methionine metabolism	1	185	0.846121	0.940134	ko00270	XP_013725491.1	K01738
Carbohydrate metabolism	Amino sugar and nucleotide sugar metabolism	1	216	0.888174	0.945959	ko00520	XP_022559572.1	K15920
Carbohydrate metabolism	Glycolysis / Gluconeogenesis	1	217	0.889322	0.945959	ko00010	XP_013672989.1	K14085
Carbohydrate metabolism	Starch and sucrose metabolism	1	235	0.90812	0.945959	ko00500	XP_022559572.1	K15920
Translation	RNA transport	1	271	0.936787	0.955905	ko03013	XP_013728005.1	K03231
Translation	Ribosome	3	826	0.991924	0.991924	ko03010	XP_013740727.1;XP_013707864.1;XP_022570808.1	K02943+K02969+K02969
