# Supplementary material for: Comparative Transcriptomics and Proteomics Analyses of Leaves Reveals a Freezing Stress-Responsive Molecular Network in Winter Rapeseed (Brassica rapa L.)
Source: Front Plant Sci. 2021 Apr 28;12:664311. doi: 10.3389/fpls.2021.664311 (PMC8113625; doi:10.3389/fpls.2021.664311)
Supplement: Supplementary Figure S1 — The reproducibility analysis between three biological replicates of NFT0, NFT1, NST0, and NST1 samples in transcriptome (A) and proteome (B), respectively. [file Data_Sheet_1.ZIP › Additional files/Table S9.xlsx]

## Sheet: DEGs_TFs_NS
Table S9. Differentially expressed TFs identified in leaves between the stressed and control rapeseed cultivar NS.
Gene_ID	TF_family	Description	NSt0_fpkm	NSt1_fpkm	log2(FC)	Pvalue	FDR
LOC106345266	bHLH	PREDICTED: transcription factor BEE 2-like [Brassica napus]	6.35	0.986667	-2.68612	5.00071e-32	5.03781e-31
LOC106345356	HSF	PREDICTED: heat stress transcription factor B-4-like [Brassica rapa]	0.34	0.0133333	-4.67243	2.0939e-05	5.76401e-05
LOC106345451	GRF	PREDICTED: growth-regulating factor 4-like [Brassica napus]	0.633333	0.15	-2.078	0.000684203	0.00157836
LOC106345570	AP2-EREBP	PREDICTED: dehydration-responsive element-binding protein 2B-like [Brassica napus]	0.383333	8.56	4.48094	3.96044e-73	8.01203e-72
LOC106346117	ARR-B	PREDICTED: transcription factor DIVARICATA-like [Brassica napus]	10.66	2.55667	-2.05987	3.78619e-46	5.22819e-45
LOC106346176	NAC	PREDICTED: NAC domain-containing protein 53-like [Brassica napus]	0.763333	4.34	2.50731	3.38131e-27	2.97978e-26
LOC106346369	C2C2-GATA	PREDICTED: GATA transcription factor 11-like isoform X1 [Brassica napus]	0.223333	2.32	3.37685	2.25184e-17	1.38405e-16
LOC106346883	Trihelix	PREDICTED: trihelix transcription factor GT-2-like [Brassica napus]	7.97333	0.956667	-3.05909	4.48245e-77	9.50356e-76
LOC106346953	bZIP	Basic-leucine zipper (bZIP) transcription factor family protein [Arabidopsis thaliana]	0.733333	6.33667	3.11118	1.38227e-95	3.52684e-94
LOC106347144	ABI3VP1	PREDICTED: AP2/ERF and B3 domain-containing transcription repressor TEM1-like isoform X1 [Brassica napus]	59.43	8.16	-2.86455	3.13904e-261	2.24347e-259
LOC106347167	C2C2-CO-like	PREDICTED: zinc finger protein CONSTANS-LIKE 16-like [Brassica rapa]	107.383	0.873333	-6.94202	0	0
LOC106347328	Tify	PREDICTED: protein TIFY 6B-like isoform X1 [Brassica napus]	2.37667	23.07	3.27901	1.18518e-163	5.05051e-162
LOC106347362	Tify	PREDICTED: protein TIFY 6B-like isoform X1 [Brassica rapa]	0.723333	9.12333	3.65683	7.82063e-80	1.7001e-78
LOC106347418	NAC	PREDICTED: NAC domain-containing protein 62-like [Brassica napus]	11.1967	62.8867	2.48968	0	0
LOC106347546	ARR-B	PREDICTED: transcription factor LUX-like isoform X1 [Brassica napus]	0.0133333	12.39	9.85992	2.06068e-186	9.98783e-185
LOC106347737	PLATZ	PLATZ transcription factor family protein [Arabidopsis thaliana]	31.87	4.99667	-2.67316	4.16379e-167	1.80826e-165
LOC106347780	NAC	PREDICTED: NAC domain-containing protein 62-like [Brassica napus]	3.52667	85.2633	4.59555	0	0
LOC106347872	TAZ	PREDICTED: BTB/POZ and TAZ domain-containing protein 1-like [Brassica napus]	0.39	9.82667	4.65516	7.05014e-119	2.20521e-117
LOC106347937	NAC	PREDICTED: NAC domain-containing protein 102-like [Brassica napus]	1.44	87.6033	5.92685	0	0
LOC106347995	bZIP	PREDICTED: transcription factor TGA1 isoform X1 [Brassica rapa]	3.95333	0.85	-2.21753	4.75958e-20	3.26747e-19
LOC106348025	AP2-EREBP	PREDICTED: ethylene-responsive transcription factor ABR1-like [Brassica napus]	2.55	18.54	2.86207	1.48554e-122	4.78613e-121
LOC106348110	bHLH	PREDICTED: transcription factor bHLH93 [Brassica rapa]	9	2.11667	-2.08813	2.14341e-47	3.02904e-46
LOC106348153	TAZ	PREDICTED: BTB/POZ and TAZ domain-containing protein 4-like isoform X1 [Brassica napus]	0.33	8.7	4.72048	3.95972e-118	1.23108e-116
LOC106348182	NAC	PREDICTED: NAC domain-containing protein 102 [Brassica oleracea var. oleracea] [Brassica oleracea]	0.001	0.41	8.67948	0.000433361	0.00102351
LOC106348254	ARR-B	PREDICTED: two-component response regulator-like APRR5 [Brassica napus]	0.933333	80.0367	6.42212	0	0
LOC106348281	Sigma70-like	BnaA06g26690D [Brassica napus]	19.9367	104.797	2.3941	0	0
LOC106348421	NAC	PREDICTED: NAC domain-containing protein 62-like isoform X1 [Brassica napus]	8.06333	58.9833	2.87086	5.71068e-298	4.73901e-296
LOC106348478	ARR-B	PREDICTED: two-component response regulator-like APRR5 [Brassica napus]	0.32	75.54	7.88303	0	0
LOC106348482	NAC	PREDICTED: NAC domain-containing protein 62-like isoform X1 [Brassica napus]	11.3433	100.03	3.14052	0	0
LOC106348804	WRKY	PREDICTED: probable WRKY transcription factor 48 [Brassica napus]	0.556667	14.64	4.71696	5.17362e-215	2.90486e-213
LOC106348807	bZIP	PREDICTED: basic leucine zipper 1-like [Brassica rapa]	6.60667	1.01667	-2.70008	5.12959e-34	5.44228e-33
LOC106348811	ARR-B	PREDICTED: transcription factor MYB12 [Brassica rapa]	4.51667	19.66	2.12193	9.23871e-62	1.62332e-60
LOC106348866	WRKY	PREDICTED: probable WRKY transcription factor 48 [Brassica oleracea var. oleracea] [Brassica oleracea]	0.363333	16.1367	5.47291	7.12988e-254	4.93149e-252
LOC106348872	ARR-B	PREDICTED: transcription factor MYB12 [Brassica rapa]	4.51667	19.66	2.12193	9.29615e-62	1.63304e-60
LOC106348974	C2C2-CO-like	PREDICTED: zinc finger protein CONSTANS-LIKE 10 [Brassica napus]	0.213333	31.9533	7.22671	0	0
LOC106349137	NAC	PREDICTED: NAC domain-containing protein 59-like [Brassica napus]	1.88667	0.24	-2.97473	3.42178e-13	1.69431e-12
LOC106349215	C2C2-CO-like	PREDICTED: zinc finger protein CONSTANS-LIKE 2-like [Brassica napus]	65.3933	14.2933	-2.1938	1.57107e-178	7.2682e-177
LOC106349353	ABI3VP1	PREDICTED: B3 domain-containing protein At3g11580-like [Brassica oleracea var. oleracea] [Brassica oleracea]	34.27	8.24	-2.05623	8.83718e-91	2.15379e-89
LOC106349419	AP2-EREBP	PREDICTED: ethylene-responsive transcription factor 4-like [Brassica napus]	1.86667	38.8667	4.38	0	0
LOC106349475	ARR-B	PREDICTED: transcription repressor MYB4 [Brassica rapa]	5.84	0.81	-2.84997	1.89633e-29	1.78191e-28
LOC106349514	NAC	PREDICTED: NAC domain-containing protein 55-like [Brassica napus]	0.0133333	1.02333	6.26209	3.16024e-12	1.47965e-11
LOC106349550	SBP	PREDICTED: squamosa promoter-binding-like protein 2 isoform X1 [Brassica napus]	5.50667	0.413333	-3.7358	2.19493e-56	3.57383e-55
LOC106349627	HSF	PREDICTED: heat stress transcription factor C-1-like, partial [Brassica napus]	0.706667	2.87667	2.0253	2.90577e-10	1.20335e-09
LOC106351002	bHLH	PREDICTED: transcription factor bHLH51 [Brassica oleracea var. oleracea] [Brassica oleracea]	1.22333	0.186667	-2.71228	1.32231e-07	4.48112e-07
LOC106351054	AP2-EREBP	PREDICTED: ethylene-responsive transcription factor 4-like [Brassica napus]	2.31333	12.2367	2.40317	1.26365e-27	1.12852e-26
LOC106351111	C2C2-GATA	PREDICTED: GATA transcription factor 15-like [Brassica napus]	1.55	0.153333	-3.33752	3.77272e-09	1.44524e-08
LOC106351357	ABI3VP1	PREDICTED: B3 domain-containing protein At1g16640-like [Brassica napus]	1.17667	0.266667	-2.1416	0.000374448	0.000892197
LOC106351461	AP2-EREBP	PREDICTED: ethylene-responsive transcription factor ERF017-like [Brassica napus]	0.273333	2.13	2.96212	3.28171e-08	1.16963e-07
LOC106351550	NAC	NAC domain-containing protein 41-like [Brassica napus]	1.18333	0.136667	-3.11412	5.84631e-06	1.70761e-05
LOC106351553	Trihelix	PREDICTED: trihelix transcription factor ASR3-like [Brassica rapa]	2.11	0.483333	-2.12615	6.22825e-11	2.69317e-10
LOC106351560	SBP	PREDICTED: squamosa promoter-binding-like protein 3 [Brassica napus]	5.71667	0.703333	-3.02289	1.02555e-25	8.61513e-25
LOC106351676	bHLH	PREDICTED: transcription factor PIF4-like isoform X4 [Brassica napus]	12.23	1.69	-2.85533	2.24827e-104	6.22132e-103
LOC106351791	LFY	LEAFY protein [Brassica juncea]	0.001	0.216667	7.75933	0.000191336	0.000472998
LOC106351824	AP2-EREBP	PREDICTED: dehydration-responsive element-binding protein 1D [Brassica oleracea var. oleracea] [Brassica oleracea]	0.343333	14.23	5.37318	3.62798e-116	1.10613e-114
LOC106351825	AP2-EREBP	PREDICTED: ethylene-responsive transcription factor ERF025-like [Brassica napus]	0.0966667	12.9	7.06014	2.08606e-135	7.42706e-134
LOC106351914	NAC	PREDICTED: NAC transcription factor NAM-B2-like [Brassica napus]	1.37333	0.276667	-2.31146	0.000291993	0.000705325
LOC106352023	ARR-B	PREDICTED: myb family transcription factor PHL6 [Brassica rapa]	36.9967	6.19	-2.57938	7.62344e-188	3.71596e-186
LOC106352603	bHLH	PREDICTED: transcription factor HFR1-like isoform X1 [Brassica napus]	1.98	0.31	-2.67516	3.13952e-11	1.3843e-10
LOC106353148	RWP-RK	PREDICTED: protein NLP9-like [Brassica napus]	0.526667	0.0966667	-2.4458	3.31977e-09	1.27641e-08
LOC106353224	bHLH	PREDICTED: transcription factor bHLH60-like isoform X2 [Brassica napus]	8.17333	1.58	-2.371	6.96305e-56	1.12356e-54
LOC106353303	bHLH	PREDICTED: transcription factor PIF6 isoform X1 [Brassica napus]	1.19	0.1	-3.57289	6.50037e-13	3.16773e-12
LOC106353437	C2C2-CO-like	PREDICTED: B-box zinc finger protein 22-like [Brassica napus]	1.00333	8.08	3.00955	3.88955e-59	6.57844e-58
LOC106353498	Trihelix	PREDICTED: trihelix transcription factor GT-2-like [Brassica napus]	49.23	11.5367	-2.09331	3.90678e-171	1.72773e-169
LOC106353519	Trihelix	PREDICTED: trihelix transcription factor GT-2-like [Brassica napus]	38.23	6.86	-2.47842	1.39692e-200	7.253e-199
LOC106353800	Tify	PREDICTED: protein TIFY 7-like [Brassica napus]	3.57333	25.6533	2.8438	8.01531e-127	2.66461e-125
LOC106353830	NAC	PREDICTED: NAC transcription factor 29-like isoform X1 [Brassica napus]	25.6133	2.71	-3.24053	5.89004e-151	2.32054e-149
LOC106353852	C2C2-CO-like	PREDICTED: zinc finger protein CONSTANS-LIKE 6-like [Brassica rapa]	206.993	11.01	-4.2327	0	0
LOC106353949	ARR-B	PREDICTED: transcription factor MYB1R1-like [Brassica napus]	3.61	15.35	2.08817	4.15695e-52	6.34581e-51
LOC106354199	bHLH	PREDICTED: transcription factor bHLH96-like [Brassica napus]	1.40333	6.59667	2.23288	1.35758e-41	1.71494e-40
LOC106354217	Tify	PREDICTED: protein TIFY 11B [Brassica rapa]	13.44	108.51	3.01322	0	0
LOC106354402	bHLH	PREDICTED: transcription factor bHLH63 [Brassica napus]	11.1333	1.39	-3.00173	1.25487e-91	3.07974e-90
LOC106354454	ARR-B	PREDICTED: transcription repressor KAN1-like isoform X1 [Brassica napus]	0.566667	0.133333	-2.08746	0.000139257	0.000349746
LOC106354536	ARR-B	PREDICTED: two-component response regulator ARR15-like isoform X1 [Brassica napus]	0.256667	2.80667	3.45089	8.8295e-14	4.52269e-13
LOC106354548	C2C2-CO-like	PREDICTED: B-box zinc finger protein 22-like [Brassica napus]	1.13	7.17333	2.66632	7.15306e-40	8.67564e-39
LOC106354679	BES1	PREDICTED: BES1/BZR1 homolog protein 4-like isoform X1 [Brassica napus]	0.06	0.456667	2.92811	0.000199631	0.000492332
LOC106354817	WRKY	PREDICTED: probable WRKY transcription factor 40 [Brassica napus]	20.11	272.193	3.75865	0	0
LOC106355427	ARF	auxin response factor 10 [Brassica napus]	3.82333	0.766667	-2.31816	7.86567e-32	7.87576e-31
LOC106355664	WRKY	PREDICTED: probable WRKY transcription factor 40 [Brassica napus]	0.913333	23.6733	4.69598	2.84823e-253	1.96475e-251
LOC106355665	WRKY	PREDICTED: probable WRKY transcription factor 40 [Brassica napus]	1.00333	20.8267	4.37556	2.39756e-221	1.4001e-219
LOC106355874	ARR-B	PREDICTED: myb-related protein 330-like [Brassica rapa]	0.876667	0.11	-2.99452	1.66583e-06	5.12771e-06
LOC106356145	LIM	PREDICTED: protein DA1-related 6-like [Brassica napus]	0.00666667	9.07333	10.4105	1.37313e-177	6.31468e-176
LOC106356256	AP2-EREBP	PREDICTED: ethylene-responsive transcription factor ERF109-like [Brassica napus]	1.33667	66.4033	5.63454	0	0
LOC106356258	AP2-EREBP	PREDICTED: ethylene-responsive transcription factor ERF098 [Brassica napus]	0.04	0.536667	3.74595	0.000687433	0.00158524
LOC106356593	LOB	PREDICTED: LOB domain-containing protein 11-like [Brassica rapa]	0.001	0.903333	9.81911	2.91187e-12	1.36659e-11
LOC106357009	AP2-EREBP	PREDICTED: ethylene-responsive transcription factor ERF018-like [Brassica napus]	5.26	21.25	2.01433	1.87343e-82	4.18442e-81
LOC106357052	AP2-EREBP	PREDICTED: ethylene-responsive transcription factor ERF073-like [Brassica rapa]	0.663333	3.24333	2.28967	9.13981e-11	3.91014e-10
LOC106357191	WRKY	probable WRKY transcription factor 57 [Brassica rapa]	0.0666667	0.826667	3.63227	4.61912e-07	1.49706e-06
LOC106357245	bHLH	PREDICTED: transcription factor BEE 3-like [Brassica napus]	2.24667	0.163333	-3.78189	1.97542e-19	1.32574e-18
LOC106357317	AP2-EREBP	PREDICTED: ethylene-responsive transcription factor ERF018-like [Brassica napus]	7.53	44.4467	2.56135	3.82782e-164	1.63479e-162
LOC106357663	LIM	PREDICTED: protein DA1-related 3-like [Brassica napus]	17.0567	3.54	-2.26851	5.9183e-123	1.91716e-121
LOC106357683	ARR-B	PREDICTED: transcription repressor MYB4-like [Brassica napus]	6.15333	1.01667	-2.59752	5.37124e-43	6.97205e-42
LOC106357721	bHLH	PREDICTED: transcription factor HBI1-like [Brassica napus]	68.6667	9.62333	-2.835	7.15729e-270	5.33236e-268
LOC106357733	bZIP	PREDICTED: ocs element-binding factor 1 [Brassica oleracea var. oleracea] [Brassica oleracea]	55.6467	7.23667	-2.9429	1.01198e-161	4.25378e-160
LOC106358044	C2C2-CO-like	PREDICTED: zinc finger protein CONSTANS-LIKE 15-like [Brassica rapa]	2.97667	22.31	2.90592	1.40873e-157	5.78614e-156
LOC106358206	PLATZ	BnaC07g14700D [Brassica napus]	3.44	0.733333	-2.22987	1.12876e-19	7.64035e-19
LOC106358218	RWP-RK	PREDICTED: protein NLP4-like [Brassica napus]	1.48333	0.0933333	-3.99031	2.4482e-27	2.16612e-26
LOC106358308	ARR-B	transcription factor MYB44-like [Brassica napus]	14.3367	111.927	2.96477	0	0
LOC106358342	GRAS	PREDICTED: scarecrow-like protein 4 [Brassica napus]	5.82667	1.02667	-2.5047	2.95214e-60	5.0673e-59
LOC106358379	NAC	NAC domain-containing protein 2 [Brassica napus]	7.73	235.407	4.92854	0	0
LOC106358572	Tify	PREDICTED: protein TIFY 11A-like [Brassica napus]	1.11333	14.4667	3.69978	2.99474e-86	6.9732e-85
LOC106358675	bZIP	PREDICTED: ABSCISIC ACID-INSENSITIVE 5-like protein 6 [Brassica napus]	0.88	35.2233	5.32288	0	0
LOC106359462	AP2-EREBP	PREDICTED: ethylene-responsive transcription factor 8-like [Brassica napus]	3.89333	77.06	4.3069	0	0
LOC106359795	AP2-EREBP	PREDICTED: ethylene-responsive transcription factor ERF043-like [Brassica oleracea var. oleracea] [Brassica oleracea]	3.1	0.403333	-2.94222	3.99553e-19	2.6463e-18
LOC106359884	AP2-EREBP	dehydration-responsive element-binding protein 1B-like [Brassica napus]	0.12	71.04	9.20945	0	0
LOC106359887	AP2-EREBP	PREDICTED: dehydration-responsive element-binding protein 1B-like isoform X1 [Brassica napus]	0.206667	43.7467	7.72572	0	0
LOC106360043	C2C2-Dof	PREDICTED: dof zinc finger protein DOF1.5-like [Brassica napus]	0.533333	0.04	-3.73697	2.35839e-05	6.46214e-05
LOC106360049	AP2-EREBP	PREDICTED: ethylene-responsive transcription factor 11-like [Brassica napus]	25.5267	156.85	2.61931	0	0
LOC106360050	AP2-EREBP	PREDICTED: ethylene-responsive transcription factor 12 [Brassica rapa]	1.13333	11.08	3.28931	2.20766e-67	4.17225e-66
LOC106360087	HSF	PREDICTED: heat stress transcription factor C-1-like [Brassica napus]	0.203333	1.74333	3.09993	1.40763e-14	7.5209e-14
LOC106360107	C2C2-CO-like	PREDICTED: zinc finger protein CONSTANS-LIKE 16-like [Brassica napus]	0.51	0.116667	-2.1281	0.000186502	0.000461751
LOC106360182	AP2-EREBP	PREDICTED: dehydration-responsive element-binding protein 1F-like [Brassica oleracea var. oleracea] [Brassica oleracea]	5.19667	94.4967	4.18461	0	0
LOC106360305	ABI3VP1	PREDICTED: B3 domain-containing protein REM9-like [Brassica napus]	0.52	0.0433333	-3.58496	5.19311e-06	1.5246e-05
LOC106360317	Tify	PREDICTED: protein TIFY 5A-like [Brassica napus]	0.3	14.5567	5.60057	6.9582e-66	1.29134e-64
LOC106360495	C2C2-CO-like	PREDICTED: GATA transcription factor 28-like isoform X2 [Brassica napus]	0.001	0.37	8.53138	1.99635e-06	6.09654e-06
LOC106360708	GRAS	PREDICTED: scarecrow-like protein 13 [Brassica oleracea var. oleracea] [Brassica oleracea]	3.80333	16.2333	2.09362	3.24306e-47	4.56468e-46
LOC106360847	PLATZ	PLATZ transcription factor family protein [Arabidopsis thaliana]	8.59667	1.69667	-2.34107	4.7225e-45	6.36747e-44
LOC106361020	C2C2-GATA	PREDICTED: GATA transcription factor 3-like [Brassica napus]	3.67667	0.73	-2.33243	2.95848e-16	1.72349e-15
LOC106361033	AP2-EREBP	PREDICTED: ethylene-responsive transcription factor ERF109-like [Brassica napus]	9.11333	187.67	4.36408	0	0
LOC106361209	AP2-EREBP	PREDICTED: ethylene-responsive transcription factor ERF054-like [Brassica napus]	1.76667	11.67	2.7237	3.2585e-50	4.84597e-49
LOC106361258	bZIP	PREDICTED: bZIP transcription factor 60-like [Brassica napus]	10.0467	67.31	2.7441
LOC106361300	bZIP	PREDICTED: protein FD-like isoform X1 [Brassica napus]	0.001	0.37	8.53138	0.000944529	0.00214011
LOC106361368	AP2-EREBP	PREDICTED: ethylene-responsive transcription factor ERF060-like [Brassica napus]	0.876667	0.2	-2.13203	5.20002e-05	0.000137256
LOC106361599	Tify	PREDICTED: protein TIFY 5A-like [Brassica rapa]	0.58	61.7967	6.73533	0	0
LOC106361635	PLATZ	PLATZ transcription factor family protein [Arabidopsis thaliana]	8.43333	2.02333	-2.05937	3.33794e-33	3.47321e-32
LOC106361689	C2C2-Dof	PREDICTED: dof zinc finger protein DOF1.4-like [Brassica napus]	1.29333	0.226667	-2.51245	7.85448e-09	2.94078e-08
LOC106361703	C2C2-CO-like	PREDICTED: zinc finger protein CONSTANS-LIKE 15-like [Brassica napus]	1.85333	9.37	2.33793	1.01103e-61	1.77525e-60
LOC106361860	ABI3VP1	PREDICTED: AP2/ERF and B3 domain-containing transcription repressor TEM1-like [Brassica napus]	38.0033	6.37333	-2.57601	9.61555e-231	5.89594e-229
LOC106361922	ABI3VP1	PREDICTED: AP2/ERF and B3 domain-containing transcription repressor TEM1 [Brassica oleracea var. oleracea] [Brassica oleracea]	42.35	4.21	-3.33047	0	0
LOC106361961	Tify	PREDICTED: protein TIFY 10A-like [Brassica rapa]	1.43667	76.2167	5.72931	0	0
LOC106362196	bZIP	PREDICTED: ABSCISIC ACID-INSENSITIVE 5-like protein 6 [Brassica napus]	1.03667	30.01	4.85542	0	0
LOC106362230	C2C2-CO-like	PREDICTED: zinc finger protein CONSTANS-LIKE 7-like [Brassica rapa]	0.103333	13.5933	7.03945	1.9406e-141	7.2255e-140
LOC106362271	C2C2-GATA	PREDICTED: GATA transcription factor 11-like isoform X1 [Brassica napus]	0.001	0.91	9.82972	7.30884e-11	3.14494e-10
LOC106364061	AP2-EREBP	PREDICTED: ethylene-responsive transcription factor ERF003-like [Brassica oleracea var. oleracea] [Brassica oleracea]	9.14667	0.563333	-4.02119	4.88029e-57	8.01885e-56
LOC106364269	AP2-EREBP	PREDICTED: ethylene-responsive transcription factor ERF026-like [Brassica rapa]	0.126667	6.30667	5.63777	2.717e-50	4.04689e-49
LOC106364315	WRKY	PREDICTED: probable WRKY transcription factor 49 [Brassica napus]	1.77333	0.266667	-2.73335	6.32386e-11	2.73314e-10
LOC106364335	bHLH	PREDICTED: transcription factor bHLH92-like isoform X1 [Brassica napus]	0.103333	6.96667	6.07509	3.98435e-59	6.73582e-58
LOC106364424	PLATZ	BnaC09g19570D [Brassica napus]	0.18	1.68667	3.22811	1.93637e-08	7.03182e-08
LOC106364462	ARR-B	PREDICTED: myb-related protein 315-like [Brassica napus]	0.001	0.57	9.15482	5.6282e-09	2.12901e-08
LOC106364602	bZIP	PREDICTED: basic leucine zipper 43-like [Brassica rapa]	9.31	0.233333	-5.31832	2.44074e-70	4.7727e-69
LOC106365001	bZIP	PREDICTED: basic leucine zipper 43-like [Brassica oleracea var. oleracea] [Brassica oleracea]	8.29	0.22	-5.2358	5.61519e-60	9.60638e-59
LOC106365322	AP2-EREBP	PREDICTED: ethylene-responsive transcription factor ERF070-like [Brassica napus]	0.693333	0.15	-2.20859	5.46092e-05	0.000143882
LOC106365856	bZIP	PREDICTED: basic leucine zipper 1-like [Brassica napus]	1.06667	0.0666667	-4	4.61324e-08	1.62353e-07
LOC106365907	AP2-EREBP	PREDICTED: ethylene-responsive transcription factor ERF003-like [Brassica rapa]	6.33667	0.48	-3.72262	2.91735e-31	2.88041e-30
LOC106366007	ARR-B	PREDICTED: two-component response regulator-like APRR5 [Brassica napus]	0.986667	29.8833	4.92063	0	0
LOC106366064	MADS	PREDICTED: agamous-like MADS-box protein AGL8 isoform X2 [Brassica rapa]	0.38	2.83667	2.90013	6.28182e-16	3.59369e-15
LOC106366080	AP2-EREBP	PREDICTED: ethylene-responsive transcription factor ERF107 [Brassica napus]	103.83	6.43333	-4.01251	0	0
LOC106366205	ARR-B	PREDICTED: desmoplakin-like isoform X1 [Brassica napus]	1.99333	0.196667	-3.34136	6.25595e-18	3.93558e-17
LOC106366302	AP2-EREBP	PREDICTED: ethylene-responsive transcription factor ERF010-like [Brassica oleracea var. oleracea] [Brassica oleracea]	26.6867	5.8	-2.20199	2.40875e-107	6.80678e-106
LOC106366437	C3H	PREDICTED: zinc finger CCCH domain-containing protein 49-like [Brassica napus]	2.75	57.5333	4.38689	0	0
LOC106366623	SBP	PREDICTED: squamosa promoter-binding-like protein 2 [Brassica napus]	2.38	0.396667	-2.58496	2.20665e-17	1.35714e-16
LOC106366650	ARR-B	PREDICTED: transcription factor MYB59-like isoform X1 [Brassica napus]	15.16	3.73667	-2.02045	3.50665e-62	6.20098e-61
LOC106367323	SBP	PREDICTED: squamosa promoter-binding-like protein 10 isoform X1 [Brassica napus]	7.87333	0.576667	-3.77117	1.80176e-84	4.11475e-83
LOC106367531	ARR-B	PREDICTED: transcription factor TRY-like [Brassica oleracea var. oleracea] [Brassica oleracea]	1.5	0.07	-4.42146	0.000349909	0.000836424
LOC106367532	ARR-B	PREDICTED: transcription factor TRY-like [Brassica oleracea var. oleracea] [Brassica oleracea]	0.693333	0.001	-9.43741	0.000631923	0.00146296
LOC106367561	C2C2-CO-like	PREDICTED: zinc finger protein CONSTANS-LIKE 16-like [Brassica napus]	91.99	3.28	-4.80971	0	0
LOC106367566	C2C2-CO-like	PREDICTED: zinc finger protein CONSTANS-LIKE 16-like [Brassica napus]	4.44333	0.16	-4.7955	8.61569e-62	1.51454e-60
LOC106367572	ARR-B	PREDICTED: transcription factor MYB108-like [Brassica napus]	0.386667	0.03	-3.68806	0.000153338	0.000383277
LOC106367688	Trihelix	PREDICTED: trihelix transcription factor GT-2-like [Brassica napus]	11.1067	1.44	-2.94729	5.61762e-94	1.41649e-92
LOC106367729	Trihelix	PREDICTED: L10-interacting MYB domain-containing protein-like [Brassica oleracea var. oleracea] [Brassica oleracea]	1.07333	0.146667	-2.87149	5.95145e-06	1.73661e-05
LOC106367764	bZIP	PREDICTED: basic leucine zipper 63-like [Brassica napus]	52.5567	7.08	-2.89205	5.66046e-163	2.40155e-161
LOC106367774	Trihelix	PREDICTED: trihelix transcription factor GTL2-like [Brassica napus]	1.93	0.356667	-2.43595	2.43111e-13	1.21475e-12
LOC106367775	Trihelix	PREDICTED: trihelix transcription factor GTL2-like [Brassica napus]	1.08333	0.22	-2.2999	1.15016e-08	4.24863e-08
LOC106367860	C3H	PREDICTED: zinc finger CCCH domain-containing protein 46-like [Brassica oleracea var. oleracea] [Brassica oleracea]	0.59	0.001	-9.20457	1.72306e-06	5.29669e-06
LOC106367901	SBP	PREDICTED: squamosa promoter-binding-like protein 10 isoform X1 [Brassica napus]	0.32	0.0366667	-3.12553	0.000177367	0.000440263
LOC106367927	GRF	PREDICTED: growth-regulating factor 4-like [Brassica napus]	0.08	0.54	2.75489	4.34758e-06	1.28477e-05
LOC106367975	WRKY	probable WRKY transcription factor 70 [Brassica napus]	46.7967	9.00333	-2.37787	2.04858e-167	8.9217e-166
LOC106368180	ARR-B	PREDICTED: desmoplakin-like isoform X1 [Brassica napus]	2.14667	0.373333	-2.52356	5.56855e-21	3.96371e-20
LOC106368493	bHLH	PREDICTED: transcription factor bHLH67-like [Brassica napus]	0.88	0.163333	-2.42968	0.000179944	0.000446444
LOC106368555	DBP	PREDICTED: probable protein phosphatase 2C 22 isoform X1 [Brassica napus]	2.06	19.2433	3.22364	7.86803e-180	3.66854e-178
LOC106368621	bHLH	PREDICTED: transcription factor bHLH66-like [Brassica napus]	0.693333	0.08	-3.11548	3.47922e-05	9.3636e-05
LOC106368904	Tify	PREDICTED: protein TIFY 10A-like [Brassica napus]	0.833333	163.253	7.614	0	0
LOC106368905	Tify	PREDICTED: protein TIFY 10A-like [Brassica napus]	0.833333	163.253	7.614	0	0
LOC106369067	ARR-B	PREDICTED: transcription factor MYB34-like [Brassica napus]	2.32667	0.356667	-2.70562	6.50072e-10	2.62801e-09
LOC106369086	Tify	PREDICTED: protein TIFY 10A-like [Brassica napus]	1.74333	281.863	7.337	0	0
LOC106369643	bZIP	PREDICTED: light-inducible protein CPRF2-like [Brassica napus]	0.3	1.77667	2.56614	4.85397e-08	1.70473e-07
LOC106370074	NAC	PREDICTED: NAC domain-containing protein 1-like [Brassica napus]	2.1	0.49	-2.09954	6.19105e-13	3.02195e-12
LOC106370075	ARR-B	PREDICTED: transcription factor MYB108-like [Brassica napus]	0.0166667	0.4	4.58496	0.000100874	0.000257566
LOC106370203	AP2-EREBP	PREDICTED: ethylene-responsive transcription factor 13 [Brassica napus]	0.001	0.356667	8.47843	3.48592e-05	9.38033e-05
LOC106370243	AP2-EREBP	PREDICTED: ethylene-responsive transcription factor CRF3-like [Brassica napus]	0.0766667	0.543333	2.82517	4.40123e-06	1.30008e-05
LOC106370277	AP2-EREBP	PREDICTED: ethylene-responsive transcription factor ERF060-like [Brassica napus]	1.84333	0.433333	-2.08877	8.27067e-05	0.0002133
LOC106370418	NAC	PREDICTED: NAC domain-containing protein 90-like [Brassica napus]	0.12	1.12333	3.22668	2.90656e-08	1.04082e-07
LOC106370424	AP2-EREBP	PREDICTED: ethylene-responsive transcription factor ERF016-like [Brassica rapa]	0.506667	5.35333	3.40133	3.35051e-35	3.65411e-34
LOC106370534	Tify	PREDICTED: protein TIFY 5A-like [Brassica napus]	0.29	10.1667	5.13165	1.31617e-64	2.39939e-63
LOC106370570	bZIP	PREDICTED: basic leucine zipper 43-like [Brassica napus]	0.426667	0.0233333	-4.19265	0.000218574	0.000536412
LOC106370673	bHLH	PREDICTED: transcription factor bHLH61-like [Brassica napus]	0.13	0.99	2.92892	2.29691e-06	6.97467e-06
LOC106370740	TCP	PREDICTED: transcription factor TCP18-like isoform X2 [Brassica napus]	0.55	0.136667	-2.00877	0.000490593	0.00115101
LOC106370773	zf-HD	PREDICTED: zinc-finger homeodomain protein 11-like [Brassica napus]	1.17333	0.183333	-2.67807	4.65776e-05	0.000123534
LOC106370802	NAC	PREDICTED: NAC domain-containing protein 5-like [Brassica napus]	0.001	0.893333	9.80305	1.53044e-08	5.60195e-08
LOC106370961	bHLH	PREDICTED: transcription factor bHLH57-like [Brassica napus]	47.18	3.95667	-3.57582	0	0
LOC106371148	bZIP	PREDICTED: probable transcription factor PosF21 [Brassica napus]	4.51	28.2867	2.64892	2.0664e-218	1.18786e-216
LOC106371169	AP2-EREBP	PREDICTED: ethylene-responsive transcription factor ERF043-like [Brassica napus]	1.15	17.0567	3.89063	4.48284e-159	1.85605e-157
LOC106371208	C2C2-YABBY	PREDICTED: axial regulator YABBY 1-like [Brassica napus]	0.001	0.326667	8.35168	9.1114e-05	0.000233789
LOC106371269	C2C2-GATA	PREDICTED: GATA transcription factor 3-like [Brassica napus]	3.71333	0.803333	-2.20864	2.07183e-11	9.23592e-11
LOC106371348	TUB	PREDICTED: tubby-like F-box protein 1 [Brassica napus]	8.97667	99.7467	3.47402	0	0
LOC106371387	mTERF	PREDICTED: transcription termination factor MTEF18, mitochondrial-like [Brassica rapa]	0.463333	0.113333	-2.03148	6.58075e-05	0.00017184
LOC106371786	AP2-EREBP	PREDICTED: ethylene-responsive transcription factor RAP2-11-like [Brassica napus]	0.02	0.26	3.70044	5.26684e-05	0.000138953
LOC106371998	ARR-B	PREDICTED: protein ODORANT1-like [Brassica napus]	5.68333	1.18	-2.26795	3.9105e-30	3.74052e-29
LOC106372141	zf-HD	PREDICTED: zinc-finger homeodomain protein 8 [Brassica rapa]	16.86	3.13667	-2.4263	1.32293e-80	2.90365e-79
LOC106372315	NAC	PREDICTED: NAC domain-containing protein 83 [Brassica oleracea var. oleracea] [Brassica oleracea]	51.16	6.27667	-3.02695	6.52739e-212	3.59444e-210
LOC106372396	NAC	NAC domain-containing protein 83 [Brassica napus]	15.8333	2.49667	-2.66489	2.35584e-60	4.05097e-59
LOC106372529	WRKY	PREDICTED: WRKY transcription factor 18-like isoform X1 [Brassica napus]	2.88333	20.7933	2.85031	1.07781e-115	3.27193e-114
LOC106372538	C3H	PREDICTED: protein RNA-directed DNA methylation 3-like [Brassica napus]	0.001	3.81667	11.8981	2.9233e-61	5.11092e-60
LOC106372577	ARR-B	PREDICTED: myb-related protein 3R-1-like [Brassica napus]	0.546667	0.0433333	-3.65711	3.97077e-08	1.4053e-07
LOC106372648	HSF	PREDICTED: heat stress transcription factor A-3 [Brassica rapa]	0.606667	3.03333	2.32193	6.28957e-22	4.64334e-21
LOC106372691	C3H	PREDICTED: protein RNA-directed DNA methylation 3-like [Brassica napus]	0.973333	0.001	-9.92679	8.8544e-17	5.28902e-16
LOC106373193	C2C2-CO-like	PREDICTED: zinc finger protein HD1-like [Brassica napus]	1.07333	0.001	-10.0679	7.80435e-06	2.25059e-05
LOC106373726	C2C2-CO-like	PREDICTED: B-box zinc finger protein 20-like [Brassica oleracea var. oleracea] [Brassica oleracea]	2.22667	0.266667	-3.06178	1.82381e-14	9.69289e-14
LOC106373886	C2C2-Dof	PREDICTED: dof zinc finger protein DOF4.7-like [Brassica napus]	0.733333	0.143333	-2.35509	0.000529269	0.00123657
LOC106374160	ARR-B	PREDICTED: myb-related protein 308 [Brassica napus]	0.41	7.88333	4.26511	1.59372e-71	3.15715e-70
LOC106374228	ARR-B	PREDICTED: myb family transcription factor APL [Brassica oleracea var. oleracea] [Brassica oleracea]	0.693333	0.103333	-2.74624	3.83617e-06	1.13948e-05
LOC106374497	AP2-EREBP	PREDICTED: ethylene-responsive transcription factor CRF4-like [Brassica napus]	0.01	0.233333	4.54432	0.00049885	0.00116905
LOC106374499	AP2-EREBP	PREDICTED: ethylene-responsive transcription factor ERF054-like [Brassica napus]	0.143333	1.68	3.55102	3.85823e-12	1.79698e-11
LOC106374602	ARR-B	PREDICTED: myb-related protein 315-like [Brassica napus]	0.0466667	1.40333	4.91032	4.62766e-12	2.14572e-11
LOC106374802	MADS	PREDICTED: MADS-box protein AGL24 isoform X1 [Brassica napus]	0.29	1.62	2.48187	6.84446e-09	2.57353e-08
LOC106375033	AP2-EREBP	PREDICTED: ethylene-responsive transcription factor ERF023-like [Brassica oleracea var. oleracea] [Brassica oleracea]	7.96	1.54667	-2.36361	5.61164e-32	5.64444e-31
LOC106375328	AP2-EREBP	PREDICTED: ethylene-responsive transcription factor ERF043-like [Brassica napus]	1.11333	15.7533	3.8227	2.93926e-144	1.11754e-142
LOC106375664	AP2-EREBP	PREDICTED: ethylene-responsive transcription factor ERF105 [Brassica oleracea var. oleracea] [Brassica oleracea]	63.69	8.92	-2.83595	3.64945e-196	1.86477e-194
LOC106375866	GRAS	PREDICTED: scarecrow-like protein 13 [Brassica napus]	7.69667	38.4667	2.3213	1.99006e-231	1.2251e-229
LOC106375939	Tify	PREDICTED: protein TIFY 5A-like [Brassica rapa]	0.766667	29.27	5.25468	1.82068e-165	7.83205e-164
LOC106375978	WRKY	PREDICTED: probable WRKY transcription factor 31 [Brassica napus]	0.0933333	3.07	5.0397	3.7792e-46	5.21947e-45
LOC106376095	NAC	PREDICTED: NAC domain-containing protein 72-like isoform X2 [Brassica napus]	2.78333	26.4567	3.24875	3.27997e-201	1.71221e-199
LOC106376356	C2C2-GATA	PREDICTED: GATA transcription factor 6-like [Brassica napus]	2.91	12.54	2.10745	1.34186e-46	1.87166e-45
LOC106376422	NAC	NAC domain-containing protein 60 [Brassica napus]	1.07	0.0766667	-3.80287	4.27067e-08	1.50695e-07
LOC106376459	ARR-B	PREDICTED: transcription factor LUX-like [Brassica oleracea var. oleracea] [Brassica oleracea]	0.0766667	6.09667	6.31328	3.52254e-75	7.30207e-74
LOC106376460	GRAS	PREDICTED: scarecrow-like protein 30 isoform X1 [Brassica oleracea var. oleracea] [Brassica oleracea]	15.06	74.3	2.30264	0	0
LOC106376719	Tify	PREDICTED: protein TIFY 11B-like [Brassica napus]	11.9267	102.033	3.09678	0	0
LOC106376925	HSF	PREDICTED: heat stress transcription factor A-7a-like [Brassica napus]	0.0433333	2.61333	5.91427	3.11127e-32	3.15285e-31
LOC106376933	HSF	PREDICTED: heat stress transcription factor A-7a-like [Brassica napus]	0.306667	2.09667	2.77335	4.32445e-13	2.12858e-12
LOC106377049	ARR-B	myb like protein [Arabidopsis thaliana]	1.32667	0.213333	-2.63662	4.56231e-10	1.86458e-09
LOC106377242	NAC	PREDICTED: NAC transcription factor NAM-B2 [Brassica oleracea var. oleracea] [Brassica oleracea]	9.52	1.12	-3.08746	1.86097e-52	2.8618e-51
LOC106378338	AP2-EREBP	PREDICTED: ethylene-responsive transcription factor ERF054-like [Brassica napus]	0.106667	1.19	3.47978	6.38748e-10	2.58494e-09
LOC106378600	AP2-EREBP	PREDICTED: ethylene-responsive transcription factor 1B-like [Brassica napus]	0.1	0.88	3.1375	3.301e-06	9.87196e-06
LOC106378808	C2C2-Dof	PREDICTED: dof zinc finger protein DOF3.4-like [Brassica napus]	0.276667	1.91333	2.78987	1.32378e-08	4.86485e-08
LOC106379141	AP2-EREBP	PREDICTED: ethylene-responsive transcription factor ERF106-like isoform X1 [Brassica oleracea var. oleracea] [Brassica oleracea]	9.99	0.133333	-6.22738	3.7829e-69	7.3084e-68
LOC106379609	AP2-EREBP	PREDICTED: ethylene-responsive transcription factor 12-like [Brassica napus]	0.0166667	1.28333	6.26679	4.74609e-12	2.1989e-11
LOC106379817	ABI3VP1	PREDICTED: AP2/ERF and B3 domain-containing transcription factor ARF14-like [Brassica oleracea var. oleracea] [Brassica oleracea]	0.17	1.66333	3.29047	2.9053e-14	1.52704e-13
LOC106379838	LOB	PREDICTED: LOB domain-containing protein 25-like [Brassica oleracea var. oleracea] [Brassica oleracea]	1.68667	0.333333	-2.33914	7.3461e-06	2.12431e-05
LOC106379879	AP2-EREBP	PREDICTED: ethylene-responsive transcription factor ERF107-like [Brassica napus]	85.3767	2.82667	-4.91667	0	0
LOC106379890	AP2-EREBP	PREDICTED: ethylene-responsive transcription factor ERF057-like [Brassica napus]	0.0133333	0.493333	5.20945	0.000556196	0.0012956
LOC106379892	AP2-EREBP	PREDICTED: dehydration-responsive element-binding protein 2B-like [Brassica napus]	0.82	4.66	2.50663	1.98556e-27	1.76263e-26
LOC106379918	AP2-EREBP	PREDICTED: dehydration-responsive element-binding protein 1F-like [Brassica rapa]	5.54333	141.203	4.67088	0	0
LOC106380068	AP2-EREBP	PREDICTED: ethylene-responsive transcription factor ERF003-like [Brassica oleracea var. oleracea] [Brassica oleracea]	1.14	0.11	-3.37346	1.37296e-07	4.64522e-07
LOC106380102	TCP	PREDICTED: transcription factor TCP7-like [Brassica oleracea var. oleracea] [Brassica oleracea]	1.43	0.313333	-2.19024	2.88075e-08	1.03182e-07
LOC106380481	bZIP	PREDICTED: probable transcription factor PosF21 [Brassica napus]	8.68667	37.1533	2.09662	7.93906e-190	3.91425e-188
LOC106380537	ARR-B	PREDICTED: transcription factor DIVARICATA-like [Brassica oleracea var. oleracea] [Brassica oleracea]	9.03667	1.18	-2.937	1.90585e-76	4.0132e-75
LOC106380546	NAC	PREDICTED: protein ATAF2-like [Brassica oleracea var. oleracea] [Brassica oleracea]	14.91	208.45	3.80535	0	0
LOC106380662	AP2-EREBP	PREDICTED: ethylene-responsive transcription factor RAP2-2-like [Brassica napus]	0.001	0.89	9.79766	2.73898e-06	8.25961e-06
LOC106380736	AP2-EREBP	PREDICTED: ethylene-responsive transcription factor RAP2-11-like [Brassica oleracea var. oleracea] [Brassica oleracea]	0.0133333	0.29	4.44294	5.46674e-05	0.000144026
LOC106380846	AP2-EREBP	PREDICTED: dehydration-responsive element-binding protein 2A-like [Brassica napus]	1.37	59.5867	5.44274	0	0
LOC106381058	LOB	PREDICTED: LOB domain-containing protein 40-like [Brassica napus]	1.73667	0.283333	-2.61575	1.72252e-08	6.28064e-08
LOC106381126	HSF	PREDICTED: heat stress transcription factor A-8-like isoform X1 [Brassica napus]	0.39	20.9033	5.74412	4.43591e-285	3.51863e-283
LOC106381176	ARR-B	PREDICTED: transcription factor PCL1-like [Brassica napus]	3.06333	0.66	-2.21456	3.23639e-21	2.32272e-20
LOC106381425	AP2-EREBP	PREDICTED: ethylene-responsive transcription factor 1A-like [Brassica napus]	1.45667	14.6933	3.33442	4.10449e-89	9.842e-88
LOC106381555	WRKY	probable WRKY transcription factor 40 [Brassica napus]	9.63	129.01	3.7438	0	0
LOC106381577	AP2-EREBP	PREDICTED: ethylene-responsive transcription factor 15-like [Brassica rapa]	1.53667	0.13	-3.56322	5.90405e-08	2.05831e-07
LOC106381650	AP2-EREBP	PREDICTED: ethylene-responsive transcription factor 11-like [Brassica napus]	32.3667	267.66	3.04782	0	0
LOC106381654	C2C2-Dof	PREDICTED: dof zinc finger protein DOF1.4-like [Brassica napus]	0.553333	0.0566667	-3.28758	2.69061e-07	8.89453e-07
LOC106381656	AP2-EREBP	PREDICTED: ethylene-responsive transcription factor 1A-like [Brassica napus]	0.83	3.66667	2.14329	1.0071e-13	5.14431e-13
LOC106381737	AP2-EREBP	PREDICTED: dehydration-responsive element-binding protein 2B-like [Brassica napus]	0.0733333	3.16667	5.43235	4.69803e-36	5.21726e-35
LOC106381907	C2C2-GATA	PREDICTED: GATA transcription factor 4 [Brassica rapa]	5.57333	0.433333	-3.68499	1.45446e-39	1.75249e-38
LOC106382203	ARR-B	PREDICTED: two-component response regulator-like APRR1 isoform X1 [Brassica napus]	0.113333	47.3267	8.70594	0	0
LOC106382246	C2C2-CO-like	PREDICTED: zinc finger protein CONSTANS-LIKE 10-like [Brassica oleracea var. oleracea] [Brassica oleracea]	0.03	17.5133	9.18928	3.20015e-306	2.75323e-304
LOC106382424	AP2-EREBP	PREDICTED: ethylene-responsive transcription factor ERF011-like [Brassica napus]	5.43667	31.2633	2.52368	2.70262e-120	8.56096e-119
LOC106382493	FAR1	FAR1-related sequence 10 [Arabidopsis thaliana]	3.73667	0.87	-2.10266	5.30381e-37	6.02245e-36
LOC106382498	bZIP	PREDICTED: basic leucine zipper 63-like [Brassica napus]	76.84	11.19	-2.77965	0	0
LOC106382603	AP2-EREBP	PREDICTED: ethylene-responsive transcription factor ERF060-like [Brassica napus]	1.03	0.156667	-2.71687	7.3235e-08	2.53418e-07
LOC106382607	ARR-B	PREDICTED: two-component response regulator-like APRR5 isoform X2 [Brassica napus]	0.0833333	6.96	6.38405	1.86956e-107	5.29278e-106
LOC106382744	AP2-EREBP	PREDICTED: ethylene-responsive transcription factor ERF104-like [Brassica napus]	36.72	5.24333	-2.80801	1.49759e-173	6.76624e-172
LOC106382745	NAC	PREDICTED: NAC domain-containing protein 100-like [Brassica napus]	1.45	0.193333	-2.90689	6.59251e-14	3.39939e-13
LOC106382746	ARR-B	transcription factor MYB28-like [Brassica napus]	25.8633	3.28333	-2.97768	8.45147e-109	2.41209e-107
LOC106382776	AP2-EREBP	PREDICTED: ethylene-responsive transcription factor 4-like [Brassica napus]	15.4167	103.637	2.74897	0	0
LOC106382840	AP2-EREBP	PREDICTED: ethylene-responsive transcription factor ABR1-like [Brassica napus]	3.28	17.91	2.449	1.28009e-110	3.70684e-109
LOC106382913	NAC	NAC domain-containing protein 102-like [Brassica napus]	7.09333	128.61	4.1804	0	0
LOC106383128	Sigma70-like	PREDICTED: RNA polymerase sigma factor sigB-like [Brassica napus]	5.06	0.16	-4.98299	1.28712e-06	4.0099e-06
LOC106384719	NAC	NAC domain-containing protein 89-like [Brassica napus]	2.48667	0.613333	-2.01947	7.33097e-07	2.33435e-06
LOC106384851	bHLH	PREDICTED: transcription factor HBI1-like [Brassica napus]	66.11	9.68	-2.77179	0	0
LOC106384946	NAC	protein ATAF2-like [Brassica napus]	3.17667	57.51	4.17823	0	0
LOC106384961	ARR-B	BnaC03g03620D [Brassica napus]	19.9867	3.21667	-2.6354	1.1485e-138	4.17759e-137
LOC106385152	NAC	PREDICTED: NAC domain-containing protein 90-like [Brassica oleracea var. oleracea] [Brassica oleracea]	0.463333	2.31	2.31777	2.27974e-10	9.51184e-10
LOC106385317	AP2-EREBP	PREDICTED: ethylene-responsive transcription factor ERF016-like [Brassica rapa]	0.306667	7.72	4.65386	3.12791e-67	5.89988e-66
LOC106385325	AP2-EREBP	PREDICTED: ethylene-responsive transcription factor ABR1-like [Brassica napus]	9.61667	39.13	2.02467	5.67624e-171	2.50738e-169
LOC106385355	bHLH	PREDICTED: transcription factor bHLH137-like [Brassica napus]	0.103333	0.49	2.24548	0.000936294	0.00212332
LOC106385507	AP2-EREBP	PREDICTED: ethylene-responsive transcription factor ERF034-like isoform X1 [Brassica oleracea var. oleracea] [Brassica oleracea]	0.35	1.8	2.36257	2.05952e-10	8.61578e-10
LOC106385794	NAC	PREDICTED: NAC domain-containing protein 55-like [Brassica napus]	0.001	0.306667	8.26053	8.135e-05	0.000210005
LOC106385914	NAC	BnaC03g53950D [Brassica napus]	0.893333	4.25333	2.25132	1.39065e-16	8.2374e-16
LOC106385946	zf-HD	PREDICTED: zinc-finger homeodomain protein 8 [Brassica oleracea var. oleracea] [Brassica oleracea]	19.3033	1.35333	-3.83426	1.78754e-162	7.55903e-161
LOC106385995	NAC	PREDICTED: NAC domain-containing protein 2 [Brassica napus]	0.0833333	1.62667	4.28688	9.22235e-16	5.23481e-15
LOC106386038	ARR-B	PREDICTED: myb-related protein Myb4-like [Brassica oleracea var. oleracea] [Brassica oleracea]	0.136667	1.35333	3.30778	2.59841e-09	1.00748e-08
LOC106386039	ARR-B	PREDICTED: myb-related protein Myb4-like [Brassica napus]	0.183333	5.38	4.87507	1.0135e-56	1.65649e-55
LOC106386181	Trihelix	PREDICTED: LOW QUALITY PROTEIN: trihelix transcription factor GT-2 [Brassica napus]	8.48333	1.26	-2.75121	8.15095e-77	1.722e-75
LOC106386822	C3H	PREDICTED: zinc finger CCCH domain-containing protein 58-like [Brassica napus]	0.001	0.283333	8.14636	0.000217094	0.000533017
LOC106386846	ARR-B	PREDICTED: transcription factor MYB59 isoform X2 [Brassica napus]	26.8467	1.65333	-4.02129	1.52214e-229	9.27435e-228
LOC106386847	ARR-B	BnaC03g11590D [Brassica napus]	23.2533	2.31333	-3.32939	9.91594e-113	2.91735e-111
LOC106386877	C2C2-Dof	PREDICTED: dof zinc finger protein DOF5.3-like [Brassica oleracea var. oleracea] [Brassica oleracea]	1.96333	0.466667	-2.07284	3.64704e-10	1.501e-09
LOC106387136	ARR-B	PREDICTED: transcription factor DIVARICATA-like [Brassica napus]	7.32	1.30667	-2.48595	7.17156e-43	9.29332e-42
LOC106387240	TAZ	PREDICTED: BTB/POZ and TAZ domain-containing protein 5-like [Brassica napus]	0.766667	0.0733333	-3.38606	3.29431e-07	1.0815e-06
LOC106387257	BES1	PREDICTED: protein BRASSINAZOLE-RESISTANT 1 [Brassica oleracea var. oleracea] [Brassica oleracea]	0.001	0.69	9.43045	1.28036e-05	3.60703e-05
LOC106387392	AP2-EREBP	PREDICTED: ethylene-responsive transcription factor RAP2-3-like [Brassica napus]	42.5467	9.26333	-2.19944	9.1388e-159	3.77368e-157
LOC106387620	Tify	PREDICTED: protein TIFY 11A-like [Brassica napus]	2.38	40.5633	4.09114	3.18604e-284	2.52203e-282
LOC106387732	GRAS	PREDICTED: DELLA protein RGL3-like [Brassica napus]	0.47	2.54	2.4341	3.09842e-22	2.31397e-21
LOC106387893	AP2-EREBP	PREDICTED: dehydration-responsive element-binding protein 1B-like [Brassica napus]	0.1	23.2633	7.86191	1.67114e-249	1.13955e-247
LOC106388078	AP2-EREBP	PREDICTED: dehydration-responsive element-binding protein 1B-like [Brassica napus]	0.153333	3.85	4.65012	4.22551e-27	3.71145e-26
LOC106388119	GRF	PREDICTED: growth-regulating factor 3-like [Brassica napus]	3.68667	0.723333	-2.34958	3.0294e-25	2.50239e-24
LOC106388273	bZIP	PREDICTED: basic leucine zipper 34-like [Brassica napus]	10.6033	1.97667	-2.42338	1.17913e-66	2.20792e-65
LOC106388297	NAC	PREDICTED: transcription factor JUNGBRUNNEN 1 [Brassica napus]	0.516667	0.0633333	-3.0282	0.00037362	0.000890306
LOC106388298	bHLH	PREDICTED: transcription factor PIF4 [Brassica napus]	18.7967	3.10333	-2.59859	6.40568e-132	2.21927e-130
LOC106388974	Trihelix	PREDICTED: trihelix transcription factor GT-3a-like [Brassica oleracea var. oleracea] [Brassica oleracea]	0.683333	0.0333333	-4.35755	1.53663e-10	6.47424e-10
LOC106389000	C2C2-CO-like	PREDICTED: zinc finger protein CONSTANS-LIKE 9-like [Brassica napus]	0.836667	12.6267	3.91568	5.37811e-144	2.0378e-142
LOC106389104	AP2-EREBP	PREDICTED: dehydration-responsive element-binding protein 2B-like [Brassica napus]	0.0333333	0.713333	4.41954	6.57631e-09	2.47578e-08
LOC106389126	bHLH	PREDICTED: transcription factor bHLH96-like [Brassica oleracea var. oleracea] [Brassica oleracea]	0.86	6.46	2.90913	1.49837e-50	2.23999e-49
LOC106389186	AP2-EREBP	PREDICTED: ethylene-responsive transcription factor 4-like [Brassica oleracea var. oleracea] [Brassica oleracea]	25.7067	154.423	2.58668	0	0
LOC106389565	C2C2-CO-like	PREDICTED: zinc finger protein CONSTANS-LIKE 15 [Brassica oleracea var. oleracea] [Brassica oleracea]	0.71	5.26667	2.891	2.23025e-44	2.97235e-43
LOC106389641	C2C2-CO-like	PREDICTED: zinc finger protein CONSTANS-LIKE 15-like [Brassica napus]	5.60333	26.4967	2.24145	9.52879e-158	3.92005e-156
LOC106389799	C3H	PREDICTED: zinc finger CCCH domain-containing protein 49-like [Brassica napus]	4.78667	55.5367	3.53635
LOC106389807	bHLH	PREDICTED: transcription factor BEE 2 isoform X1 [Brassica napus]	75.3433	10.9367	-2.78431	1.3701e-237	8.74091e-236
LOC106389905	ARR-B	PREDICTED: transcription activator GLK2-like isoform X2 [Brassica oleracea var. oleracea] [Brassica oleracea]	4.99333	0.353333	-3.8209	1.68916e-48	2.4384e-47
LOC106389910	ARR-B	PREDICTED: transcription repressor MYB4-like [Brassica napus]	6.15333	1.01667	-2.59752	5.34463e-43	6.93868e-42
LOC106390061	BES1	PREDICTED: BES1/BZR1 homolog protein 4 [Brassica oleracea var. oleracea] [Brassica oleracea]	0.133333	1.1	3.04439	2.34886e-09	9.13795e-09
LOC106390103	C2C2-CO-like	PREDICTED: nucleolin-like [Brassica napus]	1.08667	13.9433	3.68159	1.2694e-100	3.40884e-99
LOC106390147	Tify	PREDICTED: protein TIFY 6B-like [Brassica napus]	1.24333	22.0567	4.14893	1.27657e-268	9.43794e-267
LOC106390279	bZIP	BnaC04g01070D [Brassica napus]	5.32667	23.0433	2.11304	1.42117e-117	4.39896e-116
LOC106390324	ARR-B	PREDICTED: transcription factor MYB44 [Brassica oleracea var. oleracea] [Brassica oleracea]	10.4867	98.8767	3.23707	0	0
LOC106390362	GRAS	PREDICTED: scarecrow-like protein 4 [Brassica napus]	3.83	0.92	-2.05764	1.75951e-28	1.61236e-27
LOC106390414	OFP	PREDICTED: transcription repressor OFP16-like [Brassica napus]	12.38	0.296667	-5.38302	2.25641e-120	7.15339e-119
LOC106390582	WRKY	PREDICTED: probable WRKY transcription factor 41 [Brassica oleracea var. oleracea] [Brassica oleracea]	2.29667	11.4533	2.31815	7.20936e-71	1.41547e-69
LOC106390776	mTERF	BnaA01g22960D [Brassica napus]	1.83	0.23	-2.99214	3.53964e-20	2.44365e-19
LOC106390852	ARR-B	PREDICTED: protein REVEILLE 6-like isoform X1 [Brassica napus]	5.63333	27.34	2.27895	4.79238e-144	1.81765e-142
LOC106390878	ARR-B	transcription factor MYB44-like [Brassica napus]	3.69	40.2167	3.4461	1.77962e-263	1.28138e-261
LOC106391041	C2C2-Dof	PREDICTED: dof zinc finger protein DOF5.8 [Brassica oleracea var. oleracea] [Brassica oleracea]	0.86	0.126667	-2.7633	2.65159e-05	7.22404e-05
LOC106391253	C2C2-GATA	PREDICTED: GATA transcription factor 8 isoform X1 [Brassica napus]	8.64667	37.95	2.13388	1.82752e-166	7.92769e-165
LOC106391380	ARR-B	PREDICTED: protein REVEILLE 2 [Brassica oleracea var. oleracea] [Brassica oleracea]	2.75	31.19	3.50358	7.34959e-214	4.10276e-212
LOC106391423	GRAS	PREDICTED: scarecrow-like protein 8 [Brassica napus]	0.476667	2.03667	2.09516	2.99659e-09	1.15601e-08
LOC106391543	AP2-EREBP	ethylene-responsive transcription factor ERF038-like [Brassica napus]	0.136667	1.49667	3.45302	3.29068e-06	9.84453e-06
LOC106391640	bHLH	PREDICTED: transcription factor bHLH106-like [Brassica napus]	0.001	0.263333	8.04075	0.000453544	0.00106873
LOC106391725	VOZ	PREDICTED: transcription factor VOZ2-like [Brassica napus]	0.001	0.163333	7.35168	0.000139781	0.000350971
LOC106391731	bHLH	PREDICTED: transcription factor bHLH130-like [Brassica napus]	0.02	2.10333	6.71653	3.64769e-32	3.69015e-31
LOC106391735	SBP	PREDICTED: squamosa promoter-binding-like protein 9 [Brassica napus]	0.0566667	0.453333	3	5.17977e-05	0.000136745
LOC106391892	LOB	PREDICTED: LOB domain-containing protein 40 [Brassica napus]	0.566667	0.07	-3.01707	0.000190758	0.000471699
LOC106391972	ARR-B	PREDICTED: two-component response regulator-like APRR9 isoform X2 [Brassica napus]	2.56333	17.7467	2.79146	2.82365e-174	1.27873e-172
LOC106392188	bHLH	PREDICTED: transcription factor EGL1 [Brassica napus]	0.503333	0.113333	-2.15094	0.000157852	0.000394093
LOC106392313	TUB	PREDICTED: tubby-like F-box protein 3 isoform X1 [Brassica oleracea var. oleracea] [Brassica oleracea]	0.001	0.96	9.90689	2.0879e-17	1.28543e-16
LOC106392333	WRKY	PREDICTED: probable WRKY transcription factor 23 [Brassica napus]	3.17667	22.1367	2.80085	9.36249e-176	4.26999e-174
LOC106392891	zf-HD	PREDICTED: zinc-finger homeodomain protein 9-like [Brassica napus]	2.34333	9.73667	2.05487	5.23341e-74	1.06937e-72
LOC106393197	C2C2-CO-like	PREDICTED: zinc finger protein CONSTANS-LIKE 6-like [Brassica napus]	97.65	6.58	-3.89146	0	0
LOC106393512	ARR-B	PREDICTED: transcription factor MYB44 [Brassica napus]	2.24333	38.7067	4.10887	9.11107e-107	2.56621e-105
LOC106393815	mTERF	PREDICTED: transcription termination factor MTEF18, mitochondrial-like [Brassica rapa]	0.686667	0.103333	-2.7323	4.2054e-09	1.60574e-08
LOC106393829	AP2-EREBP	PREDICTED: ethylene-responsive transcription factor ERF109-like [Brassica napus]	0.803333	31.2567	5.28202	9.44649e-284	7.46244e-282
LOC106393921	GRAS	PREDICTED: LOW QUALITY PROTEIN: scarecrow-like protein 31, partial [Brassica napus]	0.986667	0.0733333	-3.75002	1.93249e-10	8.09883e-10
LOC106394151	C2C2-CO-like	PREDICTED: zinc finger protein CONSTANS-LIKE 6-like [Brassica napus]	119.26	8.92667	-3.73984	0	0
LOC106394375	C2C2-CO-like	PREDICTED: zinc finger protein CONSTANS-LIKE 13-like [Brassica napus]	7.97667	88.98	3.47962	0	0
LOC106394432	bHLH	PREDICTED: transcription factor PRE5 [Brassica rapa]	2.57333	0.146667	-4.13303	1.27827e-14	6.84678e-14
LOC106394568	MADS	PREDICTED: agamous-like MADS-box protein AGL3 isoform X2 [Brassica napus]	1.05333	0.153333	-2.78022	2.97199e-10	1.22978e-09
LOC106394570	bHLH	PREDICTED: transcription factor NAI1 [Brassica oleracea var. oleracea] [Brassica oleracea]	0.42	4.49333	3.41932	8.66919e-35	9.38058e-34
LOC106394683	MADS	PREDICTED: MADS-box protein AGL24 isoform X1 [Brassica oleracea var. oleracea] [Brassica oleracea]	0.37	3.17333	3.1004	3.37716e-17	2.05835e-16
LOC106394741	ABI3VP1	PREDICTED: B3 domain-containing protein At2g36080 [Brassica napus]	0.283333	1.52333	2.42666	6.37395e-06	1.85381e-05
LOC106394754	OFP	PREDICTED: transcription repressor OFP15-like [Brassica napus]	0.346667	0.02	-4.11548	0.000106192	0.000270359
LOC106394840	ARR-B	PREDICTED: transcription factor RAX2-like [Brassica rapa]	0.293333	0.0166667	-4.1375	0.000376107	0.000895845
LOC106394847	WRKY	PREDICTED: probable WRKY transcription factor 54 [Brassica napus]	0.803333	0.09	-3.158	8.30222e-10	3.33379e-09
LOC106394903	ABI3VP1	PREDICTED: B3 domain-containing protein REM9-like [Brassica rapa]	0.0466667	1.53	5.035	7.76689e-13	3.76781e-12
LOC106395092	MADS	PREDICTED: agamous-like MADS-box protein AGL5 isoform X1 [Brassica rapa]	0.426667	0.04	-3.41504	0.000483682	0.00113593
LOC106395791	bZIP	PREDICTED: ABSCISIC ACID-INSENSITIVE 5-like protein 8 [Brassica napus]	0.001	0.296667	8.2127	4.36742e-06	1.29043e-05
LOC106396002	HSF	PREDICTED: heat stress transcription factor A-7a-like [Brassica napus]	0.24	11.8033	5.62002	4.37033e-157	1.78744e-155
LOC106396143	ARR-B	PREDICTED: transcription factor MYB108-like [Brassica napus]	0.0966667	1.25	3.69277	8.81748e-11	3.77559e-10
LOC106396314	ARR-B	PREDICTED: transcription factor DIVARICATA-like [Brassica napus]	7.39667	1.16667	-2.66448	5.25668e-50	7.78765e-49
LOC106396429	mTERF	BnaC04g10590D [Brassica napus]	50.58	2.10333	-4.58782	0	0
LOC106396474	NAC	protein ATAF2-like [Brassica napus]	24.71	252.437	3.35275	0	0
LOC106396551	ARF	PREDICTED: auxin response factor 10 [Brassica oleracea var. oleracea] [Brassica oleracea]	4.05	0.463333	-3.1278	6.77991e-55	1.07602e-53
LOC106396784	AP2-EREBP	PREDICTED: ethylene-responsive transcription factor ERF021-like [Brassica napus]	0.0766667	9.15667	6.90008	6.74238e-111	1.9561e-109
LOC106396799	ARF	PREDICTED: auxin response factor 18-like [Brassica oleracea var. oleracea] [Brassica oleracea]	2.37333	15.14	2.67338	2.2528e-135	8.01699e-134
LOC106396861	C3H	PREDICTED: zinc finger CCCH domain-containing protein 26-like [Brassica napus]	2.28333	36.26	3.98917	0	0
LOC106396963	OFP	PREDICTED: transcription repressor OFP15-like [Brassica oleracea var. oleracea] [Brassica oleracea]	1.05667	0.106667	-3.30834	3.92301e-08	1.38897e-07
LOC106396986	NAC	NAC domain-containing protein 2-like [Brassica napus]	1.67333	58.77	5.13428	0	0
LOC106397060	AP2-EREBP	PREDICTED: ethylene-responsive transcription factor 4 [Brassica oleracea var. oleracea] [Brassica oleracea]	7.06667	129.05	4.19076	0	0
LOC106397144	ARR-B	PREDICTED: protein PHR1-LIKE 1-like isoform X1 [Brassica napus]	17.5367	3.38333	-2.37386	5.49244e-136	1.96636e-134
LOC106397159	zf-HD	PREDICTED: zinc-finger homeodomain protein 5-like isoform X1 [Brassica rapa]	5.58	1.23333	-2.1777	1.01172e-34	1.0926e-33
LOC106397199	AP2-EREBP	PREDICTED: ethylene-responsive transcription factor ERF104 [Brassica oleracea var. oleracea] [Brassica oleracea]	68.8333	14.6167	-2.23549	4.88712e-158	2.01373e-156
LOC106397247	Tify	PREDICTED: protein TIFY 10A-like [Brassica rapa]	1.52667	63.42	5.37648	0	0
LOC106397286	PLATZ	BnaC09g19570D [Brassica napus]	1.83667	18.6767	3.34608	3.35242e-127	1.12026e-125
LOC106397396	NAC	PREDICTED: NAC transcription factor 29-like isoform X1 [Brassica napus]	14.3267	1.70667	-3.06945	4.38651e-86	1.01955e-84
LOC106397412	NAC	NAC domain-containing protein 55-like [Brassica napus]	0.36	16.4467	5.51365	4.57753e-129	1.55385e-127
LOC106397539	HSF	PREDICTED: heat stress transcription factor A-2 [Brassica napus]	1.86	99.41	5.74002	0	0
LOC106397554	bHLH	PREDICTED: transcription factor UNE10-like [Brassica napus]	6.09	1.42667	-2.09379	7.61765e-28	6.85216e-27
LOC106397812	mTERF	PREDICTED: transcription termination factor MTEF18, mitochondrial-like [Brassica rapa]	0.463333	0.113333	-2.03148	6.57933e-05	0.000171809
LOC106398162	AP2-EREBP	PREDICTED: ethylene-responsive transcription factor 9-like [Brassica oleracea var. oleracea] [Brassica oleracea]	1.53	0.34	-2.16993	1.07919e-05	3.06499e-05
LOC106398279	bZIP	PREDICTED: bZIP transcription factor 60-like [Brassica napus]	9.23667	91.6833	3.31122	0	0
LOC106398840	ARR-B	PREDICTED: transcription factor RAX1-like [Brassica napus]	0.956667	0.186667	-2.35755	4.22488e-05	0.000112524
LOC106398871	EIL	PREDICTED: protein ETHYLENE INSENSITIVE 3-like [Brassica napus]	1.89	0.001	-10.8842	1.11204e-08	4.11155e-08
LOC106399319	WRKY	PREDICTED: probable WRKY transcription factor 41 [Brassica napus]	1.70667	7.83333	2.19845	5.37868e-43	6.98053e-42
LOC106399526	AP2-EREBP	PREDICTED: dehydration-responsive element-binding protein 1F-like [Brassica rapa]	0.0166667	7.02333	8.71905	5.98354e-60	1.0232e-58
LOC106399744	ARR-B	PREDICTED: transcription factor MYB24 [Brassica oleracea var. oleracea] [Brassica oleracea]	1.44	0.0333333	-5.43296	4.72353e-17	2.85776e-16
LOC106399887	bHLH	PREDICTED: transcription factor HBI1-like isoform X1 [Brassica napus]	47.2667	3.91333	-3.59435	0	0
LOC106399922	AP2-EREBP	PREDICTED: ethylene-responsive transcription factor ERF019-like [Brassica napus]	0.256667	1.40333	2.45089	3.11485e-05	8.42582e-05
LOC106399963	ARR-B	PREDICTED: transcription factor MYB21 [Brassica napus]	0.001	0.49	8.93664	7.99748e-07	2.53821e-06
LOC106400011	HSF	PREDICTED: heat stress transcription factor A-6b-like [Brassica oleracea var. oleracea] [Brassica oleracea]	0.001	0.333333	8.38082	5.58519e-05	0.000146996
LOC106400110	MADS	PREDICTED: agamous-like MADS-box protein AGL80 [Brassica napus]	0.0566667	1.82333	5.00793	3.83645e-20	2.64336e-19
LOC106400746	AP2-EREBP	PREDICTED: ethylene-responsive transcription factor ERF107-like [Brassica napus]	117.433	11.07	-3.40711	0	0
LOC106400997	C2C2-CO-like	PREDICTED: zinc finger protein CONSTANS-LIKE 16-like [Brassica napus]	108.367	1.20333	-6.49274	0	0
LOC106401271	SBP	PREDICTED: squamosa promoter-binding-like protein 10 isoform X1 [Brassica napus]	0.926667	0.13	-2.83354	8.42149e-08	2.89893e-07
LOC106401394	C2C2-CO-like	PREDICTED: zinc finger protein CONSTANS-LIKE 6-like [Brassica napus]	0.643333	7.81	3.60168	4.23071e-47	5.94833e-46
LOC106401524	C2C2-GATA	PREDICTED: GATA transcription factor 11-like [Brassica napus]	0.96	4.91	2.35462	1.79265e-25	1.4955e-24
LOC106401560	WRKY	PREDICTED: WRKY transcription factor 6-like [Brassica napus]	2.42	13.3567	2.46448	8.23937e-105	2.28898e-103
LOC106401591	AP2-EREBP	PREDICTED: ethylene-responsive transcription factor ERF017 [Brassica napus]	0.246667	4.29333	4.12146	6.38028e-31	6.24204e-30
LOC106401656	AP2-EREBP	PREDICTED: ethylene-responsive transcription factor ERF019-like isoform X1 [Brassica napus]	6.07667	56.2033	3.2093	1.41098e-227	8.46358e-226
LOC106401764	LOB	PREDICTED: LOB domain-containing protein 25-like [Brassica rapa]	1.44333	0.26	-2.47282	2.06054e-07	6.87521e-07
LOC106401810	bZIP	Basic-leucine zipper (bZIP) transcription factor family protein [Arabidopsis thaliana]	1.77	21.6333	3.61143	1.50529e-268	1.11077e-266
LOC106401923	HRT	BnaC01g18220D [Brassica napus]	0.343333	0.0366667	-3.22707	0.000313844	0.000754779
LOC106401944	C2C2-GATA	PREDICTED: GATA transcription factor 26-like [Brassica napus]	0.386667	0.06	-2.68806	0.000728497	0.00167489
LOC106402000	bZIP	PREDICTED: probable transcription factor PosF21 [Brassica napus]	6.47333	51.99	3.00565	0	0
LOC106402024	ABI3VP1	PREDICTED: AP2/ERF and B3 domain-containing transcription repressor TEM1-like [Brassica napus]	66.8	7.87	-3.08541	3.06311e-284	2.42721e-282
LOC106402310	C3H	PREDICTED: zinc finger CCCH domain-containing protein 3 [Brassica napus]	1	7.36667	2.88101	2.41205e-69	4.67167e-68
LOC106402315	C2C2-GATA	BnaAnng24640D [Brassica napus]	43.1	7.92	-2.44412	3.06153e-221	1.78514e-219
LOC106402425	AP2-EREBP	PREDICTED: ethylene-responsive transcription factor 4-like [Brassica napus]	15.1267	110.99	2.87526
LOC106402673	bHLH	PREDICTED: transcription factor bHLH30 [Brassica napus]	10.15	1.95667	-2.37501	8.98467e-44	1.18678e-42
LOC106402740	C3H	PREDICTED: zinc finger CCCH domain-containing protein 46-like [Brassica napus]	28.29	5.74667	-2.29949	5.46765e-203	2.88739e-201
LOC106402800	ARR-B	PREDICTED: protein REVEILLE 6 isoform X1 [Brassica rapa]	3.16667	32.5533	3.36177	3.69833e-226	2.21153e-224
LOC106402817	WRKY	PREDICTED: probable WRKY transcription factor 40 isoform X1 [Brassica oleracea var. oleracea] [Brassica oleracea]	0.17	7.15333	5.39501	1.31194e-79	2.84478e-78
LOC106402856	ARR-B	PREDICTED: transcription factor MYB44-like isoform X1 [Brassica napus]	0.001	2.97667	11.5395	8.3979e-38	9.71714e-37
LOC106402878	NAC	NAC domain-containing protein 55-like [Brassica napus]	0.203333	13.0667	6.0059	5.77914e-111	1.67728e-109
LOC106403127	NAC	PREDICTED: NAC transcription factor 25-like [Brassica oleracea var. oleracea] [Brassica oleracea]	1.10333	0.001	-10.1077	4.93594e-06	1.45125e-05
LOC106403182	ARR-B	PREDICTED: transcription factor MYB12-like [Brassica napus]	0.126667	1.58667	3.64689	4.95131e-16	2.84814e-15
LOC106404091	NAC	PREDICTED: NAC transcription factor 56-like [Brassica napus]	0.0666667	1.06	3.99095	1.12247e-08	4.14911e-08
LOC106404304	ARR-B	PREDICTED: two-component response regulator-like APRR5 [Brassica napus]	0.0666667	9.98	7.22593	5.13948e-202	2.70116e-200
LOC106404606	AP2-EREBP	PREDICTED: ethylene-responsive transcription factor ERF105-like [Brassica napus]	10.49	0.743333	-3.81886	2.15828e-52	3.31373e-51
LOC106404628	ARR-B	PREDICTED: myb-related protein Zm38-like [Brassica napus]	0.603333	0.146667	-2.04041	0.000763394	0.00175007
LOC106404646	AP2-EREBP	PREDICTED: ethylene-responsive transcription factor ERF018-like [Brassica napus]	10.3533	44.4533	2.1022	7.85104e-129	2.6592e-127
LOC106404735	AP2-EREBP	PREDICTED: ethylene-responsive transcription factor ABR1-like [Brassica napus]	1.23333	19.6933	3.99707	2.81463e-163	1.19678e-161
LOC106404768	WRKY	PREDICTED: probable WRKY transcription factor 57 [Brassica oleracea var. oleracea] [Brassica oleracea]	0.0766667	0.936667	3.61086	1.49834e-09	5.90674e-09
LOC106404938	OFP	PREDICTED: transcription repressor OFP5-like [Brassica oleracea var. oleracea] [Brassica oleracea]	1.22333	0.153333	-2.99607	1.60859e-09	6.32973e-09
LOC106405141	NAC	NAC domain-containing protein 102-like [Brassica napus]	3.59	91.06	4.66476	0	0
LOC106405367	TAZ	PREDICTED: BTB/POZ and TAZ domain-containing protein 1-like [Brassica napus]	0.05	2.42667	5.6009	1.11289e-23	8.73257e-23
LOC106405682	Tify	PREDICTED: protein TIFY 11B [Brassica oleracea var. oleracea] [Brassica oleracea]	10.5933	132.707	3.64701	0	0
LOC106405881	WRKY	PREDICTED: probable WRKY transcription factor 33 [Brassica oleracea var. oleracea] [Brassica oleracea]	1.16	16.7467	3.85168	6.65162e-202	3.49352e-200
LOC106406046	GeBP	PREDICTED: mediator-associated protein 1-like isoform X3 [Brassica napus]	0.67	0.0533333	-3.65105	6.16128e-07	1.97606e-06
LOC106406670	bZIP	PREDICTED: bZIP transcription factor 60-like [Brassica napus]	3.65667	31.9733	3.12827	7.26776e-132	2.51568e-130
LOC106406680	AP2-EREBP	PREDICTED: ethylene-responsive transcription factor ERF021 [Brassica oleracea var. oleracea] [Brassica oleracea]	0.29	10.0833	5.11978	5.54771e-80	1.20701e-78
LOC106406812	NAC	PREDICTED: NAC domain-containing protein 19 [Brassica oleracea var. oleracea] [Brassica oleracea]	6.95667	147.233	4.40356	0	0
LOC106406864	GRAS	PREDICTED: scarecrow-like protein 3 [Brassica napus]	6.26333	1.48667	-2.07485	7.02335e-32	7.04058e-31
LOC106406919	PLATZ	BnaC09g19570D [Brassica napus]	6.10333	37.1867	2.60712	9.56423e-162	4.02244e-160
LOC106407005	bHLH	PREDICTED: transcription factor BEE 2-like isoform X1 [Brassica napus]	2.53	0.343333	-2.88146	1.38137e-11	6.22111e-11
LOC106407098	bHLH	PREDICTED: transcription factor bHLH71-like [Brassica napus]	5.44333	0.566667	-3.26392	2.5753e-34	2.75308e-33
LOC106407110	ARR-B	PREDICTED: protein ALWAYS EARLY 1-like isoform X1 [Brassica napus]	0.673333	3.42	2.3446	9.16008e-48	1.30548e-46
LOC106407180	AP2-EREBP	PREDICTED: ethylene-responsive transcription factor ERF120-like [Brassica napus]	0.001	1.07667	10.0724	1.72746e-08	6.29804e-08
LOC106407182	AP2-EREBP	PREDICTED: ethylene-responsive transcription factor ERF120-like [Brassica napus]	0.0333333	0.99	4.89239	8.05247e-06	2.31894e-05
LOC106407432	WRKY	PREDICTED: probable WRKY transcription factor 28 [Brassica napus]	1.58667	20.4733	3.68968	2.87118e-211	1.57434e-209
LOC106407539	NAC	NAC domain-containing protein 59-like [Brassica napus]	0.876667	0.0633333	-3.79099	1.78311e-07	5.97794e-07
LOC106407586	ABI3VP1	PREDICTED: AP2/ERF and B3 domain-containing transcription factor ARF14-like isoform X1 [Brassica napus]	1.86	22.9933	3.62784	6.13693e-213	3.40368e-211
LOC106407720	bHLH	PREDICTED: transcription factor bHLH92 isoform X1 [Brassica napus]	0.001	2.32	11.1799	2.80083e-26	2.39979e-25
LOC106408016	bHLH	PREDICTED: transcription factor bHLH28-like [Brassica napus]	6.90667	1.08667	-2.66808	3.13986e-28	2.85727e-27
LOC106408025	bHLH	PREDICTED: transcription factor bHLH28-like [Brassica napus]	6.90667	1.08667	-2.66808	3.13571e-28	2.85383e-27
LOC106408608	bHLH	PREDICTED: transcription factor BEE 2-like [Brassica napus]	0.72	0.0866667	-3.05445	0.000632554	0.00146437
LOC106408832	AP2-EREBP	PREDICTED: ethylene-responsive transcription factor CRF3-like [Brassica napus]	0.736667	3.35333	2.18651	1.49944e-11	6.73871e-11
LOC106408991	ARR-B	PREDICTED: transcription activator GLK2-like [Brassica napus]	16.19	2.49	-2.70089	6.82732e-74	1.39285e-72
LOC106409067	AP2-EREBP	dehydration-responsive element-binding protein 1C-like [Brassica napus]	1.00333	21.6367	4.43061	6.6924e-116	2.03642e-114
LOC106409188	ARR-B	BnaC07g46380D [Brassica napus]	0.0833333	1.16667	3.80735	7.66421e-09	2.87177e-08
LOC106409224	AP2-EREBP	PREDICTED: ethylene-responsive transcription factor ERF054-like [Brassica napus]	0.156667	0.75	2.25919	0.000327567	0.000785653
LOC106409228	AP2-EREBP	PREDICTED: ethylene-responsive transcription factor ERF003 [Brassica oleracea var. oleracea] [Brassica oleracea]	2.46333	0.206667	-3.57523	1.86637e-16	1.09887e-15
LOC106409235	Trihelix	PREDICTED: trihelix transcription factor GT-3b-like [Brassica oleracea var. oleracea] [Brassica oleracea]	0.103333	2.69	4.70223	2.93343e-32	2.97498e-31
LOC106409250	ARR-B	PREDICTED: transcription factor MYB44-like [Brassica napus]	0.16	3.34	4.3837	3.5978e-27	3.16875e-26
LOC106409264	AP2-EREBP	PREDICTED: dehydration-responsive element-binding protein 2E [Brassica oleracea var. oleracea] [Brassica oleracea]	0.001	0.38	8.56986	0.000944529	0.00214011
LOC106409266	bZIP	PREDICTED: basic leucine zipper 43-like [Brassica napus]	0.823333	5.99	2.86301	1.00884e-25	8.4756e-25
LOC106409361	bZIP	PREDICTED: basic leucine zipper 63-like [Brassica napus]	0.09	0.686667	2.93161	3.16129e-05	8.54666e-05
LOC106409547	bZIP	PREDICTED: basic leucine zipper 43-like [Brassica oleracea var. oleracea] [Brassica oleracea]	0.206667	1.04	2.33121	3.36146e-05	9.06468e-05
LOC106409592	AP2-EREBP	PREDICTED: ethylene-responsive transcription factor ERF019-like [Brassica oleracea var. oleracea] [Brassica oleracea]	1.09333	4.43333	2.01966	4.90612e-12	2.2708e-11
LOC106409732	AP2-EREBP	PREDICTED: ethylene-responsive transcription factor ERF120-like [Brassica napus]	0.0333333	0.99	4.89239	8.05523e-06	2.31965e-05
LOC106409783	ARR-B	PREDICTED: myb-related protein 305 [Brassica oleracea var. oleracea] [Brassica oleracea]	0.39	0.0366667	-3.41093	0.000552212	0.00128725
LOC106410445	bHLH	PREDICTED: transcription factor MYC3-like [Brassica napus]	30.6067	5.87333	-2.38159	1.42071e-210	7.77357e-209
LOC106410842	ARR-B	PREDICTED: protein ALWAYS EARLY 2-like isoform X1 [Brassica napus]	0.52	2.19333	2.07654	4.03201e-13	1.98818e-12
LOC106410863	ARR-B	PREDICTED: histidine kinase 4-like isoform X2 [Brassica napus]	0.683333	3.40333	2.31629	7.73852e-52	1.17737e-50
LOC106410903	WRKY	PREDICTED: probable WRKY transcription factor 33 [Brassica napus]	0.103333	24.8567	7.91018	0	0
LOC106410920	C2C2-CO-like	PREDICTED: zinc finger protein CONSTANS-LIKE 6-like [Brassica napus]	0.001	1.85	10.8533	1.405e-08	5.1545e-08
LOC106410925	WRKY	probable WRKY transcription factor 33 [Brassica napus]	13.7333	165.863	3.59424	0	0
LOC106411084	NAC	PREDICTED: NAC domain-containing protein 72 [Brassica napus]	4.23667	118.543	4.80634	0	0
LOC106411089	bZIP	PREDICTED: transcription factor HY5-like [Brassica napus]	2.73	15.9133	2.54326	2.81019e-49	4.10731e-48
LOC106411119	ARR-B	PREDICTED: transcription activator GLK2-like [Brassica napus]	69.7233	16.5433	-2.07539	2.641e-215	1.48501e-213
LOC106411156	ARR-B	PREDICTED: histidine kinase 4-like isoform X2 [Brassica napus]	0.23	1.17667	2.355	1.33892e-14	7.16322e-14
LOC106411208	ARR-B	PREDICTED: protein ODORANT1-like [Brassica napus]	0.0566667	0.576667	3.34717	5.02546e-06	1.47696e-05
LOC106411272	RWP-RK	PREDICTED: protein NLP4-like [Brassica napus]	3.78	0.433333	-3.12484	1.64082e-53	2.55839e-52
LOC106411439	ABI3VP1	PREDICTED: B3 domain-containing transcription repressor VAL2-like isoform X1 [Brassica napus]	0.001	0.246667	7.94642	6.63515e-05	0.000173126
LOC106411442	NAC	PREDICTED: NAC domain-containing protein 83-like [Brassica napus]	66.81	10.27	-2.70163	7.43987e-212	4.094e-210
LOC106411452	NAC	PREDICTED: NAC domain-containing protein 83-like [Brassica napus]	66.81	10.27	-2.70163	7.51334e-212	4.13148e-210
LOC106411548	PLATZ	BnaA01g08770D [Brassica napus]	19.5833	3.54333	-2.46645	6.58131e-93	1.63546e-91
LOC106411592	ARR-B	PREDICTED: transcription factor MYB35-like [Brassica napus]	0.693333	0.001	-9.43741	2.19364e-05	6.02634e-05
LOC106411656	ARR-B	PREDICTED: myb-related protein Zm38-like [Brassica napus]	0.0833333	1.45	4.12102	5.33143e-13	2.61193e-12
LOC106411701	ARR-B	PREDICTED: two-component response regulator-like APRR9 [Brassica napus]	4.61667	29.01	2.65163	1.03282e-182	4.87743e-181
LOC106411713	LIM	PREDICTED: LIM domain-containing protein WLIM2b-like [Brassica napus]	3.00333	0.001	-11.5523	1.66976e-08	6.09428e-08
LOC106411922	AP2-EREBP	PREDICTED: ethylene-responsive transcription factor ERF054-like [Brassica oleracea var. oleracea] [Brassica oleracea]	1.87667	15.5267	3.0485	1.00267e-86	2.34247e-85
LOC106412097	ARR-B	PREDICTED: two-component response regulator ARR9-like isoform X1 [Brassica napus]	20.0067	3.14667	-2.66858	1.22065e-119	3.84452e-118
LOC106412238	C2C2-GATA	PREDICTED: GATA transcription factor 4-like [Brassica napus]	16.04	1.14	-3.81457	2.36227e-113	7.00333e-112
LOC106412305	Trihelix	PREDICTED: glutathione S-transferase T3-like [Brassica napus]	8.20333	1.06333	-2.94762	1.12042e-94	2.84092e-93
LOC106412560	ARR-B	PREDICTED: histidine kinase 5-like [Brassica napus]	0.001	0.11	6.78136	4.76155e-05	0.000126183
LOC106412717	AP2-EREBP	PREDICTED: ethylene-responsive transcription factor ABR1-like [Brassica napus]	0.001	0.416667	8.70275	0.00011904	0.000301331
LOC106413684	DBP	PREDICTED: probable protein phosphatase 2C 22 isoform X1 [Brassica napus]	5.05333	27.9833	2.46926	2.58252e-192	1.29309e-190
LOC106413708	C2C2-Dof	PREDICTED: dof zinc finger protein DOF1.5-like [Brassica oleracea var. oleracea] [Brassica oleracea]	2.44667	0.276667	-3.1446	5.12967e-10	2.0896e-09
LOC106413822	AP2-EREBP	PREDICTED: ethylene-responsive transcription factor ERF053 [Brassica oleracea var. oleracea] [Brassica oleracea]	0.483333	2.03667	2.07512	1.10128e-11	4.98703e-11
LOC106413853	ARR-B	PREDICTED: transcription factor RAX3-like [Brassica oleracea var. oleracea] [Brassica oleracea]	0.936667	0.08	-3.54946	1.04636e-08	3.87671e-08
LOC106413930	AP2-EREBP	PREDICTED: dehydration-responsive element-binding protein 1F-like [Brassica napus]	0.656667	86.5633	7.04245	0	0
LOC106414368	C2C2-Dof	PREDICTED: dof zinc finger protein DOF2.5-like isoform X1 [Brassica napus]	0.133333	0.803333	2.59096	3.29698e-07	1.08231e-06
LOC106414378	bHLH	PREDICTED: transcription factor bHLH19-like [Brassica napus]	0.00666667	0.286667	5.42626	8.59599e-05	0.000221247
LOC106415016	bHLH	PREDICTED: transcription factor bHLH19-like [Brassica napus]	0.00666667	0.286667	5.42626	8.59353e-05	0.000221191
LOC106415319	C2C2-CO-like	PREDICTED: B-box zinc finger protein 18 isoform X1 [Brassica oleracea var. oleracea] [Brassica oleracea]	10.0733	40.9067	2.02179	5.72502e-110	1.64918e-108
LOC106415392	mTERF	PREDICTED: LOW QUALITY PROTEIN: transcription termination factor MTEF18, mitochondrial [Brassica rapa]	1.05667	0.24	-2.13841	3.3918e-08	1.20759e-07
LOC106415404	C2C2-CO-like	PREDICTED: zinc finger protein CONSTANS-LIKE 16-like [Brassica napus]	87.0133	3.59667	-4.5965	0	0
LOC106415440	C2C2-GATA	PREDICTED: GATA transcription factor 11-like isoform X1 [Brassica napus]	0.766667	5.72667	2.90102	6.85371e-42	8.69762e-41
LOC106415449	ARR-B	PREDICTED: transcription factor LUX-like [Brassica napus]	0.17	14.2867	6.39299	4.94677e-195	2.51105e-193
LOC106415582	CPP	PREDICTED: protein tesmin/TSO1-like CXC 5 [Brassica napus]	1.52667	0.37	-2.04479	8.92637e-14	4.57019e-13
LOC106415631	C2C2-CO-like	PREDICTED: zinc finger protein CONSTANS-LIKE 6-like [Brassica napus]	137.59	6.01	-4.51687	1.59849e-90	3.88725e-89
LOC106415722	bHLH	PREDICTED: transcription factor ABA-INDUCIBLE bHLH-TYPE-like [Brassica napus]	2.65333	28.88	3.44419	0	0
LOC106416359	C2C2-Dof	PREDICTED: dof zinc finger protein DOF1.4 [Brassica oleracea var. oleracea] [Brassica oleracea]	3.25667	0.793333	-2.0374	1.97761e-20	1.37833e-19
LOC106416567	C2C2-Dof	PREDICTED: dof zinc finger protein DOF1.4 [Brassica oleracea var. oleracea] [Brassica oleracea]	1.73333	0.133333	-3.70044	1.34215e-11	6.04941e-11
LOC106416580	AP2-EREBP	ERF2 transcription factor protein [Brassica oleracea var. italica] [Brassica oleracea]	6.77333	1.13667	-2.57506	4.91665e-31	4.82724e-30
LOC106416680	C2C2-CO-like	PREDICTED: zinc finger protein CONSTANS-LIKE 6-like [Brassica oleracea var. oleracea] [Brassica oleracea]	3.07	0.55	-2.48074	3.52668e-15	1.94453e-14
LOC106416729	NAC	PREDICTED: NAC domain-containing protein 72-like [Brassica napus]	0.143333	0.976667	2.76849	1.36376e-07	4.61489e-07
LOC106416760	MADS	PREDICTED: agamous-like MADS-box protein AGL14 isoform X1 [Brassica oleracea var. oleracea] [Brassica oleracea]	0.653333	0.0933333	-2.80735	2.6306e-06	7.94548e-06
LOC106416792	NAC	PREDICTED: NAC domain-containing protein 55-like [Brassica oleracea var. oleracea] [Brassica oleracea]	0.0433333	0.91	4.39232	3.90999e-09	1.49657e-08
LOC106416802	C2C2-CO-like	PREDICTED: zinc finger protein CONSTANS-LIKE 6-like, partial [Brassica napus]	0.001	0.686667	9.42347	4.31498e-07	1.40201e-06
LOC106417067	NAC	PREDICTED: NAC domain-containing protein 69-like isoform X1 [Brassica napus]	2.85	40.3933	3.82508	1.48649e-248	1.00741e-246
LOC106417496	WRKY	PREDICTED: WRKY transcription factor 6-like [Brassica napus]	1.51333	12.4733	3.04305	6.47238e-122	2.08007e-120
LOC106417933	AP2-EREBP	PREDICTED: dehydration-responsive element-binding protein 1B-like [Brassica oleracea var. oleracea] [Brassica oleracea]	0.0133333	9.68333	9.50432	1.2966e-134	4.58673e-133
LOC106418302	NAC	PREDICTED: NAC domain-containing protein 62-like [Brassica napus]	6.96667	77.56	3.47677	0	0
LOC106418472	ARR-B	PREDICTED: transcription factor PCL1-like [Brassica napus]	3.06333	0.66	-2.21456	3.23432e-21	2.32145e-20
LOC106418683	GRAS	PREDICTED: scarecrow-like protein 3 [Brassica napus]	5.24	1.19333	-2.13457	6.60884e-39	7.85043e-38
LOC106418741	PLATZ	BnaA08g06760D [Brassica napus]	6.09667	1.26667	-2.26698	7.98406e-23	6.08504e-22
LOC106418755	bHLH	PREDICTED: transcription factor bHLH80-like [Brassica napus]	3.32667	0.706667	-2.23498	3.86409e-15	2.12572e-14
LOC106418780	bHLH	PREDICTED: transcription factor SPEECHLESS [Brassica oleracea var. oleracea] [Brassica oleracea]	0.0933333	1.18333	3.66432	9.1788e-08	3.14952e-07
LOC106419013	AP2-EREBP	PREDICTED: dehydration-responsive element-binding protein 2A-like [Brassica napus]	0.356667	28.8967	6.34018	0	0
LOC106419183	OFP	PREDICTED: transcription repressor OFP13-like isoform X1 [Brassica napus]	0.84	0.1	-3.07039	4.89181e-06	1.43855e-05
LOC106419276	NAC	PREDICTED: protein ATAF2 [Brassica napus]	0.27	31.5567	6.86884	0	0
LOC106419387	NAC	PREDICTED: NAC domain-containing protein 82 [Brassica napus]	11.4267	74.0167	2.69545	0	0
LOC106419466	AP2-EREBP	PREDICTED: ethylene-responsive transcription factor CRF3-like [Brassica napus]	0.573333	3.44	2.58496	1.59841e-22	1.20633e-21
LOC106419467	bZIP	PREDICTED: transcription factor TGA4 [Brassica rapa]	0.38	0.09	-2.078	0.000489963	0.00114964
LOC106419474	AP2-EREBP	PREDICTED: ethylene-responsive transcription factor ERF106-like [Brassica napus]	27.3233	4.12667	-2.72708	6.47704e-144	2.45058e-142
LOC106419523	ARR-B	PREDICTED: transcription factor DIVARICATA-like [Brassica oleracea var. oleracea] [Brassica oleracea]	3.81	0.323333	-3.5587	2.37996e-31	2.35644e-30
LOC106419533	ARR-B	PREDICTED: transcription factor MYB59 isoform X2 [Brassica napus]	26.8467	1.65333	-4.02129	1.54183e-229	9.38696e-228
LOC106419535	ARR-B	PREDICTED: transcription factor MYB59 isoform X2 [Brassica napus]	3.10333	0.526667	-2.55886	0.00013748	0.000345518
LOC106419662	NAC	PREDICTED: NAC domain-containing protein 90-like isoform X1 [Brassica napus]	1.55667	6.44667	2.05009	1.49098e-22	1.1269e-21
LOC106419682	MADS	PREDICTED: floral homeotic protein AGAMOUS-like isoform X1 [Brassica oleracea var. oleracea] [Brassica oleracea]	1.77	0.001	-10.7895	1.47893e-23	1.15543e-22
LOC106419828	bHLH	PREDICTED: transcription factor bHLH74 [Brassica napus]	3.57667	0.553333	-2.69239	5.03649e-30	4.8021e-29
LOC106420043	OFP	PREDICTED: transcription repressor OFP12-like [Brassica napus]	0.54	0.001	-9.07682	4.24089e-07	1.37899e-06
LOC106420110	AP2-EREBP	PREDICTED: ethylene-responsive transcription factor ERF094-like [Brassica napus]	1.59333	0.116667	-3.77158	6.38464e-13	3.11349e-12
LOC106420588	bHLH	PREDICTED: transcription factor ABA-INDUCIBLE bHLH-TYPE-like [Brassica napus]	0.01	0.31	4.9542	1.41829e-05	3.97675e-05
LOC106420922	ARR-B	PREDICTED: transcription factor MYB39-like [Brassica rapa]	0.0133333	0.366667	4.78136	0.000154476	0.000386009
LOC106421150	Trihelix	PREDICTED: trihelix transcription factor GTL1 isoform X1 [Brassica rapa]	45.4033	8.62333	-2.39648	2.32055e-169	1.0175e-167
LOC106421318	AP2-EREBP	PREDICTED: ethylene-responsive transcription factor ERF016-like [Brassica rapa]	0.0933333	1.47667	3.98381	2.60462e-11	1.15457e-10
LOC106421320	AP2-EREBP	PREDICTED: ethylene-responsive transcription factor ERF016-like isoform X1 [Brassica napus]	0.163333	1.13	2.79043	5.70828e-07	1.83619e-06
LOC106421474	AP2-EREBP	PREDICTED: ethylene-responsive transcription factor ERF095-like [Brassica napus]	0.001	0.63	9.29921	8.06737e-06	2.3228e-05
LOC106421653	PLATZ	BnaC08g07590D [Brassica napus]	17.02	3.57	-2.25324	2.10901e-68	4.04016e-67
LOC106421836	HSF	PREDICTED: heat stress transcription factor B-2a-like [Brassica napus]	2.48667	14.0633	2.49965	5.89139e-98	1.53719e-96
LOC106421908	LFY	BnaCnng24550D [Brassica napus]	0.001	0.46	8.84549	1.9111e-05	5.28451e-05
LOC106422025	AP2-EREBP	PREDICTED: ethylene-responsive transcription factor 11-like [Brassica rapa]	1.27333	7.32333	2.52389	4.49203e-25	3.68966e-24
LOC106422387	GeBP	PREDICTED: mediator-associated protein 1-like [Brassica napus]	0.673333	0.146667	-2.19878	0.000643988	0.00148924
LOC106422524	Tify	PREDICTED: protein TIFY 6B-like [Brassica napus]	3.97333	37.7433	3.2478	9.84514e-13	4.74797e-12
LOC106422525	NAC	NAC domain-containing protein 19-like [Brassica napus]	1.56667	38.1567	4.60616	1.88788e-234	1.18485e-232
LOC106422775	AP2-EREBP	PREDICTED: dehydration-responsive element-binding protein 2A-like [Brassica napus]	1.99667	51.0367	4.67587	0	0
LOC106422781	TAZ	PREDICTED: BTB/POZ and TAZ domain-containing protein 1 [Brassica napus]	2.37333	16.5767	2.80417	2.82887e-101	7.64716e-100
LOC106422808	ARR-B	PREDICTED: transcription factor GAMYB-like isoform X1 [Brassica oleracea var. oleracea] [Brassica oleracea]	2.22333	0.46	-2.27302	3.66254e-19	2.43201e-18
LOC106423165	C2C2-CO-like	PREDICTED: B-box zinc finger protein 32-like [Brassica napus]	0.263333	3.80333	3.8523	5.32056e-26	4.5122e-25
LOC106423203	BES1	PREDICTED: BES1/BZR1 homolog protein 3 [Brassica oleracea var. oleracea] [Brassica oleracea]	1.03333	5.29667	2.35778	1.20041e-26	1.0403e-25
LOC106423713	PLATZ	BnaAnng40000D, partial [Brassica napus]	1.01	0.223333	-2.17708	3.85247e-05	0.000103071
LOC106424429	bZIP	PREDICTED: basic leucine zipper 43 [Brassica rapa]	0.29	0.001	-8.17991	0.000896471	0.00203887
LOC106424700	bZIP	PREDICTED: basic leucine zipper 43-like [Brassica napus]	0.35	0.001	-8.45121	0.000909888	0.00206823
LOC106424835	bHLH	PREDICTED: transcription factor EGL1-like [Brassica napus]	0.826667	0.05	-4.04731	1.70013e-12	8.08908e-12
LOC106425011	ARR-B	PREDICTED: two-component response regulator ARR2-like [Brassica napus]	2.56333	0.376667	-2.76666	1.2772e-15	7.19574e-15
LOC106425457	GRAS	PREDICTED: scarecrow-like protein 13 [Brassica napus]	4.00333	19.08	2.25279	4.81718e-149	1.8825e-147
LOC106425763	Alfin-like	PREDICTED: PHD finger protein ALFIN-LIKE 5-like [Brassica napus]	6.03333	1.43	-2.07694	1.22519e-17	7.62438e-17
LOC106425801	AP2-EREBP	PREDICTED: ethylene-responsive transcription factor RAP2-11-like [Brassica rapa]	0.001	0.526667	9.04075	7.70199e-08	2.66003e-07
LOC106425875	C2C2-CO-like	PREDICTED: protein CHLOROPLAST IMPORT APPARATUS 2-like [Brassica napus]	0.03	1.75333	5.86899	4.00594e-17	2.43275e-16
LOC106425973	bZIP	PREDICTED: transcription factor TGA3-like [Brassica napus]	2.58667	14.95	2.53098	4.57096e-98	1.19387e-96
LOC106426023	AP2-EREBP	PREDICTED: ethylene-responsive transcription factor 13-like [Brassica napus]	0.253333	1.46667	2.53343	0.000129691	0.0003269
LOC106426185	zf-HD	PREDICTED: zinc-finger homeodomain protein 1-like [Brassica rapa]	1.14667	0.26	-2.14086	6.63027e-07	2.11953e-06
LOC106426436	AP2-EREBP	dehydration-responsive element-binding protein 1B-like [Brassica napus]	0.65	108.84	7.38755	0	0
LOC106426439	AP2-EREBP	PREDICTED: dehydration-responsive element-binding protein 1B-like [Brassica oleracea var. oleracea] [Brassica oleracea]	0.001	0.466667	8.86625	0.000116641	0.000295567
LOC106426442	NAC	PREDICTED: NAC domain-containing protein 12-like [Brassica napus]	0.001	0.25	7.96578	0.000183652	0.000455205
LOC106426595	WRKY	PREDICTED: probable WRKY transcription factor 47 [Brassica oleracea var. oleracea] [Brassica oleracea]	3.02667	0.673333	-2.16834	2.07109e-21	1.49879e-20
LOC106426611	NAC	PREDICTED: NAC domain-containing protein 69-like [Brassica oleracea var. oleracea] [Brassica oleracea]	0.0466667	0.436667	3.22607	0.000362243	0.000864369
LOC106426670	NAC	PREDICTED: NAC domain-containing protein 69-like isoform X1 [Brassica oleracea var. oleracea] [Brassica oleracea]	6.04	85.4167	3.8219	0	0
LOC106426792	GRF	PREDICTED: growth-regulating factor 2-like isoform X1 [Brassica napus]	0.0733333	1.99	4.76216	3.61287e-26	3.08325e-25
LOC106426820	LOB	PREDICTED: LOB domain-containing protein 39-like [Brassica napus]	28.97	2.2	-3.71898	1.76024e-205	9.40487e-204
LOC106426822	bZIP	PREDICTED: light-inducible protein CPRF3-like [Brassica oleracea var. oleracea] [Brassica oleracea]	0.543333	2.23667	2.04144	1.43464e-11	6.45615e-11
LOC106426941	GeBP	PREDICTED: mediator-associated protein 1-like [Brassica napus]	2.24333	0.483333	-2.21455	2.4997e-12	1.1768e-11
LOC106427175	ARR-B	PREDICTED: protein REVEILLE 7 isoform X1 [Brassica oleracea var. oleracea] [Brassica oleracea]	74.7667	10.8767	-2.78116
LOC106427206	PLATZ	BnaA01g08770D [Brassica napus]	4.00667	0.913333	-2.13319	1.94742e-17	1.20076e-16
LOC106427207	HSF	PREDICTED: heat stress transcription factor B-2a-like [Brassica napus]	0.78	14.1267	4.1788	5.55371e-133	1.94415e-131
LOC106427241	MADS	MADS-box protein SOC1 [Noccaea caerulescens]	1.72667	0.353333	-2.28889	4.72487e-07	1.52973e-06
LOC106427323	NAC	PREDICTED: NAC domain-containing protein 89-like [Brassica napus]	0.61	0.1	-2.60881	0.000111203	0.00028241
LOC106427362	zf-HD	PREDICTED: zinc-finger homeodomain protein 2-like [Brassica oleracea var. oleracea] [Brassica oleracea]	19.1933	3.82667	-2.32645	1.17235e-80	2.5768e-79
LOC106427467	ABI3VP1	PREDICTED: AP2/ERF and B3 domain-containing transcription factor At1g51120-like [Brassica napus]	0.0333333	0.403333	3.59694	0.000810009	0.00185149
LOC106427529	C3H	PREDICTED: zinc finger CCCH domain-containing protein 61-like [Brassica oleracea var. oleracea] [Brassica oleracea]	2.37333	0.526667	-2.17195	1.91577e-13	9.62981e-13
LOC106427550	ARR-B	PREDICTED: transcription activator GLK2 [Brassica oleracea var. oleracea] [Brassica oleracea]	109.777	17.0933	-2.68307	0	0
LOC106427808	AP2-EREBP	PREDICTED: ethylene-responsive transcription factor 6-like [Brassica napus]	0.966667	3.88667	2.00744	1.48739e-15	8.35377e-15
LOC106427826	WRKY	PREDICTED: probable WRKY transcription factor 38 [Brassica napus]	0.126667	0.64	2.33703	0.00028166	0.000681706
LOC106427884	ARR-B	PREDICTED: protein REVEILLE 8-like isoform X1 [Brassica rapa]	8.89	1.73333	-2.35863	1.64947e-51	2.49777e-50
LOC106427905	AP2-EREBP	PREDICTED: ethylene-responsive transcription factor 1A-like [Brassica napus]	2.69667	25.93	3.26537	9.01365e-166	3.89042e-164
LOC106428080	ARR-B	PREDICTED: two-component response regulator-like APRR1 [Brassica napus]	0.233333	97.22	8.70272	0	0
LOC106428101	bZIP	PREDICTED: basic leucine zipper 34-like [Brassica napus]	1.48333	0.3	-2.30581	5.96003e-08	2.07716e-07
LOC106428374	NAC	PREDICTED: NAC domain-containing protein 78 isoform X1 [Brassica napus]	7.88	51.6233	2.71176	0	0
LOC106428460	NAC	BnaC09g04330D [Brassica napus]	8.06667	39.5067	2.29205	5.62709e-213	3.12316e-211
LOC106428471	ARR-B	PREDICTED: two-component response regulator-like APRR5 [Brassica napus]	4.38	21.3267	2.28366	2.93298e-166	1.27089e-164
LOC106428851	ARR-B	PREDICTED: transcription factor MYB21-like [Brassica napus]	0.001	1.32	10.3663	2.4429e-14	1.28848e-13
LOC106428918	TAZ	PREDICTED: BTB/POZ and TAZ domain-containing protein 2-like [Brassica napus]	0.36	9.22	4.6787	5.56466e-84	1.26298e-82
LOC106428939	TAZ	PREDICTED: BTB/POZ and TAZ domain-containing protein 2-like [Brassica napus]	0.31	3.45333	3.47765	5.71683e-26	4.84029e-25
LOC106429266	MADS	PREDICTED: MADS-box transcription factor PHERES 2-like isoform X1 [Brassica oleracea var. oleracea] [Brassica oleracea]	0.0966667	0.48	2.31194	0.000932501	0.00211515
LOC106429294	AP2-EREBP	PREDICTED: ethylene-responsive transcription factor 13-like [Brassica napus]	0.25	7.56	4.91839	2.55933e-56	4.16014e-55
LOC106429644	mTERF	BnaA04g00300D [Brassica napus]	0.483333	0.001	-8.91687	6.63515e-05	0.000173126
LOC106429720	WRKY	probable WRKY transcription factor 40 [Brassica rapa]	6.54667	170.273	4.70095	0	0
LOC106429812	AP2-EREBP	PREDICTED: ethylene-responsive transcription factor ERF019 isoform X1 [Brassica rapa]	3.45667	32.47	3.23165	4.2887e-109	1.22628e-107
LOC106429864	AP2-EREBP	PREDICTED: ethylene-responsive transcription factor CRF3-like [Brassica oleracea var. oleracea] [Brassica oleracea]	0.346667	3.56	3.36026	8.58844e-29	7.92658e-28
LOC106430033	HSF	PREDICTED: heat stress transcription factor A-3 [Brassica oleracea var. oleracea] [Brassica oleracea]	0.27	10.4033	5.26794	2.55855e-138	9.28903e-137
LOC106430080	WRKY	probable WRKY transcription factor 47 [Brassica rapa]	2.89333	0.603333	-2.26171	6.6954e-22	4.9387e-21
LOC106430127	NAC	NAC domain-containing protein 69-like [Brassica napus]	7.88	121.98	3.95231	0	0
LOC106430138	ARR-B	PREDICTED: transcription factor MYB122-like [Brassica napus]	0.956667	6.21667	2.70005	7.94343e-35	8.60249e-34
LOC106430209	AP2-EREBP	PREDICTED: ethylene-responsive transcription factor ERF026-like [Brassica oleracea var. oleracea] [Brassica oleracea]	0.26	7.70667	4.88952	2.06473e-58	3.45429e-57
LOC106430488	bHLH	PREDICTED: transcription factor FER-LIKE IRON DEFICIENCY-INDUCED TRANSCRIPTION FACTOR-like [Brassica oleracea var. oleracea] [Brassica oleracea]	0.0433333	0.68	3.97199	4.6579e-06	1.37259e-05
LOC106430551	ARR-B	PREDICTED: transcription factor TRY [Brassica napus]	7.81333	0.806667	-3.27589	6.78198e-34	7.17471e-33
LOC106430559	bHLH	PREDICTED: transcription factor SPEECHLESS-like [Brassica napus]	0.14	0.713333	2.34915	3.62288e-06	1.07836e-05
LOC106430656	BES1	PREDICTED: BES1/BZR1 homolog protein 3-like [Brassica napus]	0.47	1.90333	2.0178	7.13496e-10	2.87658e-09
LOC106430687	NAC	PREDICTED: protein ATAF2-like [Brassica napus]	6.87333	93.7667	3.76999	0	0
LOC106430771	WRKY	probable WRKY transcription factor 40 [Brassica napus]	15.01	192.203	3.67864	0	0
LOC106430843	ARR-B	PREDICTED: transcription factor MYB51-like [Brassica oleracea var. oleracea] [Brassica oleracea]	2.24667	11.6733	2.37736	2.33769e-76	4.91315e-75
LOC106431201	ARR-B	PREDICTED: transcription factor MYB44-like [Brassica napus]	9.91	50.1467	2.3392	7.91765e-188	3.85693e-186
LOC106431745	bHLH	PREDICTED: transcription factor UNE10-like isoform X1 [Brassica napus]	2.11667	0.406667	-2.37988	1.55906e-17	9.65541e-17
LOC106431834	WRKY	PREDICTED: probable WRKY transcription factor 72 [Brassica napus]	0.193333	0.001	-7.59495	0.000118563	0.000300181
LOC106431850	ARR-B	PREDICTED: transcription factor MYB1R1-like [Brassica oleracea var. oleracea] [Brassica oleracea]	143.993	35.6333	-2.0147	0	0
LOC106431860	AP2-EREBP	PREDICTED: ethylene-responsive transcription factor ERF017-like [Brassica oleracea var. oleracea] [Brassica oleracea]	0.78	4.24667	2.44478	3.6698e-19	2.43662e-18
LOC106431861	Tify	PREDICTED: protein TIFY 10A-like [Brassica napus]	22.25	251.307	3.49757	0	0
LOC106431895	NAC	PREDICTED: NAC domain-containing protein 83-like [Brassica napus]	8.38	2.02	-2.05259	3.32638e-30	3.18968e-29
LOC106431919	Tify	PREDICTED: protein TIFY 9-like [Brassica napus]	0.0266667	1.25	5.55075	1.33228e-08	4.89515e-08
LOC106432307	NAC	PREDICTED: NAC domain-containing protein 92-like isoform X2 [Brassica napus]	0.4	0.0333333	-3.58496	0.000239631	0.000584927
LOC106432427	mTERF	BnaA01g22960D [Brassica napus]	0.55	0.123333	-2.15687	2.85065e-05	7.74152e-05
LOC106432510	ARR-B	PREDICTED: transcription factor RAX3 isoform X1 [Brassica rapa]	0.001	0.296667	8.2127	0.000106995	0.000272313
LOC106432748	bHLH	PREDICTED: transcription factor HBI1-like [Brassica napus]	96.14	19.7933	-2.28012	0	0
LOC106432779	Tify	PREDICTED: protein TIFY 5B-like [Brassica napus]	0.001	2.29	11.1611	1.7087e-14	9.09426e-14
LOC106432839	C2C2-GATA	PREDICTED: GATA transcription factor 21-like [Brassica oleracea var. oleracea] [Brassica oleracea]	23.7467	4.75	-2.32173	2.96382e-98	7.76208e-97
LOC106433103	OFP	PREDICTED: transcription repressor OFP13 [Brassica napus]	5.28	0.25	-4.40054	4.82757e-41	6.01958e-40
LOC106433212	C2C2-GATA	PREDICTED: GATA transcription factor 11-like [Brassica oleracea var. oleracea] [Brassica oleracea]	0.0166667	0.453333	4.76553	1.28939e-05	3.63089e-05
LOC106433732	ARR-B	PREDICTED: myb-related protein 315-like [Brassica napus]	0.0833333	1.25333	3.91073	5.15132e-16	2.96032e-15
LOC106433805	Trihelix	PREDICTED: trihelix transcription factor GT-3a-like [Brassica oleracea var. oleracea] [Brassica oleracea]	0.0133333	4.93	8.53041	8.24526e-67	1.54654e-65
LOC106434150	AP2-EREBP	PREDICTED: ethylene-responsive transcription factor 1-like [Brassica napus]	0.266667	2.11	2.98413	1.89097e-06	5.78752e-06
LOC106434449	AP2-EREBP	PREDICTED: ethylene-responsive transcription factor ERF109-like [Brassica napus]	13.2233	174.43	3.72149	0	0
LOC106434793	ABI3VP1	PREDICTED: AP2/ERF and B3 domain-containing transcription factor RAV1-like [Brassica napus]	38.4167	8.26667	-2.21635	4.51713e-172	2.01146e-170
LOC106434801	ARR-B	PREDICTED: transcription factor DIVARICATA-like [Brassica napus]	2.16667	0.433333	-2.32193	1.70851e-09	6.70685e-09
LOC106435207	Tify	PREDICTED: protein TIFY 6B-like isoform X1 [Brassica rapa]	1.76333	45.68	4.69519	0	0
LOC106435699	SAP	PREDICTED: F-box protein SNE [Brassica napus]	0.446667	0.001	-8.80305	0.000189917	0.00046971
LOC106435733	ARR-B	PREDICTED: transcription factor GAMYB-like isoform X1 [Brassica napus]	1.47333	0.35	-2.07366	4.18025e-09	1.59651e-08
LOC106435942	HSF	PREDICTED: LOW QUALITY PROTEIN: heat stress transcription factor A-1e-like [Brassica napus]	2.42333	12.4933	2.36609	9.15664e-91	2.23095e-89
LOC106435976	AP2-EREBP	PREDICTED: dehydration-responsive element-binding protein 1F-like [Brassica oleracea var. oleracea] [Brassica oleracea]	5.19667	94.4967	4.18461	0	0
LOC106436012	ARR-B	PREDICTED: transcription factor DIVARICATA-like [Brassica napus]	1.15667	0.26	-2.15339	9.02048e-07	2.8478e-06
LOC106436397	ARR-B	BnaA03g10580D [Brassica napus]	4.27	0.916667	-2.21977	7.27789e-14	3.74406e-13
LOC106436411	PLATZ	BnaC02g32630D [Brassica napus]	0.463333	0.0833333	-2.47508	0.000659398	0.00152346
LOC106436451	C2C2-GATA	BnaCnng47160D [Brassica napus]	36.6733	2.15333	-4.09009	0	0
LOC106436500	HSF	PREDICTED: heat stress transcription factor A-6b-like [Brassica napus]	0.001	2.20667	11.1077	6.17743e-35	6.70312e-34
LOC106436550	AP2-EREBP	dehydration-responsive element-binding protein 1C-like [Brassica napus]	3.47333	47.8133	3.78302	7.79387e-214	4.34763e-212
LOC106436626	bHLH	PREDICTED: transcription factor bHLH125-like [Brassica napus]	3.73333	0.593333	-2.65355	1.62672e-16	9.59967e-16
LOC106436713	bZIP	ABSCISIC ACID-INSENSITIVE 5-like protein 6 [Brassica napus]	3.34333	46.9433	3.81156	0	0
LOC106436837	Tify	PREDICTED: protein TIFY 11A-like [Brassica oleracea var. oleracea] [Brassica oleracea]	3.66333	53.6933	3.87351	0	0
LOC106436838	AP2-EREBP	PREDICTED: ethylene-responsive transcription factor ERF025-like [Brassica napus]	0.88	54.76	5.95948	0	0
LOC106436839	AP2-EREBP	PREDICTED: dehydration-responsive element-binding protein 1D-like [Brassica napus]	2.34333	57.4533	4.61576	0	0
LOC106436972	WRKY	PREDICTED: probable WRKY transcription factor 38 [Brassica napus]	3.20333	0.493333	-2.69894	1.14831e-14	6.16434e-14
LOC106437465	GRAS	PREDICTED: scarecrow-like protein 13 [Brassica napus]	4.00333	19.08	2.25279	4.79947e-149	1.87653e-147
LOC106437552	ARR-B	PREDICTED: protein REVEILLE 6-like isoform X1 [Brassica rapa]	9.20333	48.9267	2.41039	3.05184e-217	1.73624e-215
LOC106437598	WRKY	PREDICTED: probable WRKY transcription factor 25 [Brassica napus]	0.686667	3.29667	2.26333	8.49038e-20	5.77784e-19
LOC106437649	WRKY	PREDICTED: probable WRKY transcription factor 31 [Brassica napus]	0.0266667	1.8	6.07682	1.95927e-32	1.99804e-31
LOC106437779	C3H	PREDICTED: zinc finger CCCH domain-containing protein 26-like [Brassica napus]	0.446667	1.98667	2.15308	1.47248e-11	6.62064e-11
LOC106438147	WRKY	PREDICTED: probable WRKY transcription factor 33 [Brassica napus]	19.01	172.77	3.18402	0	0
LOC106438330	ARR-B	transcription factor MYB12-like [Brassica napus]	1.04	12.3433	3.56908	3.97511e-97	1.02954e-95
LOC106438333	ARR-B	PREDICTED: SWI/SNF complex subunit SWI3A-like isoform X3 [Brassica napus]	1.91667	0.413333	-2.21322	8.35148e-14	4.28267e-13
LOC106438385	HSF	BnaA03g22890D [Brassica napus]	0.173333	21.1633	6.93187	8.40328e-239	5.39675e-237
LOC106438387	HSF	PREDICTED: heat stress transcription factor A-2-like [Brassica napus]	0.33	31.1067	6.55861	6.46554e-280	5.00523e-278
LOC106438414	ARR-B	PREDICTED: transcription factor MYB104-like [Brassica napus]	0.28	0.0566667	-2.30485	0.000745707	0.00171201
LOC106438563	bZIP	PREDICTED: ABSCISIC ACID-INSENSITIVE 5-like protein 6 isoform X1 [Brassica napus]	1.42333	31.6367	4.47425	0	0
LOC106438583	NAC	PREDICTED: NAC domain-containing protein 102 [Brassica oleracea var. oleracea] [Brassica oleracea]	3.80667	42.15	3.46893	7.49308e-279	5.77753e-277
LOC106438834	ARR-B	PREDICTED: myb-related protein 3R-1-like isoform X1 [Brassica napus]	1.17667	0.243333	-2.2737	6.57857e-06	1.91087e-05
LOC106438922	ARR-B	PREDICTED: protein RADIALIS-like 1 [Brassica napus]	7.42	1.02667	-2.85345	1.22568e-27	1.09575e-26
LOC106438940	LOB	PREDICTED: LOB domain-containing protein 41 [Brassica napus]	1.75667	7.50333	2.09469	4.52967e-35	4.92968e-34
LOC106438989	WRKY	PREDICTED: probable WRKY transcription factor 39 [Brassica napus]	2.2	0.426667	-2.36632	2.12348e-13	1.06476e-12
LOC106439125	WRKY	PREDICTED: probable WRKY transcription factor 11 [Brassica oleracea var. oleracea] [Brassica oleracea]	6.97	34.2567	2.29715	7.91054e-143	2.97982e-141
LOC106439138	bHLH	PREDICTED: transcription factor SPATULA-like isoform X1 [Brassica napus]	0.08	0.506667	2.66297	6.37132e-05	0.000166641
LOC106439206	AP2-EREBP	PREDICTED: ethylene-responsive transcription factor ERF060-like [Brassica napus]	9.26	1.98	-2.22551	1.16239e-44	1.55506e-43
LOC106439403	AP2-EREBP	PREDICTED: ethylene-responsive transcription factor 4-like [Brassica napus]	59.5533	245.217	2.0418	0	0
LOC106439524	bZIP	PREDICTED: ABSCISIC ACID-INSENSITIVE 5-like protein 7 [Brassica napus]	0.243333	0.001	-7.92679	0.000157884	0.000394093
LOC106439835	ARR-B	PREDICTED: transcription factor MYB32-like [Brassica napus]	3.11667	0.12	-4.6989	3.1381e-25	2.59107e-24
LOC106439924	C2C2-CO-like	PREDICTED: two-component response regulator-like APRR1 [Brassica napus]	0.1	73.6533	9.52461	0	0
LOC106439964	MADS	BnaA03g39820D [Brassica napus]	0.853333	0.196667	-2.11736	0.000250628	0.000610368
LOC106440155	AP2-EREBP	PREDICTED: ethylene-responsive transcription factor ERF039-like [Brassica napus]	0.0433333	0.37	3.09398	9.0399e-08	3.10296e-07
LOC106440173	AP2-EREBP	PREDICTED: ethylene-responsive transcription factor ERF118-like [Brassica napus]	1.02333	5.48667	2.42265	1.21858e-40	1.50538e-39
LOC106440191	WRKY	probable WRKY transcription factor 28 [Brassica rapa]	0.596667	10.8633	4.1864	4.39722e-82	9.77344e-81
LOC106440543	ABI3VP1	PREDICTED: B3 domain-containing protein REM2-like [Brassica napus]	0.03	3.15	6.71425	6.52353e-22	4.81331e-21
LOC106440559	RWP-RK	PREDICTED: protein NLP7-like [Brassica napus]	20.2767	3.64	-2.47781	8.66186e-182	4.07308e-180
LOC106440678	AP2-EREBP	PREDICTED: dehydration-responsive element-binding protein 2A-like [Brassica napus]	0.316667	75.4167	7.89577	0	0
LOC106440954	NAC	PREDICTED: NAC domain-containing protein 72-like [Brassica napus]	1.36	37.6767	4.79199	0	0
LOC106440971	VARL	PREDICTED: histone-lysine N-methyltransferase ATX4-like [Brassica napus]	0.306667	0.0533333	-2.52356	7.09329e-05	0.000184506
LOC106441269	AP2-EREBP	PREDICTED: ethylene-responsive transcription factor ERF060-like [Brassica napus]	2.65667	0.606667	-2.13064	4.38591e-11	1.91539e-10
LOC106441947	ABI3VP1	PREDICTED: B3 domain-containing protein REM13-like [Brassica napus]	1.31667	0.266667	-2.30378	1.94526e-07	6.5032e-07
LOC106441953	GRAS	PREDICTED: scarecrow-like protein 15 [Brassica rapa]	3.03	26.5167	3.12951	3.93133e-246	2.64114e-244
LOC106442146	bHLH	PREDICTED: transcription factor bHLH92-like [Brassica napus]	0.001	1.01	9.98014	2.83086e-07	9.33776e-07
LOC106442187	zf-HD	PREDICTED: zinc-finger homeodomain protein 2-like [Brassica napus]	0.303333	1.66	2.45221	2.23708e-11	9.95477e-11
LOC106442811	ABI3VP1	PREDICTED: auxin response factor 16-like [Brassica napus]	2.16333	0.29	-2.89913	5.07938e-08	1.78085e-07
LOC106442949	Trihelix	PREDICTED: trihelix transcription factor GT-3a-like [Brassica napus]	0.0266667	7.07667	8.05189	1.52955e-98	4.02354e-97
LOC106443126	bZIP	PREDICTED: basic leucine zipper 43-like [Brassica rapa]	0.36	0.001	-8.49185	0.000533323	0.00124559
LOC106443155	bZIP	PREDICTED: basic leucine zipper 43-like [Brassica oleracea var. oleracea] [Brassica oleracea]	0.403333	0.01	-5.3339	0.000441	0.00104075
LOC106443352	ARR-B	PREDICTED: transcription factor TRY [Brassica oleracea var. oleracea] [Brassica oleracea]	1.85667	0.233333	-2.99225	8.07903e-09	3.02134e-08
LOC106443619	Trihelix	PREDICTED: trihelix transcription factor GT-3b-like [Brassica rapa]	0.0433333	0.616667	3.83094	1.87778e-06	5.74899e-06
LOC106443759	TAZ	PREDICTED: BTB/POZ and TAZ domain-containing protein 4-like isoform X1 [Brassica napus]	0.33	8.7	4.72048	3.99554e-118	1.24172e-116
LOC106443870	TAZ	PREDICTED: BTB/POZ and TAZ domain-containing protein 4 [Brassica napus]	2.70333	35.5167	3.71568
LOC106444178	NAC	PREDICTED: NAC domain-containing protein 100-like [Brassica napus]	1.45	0.193333	-2.90689	6.59945e-14	3.40251e-13
LOC106444212	MADS	PREDICTED: MADS-box transcription factor 23-like [Brassica napus]	0.43	0.001	-8.74819	1.07191e-05	3.04555e-05
LOC106444338	HSF	PREDICTED: heat stress transcription factor A-7a-like [Brassica napus]	0.0566667	0.753333	3.73272	7.05502e-08	2.44434e-07
LOC106444576	AP2-EREBP	PREDICTED: ethylene-responsive transcription factor 1A-like [Brassica oleracea var. oleracea] [Brassica oleracea]	0.536667	2.17	2.0156	2.22904e-08	8.0579e-08
LOC106444652	AP2-EREBP	PREDICTED: ethylene-responsive transcription factor ERF120-like [Brassica rapa]	2.65667	14.4967	2.44803	8.32955e-53	1.28604e-51
LOC106445053	bHLH	PREDICTED: transcription factor PRE6-like [Brassica rapa]	8.98667	1.64667	-2.44824	4.43745e-18	2.81057e-17
LOC106445115	ARR-B	BnaA04g01380D [Brassica napus]	0.0733333	0.746667	3.34792	1.74466e-09	6.8467e-09
LOC106445571	AP2-EREBP	PREDICTED: dehydration-responsive element-binding protein 1F-like [Brassica napus]	1.00667	32.0333	4.99192	2.5284e-263	1.81882e-261
LOC106445838	NAC	NAC domain-containing protein 72-like [Brassica napus]	0.503333	62.9033	6.96548	0	0
LOC106446070	AP2-EREBP	ethylene-responsive transcription factor ERF106-like [Brassica napus]	56.5967	4.41667	-3.67969	4.30676e-225	2.56148e-223
LOC106446156	bHLH	PREDICTED: transcription factor MYC3-like [Brassica napus]	22.84	3.22333	-2.82494	5.92641e-173	2.66048e-171
LOC106446184	Tify	PREDICTED: protein TIFY 11B-like [Brassica napus]	11.5133	76.5167	2.73247	0	0
LOC106446326	GRAS	PREDICTED: scarecrow-like protein 23 [Brassica napus]	2.83	0.34	-3.0572	2.56712e-27	2.27004e-26
LOC106446486	Tify	PREDICTED: protein TIFY 7-like [Brassica napus]	0.956667	7.95	3.05487	2.10779e-52	3.23684e-51
LOC106446658	ABI3VP1	PREDICTED: B3 domain-containing protein REM14-like isoform X1 [Brassica napus]	0.6	0.0766667	-2.96829	7.66535e-05	0.000198537
LOC106446897	LOB	PREDICTED: LOB domain-containing protein 11 [Brassica napus]	0.73	3.49	2.25726	6.45533e-14	3.33088e-13
LOC106447058	SBP	PREDICTED: squamosa promoter-binding-like protein 2 [Brassica napus]	2.52	0.4	-2.65535	6.65706e-18	4.18382e-17
LOC106447187	NAC	PREDICTED: NAC domain-containing protein 41-like isoform X2 [Brassica napus]	17.4267	0.46	-5.24352	1.12997e-116	3.47119e-115
LOC106447427	bZIP	PREDICTED: basic leucine zipper 9-like [Brassica napus]	0.906667	0.22	-2.04307	7.38848e-06	2.13585e-05
LOC106447439	bHLH	PREDICTED: transcription factor bHLH51-like [Brassica napus]	1.50333	0.0566667	-4.72952	1.86991e-17	1.15389e-16
LOC106447488	mTERF	uncharacterized LOC106447488 [Brassica napus]	40.79	2.05	-4.31452	1.05805e-260	7.53396e-259
LOC106447536	AP2-EREBP	PREDICTED: dehydration-responsive element-binding protein 2C-like [Brassica napus]	0.266667	11.7033	5.45574	7.011e-122	2.2513e-120
LOC106447673	WRKY	PREDICTED: probable WRKY transcription factor 33 [Brassica napus]	7.78333	82.3467	3.40325	0	0
LOC106448040	ARR-B	PREDICTED: transcription factor MYB44-like [Brassica rapa]	5.9	127.647	4.4353	0	0
LOC106449051	bHLH	PREDICTED: transcription factor bHLH67-like isoform X1 [Brassica napus]	3.14667	0.743333	-2.08174	1.60943e-16	9.50054e-16
LOC106449302	ARR-B	PREDICTED: transcription factor MYB44-like [Brassica rapa]	0.38	3.77667	3.31304	6.99981e-24	5.52738e-23
LOC106449304	AP2-EREBP	PREDICTED: ethylene-responsive transcription factor RAP2-10-like [Brassica napus]	0.863333	7.53333	3.1253	3.15434e-41	3.95363e-40
LOC106449472	bZIP	PREDICTED: ABSCISIC ACID-INSENSITIVE 5-like protein 2 [Brassica napus]	0.52	0.106667	-2.2854	0.000271662	0.000658602
LOC106449549	bHLH	PREDICTED: transcription factor bHLH87 [Brassica rapa]	3.45333	0.656667	-2.39476	1.12364e-25	9.42677e-25
LOC106449623	PLATZ	BnaC09g19570D [Brassica napus]	0.0533333	1.28	4.58496	2.0838e-13	1.0452e-12
LOC106449641	AP2-EREBP	BnaA02g16050D [Brassica napus]	0.001	0.233333	7.86625	1.20237e-05	3.39785e-05
LOC106449673	AP2-EREBP	PREDICTED: ethylene-responsive transcription factor 1B [Brassica oleracea var. oleracea] [Brassica oleracea]	0.26	1.29667	2.31822	6.7384e-06	1.95502e-05
LOC106449675	ARR-B	myb-related protein Myb4-like [Brassica napus]	0.23	6.06333	4.72041	4.77308e-41	5.9526e-40
LOC106449803	bHLH	PREDICTED: transcription factor bHLH19-like [Brassica napus]	0.001	0.21	7.71425	9.84815e-05	0.000251906
LOC106449886	bZIP	PREDICTED: protein FD [Brassica oleracea var. oleracea] [Brassica oleracea]	1.56	0.263333	-2.56658	4.31396e-08	1.52181e-07
LOC106450280	Tify	PREDICTED: protein TIFY 5B-like [Brassica napus]	0.001	0.64	9.32193	3.55029e-05	9.54391e-05
LOC106450406	C2C2-CO-like	PREDICTED: zinc finger protein CONSTANS-LIKE 13-like isoform X1 [Brassica napus]	10.83	65.52	2.5969	2.16846e-295	1.78227e-293
LOC106450432	ARR-B	PREDICTED: transcription factor MYB12 [Brassica rapa]	0.07	2.54	5.18133	1.0351e-36	1.1661e-35
LOC106450446	ARR-B	PREDICTED: SWI/SNF complex subunit SWI3A-like [Brassica napus]	0.001	0.356667	8.47843	7.60368e-05	0.000197033
LOC106450714	bZIP	PREDICTED: G-box-binding factor 3-like isoform X1 [Brassica napus]	0.926667	9.04	3.2862	8.02706e-88	1.90292e-86
LOC106450769	AP2-EREBP	PREDICTED: ethylene-responsive transcription factor ERF034-like [Brassica napus]	1.37667	0.001	-10.427	2.71764e-18	1.73752e-17
LOC106450890	MADS	PREDICTED: MADS-box protein SOC1 [Brassica rapa]	3.52667	18.64	2.40202	6.88335e-68	1.30856e-66
LOC106450955	WRKY	PREDICTED: probable WRKY transcription factor 33 [Brassica napus]	1.24333	115.38	6.53604	0	0
LOC106451022	AP2-EREBP	PREDICTED: dehydration-responsive element-binding protein 1E [Brassica rapa]	0.0733333	0.883333	3.59042	2.80171e-07	9.24517e-07
LOC106451127	bZIP	PREDICTED: protein ABSCISIC ACID-INSENSITIVE 5 [Brassica napus]	0.896667	17.63	4.29732	3.75397e-149	1.4685e-147
LOC106451172	ARR-B	PREDICTED: SWR1-complex protein 4-like isoform X1 [Brassica napus]	0.001	0.606667	9.24476	1.01374e-11	4.60223e-11
LOC106451195	E2F-DP	PREDICTED: transcription factor E2FA-like isoform X1 [Brassica napus]	0.83	3.64333	2.13408	1.29181e-27	1.15316e-26
LOC106451280	C3H	PREDICTED: zinc finger CCCH domain-containing protein 26-like [Brassica napus]	1.23667	7.2	2.54154	1.60878e-66	3.00588e-65
LOC106451328	OFP	PREDICTED: transcription repressor OFP16-like [Brassica napus]	11.3733	0.17	-6.06398	2.8334e-103	7.76813e-102
LOC106451553	ARR-B	PREDICTED: protein REVEILLE 2 [Brassica rapa]	1.90333	34.19	4.16697	0	0
LOC106451722	C2C2-CO-like	PREDICTED: zinc finger protein CONSTANS-LIKE 8 isoform X1 [Brassica oleracea var. oleracea] [Brassica oleracea]	5.89333	0.31	-4.24874	6.3944e-49	9.28967e-48
LOC106451892	ARF	PREDICTED: PH-interacting protein-like isoform X1 [Brassica napus]	0.01	0.31	4.9542	1.04432e-15	5.91041e-15
LOC106451935	ARR-B	PREDICTED: transcription factor MYB34-like isoform X1 [Brassica napus]	12.7933	2.51333	-2.34772	2.99785e-84	6.82412e-83
LOC106452030	Tify	PREDICTED: protein TIFY 6B-like [Brassica napus]	2.30667	11.4867	2.31608	0.00055185	0.00128648
LOC106452488	ABI3VP1	PREDICTED: B3 domain-containing protein At3g11580-like isoform X1 [Brassica napus]	3.23333	14.3667	2.15163	2.52369e-68	4.83217e-67
LOC106452551	AP2-EREBP	PREDICTED: dehydration-responsive element-binding protein 2B [Brassica oleracea var. oleracea] [Brassica oleracea]	0.546667	10.3	4.23584	4.3065e-116	1.31094e-114
LOC106452754	ARR-B	PREDICTED: protein REVEILLE 8 [Brassica napus]	24.5367	4.00667	-2.61446	6.9609e-145	2.65576e-143
LOC106452784	ABI3VP1	PREDICTED: B3 domain-containing protein REM9-like [Brassica rapa]	0.001	1.40333	10.4546	1.63249e-10	6.86839e-10
LOC106453228	bHLH	PREDICTED: transcription factor ABA-INDUCIBLE bHLH-TYPE-like [Brassica napus]	5.06667	53.1833	3.39187	0	0
LOC106453340	bZIP	PREDICTED: G-box-binding factor 3-like [Brassica napus]	0.14	1.96667	3.81225	2.45086e-08	8.83001e-08
LOC106453459	ARR-B	PREDICTED: myb-related protein Myb4-like isoform X2 [Brassica napus]	0.0333333	0.973333	4.8679	1.28902e-09	5.10554e-09
LOC106453613	HB	PREDICTED: homeobox protein knotted-1-like 5 [Brassica oleracea var. oleracea] [Brassica oleracea]	12.9033	59.5933	2.20741	1.40778e-270	1.05391e-268
LOC106454637	Trihelix	PREDICTED: trihelix transcription factor GT-3b-like [Brassica napus]	0.146667	2.05	3.80501	1.13791e-16	6.76466e-16
LOC106454673	ARR-B	PREDICTED: myb-like protein AA [Brassica napus]	1.12667	0.206667	-2.44668	4.81823e-08	1.69275e-07
LOC106454738	SBP	PREDICTED: squamosa promoter-binding-like protein 3 [Brassica napus]	6.07	1.14333	-2.40845	9.28081e-17	5.53859e-16
LOC106454741	OFP	PREDICTED: transcription repressor OFP15-like [Brassica rapa]	9.22333	0.223333	-5.36802	1.12724e-89	2.72496e-88
LOC106454742	ABI3VP1	PREDICTED: B3 domain-containing protein At2g36080-like [Brassica napus]	0.0533333	1.33	4.64024	1.68264e-11	7.54011e-11
LOC106454811	Tify	PREDICTED: protein TIFY 9-like isoform X1 [Brassica oleracea var. oleracea] [Brassica oleracea]	0.96	6.08	2.66297	1.5777e-24	1.27129e-23
LOC106454905	SBP	PREDICTED: squamosa promoter-binding-like protein 4 isoform X1 [Brassica napus]	2.04	0.4	-2.3505	1.84527e-08	6.71297e-08
LOC106454908	AP2-EREBP	PREDICTED: ethylene-responsive transcription factor 4-like [Brassica oleracea var. oleracea] [Brassica oleracea]	1.06667	17.85	4.06474	2.88536e-95	7.34498e-94
LOC106454998	C2C2-Dof	PREDICTED: dof zinc finger protein DOF1.7-like [Brassica napus]	0.856667	4.38333	2.35522	7.62292e-15	4.1332e-14
LOC106455024	ARR-B	PREDICTED: myb family transcription factor EFM-like [Brassica rapa]	0.35	0.0266667	-3.71425	0.000224055	0.000548992
LOC106455028	C2C2-Dof	PREDICTED: dof zinc finger protein DOF3.1-like [Brassica napus]	4.04333	0.883333	-2.19452	2.29952e-20	1.5988e-19
LOC106455062	HSF	PREDICTED: heat stress transcription factor A-6b-like [Brassica rapa]	0.001	0.21	7.71425	0.000391312	0.000929654
LOC111197701	AP2-EREBP	PREDICTED: AP2-like ethylene-responsive transcription factor ANT [Brassica oleracea var. oleracea] [Brassica oleracea]	1.94	0.47	-2.04532	8.73559e-15	4.71828e-14
LOC111197724	AP2-EREBP	PREDICTED: ethylene-responsive transcription factor ERF104-like isoform X2 [Brassica napus]	41.2767	8.95	-2.20537	7.86661e-152	3.11995e-150
LOC111197725	ARR-B	PREDICTED: transcription factor MYB44 isoform X1 [Brassica napus]	11.3933	53.1833	2.22278	2.0865e-231	1.28345e-229
LOC111197730	AP2-EREBP	PREDICTED: ethylene-responsive transcription factor ERF038-like [Brassica rapa]	0.14	1.58667	3.5025	2.43217e-10	1.0133e-09
LOC111197736	C3H	PREDICTED: zinc finger CCCH domain-containing protein 2-like [Brassica napus]	0.483333	3.35	2.79307	2.25395e-24	1.80791e-23
LOC111197822	RWP-RK	PREDICTED: protein NLP2-like [Brassica napus]	4.46667	0.99	-2.1737	1.92194e-59	3.26273e-58
LOC111197854	Trihelix	PREDICTED: trihelix transcription factor GTL1-like isoform X2 [Brassica napus]	0.993333	0.07	-3.82685	1.83426e-11	8.19908e-11
LOC111197868	WRKY	PREDICTED: probable WRKY transcription factor 58 isoform X1 [Brassica napus]	19.64	2.62333	-2.90432	1.53103e-153	6.12564e-152
LOC111197977	AP2-EREBP	PREDICTED: ethylene-responsive transcription factor ERF016-like [Brassica oleracea var. oleracea] [Brassica oleracea]	0.893333	10.3633	3.53615	3.07768e-78	6.59031e-77
LOC111198027	Tify	PREDICTED: protein TIFY 9 isoform X1 [Brassica rapa]	0.72	3.50333	2.28266	1.28331e-12	6.15172e-12
LOC111198101	ARR-B	PREDICTED: transcription factor MYB44-like isoform X1 [Brassica napus]	1.44333	49.0133	5.0857	0	0
LOC111198304	FHA	BnaA10g15830D [Brassica napus]	0.001	0.306667	8.26053	0.000411309	0.000974257
LOC111198394	ARR-B	PREDICTED: SWR1-complex protein 4-like isoform X2 [Brassica oleracea var. oleracea] [Brassica oleracea]	2.64667	0.533333	-2.31107	1.15458e-09	4.59023e-09
LOC111198500	C2C2-CO-like	PREDICTED: zinc finger protein CONSTANS-LIKE 8, partial [Brassica rapa]	5.36667	0.196667	-4.7702	1.03576e-58	1.74112e-57
LOC111198527	LOB	PREDICTED: LOB domain-containing protein 24-like [Brassica rapa]	14.0767	2.97	-2.24477	4.10744e-137	1.47943e-135
LOC111198575	NAC	NAC domain-containing protein 67-like [Brassica napus]	1.53333	0.203333	-2.91475	3.07666e-09	1.18589e-08
LOC111198716	C2C2-CO-like	PREDICTED: zinc finger protein CONSTANS-LIKE 10 [Brassica rapa]	0.496667	27.73	5.80303	0	0
LOC111200352	AP2-EREBP	PREDICTED: ethylene-responsive transcription factor ERF043-like [Brassica napus]	1.73	0.31	-2.48043	1.23527e-09	4.89742e-09
LOC111200856	WRKY	PREDICTED: probable WRKY transcription factor 48 [Brassica rapa]	0.001	0.333333	8.38082	6.2622e-07	2.00668e-06
LOC111200896	AP2-EREBP	PREDICTED: ethylene-responsive transcription factor ERF010 [Brassica napus]	5.90667	1.23333	-2.25978	9.70171e-26	8.15486e-25
LOC111201383	C2C2-CO-like	PREDICTED: protein CHLOROPLAST IMPORT APPARATUS 2-like [Brassica napus]	0.03	1.75333	5.86899	4.00369e-17	2.43158e-16
LOC111201418	C2C2-CO-like	BnaA10g08290D [Brassica napus]	0.353333	2.67333	2.91954	2.51499e-16	1.47057e-15
LOC111202130	AP2-EREBP	PREDICTED: ethylene-responsive transcription factor 6-like [Brassica napus]	0.966667	3.88667	2.00744	1.48896e-15	8.36186e-15
LOC111202186	ARR-B	BnaC01g41180D [Brassica napus]	0.5	9.34667	4.22445	1.07614e-95	2.74938e-94
LOC111202787	ARR-B	BnaC02g00180D [Brassica napus]	0.0433333	0.33	2.92892	1.61808e-06	4.98707e-06
LOC111202817	ARR-B	BnaC02g07210D [Brassica napus]	0.58	2.89333	2.31861	5.4652e-14	2.83133e-13
LOC111202874	C2C2-CO-like	PREDICTED: B-box zinc finger protein 23-like [Brassica oleracea var. oleracea] [Brassica oleracea]	0.67	14.57	4.4427	7.62347e-136	2.72424e-134
LOC111203262	C2C2-CO-like	PREDICTED: two-component response regulator-like APRR5 isoform X1 [Brassica napus]	0.0366667	11.7	8.31782	1.9062e-178	8.80283e-177
LOC111203928	bZIP	PREDICTED: basic leucine zipper 43-like [Brassica oleracea var. oleracea] [Brassica oleracea]	0.403333	0.01	-5.3339	0.000441089	0.00104083
LOC111204222	bHLH	PREDICTED: transcription factor bHLH101 [Brassica oleracea var. oleracea] [Brassica oleracea]	0.566667	0.0333333	-4.08746	2.61623e-06	7.90393e-06
LOC111204228	NAC	BnaC03g71220D [Brassica napus]	16.14	73.4767	2.18665	1.63743e-244	1.08963e-242
LOC111204356	ARR-B	BnaCnng47140D [Brassica napus]	3.82	0.37	-3.36798	1.83701e-16	1.08192e-15
LOC111204505	C2C2-CO-like	PREDICTED: zinc finger protein CONSTANS-LIKE 9-like [Brassica rapa]	0.39	4.15667	3.41388	1.52554e-45	2.07942e-44
LOC111204657	ARR-B	PREDICTED: transcription factor LUX-like [Brassica napus]	0.106667	19.4467	7.51027	1.16814e-280	9.08855e-279
LOC111204735	ARR-B	PREDICTED: myb-related protein 315-like [Brassica napus]	0.0833333	1.25333	3.91073	5.15682e-16	2.96326e-15
LOC111205530	Tify	PREDICTED: protein TIFY 10A [Brassica napus]	7.77333	74.9667	3.26964	0	0
LOC111205554	MADS	PREDICTED: MADS-box protein SOC1-like [Brassica napus]	0.001	0.316667	8.30682	2.11557e-05	5.82076e-05
LOC111206364	bZIP	PREDICTED: basic leucine zipper 1-like [Brassica oleracea var. oleracea] [Brassica oleracea]	4.12	0.413333	-3.31727	1.40623e-16	8.32839e-16
LOC111206683	WRKY	probable WRKY transcription factor 71 [Brassica rapa]	0.353333	0.001	-8.46489	4.53198e-05	0.000120351
LOC111207479	WRKY	PREDICTED: probable WRKY transcription factor 48 [Brassica oleracea var. oleracea] [Brassica oleracea]	0.363333	16.1367	5.47291	6.97027e-254	4.82541e-252
LOC111207517	AP2-EREBP	BnaC07g45030D [Brassica napus]	2.13667	54.1767	4.66424	0	0
LOC111207741	ARR-B	PREDICTED: transcription factor MYB35-like [Brassica napus]	0.186667	3.67333	4.29855	3.09287e-39	3.69894e-38
LOC111208251	bHLH	PREDICTED: transcription factor bHLH11 [Brassica oleracea var. oleracea] [Brassica oleracea]	4.06	0.896667	-2.17884	4.43426e-18	2.80878e-17
LOC111208816	bZIP	PREDICTED: ocs element-binding factor 1 [Brassica oleracea var. oleracea] [Brassica oleracea]	53.9533	8.59667	-2.64986	5.19378e-239	3.33832e-237
LOC111209311	C3H	PREDICTED: zinc finger CCCH domain-containing protein 61-like [Brassica napus]	5.02333	0.983333	-2.35289	9.91848e-34	1.04528e-32
LOC111209673	ARR-B	PREDICTED: transcription factor DIVARICATA [Brassica oleracea var. oleracea] [Brassica oleracea]	2.62333	0.506667	-2.37229	3.67171e-14	1.91943e-13
LOC111209820	AP2-EREBP	BnaC09g28200D [Brassica napus]	1.12333	22.6233	4.33195	6.2879e-188	3.0669e-186
LOC111209958	ARR-B	PREDICTED: transcription factor DIVARICATA-like [Brassica oleracea var. oleracea] [Brassica oleracea]	15.91	2.20333	-2.85217	4.91168e-129	1.66581e-127
LOC111210392	ARR-B	PREDICTED: transcription factor MYB29-like [Brassica rapa]	0.04	1.08333	4.75933	6.55615e-14	3.38132e-13
LOC111210597	AP2-EREBP	PREDICTED: ethylene-responsive transcription factor ERF107-like [Brassica napus]	3.29667	0.001	-11.6868	2.6795e-08	9.62148e-08
LOC111211014	ARR-B	BnaA03g06490D [Brassica napus]	5.19333	30.4533	2.55187	1.34276e-188	6.56999e-187
LOC111211460	AP2-EREBP	PREDICTED: dehydration-responsive element-binding protein 1D [Brassica oleracea var. oleracea] [Brassica oleracea]	0.343333	14.23	5.37318	3.63324e-116	1.1073e-114
LOC111212031	bZIP	PREDICTED: transcription factor TGA4 [Brassica rapa]	0.38	0.09	-2.078	0.000490005	0.0011497
LOC111212223	WRKY	PREDICTED: WRKY transcription factor 6-like [Brassica napus]	0.55	6.44333	3.5503	2.40037e-49	3.51098e-48
LOC111212367	ABI3VP1	BnaC07g43440D [Brassica napus]	0.563333	0.13	-2.11548	1.96223e-06	5.99612e-06
LOC111212448	PLATZ	BnaC08g19610D [Brassica napus]	2.75	38.04	3.79001	5.67852e-280	4.40037e-278
LOC111212458	C2C2-CO-like	BnaA02g30040D [Brassica napus]	0.53	24.3167	5.51981
LOC111212606	NAC	BnaC09g47250D [Brassica napus]	2.48	234.78	6.56483	0	0
LOC111212720	C2C2-CO-like	PREDICTED: B-box zinc finger protein 32-like [Brassica napus]	0.263333	3.80333	3.8523	5.32799e-26	4.518e-25
LOC111212909	MADS	PREDICTED: MADS-box transcription factor 23-like [Brassica napus]	0.43	0.001	-8.74819	1.07158e-05	3.04485e-05
LOC111212963	MADS	BnaA05g31430D [Brassica napus]	0.01	0.866667	6.43741	2.92591e-12	1.37276e-11
LOC111213037	bHLH	PREDICTED: transcription factor bHLH92 [Brassica rapa]	0.0366667	3.66667	6.64386	1.58407e-35	1.74212e-34
LOC111213065	TAZ	PREDICTED: BTB/POZ and TAZ domain-containing protein 1-like [Brassica napus]	0.39	9.82667	4.65516	7.03085e-119	2.20007e-117
LOC111213072	AP2-EREBP	PREDICTED: ethylene-responsive transcription factor CRF3-like [Brassica napus]	0.001	0.183333	7.51833	0.000433442	0.00102367
LOC111213615	PLATZ	BnaC09g19570D [Brassica napus]	1.83667	18.6767	3.34608	3.31438e-127	1.10803e-125
LOC111213868	TAZ	PREDICTED: BTB/POZ and TAZ domain-containing protein 5-like [Brassica oleracea var. oleracea] [Brassica oleracea]	1.56	0.176667	-3.14244	6.14218e-14	3.1729e-13
LOC111213992	ARR-B	PREDICTED: transcription activator GLK2-like [Brassica rapa]	20.09	3.49	-2.52518	5.45746e-85	1.25078e-83
LOC111214005	bHLH	BnaC08g42390D [Brassica napus]	7.98	0.93	-3.10109	7.61698e-51	1.14246e-49
LOC111214229	AP2-EREBP	PREDICTED: ethylene-responsive transcription factor ERF104 [Brassica rapa]	67.34	13.8967	-2.27672	6.20814e-214	3.47058e-212
LOC111214389	ABI3VP1	PREDICTED: B3 domain-containing protein REM7-like [Brassica napus]	0.00333333	1.05	8.29921	0.000433361	0.00102351
LOC111214444	HSF	PREDICTED: heat stress transcription factor A-6b-like, partial [Brassica napus]	0.696667	6.74333	3.27492	2.81711e-52	4.31411e-51
LOC111214988	bHLH	BnaA04g02750D [Brassica napus]	0.0266667	0.406667	3.93074	0.000121435	0.000307052
LOC111215027	zf-HD	PREDICTED: zinc-finger homeodomain protein 10 [Brassica napus]	3.71667	0.923333	-2.00909	2.07927e-18	1.33535e-17
LOC111215382	Tify	PREDICTED: protein TIFY 5B-like [Brassica rapa]	0.001	2.49667	11.2858	3.26241e-16	1.89655e-15
LOC111215687	Tify	PREDICTED: protein TIFY 6B-like [Brassica napus]	1.24333	22.0567	4.14893	1.29084e-268	9.53433e-267
LOC111215777	ARR-B	PREDICTED: protein REVEILLE 8 [Brassica rapa]	24.4933	4.98	-2.29817	4.0221e-141	1.49252e-139
LOC111215812	bHLH	PREDICTED: transcription factor bHLH62 [Brassica napus]	0.916667	0.196667	-2.22064	2.25069e-07	7.48542e-07
LOC111215817	TCP	PREDICTED: transcription factor TCP13 isoform X1 [Brassica rapa]	28.78	5.26333	-2.45102	3.33854e-170	1.46886e-168
LOC111216019	bHLH	PREDICTED: transcription factor bHLH129-like [Brassica rapa]	0.0433333	1.63	5.23325	3.95169e-14	2.06328e-13
LOC111216247	AP2-EREBP	PREDICTED: dehydration-responsive element-binding protein 1F-like [Brassica napus]	2.82667	84.9733	4.90984	0	0
XLOC_005344	NAC	XP_009125891.1 PREDICTED: NAC domain-containing protein 83-like [Brassica rapa]	13.9267	3.29	-2.08169	3.08074e-51	4.64782e-50
XLOC_007947	C2H2	XP_006403134.1 hypothetical protein EUTSA_v10003218mg [Eutrema salsugineum]	1.25667	0.21	-2.58114	6.39859e-11	2.76404e-10
XLOC_010403	GATA	XP_013732875.1 PREDICTED: LOW QUALITY PROTEIN: GATA transcription factor 21 [Brassica napus]	17.0933	0.573333	-4.89792	2.38319e-139	8.72208e-138
XLOC_016054	CPP	NP_194629.1 Tesmin/TSO1-like CXC domain-containing protein [Arabidopsis thaliana]	2.60333	0.09	-4.85429	1.56795e-31	1.55805e-30
XLOC_019664	NAC	XP_009142151.1 PREDICTED: transcription factor JUNGBRUNNEN 1-like [Brassica rapa]	1.84667	0.293333	-2.65431	1.9971e-09	7.80762e-09
XLOC_026653	C3H	CDX93437.1 BnaA06g06110D [Brassica napus]	0.826667	0.173333	-2.25376	5.15592e-07	1.66378e-06
XLOC_029661	GATA	XP_009103933.1 PREDICTED: GATA transcription factor 8-like [Brassica rapa]	4.38	31.2567	2.83516	2.50079e-239	1.61141e-237
XLOC_032956	WRKY	XP_013733642.1 PREDICTED: probable WRKY transcription factor 54 [Brassica napus]	17.7933	4.41	-2.01249	7.90415e-106	2.20936e-104
XLOC_036456	Dof	XP_009111960.1 PREDICTED: dof zinc finger protein DOF5.4-like [Brassica rapa]	0.44	2.92667	2.73368	1.46322e-11	6.58128e-11
XLOC_041433	HB-other	XP_009116759.1 PREDICTED: homeobox-leucine zipper protein HDG11-like [Brassica rapa]	2.09333	0.0433333	-5.59418	9.94228e-25	8.06521e-24
XLOC_048007	bHLH	XP_013596284.1 PREDICTED: transcription factor bHLH11 [Brassica oleracea var. oleracea] [Brassica oleracea]	0.293333	1.38	2.23406	1.02597e-05	2.92039e-05
XLOC_049104	Dof	XP_002870770.1 hypothetical protein ARALYDRAFT_916337 [Arabidopsis lyrata subsp. lyrata] [Arabidopsis lyrata]	1.74667	0.11	-3.98903	4.9399e-17	2.98632e-16
XLOC_052260	bHLH	XP_018453034.1 PREDICTED: transcription factor ICE1-like [Raphanus sativus]	13.7233	1.12	-3.61506	1.55841e-156	6.35698e-155
XLOC_052804	MYB_related	XP_013665458.1 PREDICTED: transcription factor MYB28-like [Brassica napus]	17.0867	1.52	-3.49073	1.56764e-58	2.6272e-57
XLOC_058960	NAC	CDX86970.1 BnaC03g52400D [Brassica napus]	13.2067	155.163	3.55445	0	0
XLOC_060114	bHLH	CDY55316.1 BnaC08g49690D [Brassica napus]	7.02	0.14	-5.64797	5.30624e-59	8.94902e-58
XLOC_062900	bZIP	CDY14552.1 BnaC03g49070D [Brassica napus]	4.45	1.02	-2.12524	5.90503e-32	5.93723e-31
XLOC_064982	NAC	XP_013634266.1 PREDICTED: NAC domain-containing protein 41-like [Brassica oleracea var. oleracea] [Brassica oleracea]	2.15667	0.12	-4.1677	9.89379e-20	6.71337e-19
XLOC_073719	bZIP	AFZ45968.1 ABA insensitve 5-like protein [Brassica oleracea var. capitata] [Brassica oleracea]	0.0666667	2.25667	5.08108	9.77916e-34	1.03102e-32
XLOC_081019	WRKY	CDY48650.1 BnaC07g27590D [Brassica napus]	0.106667	4.15667	5.28425	6.98894e-86	1.61761e-84
XLOC_081691	GATA	CDX92633.1 BnaC07g38910D [Brassica napus]	0.713333	0.14	-2.34915	0.000328506	0.000787687
XLOC_085013	ARR-B	CDX72337.1 BnaC07g43590D [Brassica napus]	6.05	1.25333	-2.27116	8.28597e-48	1.18177e-46
XLOC_089558	ERF	CDY21678.1 BnaA09g44290D [Brassica napus]	4.1	66.88	4.02788	0	0
XLOC_095297	GRAS	CDY72339.1 BnaCnng77190D [Brassica napus]	2.94667	0.433333	-2.76553	2.32651e-08	8.3973e-08
XLOC_097884	Whirly	CDY66992.1 BnaAnng23380D [Brassica napus]	1.72	0.426667	-2.01123	8.87358e-10	3.55546e-09
XLOC_102902	ZF-HD	XP_013624547.1 PREDICTED: zinc-finger homeodomain protein 9-like [Brassica oleracea var. oleracea] [Brassica oleracea]	0.48	3.09333	2.68806	3.4875e-11	1.53257e-10

## Sheet: DEGs_TFs_NF
Table S9. Differentially expressed TFs identified in leaves between the stressed and control rapeseed cultivar NF.
Gene_ID	TF_family	Description	NFt0_fpkm	NFt1_fpkm	log2(FC)	Pvalue	FDR
LOC106345250	LOB	PREDICTED: LOB domain-containing protein 38-like [Brassica napus]	0.396667	2.31333	2.54397	6.67492e-09	6.61644e-08
LOC106345289	bZIP	PREDICTED: transcription factor HY5-like isoform X1 [Brassica rapa]	0.723333	19.4767	4.75094	1.05858e-25	4.73538e-24
LOC106345570	AP2-EREBP	PREDICTED: dehydration-responsive element-binding protein 2B-like [Brassica napus]	0.0466667	2.59333	5.79627	7.43543e-21	2.39161e-19
LOC106345824	Trihelix	PREDICTED: trihelix transcription factor ASIL1-like [Brassica napus]	11.6667	2.07333	-2.49237	2.86704e-16	6.41826e-15
LOC106345838	C3H	PREDICTED: zinc finger CCCH domain-containing protein 29-like [Brassica oleracea var. oleracea] [Brassica oleracea]	0.74	5.48667	2.89033	2.06099e-23	7.84534e-22
LOC106345845	C2C2-CO-like	PREDICTED: B-box zinc finger protein 22-like [Brassica napus]	1.05	11.2	3.41504	1.43898e-26	6.8122e-25
LOC106345898	MADS	PREDICTED: MADS-box protein AGL72-like [Brassica rapa]	0.263333	0.001	-8.04075	0.000664673	0.00240292
LOC106345965	ARR-B	PREDICTED: protein PHR1-LIKE 1-like isoform X1 [Brassica napus]	10.15	2.37	-2.09852	6.21977e-09	6.1922e-08
LOC106346082	C3H	PREDICTED: zinc finger CCCH domain-containing protein 34-like [Brassica napus]	3.82	0.573333	-2.73613	2.08268e-10	2.57253e-09
LOC106346369	C2C2-GATA	PREDICTED: GATA transcription factor 11-like isoform X1 [Brassica napus]	0.406667	3.92333	3.27016	2.01897e-15	4.18936e-14
LOC106346464	WRKY	probable WRKY transcription factor 3 [Brassica napus]	3.15667	16.78	2.41027	8.93445e-11	1.15418e-09
LOC106346541	WRKY	PREDICTED: probable WRKY transcription factor 4 [Brassica rapa]	2.89667	12.8733	2.15192	1.80472e-11	2.52489e-10
LOC106346883	Trihelix	PREDICTED: trihelix transcription factor GT-2-like [Brassica napus]	9.58	1.21	-2.98502	1.05639e-24	4.40317e-23
LOC106346953	bZIP	Basic-leucine zipper (bZIP) transcription factor family protein [Arabidopsis thaliana]	0.746667	12.6467	4.08215	1.00411e-46	1.28431e-44
LOC106347144	ABI3VP1	PREDICTED: AP2/ERF and B3 domain-containing transcription repressor TEM1-like isoform X1 [Brassica napus]	38.9867	8.48333	-2.20028	1.9803e-18	5.29096e-17
LOC106347167	C2C2-CO-like	PREDICTED: zinc finger protein CONSTANS-LIKE 16-like [Brassica rapa]	51.0067	2.02	-4.65826	1.31887e-69	4.35969e-67
LOC106347299	PLATZ	BnaA06g14840D [Brassica napus]	8.53	34.7967	2.02833	1.45299e-18	3.9122e-17
LOC106347328	Tify	PREDICTED: protein TIFY 6B-like isoform X1 [Brassica napus]	1.52667	9.06333	2.56966	4.85425e-13	8.02144e-12
LOC106347362	Tify	PREDICTED: protein TIFY 6B-like isoform X1 [Brassica rapa]	0.503333	3.53333	2.81144	5.3853e-06	3.19569e-05
LOC106347418	NAC	PREDICTED: NAC domain-containing protein 62-like [Brassica napus]	3.13667	20.5033	2.70855	2.0154e-22	7.19813e-21
LOC106347546	ARR-B	PREDICTED: transcription factor LUX-like isoform X1 [Brassica napus]	0.0233333	23.4567	9.97339	9.91353e-96	8.05316e-93
LOC106347737	PLATZ	PLATZ transcription factor family protein [Arabidopsis thaliana]	18.77	2.71667	-2.78852	9.49618e-25	3.96896e-23
LOC106347780	NAC	PREDICTED: NAC domain-containing protein 62-like [Brassica napus]	1.27	26.13	4.36281	3.62499e-57	7.50148e-55
LOC106347787	ARR-B	PREDICTED: transcription factor MYB30 [Brassica rapa]	0.45	2.21	2.29605	8.64169e-09	8.39542e-08
LOC106347872	TAZ	PREDICTED: BTB/POZ and TAZ domain-containing protein 1-like [Brassica napus]	0.496667	4.64667	3.22585	4.26145e-18	1.11097e-16
LOC106347937	NAC	PREDICTED: NAC domain-containing protein 102-like [Brassica napus]	0.773333	16.0167	4.37234	1.18482e-39	1.09532e-37
LOC106347995	bZIP	PREDICTED: transcription factor TGA1 isoform X1 [Brassica rapa]	5.15333	0.776667	-2.73014	7.56864e-18	1.92776e-16
LOC106348153	TAZ	PREDICTED: BTB/POZ and TAZ domain-containing protein 4-like isoform X1 [Brassica napus]	0.43	11.8867	4.78886	9.29012e-49	1.31858e-46
LOC106348154	TAZ	PREDICTED: BTB/POZ and TAZ domain-containing protein 4-like isoform X1 [Brassica napus]	0.001	0.216667	7.75933	6.86976e-05	0.000320273
LOC106348254	ARR-B	PREDICTED: two-component response regulator-like APRR5 [Brassica napus]	0.283333	143.003	8.97933	1.44883e-150	2.21265e-146
LOC106348281	Sigma70-like	BnaA06g26690D [Brassica napus]	4.11333	290.42	6.14169	4.3234e-112	6.22896e-109
LOC106348283	WRKY	PREDICTED: probable WRKY transcription factor 30 [Brassica napus]	0.07	0.57	3.02554	0.000191836	0.000799685
LOC106348344	TCP	PREDICTED: transcription factor TCP7-like [Brassica napus]	11.46	0.793333	-3.85254	5.33233e-24	2.1152e-22
LOC106348421	NAC	PREDICTED: NAC domain-containing protein 62-like isoform X1 [Brassica napus]	5.38333	32.3333	2.58645	3.3344e-27	1.64267e-25
LOC106348449	Trihelix	PREDICTED: trihelix transcription factor ASIL1 [Brassica oleracea var. oleracea] [Brassica oleracea]	6.67667	1.04	-2.68254	4.30428e-14	7.87245e-13
LOC106348478	ARR-B	PREDICTED: two-component response regulator-like APRR5 [Brassica napus]	0.186667	116.223	9.28222	3.23562e-148	3.5296e-144
LOC106348482	NAC	PREDICTED: NAC domain-containing protein 62-like isoform X1 [Brassica napus]	5.36	30.77	2.52122	1.50483e-27	7.54984e-26
LOC106348555	C2C2-GATA	PREDICTED: GATA transcription factor 12 [Brassica rapa]	10.2267	1.52333	-2.74703	7.20213e-22	2.48287e-20
LOC106348566	WRKY	PREDICTED: probable WRKY transcription factor 50 [Brassica napus]	0.39	0.0333333	-3.54844	0.000238328	0.000970238
LOC106348570	Alfin-like	PREDICTED: PHD finger protein ALFIN-LIKE 4 isoform X2 [Brassica oleracea var. oleracea] [Brassica oleracea]	19.7267	4.32667	-2.18882	4.70696e-16	1.03342e-14
LOC106348729	bHLH	PREDICTED: transcription factor bHLH11-like isoform X1 [Brassica napus]	0.29	0.001	-8.17991	0.000702523	0.00252422
LOC106348764	CPP	PREDICTED: protein tesmin/TSO1-like CXC 7 [Brassica napus]	0.353333	0.001	-8.46489	0.000193647	0.000806353
LOC106348782	bZIP	PREDICTED: basic leucine zipper 63-like [Brassica napus]	35.3733	8.55333	-2.0481	1.85111e-16	4.22699e-15
LOC106348804	WRKY	PREDICTED: probable WRKY transcription factor 48 [Brassica napus]	0.303333	6.09333	4.32826	1.54239e-31	9.62232e-30
LOC106348807	bZIP	PREDICTED: basic leucine zipper 1-like [Brassica rapa]	4.48667	0.34	-3.72204	4.6928e-16	1.03102e-14
LOC106348811	ARR-B	PREDICTED: transcription factor MYB12 [Brassica rapa]	1.96667	36.1367	4.19964	2.04492e-44	2.39127e-42
LOC106348842	ABI3VP1	PREDICTED: B3 domain-containing protein At4g34400-like [Brassica napus]	0.446667	0.0266667	-4.06609	3.51538e-06	2.17004e-05
LOC106348853	bZIP	PREDICTED: basic leucine zipper 63-like [Brassica napus]	3.78333	0.133333	-4.82655	4.6474e-05	0.000224975
LOC106348866	WRKY	PREDICTED: probable WRKY transcription factor 48 [Brassica oleracea var. oleracea] [Brassica oleracea]	0.02	2.74333	7.09979	3.08076e-29	1.70222e-27
LOC106348872	ARR-B	PREDICTED: transcription factor MYB12 [Brassica rapa]	1.96667	36.1367	4.19964	2.038e-44	2.38684e-42
LOC106348974	C2C2-CO-like	PREDICTED: zinc finger protein CONSTANS-LIKE 10 [Brassica napus]	0.0433333	48.72	10.1348	2.38904e-127	6.75655e-124
LOC106349213	FHA	PREDICTED: FHA domain-containing protein At4g14490-like [Brassica napus]	0.29	0.001	-8.17991	1.81691e-05	9.63468e-05
LOC106349215	C2C2-CO-like	PREDICTED: zinc finger protein CONSTANS-LIKE 2-like [Brassica napus]	6.40667	0.001	-12.6454	2.35384e-38	2.06123e-36
LOC106349419	AP2-EREBP	PREDICTED: ethylene-responsive transcription factor 4-like [Brassica napus]	1.86	36.6133	4.29899	8.61505e-59	1.89036e-56
LOC106349486	BBR_BPC	PREDICTED: protein BASIC PENTACYSTEINE5-like [Brassica napus]	5.62333	1.18667	-2.24451	2.27234e-12	3.51674e-11
LOC106349550	SBP	PREDICTED: squamosa promoter-binding-like protein 2 isoform X1 [Brassica napus]	5.53	0.573333	-3.26983	1.67557e-24	6.86039e-23
LOC106349560	AP2-EREBP	PREDICTED: ethylene-responsive transcription factor SHINE 3 [Brassica rapa]	0.596667	2.43667	2.02991	1.9096e-05	0.000100793
LOC106349627	HSF	PREDICTED: heat stress transcription factor C-1-like, partial [Brassica napus]	0.413333	4.09667	3.30907	1.10967e-15	2.35439e-14
LOC106350711	C2C2-GATA	PREDICTED: GATA transcription factor 12-like [Brassica napus]	3.41333	0.64	-2.41504	7.7826e-06	4.47197e-05
LOC106350856	MADS	PREDICTED: LOW QUALITY PROTEIN: MADS-box protein FBP24 [Brassica napus]	4.45	0.8	-2.47573	1.00855e-09	1.13739e-08
LOC106351002	bHLH	PREDICTED: transcription factor bHLH51 [Brassica oleracea var. oleracea] [Brassica oleracea]	0.853333	0.0733333	-3.54057	1.41018e-06	9.43829e-06
LOC106351040	AP2-EREBP	PREDICTED: ethylene-responsive transcription factor ERF025-like [Brassica napus]	0.001	5.88	12.5216	1.17528e-31	7.37421e-30
LOC106351054	AP2-EREBP	PREDICTED: ethylene-responsive transcription factor 4-like [Brassica napus]	0.34	2.10333	2.62907	1.03551e-06	7.12871e-06
LOC106351111	C2C2-GATA	PREDICTED: GATA transcription factor 15-like [Brassica napus]	1.24	0.001	-10.2761	2.10179e-09	2.25379e-08
LOC106351132	ARR-B	BnaA06g03110D [Brassica napus]	0.276667	1.35	2.28674	4.14451e-05	0.000203181
LOC106351430	bHLH	PREDICTED: transcription factor BEE 1-like [Brassica napus]	0.77	6.81667	3.14614	4.88741e-19	1.37561e-17
LOC106351560	SBP	PREDICTED: squamosa promoter-binding-like protein 3 [Brassica napus]	7.73667	0.56	-3.78821	2.37192e-15	4.88852e-14
LOC106351824	AP2-EREBP	PREDICTED: dehydration-responsive element-binding protein 1D [Brassica oleracea var. oleracea] [Brassica oleracea]	0.136667	7.12	5.70314	1.46642e-31	9.15581e-30
LOC106351825	AP2-EREBP	PREDICTED: ethylene-responsive transcription factor ERF025-like [Brassica napus]	0.0166667	2.03	6.92837	4.79759e-15	9.59015e-14
LOC106351914	NAC	PREDICTED: NAC transcription factor NAM-B2-like [Brassica napus]	1.46667	0.0566667	-4.6939	6.59689e-09	6.54631e-08
LOC106352023	ARR-B	PREDICTED: myb family transcription factor PHL6 [Brassica rapa]	32.5867	5.52333	-2.56067	1.64175e-27	8.226e-26
LOC106352346	bHLH	PREDICTED: transcription factor PRE5-like [Brassica rapa]	1.19667	0.07	-4.09552	1.50836e-06	1.00338e-05
LOC106352414	Trihelix	PREDICTED: trihelix transcription factor ASIL2-like [Brassica napus]	15.9867	1.82333	-3.13222	1.24271e-26	5.90078e-25
LOC106353182	Trihelix	PREDICTED: trihelix transcription factor ASIL2-like [Brassica napus]	6.66333	1.64333	-2.01962	5.43182e-11	7.16858e-10
LOC106353224	bHLH	PREDICTED: transcription factor bHLH60-like isoform X2 [Brassica napus]	2.56333	0.423333	-2.59816	2.4121e-10	2.9541e-09
LOC106353280	AP2-EREBP	PREDICTED: ethylene-responsive transcription factor CRF6-like [Brassica napus]	0.576667	2.43667	2.0791	7.01016e-07	4.97625e-06
LOC106353302	ABI3VP1	PREDICTED: B3 domain-containing transcription factor NGA2-like [Brassica napus]	2.23667	0.556667	-2.00646	8.94002e-07	6.23547e-06
LOC106353437	C2C2-CO-like	PREDICTED: B-box zinc finger protein 22-like [Brassica napus]	1.03333	26.5633	4.68406	2.12714e-60	4.9521e-58
LOC106353499	Trihelix	transcription factor [Arabidopsis thaliana]	4.95333	1.12333	-2.14061	2.2573e-08	2.05616e-07
LOC106353510	PLATZ	BnaC06g21760D [Brassica napus]	0.493333	2.97	2.58983	3.77592e-09	3.89319e-08
LOC106353518	Trihelix	transcription factor [Arabidopsis thaliana]	6.36333	1.18667	-2.42287	1.28349e-12	2.038e-11
LOC106353519	Trihelix	PREDICTED: trihelix transcription factor GT-2-like [Brassica napus]	32.54	6.95333	-2.22644	3.49312e-20	1.06779e-18
LOC106353539	C2C2-CO-like	PREDICTED: B-box zinc finger protein 21-like [Brassica napus]	3.40667	23.72	2.79967	1.0644e-27	5.38978e-26
LOC106353775	ARR-B	BnaA07g22980D [Brassica napus]	4.61333	0.69	-2.74114	1.59748e-18	4.29671e-17
LOC106353850	AP2-EREBP	PREDICTED: ethylene-responsive transcription factor ERF118-like [Brassica napus]	12.51	1.32333	-3.24083	4.07495e-32	2.61702e-30
LOC106353852	C2C2-CO-like	PREDICTED: zinc finger protein CONSTANS-LIKE 6-like [Brassica rapa]	421.023	19.4967	-4.4326	1.83807e-65	5.16012e-63
LOC106353991	HSF	PREDICTED: heat stress transcription factor A-8 [Brassica oleracea var. oleracea] [Brassica oleracea]	0.1	1.66333	4.05601	1.66538e-13	2.86029e-12
LOC106354018	AP2-EREBP	PREDICTED: ethylene-responsive transcription factor ERF118-like [Brassica napus]	6.11667	0.976667	-2.64681	6.30663e-15	1.2489e-13
LOC106354041	bHLH	PREDICTED: transcription factor bHLH30 [Brassica napus]	7.62333	0.14	-5.76692	2.96964e-36	2.35475e-34
LOC106354046	bHLH	PREDICTED: transcription factor bHLH49 [Brassica rapa]	4.77333	0.616667	-2.95243	2.84661e-19	8.18092e-18
LOC106354073	NAC	NAC transcription factor 29-like [Brassica napus]	0.453333	3.62	2.99735	1.61239e-10	2.01674e-09
LOC106354184	NAC	PREDICTED: NAC domain-containing protein 30 [Brassica napus]	0.273333	1.15	2.0729	0.000619397	0.00225784
LOC106354368	mTERF	PREDICTED: transcription termination factor MTERF15, mitochondrial [Brassica rapa]	4.08	0.656667	-2.63534	2.59249e-14	4.85255e-13
LOC106354402	bHLH	PREDICTED: transcription factor bHLH63 [Brassica napus]	4.87333	0.633333	-2.94387	6.84403e-17	1.61399e-15
LOC106354417	ARR-B	PREDICTED: protein REVEILLE 1-like [Brassica napus]	0.296667	3.19333	3.42815	3.9545e-18	1.03555e-16
LOC106354454	ARR-B	PREDICTED: transcription repressor KAN1-like isoform X1 [Brassica napus]	0.46	0.0566667	-3.02106	5.42569e-06	3.21766e-05
LOC106354509	zf-HD	PREDICTED: zinc-finger homeodomain protein 5-like [Brassica napus]	5.82333	0.546667	-3.41311	1.65595e-23	6.36377e-22
LOC106354523	BES1	PREDICTED: protein BRASSINAZOLE-RESISTANT 1-like isoform X1 [Brassica napus]	9.2	1.70333	-2.43327	1.1741e-15	2.48626e-14
LOC106354548	C2C2-CO-like	PREDICTED: B-box zinc finger protein 22-like [Brassica napus]	0.226667	11.9167	5.71626	1.99241e-52	3.23703e-50
LOC106354586	bZIP	BnaC06g38430D [Brassica napus]	0.446667	6.69667	3.90617	2.61778e-29	1.45695e-27
LOC106354590	ABI3VP1	PREDICTED: auxin response factor 17-like [Brassica napus]	0.13	5.53	5.4107	1.1842e-43	1.32979e-41
LOC106354746	WRKY	PREDICTED: WRKY transcription factor 18-like [Brassica napus]	0.72	21.5533	4.90377	3.39806e-54	5.92411e-52
LOC106354817	WRKY	PREDICTED: probable WRKY transcription factor 40 [Brassica napus]	6.96	128.363	4.205	1.40092e-66	4.13028e-64
LOC106355664	WRKY	PREDICTED: probable WRKY transcription factor 40 [Brassica napus]	0.03	4.72333	7.2987	1.42141e-35	1.08865e-33
LOC106355665	WRKY	PREDICTED: probable WRKY transcription factor 40 [Brassica napus]	0.16	4.92333	4.94349	5.64007e-28	2.89627e-26
LOC106355991	WRKY	PREDICTED: probable WRKY transcription factor 57 [Brassica oleracea var. oleracea] [Brassica oleracea]	0.166667	1.42	3.09085	2.10575e-06	1.36002e-05
LOC106356145	LIM	PREDICTED: protein DA1-related 6-like [Brassica napus]	0.01	5.81	9.18239	3.98043e-57	8.17058e-55
LOC106356256	AP2-EREBP	PREDICTED: ethylene-responsive transcription factor ERF109-like [Brassica napus]	0.263333	9.15333	5.11934	9.14731e-38	7.82182e-36
LOC106356258	AP2-EREBP	PREDICTED: ethylene-responsive transcription factor ERF098 [Brassica napus]	0.001	0.903333	9.81911	5.95641e-08	5.06099e-07
LOC106356259	AP2-EREBP	PREDICTED: ethylene-responsive transcription factor ERF098-like [Brassica rapa]	0.001	0.936667	9.87139	6.96298e-07	4.94598e-06
LOC106356593	LOB	PREDICTED: LOB domain-containing protein 11-like [Brassica rapa]	0.03	0.446667	3.89616	0.000339661	0.00132647
LOC106356658	bHLH	PREDICTED: transcription factor PRE1 [Brassica oleracea var. oleracea] [Brassica oleracea]	1.70667	0.16	-3.41504	8.75657e-06	4.97842e-05
LOC106356961	zf-HD	PREDICTED: zinc-finger homeodomain protein 5-like [Brassica napus]	0.363333	0.0266667	-3.76818	0.000395817	0.00151821
LOC106356963	SRS	PREDICTED: protein SHI RELATED SEQUENCE 5-like [Brassica napus]	0.143333	0.95	2.72855	5.80658e-06	3.42254e-05
LOC106357094	bHLH	PREDICTED: transcription factor bHLH30-like [Brassica rapa]	0.83	0.09	-3.20511	1.61106e-05	8.63509e-05
LOC106357186	SBP	PREDICTED: squamosa promoter-binding-like protein 6 [Brassica napus]	0.72	0.07	-3.36257	0.000126782	0.000553753
LOC106357191	WRKY	probable WRKY transcription factor 57 [Brassica rapa]	0.02	0.686667	5.10154	2.73754e-08	2.46275e-07
LOC106357198	MADS	PREDICTED: MADS-box protein CMB1-like isoform X1 [Brassica napus]	9.02333	1.15	-2.97203	1.25145e-23	4.83854e-22
LOC106357245	bHLH	PREDICTED: transcription factor BEE 3-like [Brassica napus]	1.58	0.18	-3.13386	1.02852e-08	9.85669e-08
LOC106357275	ARR-B	PREDICTED: myb-related protein 306-like [Brassica rapa]	0.373333	0.001	-8.54432	1.40296e-06	9.39654e-06
LOC106357350	AP2-EREBP	PREDICTED: ethylene-responsive transcription factor ERF013-like [Brassica napus]	0.143333	2.83	4.30336	9.40682e-13	1.51286e-11
LOC106357514	GeBP	PREDICTED: GLABROUS1 enhancer-binding protein-like 1 [Brassica rapa]	6.40667	1.37	-2.2254	1.04431e-10	1.33619e-09
LOC106357721	bHLH	PREDICTED: transcription factor HBI1-like [Brassica napus]	90.9133	16.6833	-2.44608	4.44413e-25	1.89901e-23
LOC106357773	MADS	PREDICTED: agamous-like MADS-box protein AGL3 [Brassica napus]	0.116667	0.603333	2.37056	0.000435759	0.00165364
LOC106357864	bHLH	PREDICTED: transcription factor bHLH77-like [Brassica napus]	3.65333	0.886667	-2.04275	1.40884e-10	1.77377e-09
LOC106358031	C3H	PREDICTED: splicing factor U2af small subunit A-like [Brassica napus]	6.34333	0.743333	-3.09316	6.65346e-21	2.15006e-19
LOC106358195	GRAS	PREDICTED: scarecrow-like protein 1 [Brassica napus]	0.363333	1.93333	2.41172	2.0401e-09	2.1901e-08
LOC106358308	ARR-B	transcription factor MYB44-like [Brassica napus]	11.9567	80.6233	2.75338	1.2109e-25	5.39781e-24
LOC106358313	ABI3VP1	PREDICTED: auxin response factor 2-like isoform X1 [Brassica napus]	0.2	0.001	-7.64386	0.000196516	0.000817675
LOC106358342	GRAS	PREDICTED: scarecrow-like protein 4 [Brassica napus]	3.33333	0.41	-3.02327	1.27026e-15	2.68095e-14
LOC106358379	NAC	NAC domain-containing protein 2 [Brassica napus]	9.10667	168.103	4.20628	2.74112e-57	5.68783e-55
LOC106358560	GRAS	BnaCnng67210D [Brassica napus]	0.73	0.176667	-2.04687	3.91708e-05	0.000193222
LOC106358675	bZIP	PREDICTED: ABSCISIC ACID-INSENSITIVE 5-like protein 6 [Brassica napus]	0.173333	0.001	-7.43741	0.000497265	0.00185921
LOC106359462	AP2-EREBP	PREDICTED: ethylene-responsive transcription factor 8-like [Brassica napus]	2.68	38.63	3.84942	4.61454e-44	5.30672e-42
LOC106359795	AP2-EREBP	PREDICTED: ethylene-responsive transcription factor ERF043-like [Brassica oleracea var. oleracea] [Brassica oleracea]	0.916667	0.196667	-2.22064	0.000297943	0.00118126
LOC106359884	AP2-EREBP	dehydration-responsive element-binding protein 1B-like [Brassica napus]	0.07	21.29	8.24861	4.86604e-66	1.41282e-63
LOC106359887	AP2-EREBP	PREDICTED: dehydration-responsive element-binding protein 1B-like isoform X1 [Brassica napus]	0.0133333	9.79667	9.52111	9.57522e-56	1.82335e-53
LOC106360015	WRKY	PREDICTED: probable WRKY transcription factor 32 [Brassica napus]	4.53333	1.11333	-2.02569	6.73832e-07	4.79935e-06
LOC106360049	AP2-EREBP	PREDICTED: ethylene-responsive transcription factor 11-like [Brassica napus]	7.51667	64.6167	3.10374	1.75883e-27	8.7838e-26
LOC106360050	AP2-EREBP	PREDICTED: ethylene-responsive transcription factor 12 [Brassica rapa]	0.09	1.89	4.39232	7.29804e-11	9.51637e-10
LOC106360087	HSF	PREDICTED: heat stress transcription factor C-1-like [Brassica napus]	0.326667	1.42667	2.12676	7.19577e-06	4.1617e-05
LOC106360182	AP2-EREBP	PREDICTED: dehydration-responsive element-binding protein 1F-like [Brassica oleracea var. oleracea] [Brassica oleracea]	1.46	29.31	4.32735	2.64519e-47	3.48252e-45
LOC106360486	C2C2-Dof	PREDICTED: dof zinc finger protein DOF1.7-like [Brassica napus]	3.44	33.1733	3.26954	3.97598e-37	3.30365e-35
LOC106360708	GRAS	PREDICTED: scarecrow-like protein 13 [Brassica oleracea var. oleracea] [Brassica oleracea]	1.45333	6.68667	2.20192	5.00261e-12	7.43333e-11
LOC106360794	ARR-B	MYB transcription factor 109-1 [Brassica napus]	4.39667	0.89	-2.30453	2.16843e-10	2.67455e-09
LOC106360811	C3H	PREDICTED: zinc finger CCCH domain-containing protein 47-like [Brassica napus]	41.53	257.757	2.63378	4.22512e-33	2.84256e-31
LOC106361033	AP2-EREBP	PREDICTED: ethylene-responsive transcription factor ERF109-like [Brassica napus]	1.76333	33.81	4.26107	1.94672e-42	2.05888e-40
LOC106361209	AP2-EREBP	PREDICTED: ethylene-responsive transcription factor ERF054-like [Brassica napus]	0.49	7.56333	3.94817	2.5127e-26	1.16709e-24
LOC106361474	bZIP	PREDICTED: transcription factor VIP1-like [Brassica napus]	2.14333	9.18	2.09864	3.89965e-13	6.47343e-12
LOC106361482	C2C2-CO-like	PREDICTED: B-box zinc finger protein 20 [Brassica rapa]	0.826667	5.77667	2.80486	4.93181e-16	1.07999e-14
LOC106361599	Tify	PREDICTED: protein TIFY 5A-like [Brassica rapa]	0.29	9.49	5.03228	4.97579e-28	2.56377e-26
LOC106361689	C2C2-Dof	PREDICTED: dof zinc finger protein DOF1.4-like [Brassica napus]	1.22	0.21	-2.53842	1.51983e-05	8.19884e-05
LOC106361703	C2C2-CO-like	PREDICTED: zinc finger protein CONSTANS-LIKE 15-like [Brassica napus]	1.13333	7.2	2.66742	4.41641e-21	1.44304e-19
LOC106361896	SBP	BnaC03g57620D [Brassica napus]	2.02	0.34	-2.57075	1.20507e-10	1.52957e-09
LOC106361922	ABI3VP1	PREDICTED: AP2/ERF and B3 domain-containing transcription repressor TEM1 [Brassica oleracea var. oleracea] [Brassica oleracea]	44.3433	8.39	-2.40197	9.29483e-23	3.39757e-21
LOC106361961	Tify	PREDICTED: protein TIFY 10A-like [Brassica rapa]	1.42	15.2167	3.42169	3.84023e-29	2.11268e-27
LOC106361971	ARR-B	PREDICTED: transcription factor MYB1R1-like [Brassica napus]	48.8467	12.0667	-2.01723	1.13995e-16	2.64017e-15
LOC106362196	bZIP	PREDICTED: ABSCISIC ACID-INSENSITIVE 5-like protein 6 [Brassica napus]	1.30667	9.62	2.88015	1.14706e-25	5.11921e-24
LOC106362221	bZIP	PREDICTED: transcription factor RF2b-like [Brassica napus]	3.47333	0.566667	-2.61575	1.53667e-08	1.43482e-07
LOC106362230	C2C2-CO-like	PREDICTED: zinc finger protein CONSTANS-LIKE 7-like [Brassica rapa]	0.0833333	19.0167	7.83415	1.77467e-74	6.84412e-72
LOC106364061	AP2-EREBP	PREDICTED: ethylene-responsive transcription factor ERF003-like [Brassica oleracea var. oleracea] [Brassica oleracea]	52.6167	3.07333	-4.09764	1.47036e-50	2.24105e-48
LOC106364071	WRKY	PREDICTED: probable WRKY transcription factor 30 [Brassica napus]	0.0233333	0.68	4.86507	7.26877e-08	6.09134e-07
LOC106364269	AP2-EREBP	PREDICTED: ethylene-responsive transcription factor ERF026-like [Brassica rapa]	0.0133333	1.92667	7.17493	3.16692e-15	6.45041e-14
LOC106364424	PLATZ	BnaC09g19570D [Brassica napus]	0.136667	2.89333	4.404	1.27801e-13	2.22653e-12
LOC106364450	bHLH	PREDICTED: transcription factor PRE6-like [Brassica rapa]	1.31333	0.223333	-2.55596	0.000196343	0.000817093
LOC106364571	NAC	NAC domain-containing protein 12-like [Brassica napus]	0.001	0.603333	9.23681	1.96535e-07	1.5345e-06
LOC106364586	LOB	PREDICTED: LOB domain-containing protein 24-like [Brassica oleracea var. oleracea] [Brassica oleracea]	1.52667	0.176667	-3.11128	0.00065229	0.00236431
LOC106364602	bZIP	PREDICTED: basic leucine zipper 43-like [Brassica rapa]	18.2233	0.0233333	-9.60918	9.87062e-54	1.69757e-51
LOC106364611	bHLH	PREDICTED: transcription factor PRE2-like [Brassica rapa]	9.10667	0.21	-5.43846	3.54623e-24	1.42596e-22
LOC106364919	OFP	PREDICTED: transcription repressor OFP18-like [Brassica napus]	0.4	0.0166667	-4.58496	0.0002119	0.00087416
LOC106364983	bHLH	PREDICTED: transcription factor PRE2-like [Brassica rapa]	1.49333	0.27	-2.4675	0.000388486	0.00149264
LOC106365001	bZIP	PREDICTED: basic leucine zipper 43-like [Brassica oleracea var. oleracea] [Brassica oleracea]	4.51	0.001	-12.1389	2.42946e-24	9.86248e-23
LOC106365236	C2C2-CO-like	PREDICTED: B-box zinc finger protein 18-like [Brassica napus]	1.22667	28.3	4.52799	3.14481e-43	3.43054e-41
LOC106365444	Alfin-like	PREDICTED: PHD finger protein ALFIN-LIKE 6-like [Brassica napus]	0.933333	0.11	-3.08489	0.000213924	0.000881317
LOC106365678	TAZ	PREDICTED: BTB/POZ and TAZ domain-containing protein 3-like [Brassica napus]	0.453333	2.41667	2.41437	4.13974e-07	3.06309e-06
LOC106365696	C2C2-CO-like	B-box zinc finger protein 24 [Brassica napus]	34.6767	168.437	2.28017	1.67074e-22	5.99237e-21
LOC106365856	bZIP	PREDICTED: basic leucine zipper 1-like [Brassica napus]	0.923333	0.0433333	-4.4133	1.68607e-06	1.11095e-05
LOC106365888	Alfin-like	PREDICTED: PHD finger protein ALFIN-LIKE 4 [Brassica rapa]	14.0833	2.34333	-2.58735	2.80281e-17	6.82035e-16
LOC106365907	AP2-EREBP	PREDICTED: ethylene-responsive transcription factor ERF003-like [Brassica rapa]	26.7467	1.78667	-3.90402	3.88661e-35	2.88138e-33
LOC106365947	C2C2-CO-like	PREDICTED: B-box zinc finger protein 21-like [Brassica napus]	0.566667	6.65667	3.55423	2.07334e-24	8.47538e-23
LOC106365991	C2C2-CO-like	PREDICTED: B-box zinc finger protein 18 [Brassica rapa]	3.47667	15.3567	2.14309	4.0164e-13	6.66578e-12
LOC106366007	ARR-B	PREDICTED: two-component response regulator-like APRR5 [Brassica napus]	0.34	32.65	6.5854	4.07349e-85	2.254e-82
LOC106366080	AP2-EREBP	PREDICTED: ethylene-responsive transcription factor ERF107 [Brassica napus]	115.573	11.7267	-3.30094	2.59544e-32	1.68098e-30
LOC106366205	ARR-B	PREDICTED: desmoplakin-like isoform X1 [Brassica napus]	2.00333	0.146667	-3.77179	7.01854e-13	1.14321e-11
LOC106366437	C3H	PREDICTED: zinc finger CCCH domain-containing protein 49-like [Brassica napus]	0.826667	55.26	6.06279	4.71268e-90	3.15667e-87
LOC106366513	bHLH	PREDICTED: transcription factor EGL1 [Brassica rapa]	0.273333	2.47667	3.17967	3.42653e-15	6.96434e-14
LOC106366650	ARR-B	PREDICTED: transcription factor MYB59-like isoform X1 [Brassica napus]	7.72333	1.35	-2.51626	2.28569e-15	4.71844e-14
LOC106366779	AP2-EREBP	PREDICTED: AP2-like ethylene-responsive transcription factor TOE3 [Brassica napus]	0.853333	0.001	-9.73697	0.000122146	0.000535578
LOC106366817	LOB	LOB domain-containing protein 41-like [Brassica napus]	0.566667	0.08	-2.82443	0.00064027	0.00232526
LOC106366835	GRAS	PREDICTED: scarecrow-like protein 1 [Brassica napus]	0.363333	1.93333	2.41172	2.03903e-09	2.18926e-08
LOC106367135	C3H	PREDICTED: zinc finger CCCH domain-containing protein 12 [Brassica rapa]	3.13333	17.3967	2.47304	9.2329e-24	3.61551e-22
LOC106367162	ABI3VP1	PREDICTED: B3 domain-containing transcription factor NGA2-like [Brassica napus]	2.3	0.42	-2.45317	2.82693e-08	2.53898e-07
LOC106367323	SBP	PREDICTED: squamosa promoter-binding-like protein 10 isoform X1 [Brassica napus]	5.13333	0.51	-3.33133	2.88877e-19	8.29274e-18
LOC106367461	ABI3VP1	PREDICTED: B3 domain-containing transcription repressor VAL1-like [Brassica napus]	0.0833333	0.61	2.87184	1.87643e-07	1.46977e-06
LOC106367479	TUB	PREDICTED: tubby-like F-box protein 10 [Brassica napus]	1.35	7.53667	2.48097	5.86145e-19	1.63529e-17
LOC106367531	ARR-B	PREDICTED: transcription factor TRY-like [Brassica oleracea var. oleracea] [Brassica oleracea]	3.26	0.726667	-2.16551	8.97702e-06	5.092e-05
LOC106367561	C2C2-CO-like	PREDICTED: zinc finger protein CONSTANS-LIKE 16-like [Brassica napus]	72.6467	6.11667	-3.57008	5.68499e-49	8.14458e-47
LOC106367687	Trihelix	PREDICTED: trihelix transcription factor GT-2-like [Brassica napus]	1.95	0.146667	-3.73286	1.78137e-12	2.78113e-11
LOC106367688	Trihelix	PREDICTED: trihelix transcription factor GT-2-like [Brassica napus]	11.2567	1.65333	-2.76733	1.37627e-25	6.09582e-24
LOC106367772	FAR1	FAR1-related sequence 10 [Arabidopsis thaliana]	1.83	0.41	-2.15815	9.42634e-06	5.32945e-05
LOC106367775	Trihelix	PREDICTED: trihelix transcription factor GTL2-like [Brassica napus]	0.683333	0.0966667	-2.8215	1.9401e-05	0.000102294
LOC106368121	C3H	PREDICTED: zinc finger CCCH domain-containing protein 47-like [Brassica napus]	32.5633	140.5	2.10925	5.49333e-22	1.90842e-20
LOC106368180	ARR-B	PREDICTED: desmoplakin-like isoform X1 [Brassica napus]	0.94	0.136667	-2.782	3.50431e-06	2.16408e-05
LOC106368213	ARR-B	BnaC02g05990D [Brassica napus]	7.84667	1.74	-2.17299	7.24502e-13	1.17909e-11
LOC106368261	bZIP	PREDICTED: basic leucine zipper 61 [Brassica rapa]	17.8767	2.64333	-2.75765	5.14668e-18	1.33085e-16
LOC106368493	bHLH	PREDICTED: transcription factor bHLH67-like [Brassica napus]	0.276667	0.001	-8.11201	0.000437404	0.00165906
LOC106368555	DBP	PREDICTED: probable protein phosphatase 2C 22 isoform X1 [Brassica napus]	1.85	7.59333	2.03721	1.00958e-11	1.45018e-10
LOC106368610	AP2-EREBP	PREDICTED: ethylene-responsive transcription factor ERF060-like [Brassica napus]	1.92	0.296667	-2.69419	8.99527e-08	7.43054e-07
LOC106368904	Tify	PREDICTED: protein TIFY 10A-like [Brassica napus]	0.243333	22.6067	6.53767	5.31994e-78	2.40373e-75
LOC106368905	Tify	PREDICTED: protein TIFY 10A-like [Brassica napus]	0.243333	22.6067	6.53767	5.2563e-78	2.38911e-75
LOC106369061	ARR-B	PREDICTED: transcription factor MYB51-like [Brassica rapa]	0.01	0.4	5.32193	1.30524e-05	7.15184e-05
LOC106369086	Tify	PREDICTED: protein TIFY 10A-like [Brassica napus]	0.466667	40.6167	6.44354	1.76595e-89	1.16248e-86
LOC106369344	NAC	PREDICTED: NAC domain-containing protein 19-like [Brassica napus]	6.32333	31.34	2.30925	1.30728e-10	1.65326e-09
LOC106369936	ARR-B	PREDICTED: myb-like protein J [Brassica napus]	0.001	0.856667	9.74259	2.20657e-09	2.35589e-08
LOC106370039	OFP	PREDICTED: transcription repressor OFP11 [Brassica oleracea var. oleracea] [Brassica oleracea]	0.576667	0.06	-3.2647	0.000290418	0.00115405
LOC106370125	E2F-DP	PREDICTED: transcription factor E2FC-like isoform X1 [Brassica napus]	0.99	0.001	-9.95128	3.35652e-14	6.21493e-13
LOC106370161	bHLH	PREDICTED: transcription factor bHLH89-like [Brassica napus]	0.001	0.53	9.04985	1.00447e-08	9.6395e-08
LOC106370202	AP2-EREBP	PREDICTED: ethylene-responsive transcription factor ERF034-like [Brassica oleracea var. oleracea] [Brassica oleracea]	0.673333	3.4	2.33614	4.1337e-08	3.61624e-07
LOC106370220	bHLH	PREDICTED: transcription factor bHLH63-like [Brassica napus]	0.31	0.0266667	-3.53916	0.000308425	0.00121763
LOC106370243	AP2-EREBP	PREDICTED: ethylene-responsive transcription factor CRF3-like [Brassica napus]	0.16	0.746667	2.22239	0.000133311	0.00057865
LOC106370261	bHLH	PREDICTED: transcription factor bHLH18-like [Brassica napus]	0.43	0.03	-3.8413	3.95595e-05	0.000194951
LOC106370277	AP2-EREBP	PREDICTED: ethylene-responsive transcription factor ERF060-like [Brassica napus]	6.10667	1.51333	-2.01266	2.58931e-08	2.33905e-07
LOC106370424	AP2-EREBP	PREDICTED: ethylene-responsive transcription factor ERF016-like [Brassica rapa]	0.07	1.19333	4.0915	1.99106e-07	1.55362e-06
LOC106370570	bZIP	PREDICTED: basic leucine zipper 43-like [Brassica napus]	0.896667	0.001	-9.80843	2.18079e-08	1.99074e-07
LOC106370571	C2C2-CO-like	PREDICTED: zinc finger protein CONSTANS-like [Brassica napus]	0.113333	1.28667	3.50499	8.22587e-08	6.84235e-07
LOC106370740	TCP	PREDICTED: transcription factor TCP18-like isoform X2 [Brassica napus]	0.51	0.116667	-2.1281	0.000663447	0.00239939
LOC106370961	bHLH	PREDICTED: transcription factor bHLH57-like [Brassica napus]	60.4033	3.57	-4.08063	4.30263e-57	8.80828e-55
LOC106371144	ARR-B	PREDICTED: myb-related protein Myb4-like [Brassica napus]	0.843333	9.04667	3.42321	2.94745e-23	1.11144e-21
LOC106371169	AP2-EREBP	PREDICTED: ethylene-responsive transcription factor ERF043-like [Brassica napus]	0.443333	7.09	3.99932	1.55816e-28	8.31456e-27
LOC106371333	bHLH	PREDICTED: transcription factor NAI1-like [Brassica napus]	0.63	6.23667	3.30735	8.00384e-21	2.57011e-19
LOC106371348	TUB	PREDICTED: tubby-like F-box protein 1 [Brassica napus]	1.08333	21.67	4.32215	3.6015e-51	5.55577e-49
LOC106371349	Trihelix	PREDICTED: trihelix transcription factor GT-2-like [Brassica napus]	0.876667	12.97	3.88701	3.85387e-41	3.83179e-39
LOC106371689	EIL	PREDICTED: ETHYLENE INSENSITIVE 3-like 2 protein [Brassica napus]	0.206667	1.53667	2.89443	9.99822e-09	9.60212e-08
LOC106371998	ARR-B	PREDICTED: protein ODORANT1-like [Brassica napus]	4.11667	0.94	-2.13074	1.63017e-08	1.51704e-07
LOC106372141	zf-HD	PREDICTED: zinc-finger homeodomain protein 8 [Brassica rapa]	29.98	3.61	-3.05393	2.09851e-32	1.36377e-30
LOC106372229	ARR-B	PREDICTED: protein ODORANT1-like [Brassica napus]	2.00667	0.45	-2.1568	1.08605e-05	6.05335e-05
LOC106372315	NAC	PREDICTED: NAC domain-containing protein 83 [Brassica oleracea var. oleracea] [Brassica oleracea]	64.7467	4.89333	-3.72592	2.45515e-42	2.58231e-40
LOC106372396	NAC	NAC domain-containing protein 83 [Brassica napus]	38.1567	5	-2.93194	3.20147e-30	1.87617e-28
LOC106372421	bZIP	PREDICTED: transcription factor HY5 [Brassica napus]	2.71667	24.6067	3.17914	2.81554e-18	7.45733e-17
LOC106372587	E2F-DP	PREDICTED: transcription factor-like protein DPA [Brassica napus]	0.286667	0.0266667	-3.42626	0.000957673	0.00332294
LOC106372648	HSF	PREDICTED: heat stress transcription factor A-3 [Brassica rapa]	0.49	2.38	2.28011	5.37674e-09	5.40577e-08
LOC106372691	C3H	PREDICTED: protein RNA-directed DNA methylation 3-like [Brassica napus]	0.001	0.48	8.90689	2.4588e-07	1.89287e-06
LOC106373133	WRKY	PREDICTED: probable WRKY transcription factor 28 isoform X2 [Brassica napus]	0.386667	0.0133333	-4.85798	1.63606e-05	8.75899e-05
LOC106373514	GRAS	PREDICTED: scarecrow-like protein 23 [Brassica napus]	0.86	0.13	-2.72583	7.16532e-06	4.14597e-05
LOC106373726	C2C2-CO-like	PREDICTED: B-box zinc finger protein 20-like [Brassica oleracea var. oleracea] [Brassica oleracea]	1.72	0.283333	-2.60184	5.76536e-06	3.40061e-05
LOC106373766	WRKY	PREDICTED: probable WRKY transcription factor 13 isoform X1 [Brassica napus]	0.233333	0.0133333	-4.12928	0.000852037	0.00299864
LOC106373886	C2C2-Dof	PREDICTED: dof zinc finger protein DOF4.7-like [Brassica napus]	0.736667	0.001	-9.52487	1.0637e-05	5.94223e-05
LOC106374160	ARR-B	PREDICTED: myb-related protein 308 [Brassica napus]	0.246667	3.07	3.6376	1.87018e-16	4.26682e-15
LOC106374819	NAC	PREDICTED: NAC domain-containing protein 30-like [Brassica napus]	0.0566667	0.593333	3.38827	3.87211e-05	0.00019119
LOC106375055	NAC	PREDICTED: transcription factor JUNGBRUNNEN 1-like [Brassica napus]	0.001	1.45667	10.5085	9.31581e-13	1.49917e-11
LOC106375328	AP2-EREBP	PREDICTED: ethylene-responsive transcription factor ERF043-like [Brassica napus]	0.566667	10.43	4.2021	1.40269e-35	1.07539e-33
LOC106375654	zf-HD	PREDICTED: zinc-finger homeodomain protein 5-like isoform X1 [Brassica napus]	8.44	1.47	-2.52143	8.29872e-15	1.62735e-13
LOC106375664	AP2-EREBP	PREDICTED: ethylene-responsive transcription factor ERF105 [Brassica oleracea var. oleracea] [Brassica oleracea]	42.19	6.19333	-2.76811	3.19213e-27	1.5736e-25
LOC106375777	zf-HD	PREDICTED: zinc-finger homeodomain protein 2 [Brassica napus]	0.503333	3.77333	2.90625	1.36809e-12	2.16379e-11
LOC106375838	ARR-B	PREDICTED: SWI/SNF complex subunit SWI3B-like [Brassica napus]	1.48667	0.32	-2.21594	5.55895e-06	3.28699e-05
LOC106375866	GRAS	PREDICTED: scarecrow-like protein 13 [Brassica napus]	4.29333	18.5533	2.11151	5.67891e-16	1.23615e-14
LOC106375939	Tify	PREDICTED: protein TIFY 5A-like [Brassica rapa]	0.156667	2.81667	4.16822	1.32117e-11	1.87449e-10
LOC106375978	WRKY	PREDICTED: probable WRKY transcription factor 31 [Brassica napus]	0.04	1.28333	5.00375	6.35323e-16	1.37587e-14
LOC106375986	AP2-EREBP	PREDICTED: ethylene-responsive transcription factor CRF2-like [Brassica napus]	5.78	1.27	-2.18624	3.00205e-10	3.63321e-09
LOC106375988	WRKY	probable WRKY transcription factor 53 [Brassica napus]	1.77667	14.39	3.01782	9.42125e-25	3.9398e-23
LOC106376068	C2C2-CO-like	PREDICTED: protein CHLOROPLAST IMPORT APPARATUS 2-like [Brassica napus]	9.33	1.65	-2.49941	2.61728e-18	6.9515e-17
LOC106376356	C2C2-GATA	PREDICTED: GATA transcription factor 6-like [Brassica napus]	6.18	31.0633	2.32953	1.17964e-21	4.01235e-20
LOC106376459	ARR-B	PREDICTED: transcription factor LUX-like [Brassica oleracea var. oleracea] [Brassica oleracea]	0.0666667	9.05333	7.08534	1.0602e-53	1.81112e-51
LOC106376460	GRAS	PREDICTED: scarecrow-like protein 30 isoform X1 [Brassica oleracea var. oleracea] [Brassica oleracea]	3.75	50.7133	3.7574	3.15537e-53	5.23792e-51
LOC106376574	bZIP	PREDICTED: basic leucine zipper 1-like [Brassica napus]	10.95	2.58333	-2.08363	2.80414e-07	2.13377e-06
LOC106376719	Tify	PREDICTED: protein TIFY 11B-like [Brassica napus]	5.19667	24.39	2.23063	1.42944e-19	4.20069e-18
LOC106376817	TCP	PREDICTED: transcription factor TCP22-like isoform X1 [Brassica napus]	1.86	10.7233	2.52738	2.00523e-22	7.16517e-21
LOC106377049	ARR-B	myb like protein [Arabidopsis thaliana]	1.98667	0.25	-2.99035	4.27831e-09	4.36929e-08
LOC106377086	TCP	PREDICTED: probable WRKY transcription factor 19 isoform X1 [Brassica napus]	2.63667	0.61	-2.11183	3.87756e-09	3.98829e-08
LOC106377130	C2C2-CO-like	PREDICTED: B-box zinc finger protein 21-like [Brassica napus]	0.58	2.95	2.34659	3.74798e-09	3.86646e-08
LOC106377242	NAC	PREDICTED: NAC transcription factor NAM-B2 [Brassica oleracea var. oleracea] [Brassica oleracea]	2.45	0.383333	-2.67611	9.67835e-09	9.32424e-08
LOC106377324	Trihelix	PREDICTED: trihelix transcription factor ASIL1-like [Brassica napus]	2.73	0.536667	-2.3468	3.79348e-08	3.34029e-07
LOC106377548	bHLH	BnaA02g08430D [Brassica napus]	0.0533333	1.04667	4.29462	8.95002e-14	1.58899e-12
LOC106377811	Alfin-like	BnaC02g04340D [Brassica napus]	0.1	0.001	-6.64386	1.61867e-05	8.67135e-05
LOC106377906	bHLH	PREDICTED: transcription factor bHLH11 [Brassica napus]	1.16	0.001	-10.1799	5.92906e-12	8.75374e-11
LOC106378600	AP2-EREBP	PREDICTED: ethylene-responsive transcription factor 1B-like [Brassica napus]	0.0533333	3.56667	6.0634	3.81679e-21	1.25355e-19
LOC106379011	ARF	PREDICTED: auxin response factor 2-like [Brassica napus]	1.58667	0.001	-10.6318	0.000256933	0.00103598
LOC106379141	AP2-EREBP	PREDICTED: ethylene-responsive transcription factor ERF106-like isoform X1 [Brassica oleracea var. oleracea] [Brassica oleracea]	0.82	0.001	-9.67948	1.95551e-06	1.26996e-05
LOC106379191	zf-HD	PREDICTED: zinc-finger homeodomain protein 3 isoform X1 [Brassica oleracea var. oleracea] [Brassica oleracea]	1.18333	0.11	-3.42728	8.75703e-08	7.24628e-07
LOC106379478	ARR-B	PREDICTED: myb-related protein 306-like [Brassica rapa]	0.356667	1.46	2.03332	2.1399e-05	0.000111728
LOC106379671	bHLH	PREDICTED: transcription factor ORG3-like [Brassica napus]	0.001	0.956667	9.90187	9.61928e-09	9.27083e-08
LOC106379879	AP2-EREBP	PREDICTED: ethylene-responsive transcription factor ERF107-like [Brassica napus]	49.31	3.16	-3.96388	5.45214e-51	8.37677e-49
LOC106379918	AP2-EREBP	PREDICTED: dehydration-responsive element-binding protein 1F-like [Brassica rapa]	1.25	44.41	5.15088	2.39704e-45	2.89617e-43
LOC106380075	ABI3VP1	PREDICTED: B3 domain-containing protein At5g25470-like [Brassica oleracea var. oleracea] [Brassica oleracea]	1.04	0.0166667	-5.96347	8.00648e-09	7.8261e-08
LOC106380102	TCP	PREDICTED: transcription factor TCP7-like [Brassica oleracea var. oleracea] [Brassica oleracea]	1.85333	0.153333	-3.59538	9.99152e-09	9.59809e-08
LOC106380210	bHLH	PREDICTED: transcription factor bHLH93-like isoform X1 [Brassica napus]	1.31	0.113333	-3.53092	2.99891e-08	2.68083e-07
LOC106380537	ARR-B	PREDICTED: transcription factor DIVARICATA-like [Brassica oleracea var. oleracea] [Brassica oleracea]	0.563333	0.001	-9.13785	2.26346e-09	2.41158e-08
LOC106381002	TCP	PREDICTED: transcription factor TCP19 [Brassica oleracea var. oleracea] [Brassica oleracea]	0.716667	0.0866667	-3.04775	0.000109643	0.000487104
LOC106381007	C2C2-CO-like	PREDICTED: B-box zinc finger protein 22-like [Brassica oleracea var. oleracea] [Brassica oleracea]	1.31333	17.9233	3.77053	7.35409e-38	6.31674e-36
LOC106381126	HSF	PREDICTED: heat stress transcription factor A-8-like isoform X1 [Brassica napus]	0.286667	36.3733	6.98736	1.11598e-95	8.97011e-93
LOC106381176	ARR-B	PREDICTED: transcription factor PCL1-like [Brassica napus]	0.506667	0.0466667	-3.44057	1.41801e-05	7.70013e-05
LOC106381549	TAZ	PREDICTED: histone acetyltransferase HAC1-like isoform X1 [Brassica napus]	0.7	3.68	2.39428	3.39269e-11	4.59147e-10
LOC106381555	WRKY	probable WRKY transcription factor 40 [Brassica napus]	2.64333	46.5567	4.13856	2.84959e-42	2.98484e-40
LOC106381650	AP2-EREBP	PREDICTED: ethylene-responsive transcription factor 11-like [Brassica napus]	12.33	111.593	3.17801	4.01066e-34	2.82783e-32
LOC106381737	AP2-EREBP	PREDICTED: dehydration-responsive element-binding protein 2B-like [Brassica napus]	0.0633333	2.68667	5.40671	1.11268e-19	3.29957e-18
LOC106381806	bHLH	PREDICTED: transcription factor bHLH77-like [Brassica napus]	2.32	0.556667	-2.05924	1.76398e-06	1.1571e-05
LOC106381907	C2C2-GATA	PREDICTED: GATA transcription factor 4 [Brassica rapa]	4.54333	0.21	-4.43529	5.51814e-21	1.79076e-19
LOC106382048	C2C2-CO-like	PREDICTED: B-box zinc finger protein 25 [Brassica napus]	27.7167	142.18	2.35889	2.00667e-26	9.37181e-25
LOC106382203	ARR-B	PREDICTED: two-component response regulator-like APRR1 isoform X1 [Brassica napus]	0.0633333	41.37	9.3514	6.72664e-130	2.33476e-126
LOC106382246	C2C2-CO-like	PREDICTED: zinc finger protein CONSTANS-LIKE 10-like [Brassica oleracea var. oleracea] [Brassica oleracea]	0.05	39.33	9.61949	2.11318e-118	3.66733e-115
LOC106382419	bHLH	PREDICTED: transcription factor bHLH69-like [Brassica napus]	2.62	0.6	-2.12653	6.71021e-08	5.65242e-07
LOC106382489	Trihelix	PREDICTED: trihelix transcription factor GTL2-like [Brassica napus]	1.47	0.303333	-2.27684	2.12177e-07	1.64804e-06
LOC106382493	FAR1	FAR1-related sequence 10 [Arabidopsis thaliana]	2.92667	0.603333	-2.27823	2.691e-12	4.12371e-11
LOC106382607	ARR-B	PREDICTED: two-component response regulator-like APRR5 isoform X2 [Brassica napus]	0.273333	22.6133	6.37037	9.66397e-77	4.08051e-74
LOC106382743	ARR-B	PREDICTED: transcription factor MYB1R1-like [Brassica rapa]	0.001	1.35333	10.4023	1.05673e-12	1.69202e-11
LOC106382744	AP2-EREBP	PREDICTED: ethylene-responsive transcription factor ERF104-like [Brassica napus]	46.4967	11.0967	-2.067	2.62304e-17	6.39717e-16
LOC106382746	ARR-B	transcription factor MYB28-like [Brassica napus]	18.6867	2.72	-2.78033	1.30461e-18	3.52514e-17
LOC106382776	AP2-EREBP	PREDICTED: ethylene-responsive transcription factor 4-like [Brassica napus]	3.27	51.4467	3.97572	2.28494e-54	4.03885e-52
LOC106382814	SBP	PREDICTED: squamosa promoter-binding-like protein 15 [Brassica napus]	0.58	0.13	-2.15754	0.000478068	0.00179572
LOC106382840	AP2-EREBP	PREDICTED: ethylene-responsive transcription factor ABR1-like [Brassica napus]	0.343333	7.82333	4.5101	5.85741e-38	5.06537e-36
LOC106382882	bZIP	PREDICTED: transcription factor TGA1-like isoform X2 [Brassica napus]	0.406667	0.0133333	-4.93074	2.15272e-06	1.38766e-05
LOC106382900	bZIP	PREDICTED: transcription factor TGA1-like [Brassica napus]	0.876667	0.103333	-3.08472	1.75508e-07	1.37893e-06
LOC106382913	NAC	NAC domain-containing protein 102-like [Brassica napus]	4.85333	26.41	2.44404	1.8804e-21	6.30322e-20
LOC106382951	EIL	PREDICTED: ETHYLENE INSENSITIVE 3-like 3 protein isoform X1 [Brassica napus]	0.143333	1.41667	3.30505	8.04996e-13	1.30536e-11
LOC106383055	FAR1	PREDICTED: protein FAR1-RELATED SEQUENCE 8-like [Brassica napus]	4.08	0.986667	-2.04793	1.35278e-09	1.49254e-08
LOC106383075	SBP	PREDICTED: squamosa promoter-binding-like protein 13A [Brassica oleracea var. oleracea] [Brassica oleracea]	0.326667	2.93667	3.16829	4.87334e-16	1.06824e-14
LOC106383095	ABI3VP1	PREDICTED: auxin response factor 2-like isoform X2 [Brassica napus]	1.01333	0.001	-9.98489	1.18865e-13	2.07997e-12
LOC106383128	Sigma70-like	PREDICTED: RNA polymerase sigma factor sigB-like [Brassica napus]	0.29	4.55	3.97174	0.000580747	0.00213068
LOC106383231	Trihelix	PREDICTED: trihelix transcription factor ASIL2-like [Brassica napus]	5.03667	0.763333	-2.72208	7.85187e-05	0.000361012
LOC106383518	bZIP	PREDICTED: transcription factor HY5-like [Brassica rapa]	4.33	22.3133	2.36547	5.64598e-18	1.45161e-16
LOC106384040	GeBP	PREDICTED: mediator-associated protein 1-like [Brassica napus]	15.9633	2.95333	-2.43435	3.95462e-16	8.75037e-15
LOC106384719	NAC	NAC domain-containing protein 89-like [Brassica napus]	1.77333	0.0566667	-4.96782	6.88781e-11	8.99988e-10
LOC106384845	bZIP	PREDICTED: ocs element-binding factor 1-like isoform X1 [Brassica napus]	4.49667	0.87	-2.36977	1.88353e-11	2.62841e-10
LOC106384858	bHLH	PREDICTED: transcription factor bHLH77-like isoform X1 [Brassica napus]	2.89333	0.676667	-2.09622	5.53838e-08	4.73738e-07
LOC106384892	AP2-EREBP	PREDICTED: AP2-like ethylene-responsive transcription factor AIL6 [Brassica napus]	0.03	0.546667	4.18763	1.03342e-07	8.44824e-07
LOC106384946	NAC	protein ATAF2-like [Brassica napus]	1.91333	24.7633	3.69405	1.53595e-27	7.70094e-26
LOC106384961	ARR-B	BnaC03g03620D [Brassica napus]	13.2333	1.75333	-2.916	1.40205e-22	5.05479e-21
LOC106385052	AP2-EREBP	PREDICTED: dehydration-responsive element-binding protein 3-like [Brassica napus]	0.456667	0.001	-8.835	4.70139e-06	2.82498e-05
LOC106385213	ARR-B	PREDICTED: two-component response regulator ARR15-like [Brassica napus]	0.03	0.466667	3.95936	0.000133679	0.000579918
LOC106385317	AP2-EREBP	PREDICTED: ethylene-responsive transcription factor ERF016-like [Brassica rapa]	0.001	0.433333	8.75933	8.9569e-06	5.08153e-05
LOC106385463	ARR-B	PREDICTED: transcription factor MYB57-like [Brassica napus]	2.10667	0.266667	-2.98185	7.85654e-09	7.70023e-08
LOC106385794	NAC	PREDICTED: NAC domain-containing protein 55-like [Brassica napus]	0.0266667	1.19	5.47978	3.25995e-11	4.41914e-10
LOC106385800	AP2-EREBP	PREDICTED: AP2-like ethylene-responsive transcription factor TOE2 [Brassica napus]	0.766667	0.123333	-2.63604	0.00014972	0.000641597
LOC106385812	bZIP	PREDICTED: transcription factor HY5-like [Brassica oleracea var. oleracea] [Brassica oleracea]	5.14333	25.5667	2.31349	1.92142e-16	4.37186e-15
LOC106385914	NAC	BnaC03g53950D [Brassica napus]	0.543333	2.23667	2.04144	8.74178e-06	4.97112e-05
LOC106385946	zf-HD	PREDICTED: zinc-finger homeodomain protein 8 [Brassica oleracea var. oleracea] [Brassica oleracea]	15.2133	1.36667	-3.4766	3.09278e-35	2.30855e-33
LOC106385995	NAC	PREDICTED: NAC domain-containing protein 2 [Brassica napus]	0.24	3.16333	3.72034	2.68298e-16	6.03097e-15
LOC106386038	ARR-B	PREDICTED: myb-related protein Myb4-like [Brassica oleracea var. oleracea] [Brassica oleracea]	0.03	0.446667	3.89616	0.000243293	0.000987133
LOC106386039	ARR-B	PREDICTED: myb-related protein Myb4-like [Brassica napus]	0.001	0.493333	8.94642	3.12071e-07	2.35472e-06
LOC106386300	ARR-B	PREDICTED: protein REVEILLE 1-like [Brassica oleracea var. oleracea] [Brassica oleracea]	2.21	29.84	3.75513	5.34742e-34	3.73927e-32
LOC106386413	Trihelix	PREDICTED: dnaJ homolog subfamily C member 2-like [Brassica napus]	18.9633	3.58667	-2.4025	2.93019e-12	4.46962e-11
LOC106386650	ARR-B	PREDICTED: transcription factor MYB32-like [Brassica napus]	7.71333	1.64	-2.23366	3.66488e-13	6.09695e-12
LOC106386846	ARR-B	PREDICTED: transcription factor MYB59 isoform X2 [Brassica napus]	33.5933	1.39333	-4.59156	1.53309e-58	3.31635e-56
LOC106386847	ARR-B	BnaC03g11590D [Brassica napus]	19.27	1.91	-3.33471	4.39045e-30	2.5553e-28
LOC106386877	C2C2-Dof	PREDICTED: dof zinc finger protein DOF5.3-like [Brassica oleracea var. oleracea] [Brassica oleracea]	1.53333	0.15	-3.35364	8.52384e-10	9.71318e-09
LOC106387232	ARR-B	PREDICTED: myb-related protein 306-like isoform X1 [Brassica oleracea var. oleracea] [Brassica oleracea]	0.24	1.93	3.00749	1.4228e-10	1.79016e-09
LOC106387248	AP2-EREBP	PREDICTED: ethylene-responsive transcription factor ERF018-like [Brassica oleracea var. oleracea] [Brassica oleracea]	0.35	7.03	4.3281	2.29219e-24	9.34997e-23
LOC106387289	LOB	PREDICTED: LOB domain-containing protein 41-like [Brassica napus]	2.51333	0.306667	-3.03486	2.68797e-11	3.68168e-10
LOC106387719	ARR-B	PREDICTED: protein REVEILLE 1-like [Brassica napus]	4.1	43.5367	3.40854	3.80498e-45	4.55404e-43
LOC106387795	C3H	PREDICTED: zinc finger CCCH domain-containing protein 58-like [Brassica napus]	2.56333	20.4733	2.99765	4.43749e-27	2.16377e-25
LOC106387881	WRKY	PREDICTED: probable WRKY transcription factor 25 [Brassica oleracea var. oleracea] [Brassica oleracea]	0.7	10.48	3.90414	2.22779e-35	1.67765e-33
LOC106387891	MADS	PREDICTED: MADS-box protein FLOWERING LOCUS C-like isoform X1 [Brassica napus]	4.60667	0.266667	-4.11061	4.2168e-22	1.47366e-20
LOC106387893	AP2-EREBP	PREDICTED: dehydration-responsive element-binding protein 1B-like [Brassica napus]	0.001	18.23	14.154	1.02035e-75	4.14436e-73
LOC106388078	AP2-EREBP	PREDICTED: dehydration-responsive element-binding protein 1B-like [Brassica napus]	0.05	40.66	9.66747	2.02619e-100	1.8641e-97
LOC106388273	bZIP	PREDICTED: basic leucine zipper 34-like [Brassica napus]	15.25	1.41333	-3.43164	2.6588e-23	1.00508e-21
LOC106388298	bHLH	PREDICTED: transcription factor PIF4 [Brassica napus]	10.6933	1.97667	-2.43557	8.97889e-19	2.45393e-17
LOC106389000	C2C2-CO-like	PREDICTED: zinc finger protein CONSTANS-LIKE 9-like [Brassica napus]	0.293333	19.2133	6.03342	8.9214e-75	3.51153e-72
LOC106389104	AP2-EREBP	PREDICTED: dehydration-responsive element-binding protein 2B-like [Brassica napus]	0.15	1.16667	2.95936	1.25379e-07	1.01023e-06
LOC106389126	bHLH	PREDICTED: transcription factor bHLH96-like [Brassica oleracea var. oleracea] [Brassica oleracea]	0.196667	6.42333	5.0295	7.89556e-35	5.76391e-33
LOC106389186	AP2-EREBP	PREDICTED: ethylene-responsive transcription factor 4-like [Brassica oleracea var. oleracea] [Brassica oleracea]	27.19	143.48	2.3997	2.10319e-27	1.04625e-25
LOC106389285	AP2-EREBP	PREDICTED: ethylene-responsive transcription factor 7-like [Brassica napus]	5.56	1.37667	-2.01391	1.00849e-09	1.13739e-08
LOC106389565	C2C2-CO-like	PREDICTED: zinc finger protein CONSTANS-LIKE 15 [Brassica oleracea var. oleracea] [Brassica oleracea]	0.673333	3.08333	2.1951	1.01108e-10	1.29627e-09
LOC106389641	C2C2-CO-like	PREDICTED: zinc finger protein CONSTANS-LIKE 15-like [Brassica napus]	4.53667	38.4067	3.08165	4.32401e-39	3.89825e-37
LOC106389799	C3H	PREDICTED: zinc finger CCCH domain-containing protein 49-like [Brassica napus]	1.18667	29.4967	4.63557	1.17022e-53	1.99015e-51
LOC106389905	ARR-B	PREDICTED: transcription activator GLK2-like isoform X2 [Brassica oleracea var. oleracea] [Brassica oleracea]	10.38	0.586667	-4.14512	2.88831e-21	9.54354e-20
LOC106390061	BES1	PREDICTED: BES1/BZR1 homolog protein 4 [Brassica oleracea var. oleracea] [Brassica oleracea]	0.07	0.546667	2.96523	0.0003846	0.0014795
LOC106390103	C2C2-CO-like	PREDICTED: nucleolin-like [Brassica napus]	0.526667	55.0733	6.70832	2.27833e-88	1.40301e-85
LOC106390124	ARR-B	PREDICTED: myb-like protein L [Brassica napus]	1.32	5.28333	2.00091	4.98486e-08	4.29379e-07
LOC106390147	Tify	PREDICTED: protein TIFY 6B-like [Brassica napus]	0.59	2.60667	2.14342	7.10361e-07	5.03791e-06
LOC106390275	bHLH	PREDICTED: transcription factor bHLH60-like isoform X1 [Brassica napus]	4.12333	0.753333	-2.45245	3.55761e-11	4.80133e-10
LOC106390324	ARR-B	PREDICTED: transcription factor MYB44 [Brassica oleracea var. oleracea] [Brassica oleracea]	6.08333	68.15	3.48578	1.56898e-40	1.51463e-38
LOC106390414	OFP	PREDICTED: transcription repressor OFP16-like [Brassica napus]	15.2733	0.516667	-4.88564	1.17506e-45	1.44488e-43
LOC106390582	WRKY	PREDICTED: probable WRKY transcription factor 41 [Brassica oleracea var. oleracea] [Brassica oleracea]	0.79	7.24667	3.19739	2.2727e-23	8.62111e-22
LOC106390718	LOB	PREDICTED: LOB domain-containing protein 39 [Brassica rapa]	21.7567	3.29	-2.7253	1.50019e-20	4.72e-19
LOC106390776	mTERF	BnaA01g22960D [Brassica napus]	1.51	0.366667	-2.04201	1.20177e-07	9.71187e-07
LOC106390852	ARR-B	PREDICTED: protein REVEILLE 6-like isoform X1 [Brassica napus]	6.94333	28.9333	2.05903	1.30647e-18	3.52891e-17
LOC106390859	MADS	PREDICTED: agamous-like MADS-box protein AGL16 [Brassica oleracea var. oleracea] [Brassica oleracea]	2.13667	0.44	-2.27979	7.04022e-08	5.91019e-07
LOC106390878	ARR-B	transcription factor MYB44-like [Brassica napus]	1.55	6.52	2.0726	2.38367e-10	2.92162e-09
LOC106390882	AP2-EREBP	PREDICTED: ethylene-responsive transcription factor 4-like [Brassica napus]	0.363333	0.001	-8.50515	0.000756982	0.0027002
LOC106390889	ABI3VP1	PREDICTED: B3 domain-containing transcription factor NGA1-like [Brassica napus]	2.25667	0.363333	-2.63483	4.60932e-05	0.000223401
LOC106390918	bHLH	PREDICTED: transcription factor EGL1-like [Brassica napus]	0.223333	0.001	-7.80305	1.315e-05	7.19606e-05
LOC106390953	bHLH	PREDICTED: transcription factor ICE1-like, partial [Brassica napus]	2.2	0.436667	-2.3329	4.52374e-08	3.93242e-07
LOC106391348	NAC	PREDICTED: NAC domain-containing protein 72-like [Brassica napus]	0.853333	4.77	2.48281	2.52076e-09	2.67026e-08
LOC106391380	ARR-B	PREDICTED: protein REVEILLE 2 [Brassica oleracea var. oleracea] [Brassica oleracea]	1.04333	61.8667	5.88989	4.01736e-90	2.71474e-87
LOC106391543	AP2-EREBP	ethylene-responsive transcription factor ERF038-like [Brassica napus]	0.246667	2.70333	3.4541	1.05789e-07	8.63037e-07
LOC106391630	bZIP	PREDICTED: bZIP transcription factor 17-like [Brassica napus]	4.71333	1.16	-2.02262	6.71874e-13	1.09601e-11
LOC106391638	bZIP	PREDICTED: ABSCISIC ACID-INSENSITIVE 5-like protein 3 [Brassica napus]	4.82667	0.66	-2.87049	7.65007e-13	1.24263e-11
LOC106391735	SBP	PREDICTED: squamosa promoter-binding-like protein 9 [Brassica napus]	0.51	4.52667	3.14988	2.17843e-19	6.3225e-18
LOC106391965	ABI3VP1	PREDICTED: B3 domain-containing transcription factor NGA1-like [Brassica napus]	4.46	0.74	-2.59145	1.70278e-12	2.66498e-11
LOC106391972	ARR-B	PREDICTED: two-component response regulator-like APRR9 isoform X2 [Brassica napus]	1.97	44.2133	4.48821	1.44685e-55	2.72035e-53
LOC106392145	bHLH	PREDICTED: transcription factor bHLH96-like isoform X2 [Brassica napus]	0.103333	0.653333	2.66051	0.00048113	0.00180571
LOC106392333	WRKY	PREDICTED: probable WRKY transcription factor 23 [Brassica napus]	0.39	3.05	2.96726	2.02429e-14	3.82422e-13
LOC106392365	bHLH	PREDICTED: transcription factor bHLH129-like [Brassica napus]	1.60333	11.2633	2.81249	3.19821e-21	1.05538e-19
LOC106392375	AP2-EREBP	PREDICTED: dehydration-responsive element-binding protein 2C-like [Brassica napus]	0.15	2.64333	4.13932	3.3574e-15	6.82927e-14
LOC106392435	Trihelix	PREDICTED: trihelix transcription factor ASIL2-like [Brassica napus]	0.536667	0.001	-9.06788	6.36785e-08	5.38661e-07
LOC106392871	ARR-B	PREDICTED: telomere repeat-binding factor 2-like [Brassica napus]	0.27	0.001	-8.07682	0.000162686	0.000690304
LOC106393197	C2C2-CO-like	PREDICTED: zinc finger protein CONSTANS-LIKE 6-like [Brassica napus]	182.133	24.0767	-2.91929	4.08726e-31	2.49284e-29
LOC106393512	ARR-B	PREDICTED: transcription factor MYB44 [Brassica napus]	1.16	22.7867	4.29599	3.86528e-17	9.32257e-16
LOC106393815	mTERF	PREDICTED: transcription termination factor MTEF18, mitochondrial-like [Brassica rapa]	0.5	0.1	-2.32193	4.25415e-06	2.5804e-05
LOC106393829	AP2-EREBP	PREDICTED: ethylene-responsive transcription factor ERF109-like [Brassica napus]	0.15	3.66	4.60881	5.32059e-20	1.60585e-18
LOC106394151	C2C2-CO-like	PREDICTED: zinc finger protein CONSTANS-LIKE 6-like [Brassica napus]	120.57	14.5833	-3.04748	1.89122e-29	1.06265e-27
LOC106394375	C2C2-CO-like	PREDICTED: zinc finger protein CONSTANS-LIKE 13-like [Brassica napus]	4.45667	96.0133	4.4292	1.51947e-49	2.227e-47
LOC106394432	bHLH	PREDICTED: transcription factor PRE5 [Brassica rapa]	3.15667	0.0466667	-6.07987	1.45547e-15	3.05581e-14
LOC106394458	bHLH	PREDICTED: transcription factor bHLH87-like [Brassica napus]	3.90333	0.0866667	-5.49309	6.57992e-28	3.36758e-26
LOC106394568	MADS	PREDICTED: agamous-like MADS-box protein AGL3 isoform X2 [Brassica napus]	0.913333	0.15	-2.60618	1.70978e-05	9.12233e-05
LOC106394570	bHLH	PREDICTED: transcription factor NAI1 [Brassica oleracea var. oleracea] [Brassica oleracea]	0.21	15.2867	6.18574	1.43314e-61	3.55308e-59
LOC106394624	ARR-B	PREDICTED: two-component response regulator ARR8-like isoform X1 [Brassica napus]	0.516667	0.0666667	-2.9542	0.000351751	0.00136781
LOC106394741	ABI3VP1	PREDICTED: B3 domain-containing protein At2g36080 [Brassica napus]	0.03	1.51667	5.6598	9.70461e-12	1.39714e-10
LOC106394754	OFP	PREDICTED: transcription repressor OFP15-like [Brassica napus]	0.286667	0.001	-8.16323	0.00012667	0.000553349
LOC106394812	ARR-B	PREDICTED: two-component response regulator ARR8-like [Brassica napus]	1.07667	0.133333	-3.01346	0.000727836	0.00260524
LOC106394814	GRAS	PREDICTED: scarecrow-like protein 32 [Brassica oleracea var. oleracea] [Brassica oleracea]	0.456667	0.07	-2.70571	0.000239602	0.000974798
LOC106394847	WRKY	PREDICTED: probable WRKY transcription factor 54 [Brassica napus]	2.27	0.13	-4.12611	1.58053e-15	3.30746e-14
LOC106395127	PLATZ	BnaC04g22060D [Brassica napus]	0.336667	0.001	-8.39518	8.43535e-05	0.000385241
LOC106395192	OFP	PREDICTED: transcription repressor OFP6 [Brassica oleracea var. oleracea] [Brassica oleracea]	0.0966667	1.03333	3.41814	5.53401e-06	3.27458e-05
LOC106395195	Tify	PREDICTED: protein TIFY 7-like [Brassica rapa]	9.65	55.7233	2.52968	1.44741e-27	7.27611e-26
LOC106396214	NAC	PREDICTED: NAC domain-containing protein 35 isoform X1 [Brassica rapa]	2.80667	11.3367	2.01407	4.87725e-10	5.75621e-09
LOC106396258	bZIP	PREDICTED: transcription factor RF2b-like [Brassica napus]	3.07333	0.683333	-2.16914	5.86793e-08	4.99248e-07
LOC106396291	zf-HD	PREDICTED: zinc-finger homeodomain protein 3-like [Brassica napus]	0.76	0.133333	-2.51096	0.000144721	0.000622412
LOC106396314	ARR-B	PREDICTED: transcription factor DIVARICATA-like [Brassica napus]	12.8133	1.30667	-3.29368	9.48403e-32	6.00996e-30
LOC106396429	mTERF	BnaC04g10590D [Brassica napus]	44.2833	4.36333	-3.34326	1.08717e-37	9.26518e-36
LOC106396474	NAC	protein ATAF2-like [Brassica napus]	22.9733	171.113	2.89692	3.67826e-22	1.28899e-20
LOC106396551	ARF	PREDICTED: auxin response factor 10 [Brassica oleracea var. oleracea] [Brassica oleracea]	4.14	0.39	-3.40808	1.95196e-26	9.13307e-25
LOC106396643	ARR-B	PREDICTED: ethylene receptor 1 [Brassica napus]	1.36667	6.56667	2.2645	1.90276e-14	3.60176e-13
LOC106396784	AP2-EREBP	PREDICTED: ethylene-responsive transcription factor ERF021-like [Brassica napus]	0.0133333	9.61	9.49336	3.79033e-59	8.41366e-57
LOC106396861	C3H	PREDICTED: zinc finger CCCH domain-containing protein 26-like [Brassica napus]	1.32	8.90333	2.75381	2.64485e-24	1.07198e-22
LOC106396963	OFP	PREDICTED: transcription repressor OFP15-like [Brassica oleracea var. oleracea] [Brassica oleracea]	3.90667	0.0633333	-5.94683	1.11703e-24	4.6483e-23
LOC106396986	NAC	NAC domain-containing protein 2-like [Brassica napus]	0.423333	5.72667	3.75783	3.09637e-19	8.86202e-18
LOC106397060	AP2-EREBP	PREDICTED: ethylene-responsive transcription factor 4 [Brassica oleracea var. oleracea] [Brassica oleracea]	3.51667	77.61	4.46396	8.06181e-67	2.41412e-64
LOC106397095	bHLH	PREDICTED: transcription factor bHLH71-like [Brassica rapa]	5.72	0.843333	-2.76184	1.90688e-07	1.49175e-06
LOC106397144	ARR-B	PREDICTED: protein PHR1-LIKE 1-like isoform X1 [Brassica napus]	15.05	1.81	-3.0557	1.38191e-30	8.20548e-29
LOC106397159	zf-HD	PREDICTED: zinc-finger homeodomain protein 5-like isoform X1 [Brassica rapa]	5.85667	0.496667	-3.55973	5.49717e-25	2.34113e-23
LOC106397286	PLATZ	BnaC09g19570D [Brassica napus]	0.666667	11.24	4.07553	2.63539e-35	1.97486e-33
LOC106397396	NAC	PREDICTED: NAC transcription factor 29-like isoform X1 [Brassica napus]	0.236667	4.27667	4.17556	1.93101e-15	4.01558e-14
LOC106397412	NAC	NAC domain-containing protein 55-like [Brassica napus]	0.0733333	10.57	7.17129	1.1661e-48	1.63984e-46
LOC106397533	ARR-B	PREDICTED: putative Myb family transcription factor At1g14600 [Brassica napus]	0.476667	2.48333	2.38123	4.84198e-08	4.1844e-07
LOC106397549	zf-HD	PREDICTED: zinc-finger homeodomain protein 4-like [Brassica napus]	0.263333	0.0133333	-4.30378	0.000390716	0.00150053
LOC106397572	C2C2-YABBY	PREDICTED: axial regulator YABBY 3-like isoform X1 [Brassica napus]	1.56667	7.04667	2.16924	2.74649e-12	4.20369e-11
LOC106397850	C2C2-Dof	PREDICTED: cyclic dof factor 5-like [Brassica napus]	1.01	6.25	2.6295	3.7985e-07	2.82676e-06
LOC106397907	GRAS	PREDICTED: scarecrow-like protein 31 [Brassica napus]	0.04	0.766667	4.26053	3.56799e-12	5.39402e-11
LOC106398162	AP2-EREBP	PREDICTED: ethylene-responsive transcription factor 9-like [Brassica oleracea var. oleracea] [Brassica oleracea]	0.963333	0.12	-3.005	0.000159706	0.000679242
LOC106398592	bHLH	PREDICTED: transcription factor bHLH28-like [Brassica napus]	0.686667	3.80667	2.47085	1.25963e-10	1.59511e-09
LOC106399292	ARR-B	PREDICTED: two-component response regulator-like APRR7 [Brassica napus]	0.31	0.001	-8.27612	2.10947e-06	1.36185e-05
LOC106399293	ARR-B	PREDICTED: two-component response regulator-like APRR7 [Brassica napus]	6.12	30.3133	2.30835	6.74414e-13	1.09968e-11
LOC106399319	WRKY	PREDICTED: probable WRKY transcription factor 41 [Brassica napus]	0.35	5.72333	4.03143	3.09927e-28	1.62318e-26
LOC106399421	MADS	PREDICTED: agamous-like MADS-box protein AGL80 [Brassica oleracea var. oleracea] [Brassica oleracea]	7.24667	0.653333	-3.47143	1.87847e-17	4.62412e-16
LOC106399526	AP2-EREBP	PREDICTED: dehydration-responsive element-binding protein 1F-like [Brassica rapa]	0.146667	38.1067	8.02136	2.0262e-93	1.51687e-90
LOC106399744	ARR-B	PREDICTED: transcription factor MYB24 [Brassica oleracea var. oleracea] [Brassica oleracea]	1.25667	0.0933333	-3.75107	9.60597e-09	9.26152e-08
LOC106399887	bHLH	PREDICTED: transcription factor HBI1-like isoform X1 [Brassica napus]	21.84	4.95667	-2.13953	5.0805e-13	8.38261e-12
LOC106400075	AP2-EREBP	PREDICTED: ethylene-responsive transcription factor RAP2-4-like [Brassica napus]	275.19	63.1733	-2.12304	3.2965e-20	1.01012e-18
LOC106400110	MADS	PREDICTED: agamous-like MADS-box protein AGL80 [Brassica napus]	0.001	0.593333	9.2127	7.66336e-08	6.39954e-07
LOC106400746	AP2-EREBP	PREDICTED: ethylene-responsive transcription factor ERF107-like [Brassica napus]	157.243	14.9833	-3.39157	1.64382e-37	1.38699e-35
LOC106400751	ABI3VP1	PREDICTED: B3 domain-containing protein REM-like 1 isoform X1 [Brassica napus]	0.553333	0.01	-5.79008	5.55964e-05	0.000264606
LOC106400997	C2C2-CO-like	PREDICTED: zinc finger protein CONSTANS-LIKE 16-like [Brassica napus]	86.6833	7.76667	-3.48039	7.0495e-48	9.56128e-46
LOC106401394	C2C2-CO-like	PREDICTED: zinc finger protein CONSTANS-LIKE 6-like [Brassica napus]	0.156667	11.8233	6.23779	7.75939e-48	1.04747e-45
LOC106401524	C2C2-GATA	PREDICTED: GATA transcription factor 11-like [Brassica napus]	1.23333	8.10667	2.71655	1.05232e-18	2.86268e-17
LOC106401560	WRKY	PREDICTED: WRKY transcription factor 6-like [Brassica napus]	0.666667	19.42	4.86443	6.20148e-54	1.07137e-51
LOC106401591	AP2-EREBP	PREDICTED: ethylene-responsive transcription factor ERF017 [Brassica napus]	0.0333333	0.69	4.37156	6.72065e-06	3.91359e-05
LOC106401611	bHLH	PREDICTED: transcription factor UNE10-like [Brassica napus]	0.306667	0.0466667	-2.71621	0.000898124	0.00314187
LOC106401656	AP2-EREBP	PREDICTED: ethylene-responsive transcription factor ERF019-like isoform X1 [Brassica napus]	0.653333	24.81	5.24696	1.29177e-54	2.30467e-52
LOC106401764	LOB	PREDICTED: LOB domain-containing protein 25-like [Brassica rapa]	0.996667	0.136667	-2.86645	0.000133464	0.000579215
LOC106401810	bZIP	Basic-leucine zipper (bZIP) transcription factor family protein [Arabidopsis thaliana]	0.763333	17.0267	4.47934	4.22734e-39	3.8156e-37
LOC106401857	C2C2-CO-like	PREDICTED: zinc finger protein CONSTANS-LIKE 9-like [Brassica napus]	1.24333	5.57333	2.16433	1.40558e-14	2.69741e-13
LOC106402024	ABI3VP1	PREDICTED: AP2/ERF and B3 domain-containing transcription repressor TEM1-like [Brassica napus]	67.82	13.69	-2.30859	2.61853e-20	8.0658e-19
LOC106402315	C2C2-GATA	BnaAnng24640D [Brassica napus]	57.2567	13.7767	-2.05522	5.2568e-14	9.5392e-13
LOC106402333	HSF	PREDICTED: heat stress transcription factor A-8 [Brassica oleracea var. oleracea] [Brassica oleracea]	0.1	1.66333	4.05601	1.66311e-13	2.85704e-12
LOC106402408	AP2-EREBP	PREDICTED: ethylene-responsive transcription factor ERF118-like [Brassica napus]	1.40667	7.13	2.34162	9.87137e-17	2.2974e-15
LOC106402425	AP2-EREBP	PREDICTED: ethylene-responsive transcription factor 4-like [Brassica napus]	8.14	92.8567	3.5119	2.35426e-41	2.35921e-39
LOC106402462	ARR-B	PREDICTED: telomere repeat-binding factor 4-like isoform X1 [Brassica napus]	0.516667	4.01	2.9563	2.60324e-16	5.86554e-15
LOC106402513	TUB	PREDICTED: tubby-like F-box protein 6 [Brassica napus]	2.14333	0.3	-2.83682	2.20595e-10	2.71556e-09
LOC106402664	BES1	PREDICTED: protein BRASSINAZOLE-RESISTANT 1 [Brassica oleracea var. oleracea] [Brassica oleracea]	0.39	2.96333	2.92567	1.21232e-10	1.53775e-09
LOC106402673	bHLH	PREDICTED: transcription factor bHLH30 [Brassica napus]	7.1	1.49333	-2.24928	2.14458e-14	4.04147e-13
LOC106402817	WRKY	PREDICTED: probable WRKY transcription factor 40 isoform X1 [Brassica oleracea var. oleracea] [Brassica oleracea]	0.0233333	0.61	4.70834	8.58056e-07	6.00946e-06
LOC106402840	ARR-B	PREDICTED: transcription factor MYB122-like isoform X1 [Brassica oleracea var. oleracea] [Brassica oleracea]	0.196667	1.66667	3.08314	3.32593e-08	2.95449e-07
LOC106402856	ARR-B	PREDICTED: transcription factor MYB44-like isoform X1 [Brassica napus]	0.11	0.943333	3.10026	0.00030709	0.00121342
LOC106402872	C2C2-GATA	PREDICTED: GATA transcription factor 17-like [Brassica oleracea var. oleracea] [Brassica oleracea]	2.10667	0.183333	-3.52242	2.98491e-09	3.12445e-08
LOC106402878	NAC	NAC domain-containing protein 55-like [Brassica napus]	0.0166667	8.08667	8.92244	5.85093e-44	6.70837e-42
LOC106402938	NAC	PREDICTED: NAC transcription factor 29 [Brassica oleracea var. oleracea] [Brassica oleracea]	0.08	4.38	5.77479	1.80459e-23	6.90373e-22
LOC106403167	AP2-EREBP	PREDICTED: ethylene-responsive transcription factor CRF6-like [Brassica napus]	1.38667	6.66667	2.26534	3.68512e-15	7.47598e-14
LOC106403177	GeBP	BnaC06g13240D [Brassica napus]	0.496667	0.001	-8.95613	0.000332108	0.0013007
LOC106403182	ARR-B	PREDICTED: transcription factor MYB12-like [Brassica napus]	0.0633333	3.49667	5.78687	1.11812e-25	4.99294e-24
LOC106403579	TCP	PREDICTED: transcription factor TCP15-like [Brassica napus]	0.0166667	0.84	5.65535	7.07299e-07	5.01759e-06
LOC106404096	ARR-B	transcription factor MYB34-like [Brassica napus]	3.05333	18.8567	2.62662	9.20322e-14	1.63166e-12
LOC106404304	ARR-B	PREDICTED: two-component response regulator-like APRR5 [Brassica napus]	0.04	37.82	9.88493	8.32894e-122	1.67368e-118
LOC106404459	ARR-B	PREDICTED: myb-related protein 306-like [Brassica oleracea var. oleracea] [Brassica oleracea]	0.146667	3.84	4.71049	1.01982e-25	4.57004e-24
LOC106404606	AP2-EREBP	PREDICTED: ethylene-responsive transcription factor ERF105-like [Brassica napus]	8.37333	0.0466667	-7.48727	5.15795e-36	4.02721e-34
LOC106404646	AP2-EREBP	PREDICTED: ethylene-responsive transcription factor ERF018-like [Brassica napus]	0.68	12.97	4.2535	9.50259e-34	6.55481e-32
LOC106404735	AP2-EREBP	PREDICTED: ethylene-responsive transcription factor ABR1-like [Brassica napus]	0.383333	14.8833	5.27895	6.57056e-55	1.19175e-52
LOC106404768	WRKY	PREDICTED: probable WRKY transcription factor 57 [Brassica oleracea var. oleracea] [Brassica oleracea]	0.0233333	0.793333	5.08746	6.85637e-09	6.78881e-08
LOC106404938	OFP	PREDICTED: transcription repressor OFP5-like [Brassica oleracea var. oleracea] [Brassica oleracea]	1.11333	0.0266667	-5.3837	8.31135e-11	1.07806e-09
LOC106405141	NAC	NAC domain-containing protein 102-like [Brassica napus]	1.93333	20.3733	3.39752	1.03878e-36	8.44743e-35
LOC106405682	Tify	PREDICTED: protein TIFY 11B [Brassica oleracea var. oleracea] [Brassica oleracea]	0.936667	41.8667	5.48212	4.17709e-73	1.58688e-70
LOC106405769	C3H	PREDICTED: zinc finger CCCH domain-containing protein 16-like [Brassica napus]	0.263333	1.55333	2.56041	3.62015e-07	2.70457e-06
LOC106405874	LOB	PREDICTED: LOB domain-containing protein 37-like [Brassica rapa]	3.11	0.45	-2.78892	3.10313e-12	4.72022e-11
LOC106405881	WRKY	PREDICTED: probable WRKY transcription factor 33 [Brassica oleracea var. oleracea] [Brassica oleracea]	8.83333	39.1933	2.14958	2.36542e-13	4.00852e-12
LOC106406061	EIL	PREDICTED: ETHYLENE INSENSITIVE 3-like 3 protein isoform X1 [Brassica oleracea var. oleracea] [Brassica oleracea]	0.516667	2.34	2.1792	2.24581e-09	2.39545e-08
LOC106406447	bZIP	PREDICTED: basic leucine zipper 61-like [Brassica oleracea var. oleracea] [Brassica oleracea]	18.1667	2.08667	-3.12202	3.20533e-28	1.67414e-26
LOC106406454	Tify	PREDICTED: protein TIFY 10B-like isoform X1 [Brassica napus]	5.84667	87.5267	3.90404	1.26018e-56	2.49293e-54
LOC106406536	ARR-B	PREDICTED: transcription factor LUX-like [Brassica oleracea var. oleracea] [Brassica oleracea]	1.90333	9.47333	2.31534	8.89649e-18	2.2502e-16
LOC106406680	AP2-EREBP	PREDICTED: ethylene-responsive transcription factor ERF021 [Brassica oleracea var. oleracea] [Brassica oleracea]	0.001	11.0467	13.4313	2.07963e-51	3.24746e-49
LOC106406812	NAC	PREDICTED: NAC domain-containing protein 19 [Brassica oleracea var. oleracea] [Brassica oleracea]	0.956667	89.3367	6.54509	1.97437e-105	2.18497e-102
LOC106406919	PLATZ	BnaC09g19570D [Brassica napus]	3.54	41.29	3.54397	9.75669e-32	6.17762e-30
LOC106407005	bHLH	PREDICTED: transcription factor BEE 2-like isoform X1 [Brassica napus]	3.55667	0.26	-3.77394	1.27697e-15	2.69363e-14
LOC106407076	WRKY	PREDICTED: probable WRKY transcription factor 33 [Brassica napus]	0.146667	60.4667	8.68746	2.07712e-106	2.44013e-103
LOC106407098	bHLH	PREDICTED: transcription factor bHLH71-like [Brassica napus]	5.70667	0.423333	-3.75278	4.0503e-13	6.71912e-12
LOC106407333	C2C2-CO-like	PREDICTED: zinc finger protein CONSTANS-LIKE 4-like [Brassica napus]	12.19	74.86	2.6185	1.2108e-20	3.83319e-19
LOC106407432	WRKY	PREDICTED: probable WRKY transcription factor 28 [Brassica napus]	0.413333	4.15333	3.32889	3.17227e-18	8.36733e-17
LOC106407535	C2C2-GATA	PREDICTED: GATA transcription factor 17-like [Brassica napus]	6.82	1.04667	-2.70397	3.51305e-09	3.63782e-08
LOC106407586	ABI3VP1	PREDICTED: AP2/ERF and B3 domain-containing transcription factor ARF14-like isoform X1 [Brassica napus]	0.2	1.75667	3.13477	5.23636e-09	5.27993e-08
LOC106408290	MADS	BnaC07g49790D [Brassica napus]	1.03667	5.52	2.41272	9.89547e-10	1.11761e-08
LOC106408832	AP2-EREBP	PREDICTED: ethylene-responsive transcription factor CRF3-like [Brassica napus]	0.443333	8.79667	4.31049	1.25285e-18	3.38766e-17
LOC106408999	LOB	PREDICTED: LOB domain-containing protein 39-like [Brassica oleracea var. oleracea] [Brassica oleracea]	9.98333	1.00333	-3.31472	3.96338e-18	1.03752e-16
LOC106409015	ARR-B	BnaA05g06440D [Brassica napus]	0.576667	0.0466667	-3.62727	0.000111749	0.000495159
LOC106409067	AP2-EREBP	dehydration-responsive element-binding protein 1C-like [Brassica napus]	0.48	60.3133	6.9733	2.11853e-88	1.31521e-85
LOC106409124	C2C2-CO-like	PREDICTED: protein CHLOROPLAST IMPORT APPARATUS 2-like [Brassica napus]	2.37667	0.283333	-3.06837	4.65856e-11	6.19303e-10
LOC106409188	ARR-B	BnaC07g46380D [Brassica napus]	0.516667	3.20333	2.63227	1.56235e-09	1.70845e-08
LOC106409228	AP2-EREBP	PREDICTED: ethylene-responsive transcription factor ERF003 [Brassica oleracea var. oleracea] [Brassica oleracea]	4.72333	0.18	-4.71374	1.26198e-20	3.9886e-19
LOC106409235	Trihelix	PREDICTED: trihelix transcription factor GT-3b-like [Brassica oleracea var. oleracea] [Brassica oleracea]	0.0533333	0.603333	3.49985	1.10814e-05	6.16658e-05
LOC106409250	ARR-B	PREDICTED: transcription factor MYB44-like [Brassica napus]	0.103333	1.65	3.99709	3.54826e-08	3.14175e-07
LOC106410253	ARR-B	PREDICTED: transcriptional adapter ADA2b-like isoform X1 [Brassica napus]	2.39	0.553333	-2.11079	3.89852e-07	2.89836e-06
LOC106410445	bHLH	PREDICTED: transcription factor MYC3-like [Brassica napus]	22.5933	2.00667	-3.49302	3.92428e-46	4.9367e-44
LOC106410858	TCP	PREDICTED: transcription factor TCP2-like [Brassica napus]	8.98667	38.2967	2.09136	1.86486e-08	1.7194e-07
LOC106410925	WRKY	probable WRKY transcription factor 33 [Brassica napus]	2.9	131.32	5.50089	2.08966e-64	5.65839e-62
LOC106411073	AP2-EREBP	PREDICTED: ethylene-responsive transcription factor ERF118-like [Brassica napus]	2.71667	11.87	2.12741	2.59114e-17	6.32543e-16
LOC106411084	NAC	PREDICTED: NAC domain-containing protein 72 [Brassica napus]	1.31	45.5333	5.11928	3.82807e-61	9.27972e-59
LOC106411089	bZIP	PREDICTED: transcription factor HY5-like [Brassica napus]	2.97333	20.9233	2.81496	4.69238e-22	1.63687e-20
LOC106411124	HSF	PREDICTED: heat stress transcription factor C-1-like [Brassica napus]	2.4	13.9133	2.53536	2.27737e-19	6.5946e-18
LOC106411322	NAC	PREDICTED: NAC domain-containing protein 19-like [Brassica oleracea var. oleracea] [Brassica oleracea]	4.29667	21.4967	2.32282	2.62347e-14	4.9088e-13
LOC106411442	NAC	PREDICTED: NAC domain-containing protein 83-like [Brassica napus]	58.6333	6.4	-3.19558	1.45663e-36	1.17222e-34
LOC106411452	NAC	PREDICTED: NAC domain-containing protein 83-like [Brassica napus]	58.6333	6.4	-3.19558	1.45683e-36	1.17222e-34
LOC106411592	ARR-B	PREDICTED: transcription factor MYB35-like [Brassica napus]	0.556667	0.001	-9.12067	0.000179844	0.000755345
LOC106411598	C2C2-Dof	PREDICTED: dof zinc finger protein DOF5.7-like [Brassica napus]	0.733333	0.03	-4.61143	3.86506e-06	2.36678e-05
LOC106411623	Sigma70-like	PREDICTED: RNA polymerase sigma factor sigE, chloroplastic/mitochondrial-like [Brassica napus]	3.12667	125.123	5.32258	2.43209e-89	1.56063e-86
LOC106411701	ARR-B	PREDICTED: two-component response regulator-like APRR9 [Brassica napus]	2.17667	85.8933	5.30235	3.20954e-79	1.50356e-76
LOC106411922	AP2-EREBP	PREDICTED: ethylene-responsive transcription factor ERF054-like [Brassica oleracea var. oleracea] [Brassica oleracea]	0.816667	5.87667	2.84718	4.43507e-17	1.06329e-15
LOC106412097	ARR-B	PREDICTED: two-component response regulator ARR9-like isoform X1 [Brassica napus]	43.8767	7.22333	-2.60272	5.30669e-27	2.57445e-25
LOC106412126	Trihelix	sequence-specific DNA binding transcription factor [Arabidopsis thaliana]	2.80333	0.52	-2.43056	1.43992e-09	1.58205e-08
LOC106412238	C2C2-GATA	PREDICTED: GATA transcription factor 4-like [Brassica napus]	13.5433	0.4	-5.08144	3.68816e-32	2.3706e-30
LOC106412240	C2C2-Dof	PREDICTED: dof zinc finger protein DOF3.6-like isoform X3 [Brassica napus]	0.86	0.16	-2.42626	1.08388e-05	6.04255e-05
LOC106412560	ARR-B	PREDICTED: histidine kinase 5-like [Brassica napus]	0.001	0.64	9.32193	2.19644e-17	5.38947e-16
LOC106413684	DBP	PREDICTED: probable protein phosphatase 2C 22 isoform X1 [Brassica napus]	3.54	16.8333	2.2495	2.2855e-15	4.71844e-14
LOC106413704	LOB	PREDICTED: LOB domain-containing protein 37-like [Brassica napus]	9.09667	1.62667	-2.48342	9.67871e-14	1.71001e-12
LOC106413708	C2C2-Dof	PREDICTED: dof zinc finger protein DOF1.5-like [Brassica oleracea var. oleracea] [Brassica oleracea]	3.03667	0.65	-2.22398	3.22943e-07	2.43242e-06
LOC106413822	AP2-EREBP	PREDICTED: ethylene-responsive transcription factor ERF053 [Brassica oleracea var. oleracea] [Brassica oleracea]	0.153333	1.16	2.91938	3.61985e-08	3.19995e-07
LOC106413853	ARR-B	PREDICTED: transcription factor RAX3-like [Brassica oleracea var. oleracea] [Brassica oleracea]	1.31667	0.0533333	-4.62571	2.8398e-09	2.98277e-08
LOC106413892	WRKY	PREDICTED: probable WRKY transcription factor 30 [Brassica napus]	0.11	0.936667	3.09003	4.29892e-06	2.60528e-05
LOC106413930	AP2-EREBP	PREDICTED: dehydration-responsive element-binding protein 1F-like [Brassica napus]	0.16	18.4533	6.84967	3.38699e-65	9.47365e-63
LOC106414032	MADS	PREDICTED: agamous-like MADS-box protein AGL18 [Brassica napus]	0.363333	2.02	2.47499	7.5536e-07	5.33278e-06
LOC106414177	bHLH	PREDICTED: transcription factor bHLH67-like [Brassica napus]	0.496667	0.04	-3.63421	6.08177e-05	0.000287112
LOC106414542	AP2-EREBP	PREDICTED: ethylene-responsive transcription factor ERF020-like [Brassica rapa]	0.233333	1.82667	2.96875	1.33709e-06	8.99721e-06
LOC106414707	AP2-EREBP	PREDICTED: ethylene-responsive transcription factor ERF021-like [Brassica napus]	0.001	0.426667	8.73697	3.06325e-05	0.000154733
LOC106415319	C2C2-CO-like	PREDICTED: B-box zinc finger protein 18 isoform X1 [Brassica oleracea var. oleracea] [Brassica oleracea]	4.46	121.047	4.76238	6.41917e-57	1.30711e-54
LOC106415363	WRKY	PREDICTED: probable WRKY transcription factor 69 isoform X1 [Brassica rapa]	1.89333	0.29	-2.7068	1.4083e-07	1.12487e-06
LOC106415364	WRKY	probable WRKY transcription factor 69 [Brassica napus]	1.22333	0.276667	-2.1446	0.000418312	0.00159456
LOC106415404	C2C2-CO-like	PREDICTED: zinc finger protein CONSTANS-LIKE 16-like [Brassica napus]	55.2433	8.50333	-2.6997	7.11437e-31	4.2911e-29
LOC106415440	C2C2-GATA	PREDICTED: GATA transcription factor 11-like isoform X1 [Brassica napus]	1.05667	8.78333	3.05525	2.14622e-23	8.15754e-22
LOC106415449	ARR-B	PREDICTED: transcription factor LUX-like [Brassica napus]	0.336667	12.2833	5.18924	5.40913e-40	5.10557e-38
LOC106415461	GRAS	PREDICTED: scarecrow-like protein 30 isoform X1 [Brassica napus]	6.71333	34.5233	2.36247	3.30405e-25	1.423e-23
LOC106415482	ARF	PREDICTED: auxin response factor 18-like [Brassica napus]	0.77	3.86	2.32567	1.01678e-14	1.9746e-13
LOC106415669	OFP	PREDICTED: transcription repressor OFP14 [Brassica oleracea var. oleracea] [Brassica oleracea]	0.28	1.41333	2.3356	1.11833e-06	7.64799e-06
LOC106415796	GRAS	PREDICTED: LOW QUALITY PROTEIN: scarecrow-like protein 5 [Brassica napus]	0.82	3.94	2.2645	4.51946e-13	7.4763e-12
LOC106416048	bHLH	PREDICTED: transcription factor bHLH80-like [Brassica napus]	5.11667	1.20333	-2.08817	8.7751e-11	1.13513e-09
LOC106416110	AP2-EREBP	PREDICTED: ethylene-responsive transcription factor SHINE 2 [Brassica napus]	0.21	8.27667	5.30059	4.24061e-33	2.85046e-31
LOC106416209	ARR-B	MYB transcription factor 109-1 [Brassica napus]	1.47667	0.313333	-2.23657	2.88464e-06	1.80995e-05
LOC106416357	C3H	PREDICTED: zinc finger CCCH domain-containing protein 36-like [Brassica oleracea var. oleracea] [Brassica oleracea]	0.27	0.001	-8.07682	0.000163253	0.000692331
LOC106416359	C2C2-Dof	PREDICTED: dof zinc finger protein DOF1.4 [Brassica oleracea var. oleracea] [Brassica oleracea]	1.45	0.213333	-2.76487	1.17314e-07	9.49651e-07
LOC106416567	C2C2-Dof	PREDICTED: dof zinc finger protein DOF1.4 [Brassica oleracea var. oleracea] [Brassica oleracea]	4.09667	0.946667	-2.11352	0.000382606	0.0014727
LOC106416580	AP2-EREBP	ERF2 transcription factor protein [Brassica oleracea var. italica] [Brassica oleracea]	5.55	1.38	-2.00782	6.64269e-08	5.59801e-07
LOC106416680	C2C2-CO-like	PREDICTED: zinc finger protein CONSTANS-LIKE 6-like [Brassica oleracea var. oleracea] [Brassica oleracea]	2.00667	0.263333	-2.92984	2.5021e-10	3.05697e-09
LOC106416729	NAC	PREDICTED: NAC domain-containing protein 72-like [Brassica napus]	0.176667	0.716667	2.02027	0.000504783	0.00188448
LOC106416760	MADS	PREDICTED: agamous-like MADS-box protein AGL14 isoform X1 [Brassica oleracea var. oleracea] [Brassica oleracea]	0.54	0.06	-3.16993	7.93721e-06	4.55258e-05
LOC106416792	NAC	PREDICTED: NAC domain-containing protein 55-like [Brassica oleracea var. oleracea] [Brassica oleracea]	0.05	1.64333	5.03855	2.56809e-12	3.94328e-11
LOC106416802	C2C2-CO-like	PREDICTED: zinc finger protein CONSTANS-LIKE 6-like, partial [Brassica napus]	3.28	0.001	-11.6795	0.000294629	0.00116969
LOC106417067	NAC	PREDICTED: NAC domain-containing protein 69-like isoform X1 [Brassica napus]	1.45667	8.54667	2.55269	2.68828e-14	5.02391e-13
LOC106417496	WRKY	PREDICTED: WRKY transcription factor 6-like [Brassica napus]	0.936667	16.6033	4.14779	1.1647e-29	6.61237e-28
LOC106417627	ARR-B	PREDICTED: myb-related protein 306-like [Brassica napus]	0.03	1.8	5.90689	1.84303e-18	4.93804e-17
LOC106417825	AP2-EREBP	PREDICTED: ethylene-responsive transcription factor CRF3-like [Brassica napus]	0.203333	10.27	5.65845	3.22189e-54	5.62983e-52
LOC106417933	AP2-EREBP	PREDICTED: dehydration-responsive element-binding protein 1B-like [Brassica oleracea var. oleracea] [Brassica oleracea]	0.001	2.77667	11.4391	2.60851e-25	1.13045e-23
LOC106418200	bHLH	BnaA02g08430D [Brassica napus]	0.14	2.17	3.9542	2.73553e-18	7.25547e-17
LOC106418302	NAC	PREDICTED: NAC domain-containing protein 62-like [Brassica napus]	2.39	11.7233	2.2943	8.64647e-20	2.57707e-18
LOC106418472	ARR-B	PREDICTED: transcription factor PCL1-like [Brassica napus]	0.506667	0.0466667	-3.44057	1.41746e-05	7.69768e-05
LOC106418554	bZIP	PREDICTED: transcription factor TGA6-like isoform X1 [Brassica napus]	0.27	0.001	-8.07682	7.37974e-05	0.000341455
LOC106419013	AP2-EREBP	PREDICTED: dehydration-responsive element-binding protein 2A-like [Brassica napus]	0.216667	48.7267	7.81309	1.62027e-108	2.09701e-105
LOC106419046	mTERF	PREDICTED: transcription termination factor MTEF18, mitochondrial [Brassica rapa]	1.54	0.31	-2.31259	2.38076e-07	1.83687e-06
LOC106419050	ARR-B	PREDICTED: transcription factor DIVARICATA [Brassica rapa]	3.83	0.79	-2.27742	9.60293e-11	1.23531e-09
LOC106419183	OFP	PREDICTED: transcription repressor OFP13-like isoform X1 [Brassica napus]	1.97333	0.001	-10.9464	2.90008e-12	4.42722e-11
LOC106419276	NAC	PREDICTED: protein ATAF2 [Brassica napus]	1.15	16.85	3.87304	1.22753e-34	8.88475e-33
LOC106419347	CAMTA	PREDICTED: LOW QUALITY PROTEIN: calmodulin-binding transcription activator 1 [Brassica napus]	1.02333	5.95333	2.54042	7.07918e-18	1.8055e-16
LOC106419466	AP2-EREBP	PREDICTED: ethylene-responsive transcription factor CRF3-like [Brassica napus]	0.183333	6.42	5.13003	3.78658e-36	2.98085e-34
LOC106419467	bZIP	PREDICTED: transcription factor TGA4 [Brassica rapa]	0.703333	0.12	-2.55117	3.93053e-06	2.40377e-05
LOC106419533	ARR-B	PREDICTED: transcription factor MYB59 isoform X2 [Brassica napus]	33.5933	1.39333	-4.59156	1.53928e-58	3.32032e-56
LOC106419535	ARR-B	PREDICTED: transcription factor MYB59 isoform X2 [Brassica napus]	6.44667	1.13667	-2.50374	8.22659e-13	1.33033e-11
LOC106419572	C2C2-Dof	PREDICTED: dof zinc finger protein DOF5.3-like [Brassica napus]	1.07333	0.236667	-2.18117	0.000383423	0.00147532
LOC106419748	ABI3VP1	PREDICTED: probable WRKY transcription factor 19 [Brassica napus]	4.04	1.00333	-2.00955	5.3647e-08	4.59711e-07
LOC106419828	bHLH	PREDICTED: transcription factor bHLH74 [Brassica napus]	4.17667	0.91	-2.19841	3.46009e-10	4.15689e-09
LOC106420043	OFP	PREDICTED: transcription repressor OFP12-like [Brassica napus]	0.76	0.001	-9.56986	5.48003e-08	4.69068e-07
LOC106420193	C2C2-GATA	PREDICTED: GATA transcription factor 11-like [Brassica napus]	0.87	6.15333	2.82228	1.30173e-17	3.24414e-16
LOC106420258	WRKY	WRKY transcription factor 18-like [Brassica rapa]	2.71	13.9433	2.36321	2.79156e-07	2.12505e-06
LOC106420565	C3H	PREDICTED: zinc finger CCCH domain-containing protein 29-like [Brassica oleracea var. oleracea] [Brassica oleracea]	0.74	5.76667	2.96214	1.47603e-24	6.0662e-23
LOC106420588	bHLH	PREDICTED: transcription factor ABA-INDUCIBLE bHLH-TYPE-like [Brassica napus]	1.00667	5.87667	2.54541	4.31425e-16	9.50754e-15
LOC106420604	BBR_BPC	PREDICTED: protein BASIC PENTACYSTEINE4-like isoform X1 [Brassica oleracea var. oleracea] [Brassica oleracea]	2.34333	0.486667	-2.26756	2.60276e-07	1.99264e-06
LOC106421318	AP2-EREBP	PREDICTED: ethylene-responsive transcription factor ERF016-like [Brassica rapa]	0.001	0.46	8.84549	2.59208e-06	1.64149e-05
LOC106421468	AP2-EREBP	PREDICTED: ethylene-responsive transcription factor ERF098-like [Brassica napus]	0.001	0.533333	9.05889	2.04154e-05	0.000107105
LOC106421487	bHLH	PREDICTED: transcription factor bHLH34-like [Brassica napus]	2.92	19.3733	2.73003	9.02687e-28	4.58916e-26
LOC106421515	PLATZ	BnaC06g37440D [Brassica napus]	4.66667	44.1767	3.24282	5.06361e-35	3.72861e-33
LOC106421650	FAR1	PREDICTED: protein FAR1-RELATED SEQUENCE 4-like isoform X1 [Brassica napus]	10.9367	1.57667	-2.79422	9.68311e-24	3.78598e-22
LOC106422025	AP2-EREBP	PREDICTED: ethylene-responsive transcription factor 11-like [Brassica rapa]	0.663333	3.39	2.35348	9.22275e-08	7.60282e-07
LOC106422387	GeBP	PREDICTED: mediator-associated protein 1-like [Brassica napus]	0.493333	0.0733333	-2.75002	0.000203466	0.000843101
LOC106422525	NAC	NAC domain-containing protein 19-like [Brassica napus]	0.366667	29.6867	6.3392	1.817e-77	8.11382e-75
LOC106422529	HSF	PREDICTED: heat stress transcription factor B-4-like [Brassica napus]	0.57	0.0866667	-2.71741	0.000849753	0.00299143
LOC106422695	ARR-B	PREDICTED: transcription repressor KAN1-like isoform X3 [Brassica napus]	0.546667	0.02	-4.77259	1.32232e-05	7.23191e-05
LOC106422768	NAC	PREDICTED: NAC domain-containing protein 78-like isoform X1 [Brassica napus]	0.16	0.001	-7.32193	0.000731848	0.00261862
LOC106422775	AP2-EREBP	PREDICTED: dehydration-responsive element-binding protein 2A-like [Brassica napus]	0.383333	30.89	6.3324	3.20477e-86	1.78625e-83
LOC106422861	bHLH	PREDICTED: transcription factor PRE1 [Brassica oleracea var. oleracea] [Brassica oleracea]	4.38667	0.456667	-3.26391	1.04015e-09	1.16958e-08
LOC106423165	C2C2-CO-like	PREDICTED: B-box zinc finger protein 32-like [Brassica napus]	0.03	7.05	7.87652	4.74168e-39	4.26472e-37
LOC106423196	HSF	PREDICTED: heat stress transcription factor A-4a [Brassica oleracea var. oleracea] [Brassica oleracea]	0.303333	1.33667	2.13966	1.44557e-06	9.65482e-06
LOC106423274	WRKY	WRKY transcription factor 18-like [Brassica rapa]	6.55	36.6733	2.48516	5.24085e-17	1.24515e-15
LOC106423798	C3H	PREDICTED: zinc finger CCCH domain-containing protein 33-like isoform X1 [Brassica napus]	0.356667	0.02	-4.1565	0.000910464	0.0031782
LOC106423845	C3H	PREDICTED: zinc finger CCCH domain-containing protein 33-like [Brassica napus]	0.803333	0.001	-9.64985	1.93637e-11	2.69869e-10
LOC106423986	AP2-EREBP	PREDICTED: ethylene-responsive transcription factor ERF013-like [Brassica napus]	0.213333	1.37667	2.69	6.39286e-05	0.000300202
LOC106424026	RWP-RK	PREDICTED: protein NLP8-like [Brassica napus]	0.0233333	0.213333	3.19265	0.000209046	0.000863463
LOC106424347	ABI3VP1	PREDICTED: AP2/ERF and B3 domain-containing transcription factor ARF14-like [Brassica napus]	0.0333333	0.433333	3.70044	4.4794e-05	0.000217754
LOC106424775	MADS	PREDICTED: developmental protein SEPALLATA 1-like [Brassica napus]	0.0866667	0.546667	2.65711	0.000216053	0.000888936
LOC106424833	ARR-B	PREDICTED: transcription factor MYB30 [Brassica rapa]	0.45	2.21	2.29605	8.64493e-09	8.39749e-08
LOC106425011	ARR-B	PREDICTED: two-component response regulator ARR2-like [Brassica napus]	2.25667	0.0633333	-5.15508	1.14139e-13	2.00084e-12
LOC106425342	C3H	PREDICTED: splicing factor U2af small subunit A isoform X1 [Brassica napus]	4.34	0.753333	-2.52633	2.25677e-11	3.11961e-10
LOC106425437	SBP	PREDICTED: squamosa promoter-binding-like protein 11 [Brassica napus]	8.28333	0.926667	-3.16009	6.45874e-20	1.94092e-18
LOC106425763	Alfin-like	PREDICTED: PHD finger protein ALFIN-LIKE 5-like [Brassica napus]	11.7567	2.89667	-2.02101	1.77001e-12	2.76453e-11
LOC106425801	AP2-EREBP	PREDICTED: ethylene-responsive transcription factor RAP2-11-like [Brassica rapa]	0.0866667	0.57	2.71741	0.000414142	0.0015808
LOC106425832	NAC	PREDICTED: NAC transcription factor 25-like [Brassica napus]	0.886667	0.19	-2.22239	0.000924747	0.00322201
LOC106425875	C2C2-CO-like	PREDICTED: protein CHLOROPLAST IMPORT APPARATUS 2-like [Brassica napus]	0.02	3.99667	7.64265	1.91475e-27	9.54377e-26
LOC106425890	bHLH	PREDICTED: transcription factor bHLH94-like isoform X1 [Brassica napus]	0.31	2.11	2.7669	2.23999e-07	1.73527e-06
LOC106425973	bZIP	PREDICTED: transcription factor TGA3-like [Brassica napus]	1.31333	14.04	3.41824	4.80502e-37	3.9709e-35
LOC106426155	ABI3VP1	PREDICTED: B3 domain-containing protein At5g18000-like isoform X2 [Brassica napus]	0.666667	0.0433333	-3.94342	1.30153e-05	7.13357e-05
LOC106426167	ARR-B	PREDICTED: myb protein-like [Brassica napus]	0.226667	0.001	-7.82443	0.000824562	0.00291174
LOC106426185	zf-HD	PREDICTED: zinc-finger homeodomain protein 1-like [Brassica rapa]	1.71	0.38	-2.16993	2.15914e-05	0.000112625
LOC106426277	CAMTA	PREDICTED: calmodulin-binding transcription activator 4-like [Brassica napus]	1.20333	8.49333	2.81929	3.085e-30	1.8093e-28
LOC106426398	WRKY	PREDICTED: probable WRKY transcription factor 21 isoform X1 [Brassica napus]	22.1867	4.16	-2.41504	4.36531e-24	1.74612e-22
LOC106426436	AP2-EREBP	dehydration-responsive element-binding protein 1B-like [Brassica napus]	0.0766667	81.6367	10.0564	2.6921e-121	5.13923e-118
LOC106426442	NAC	PREDICTED: NAC domain-containing protein 12-like [Brassica napus]	0.02	0.563333	4.81592	2.31538e-07	1.78968e-06
LOC106426654	bHLH	PREDICTED: transcription factor bHLH57-like [Brassica napus]	0.496667	0.001	-8.95613	3.25389e-08	2.89521e-07
LOC106426792	GRF	PREDICTED: growth-regulating factor 2-like isoform X1 [Brassica napus]	1.12333	8.49333	2.91854	3.89549e-23	1.45957e-21
LOC106426820	LOB	PREDICTED: LOB domain-containing protein 39-like [Brassica napus]	30.6067	2.80667	-3.44692	3.85133e-33	2.59794e-31
LOC106426835	bHLH	PREDICTED: transcription factor SPATULA-like isoform X1 [Brassica napus]	0.03	0.47	3.96963	6.08684e-06	3.57614e-05
LOC106427111	bHLH	PREDICTED: transcription factor BEE 1-like [Brassica napus]	1.37667	12.4733	3.1796	1.21752e-26	5.78892e-25
LOC106427207	HSF	PREDICTED: heat stress transcription factor B-2a-like [Brassica napus]	0.113333	1.32667	3.54916	1.17445e-09	1.30921e-08
LOC106427275	PLATZ	BnaC06g37440D [Brassica napus]	0.66	39.3	5.89592	5.97787e-78	2.68512e-75
LOC106427323	NAC	PREDICTED: NAC domain-containing protein 89-like [Brassica napus]	0.443333	0.001	-8.79225	1.47081e-06	9.80857e-06
LOC106427334	SBP	PREDICTED: squamosa promoter-binding-like protein 16 [Brassica napus]	1.19667	7.50333	2.64851	6.22092e-16	1.34837e-14
LOC106427362	zf-HD	PREDICTED: zinc-finger homeodomain protein 2-like [Brassica oleracea var. oleracea] [Brassica oleracea]	19.4167	2.07333	-3.22727	3.5364e-25	1.51707e-23
LOC106427438	C2C2-Dof	PREDICTED: dof zinc finger protein DOF1.7-like [Brassica oleracea var. oleracea] [Brassica oleracea]	1.65	14.06	3.09106	1.8521e-27	9.24355e-26
LOC106427550	ARR-B	PREDICTED: transcription activator GLK2 [Brassica oleracea var. oleracea] [Brassica oleracea]	179.64	43.3667	-2.05045	2.38677e-09	2.53623e-08
LOC106427656	ABI3VP1	PREDICTED: B3 domain-containing protein At5g06250-like isoform X2 [Brassica rapa]	0.0433333	0.74	4.09398	9.16184e-08	7.55587e-07
LOC106427941	C2C2-CO-like	PREDICTED: zinc finger protein CONSTANS-LIKE 9 [Brassica napus]	3.05	51.4633	4.07666	1.17419e-59	2.66057e-57
LOC106428101	bZIP	PREDICTED: basic leucine zipper 34-like [Brassica napus]	1.65667	0.27	-2.61725	8.68954e-07	6.07798e-06
LOC106428392	WRKY	PREDICTED: probable WRKY transcription factor 30 [Brassica napus]	0.06	1.00667	4.06848	9.81926e-09	9.44725e-08
LOC106428449	Sigma70-like	PREDICTED: RNA polymerase sigma factor sigE, chloroplastic/mitochondrial-like [Brassica napus]	8.75333	39.8	2.18486	1.06421e-22	3.86415e-21
LOC106428471	ARR-B	PREDICTED: two-component response regulator-like APRR5 [Brassica napus]	0.25	24.36	6.60644	2.06766e-91	1.47557e-88
LOC106428918	TAZ	PREDICTED: BTB/POZ and TAZ domain-containing protein 2-like [Brassica napus]	0.923333	8.14	3.14011	9.66416e-19	2.63273e-17
LOC106429309	bHLH	PREDICTED: transcription factor MUTE-like [Brassica napus]	1.00667	0.153333	-2.71484	0.000111989	0.000496141
LOC106429564	C3H	PREDICTED: zinc finger CCCH domain-containing protein 12-like [Brassica napus]	0.001	1.39667	10.4478	1.46897e-06	9.79913e-06
LOC106429609	TCP	PREDICTED: transcription factor TCP9-like [Brassica napus]	0.14	3	4.42146	4.02613e-19	1.14034e-17
LOC106429720	WRKY	probable WRKY transcription factor 40 [Brassica rapa]	1.20667	39.04	5.01585	9.70678e-61	2.28768e-58
LOC106429812	AP2-EREBP	PREDICTED: ethylene-responsive transcription factor ERF019 isoform X1 [Brassica rapa]	0.603333	22.42	5.21569	1.55933e-45	1.90513e-43
LOC106429864	AP2-EREBP	PREDICTED: ethylene-responsive transcription factor CRF3-like [Brassica oleracea var. oleracea] [Brassica oleracea]	0.343333	12.7167	5.21097	6.46929e-37	5.32323e-35
LOC106430033	HSF	PREDICTED: heat stress transcription factor A-3 [Brassica oleracea var. oleracea] [Brassica oleracea]	0.36	17.0833	5.56845	3.5242e-54	6.13001e-52
LOC106430127	NAC	NAC domain-containing protein 69-like [Brassica napus]	10.51	42.7833	2.02529	6.65085e-18	1.70023e-16
LOC106430209	AP2-EREBP	PREDICTED: ethylene-responsive transcription factor ERF026-like [Brassica oleracea var. oleracea] [Brassica oleracea]	0.11	1.38	3.64909	2.10775e-07	1.63832e-06
LOC106430283	ARR-B	PREDICTED: myb-related protein 306-like [Brassica oleracea var. oleracea] [Brassica oleracea]	33.3367	6.79	-2.29563	1.9349e-23	7.3912e-22
LOC106430400	MADS	PREDICTED: MADS-box protein FLOWERING LOCUS C-like [Brassica napus]	24.9433	1.31333	-4.24735	4.52126e-49	6.51403e-47
LOC106430656	BES1	PREDICTED: BES1/BZR1 homolog protein 3-like [Brassica napus]	0.28	1.76333	2.65481	6.06881e-06	3.56609e-05
LOC106430687	NAC	PREDICTED: protein ATAF2-like [Brassica napus]	3.07333	45.77	3.89653	3.07133e-42	3.21269e-40
LOC106430735	ABI3VP1	PREDICTED: B3 domain-containing protein At3g19184-like [Brassica napus]	0.0733333	0.59	3.00817	0.000574375	0.00211034
LOC106430771	WRKY	probable WRKY transcription factor 40 [Brassica napus]	0.363333	124.71	8.42307	1.26111e-122	2.67495e-119
LOC106430843	ARR-B	PREDICTED: transcription factor MYB51-like [Brassica oleracea var. oleracea] [Brassica oleracea]	3.97	21.47	2.43511	2.86525e-22	1.01339e-20
LOC106430912	ABI3VP1	PREDICTED: B3 domain-containing protein REM7-like [Brassica napus]	14.16	2.23333	-2.66455	1.09832e-17	2.75972e-16
LOC106431112	bZIP	PREDICTED: ABSCISIC ACID-INSENSITIVE 5-like protein 3 [Brassica napus]	2.22	0.5	-2.15056	2.71675e-05	0.00013881
LOC106431171	RWP-RK	PREDICTED: protein NLP4-like [Brassica napus]	2.5	14.5533	2.54135	1.67453e-19	4.90101e-18
LOC106431202	LOB	PREDICTED: LOB domain-containing protein 37-like isoform X1 [Brassica napus]	12.2333	3.03	-2.01343	5.5155e-15	1.0985e-13
LOC106431263	bHLH	PREDICTED: transcription factor AIG1-like [Brassica oleracea var. oleracea] [Brassica oleracea]	1.28333	7.06333	2.46045	3.03945e-10	3.67583e-09
LOC106431290	ARR-B	BnaCnng52990D [Brassica napus]	0.89	0.001	-9.79766	1.27706e-10	1.61665e-09
LOC106431659	Trihelix	PREDICTED: trihelix transcription factor ASIL1-like [Brassica napus]	3.04333	0.603333	-2.33463	1.01668e-07	8.32445e-07
LOC106431660	Trihelix	PREDICTED: trihelix transcription factor ASIL1-like [Brassica napus]	4.24	0.226667	-4.22542	8.31094e-15	1.62933e-13
LOC106431844	WRKY	PREDICTED: probable WRKY transcription factor 61 [Brassica napus]	0.166667	0.001	-7.38082	0.000386733	0.00148666
LOC106431861	Tify	PREDICTED: protein TIFY 10A-like [Brassica napus]	12.04	68.5267	2.50883	3.67134e-25	1.57408e-23
LOC106431878	bZIP	PREDICTED: transcription factor HY5-like [Brassica oleracea var. oleracea] [Brassica oleracea]	2.41667	24.8433	3.36177	5.60911e-28	2.88425e-26
LOC106431895	NAC	PREDICTED: NAC domain-containing protein 83-like [Brassica napus]	9.67333	1.14	-3.08498	3.22617e-22	1.13683e-20
LOC106431993	AP2-EREBP	PREDICTED: ethylene-responsive transcription factor ERF012-like [Brassica napus]	0.576667	2.93	2.34509	4.58234e-08	3.97487e-07
LOC106432092	bHLH	PREDICTED: transcription factor bHLH60-like [Brassica napus]	4.5	0.946667	-2.249	6.45031e-13	1.05335e-11
LOC106432510	ARR-B	PREDICTED: transcription factor RAX3 isoform X1 [Brassica rapa]	0.001	0.72	9.49185	1.29078e-08	1.22061e-07
LOC106432697	TAZ	PREDICTED: BTB/POZ and TAZ domain-containing protein 5 [Brassica napus]	8.35	1.41333	-2.56267	3.5581e-16	7.90275e-15
LOC106432805	HRT	PREDICTED: protein EFFECTOR OF TRANSCRIPTION 2 [Brassica rapa]	2.22333	0.483333	-2.20163	1.68461e-07	1.32725e-06
LOC106432848	HSF	PREDICTED: heat stress transcription factor A-1e-like [Brassica napus]	0.966667	0.001	-9.91687	1.46582e-14	2.80737e-13
LOC106432945	ARR-B	PREDICTED: two-component response regulator ARR14 isoform X1 [Brassica oleracea var. oleracea] [Brassica oleracea]	31.84	7.84333	-2.0213	7.94139e-17	1.86014e-15
LOC106433103	OFP	PREDICTED: transcription repressor OFP13 [Brassica napus]	11.34	0.203333	-5.80143	3.21357e-30	1.88181e-28
LOC106433242	ARR-B	PREDICTED: transcription factor DIVARICATA-like isoform X1 [Brassica napus]	0.496667	0.05	-3.31228	0.000167281	0.000707325
LOC106433423	Alfin-like	PREDICTED: methyl-CpG-binding domain-containing protein 9 [Brassica napus]	0.223333	0.001	-7.80305	3.39244e-12	5.14083e-11
LOC106434422	bHLH	PREDICTED: transcription factor bHLH69-like [Brassica napus]	2.33	0.24	-3.27922	3.56939e-11	4.81637e-10
LOC106434449	AP2-EREBP	PREDICTED: ethylene-responsive transcription factor ERF109-like [Brassica napus]	2.47	40.84	4.0474	2.78264e-55	5.15734e-53
LOC106434709	ARR-B	PREDICTED: transcription factor MYB32-like [Brassica napus]	0.706667	4.71	2.73663	1.5878e-08	1.47985e-07
LOC106434801	ARR-B	PREDICTED: transcription factor DIVARICATA-like [Brassica napus]	2.16667	0.283333	-2.9349	5.76272e-08	4.91337e-07
LOC106435207	Tify	PREDICTED: protein TIFY 6B-like isoform X1 [Brassica rapa]	0.666667	8.88	3.73552	7.99141e-17	1.87071e-15
LOC106435320	bHLH	PREDICTED: transcription factor bHLH61-like [Brassica napus]	0.186667	1.31	2.81103	4.40015e-06	2.66093e-05
LOC106435349	AP2-EREBP	PREDICTED: AP2-like ethylene-responsive transcription factor PLT2 [Brassica rapa]	0.001	0.193333	7.59495	8.08997e-06	4.63046e-05
LOC106435628	ARR-B	PREDICTED: transcription factor MYB34-like [Brassica napus]	0.25	1.38667	2.47162	6.97581e-06	4.04674e-05
LOC106435699	SAP	PREDICTED: F-box protein SNE [Brassica napus]	0.906667	0.0733333	-3.62803	4.79277e-05	0.000231352
LOC106435754	ARR-B	PREDICTED: protein ALWAYS EARLY 2-like isoform X1 [Brassica napus]	16.7167	1.58	-3.40329	1.76582e-20	5.51937e-19
LOC106435976	AP2-EREBP	PREDICTED: dehydration-responsive element-binding protein 1F-like [Brassica oleracea var. oleracea] [Brassica oleracea]	1.46	29.31	4.32735	2.68942e-47	3.53467e-45
LOC106436012	ARR-B	PREDICTED: transcription factor DIVARICATA-like [Brassica napus]	2.06	0.466667	-2.14218	3.09726e-07	2.33841e-06
LOC106436163	C2C2-Dof	PREDICTED: dof zinc finger protein DOF2.1 [Brassica oleracea var. oleracea] [Brassica oleracea]	0.966667	7.80333	3.013	6.90245e-23	2.54378e-21
LOC106436451	C2C2-GATA	BnaCnng47160D [Brassica napus]	23.2633	2.77667	-3.06663	2.29658e-29	1.28192e-27
LOC106436500	HSF	PREDICTED: heat stress transcription factor A-6b-like [Brassica napus]	0.001	3.67333	11.8429	1.21975e-30	7.28794e-29
LOC106436550	AP2-EREBP	dehydration-responsive element-binding protein 1C-like [Brassica napus]	1.38333	84.14	5.92657	6.89069e-84	3.65398e-81
LOC106436713	bZIP	ABSCISIC ACID-INSENSITIVE 5-like protein 6 [Brassica napus]	1.19	5.43667	2.19176	5.05338e-13	8.34147e-12
LOC106436838	AP2-EREBP	PREDICTED: ethylene-responsive transcription factor ERF025-like [Brassica napus]	0.316667	9.87667	4.96299	1.66572e-34	1.19768e-32
LOC106436839	AP2-EREBP	PREDICTED: dehydration-responsive element-binding protein 1D-like [Brassica napus]	0.633333	24.9633	5.3007	5.57163e-55	1.01539e-52
LOC106436972	WRKY	PREDICTED: probable WRKY transcription factor 38 [Brassica napus]	4.58333	0.323333	-3.8253	3.99875e-18	1.04642e-16
LOC106437467	AP2-EREBP	PREDICTED: ethylene-responsive transcription factor RAP2-7-like [Brassica napus]	6.65	34.14	2.36004	9.40613e-26	4.22253e-24
LOC106437552	ARR-B	PREDICTED: protein REVEILLE 6-like isoform X1 [Brassica rapa]	6.11333	26.6067	2.12176	4.42357e-18	1.15167e-16
LOC106437598	WRKY	PREDICTED: probable WRKY transcription factor 25 [Brassica napus]	0.51	6.33	3.63364	1.23004e-23	4.76057e-22
LOC106437649	WRKY	PREDICTED: probable WRKY transcription factor 31 [Brassica napus]	0.01	0.806667	6.3339	9.9164e-13	1.59146e-11
LOC106437705	mTERF	PREDICTED: transcription termination factor MTEF18, mitochondrial [Brassica rapa]	1.59667	0.273333	-2.54633	1.15508e-07	9.36027e-07
LOC106437724	ABI3VP1	BnaA03g14600D [Brassica napus]	1.33	0.0633333	-4.39232	1.83938e-11	2.5715e-10
LOC106437900	GRF	PREDICTED: growth-regulating factor 3-like [Brassica napus]	1.57667	0.203333	-2.95496	5.1908e-07	3.77567e-06
LOC106438040	C3H	PREDICTED: zinc finger CCCH domain-containing protein 29-like [Brassica napus]	2.21667	23.9267	3.43216	3.29155e-45	3.95815e-43
LOC106438147	WRKY	PREDICTED: probable WRKY transcription factor 33 [Brassica napus]	4.01667	43.06	3.42228	2.00056e-20	6.22758e-19
LOC106438330	ARR-B	transcription factor MYB12-like [Brassica napus]	0.443333	12.0267	4.7617	1.0297e-43	1.16313e-41
LOC106438341	AP2-EREBP	PREDICTED: ethylene-responsive transcription factor RAP2-7-like isoform X1 [Brassica napus]	1.02667	4.52333	2.13942	1.24083e-12	1.97314e-11
LOC106438400	ABI3VP1	PREDICTED: B3 domain-containing protein REM12-like [Brassica napus]	2.46333	0.443333	-2.47415	4.49559e-08	3.91027e-07
LOC106438414	ARR-B	PREDICTED: transcription factor MYB104-like [Brassica napus]	0.173333	0.01	-4.11548	0.000719615	0.00257787
LOC106438563	bZIP	PREDICTED: ABSCISIC ACID-INSENSITIVE 5-like protein 6 isoform X1 [Brassica napus]	0.746667	4.51667	2.59672	4.22175e-11	5.64576e-10
LOC106438760	WRKY	probable WRKY transcription factor 42 [Brassica napus]	0.363333	10.1867	4.80924	1.33167e-44	1.56924e-42
LOC106438922	ARR-B	PREDICTED: protein RADIALIS-like 1 [Brassica napus]	4.73667	0.976667	-2.27793	1.4548e-07	1.15983e-06
LOC106439072	ABI3VP1	PREDICTED: B3 domain-containing protein REM19-like [Brassica napus]	8.38333	1.80667	-2.21419	2.23079e-10	2.74349e-09
LOC106439125	WRKY	PREDICTED: probable WRKY transcription factor 11 [Brassica oleracea var. oleracea] [Brassica oleracea]	1.47333	25.7067	4.12499	9.26882e-51	1.41837e-48
LOC106439206	AP2-EREBP	PREDICTED: ethylene-responsive transcription factor ERF060-like [Brassica napus]	19.4133	2.63333	-2.88209	5.39202e-27	2.61419e-25
LOC106439294	ARR-B	PREDICTED: putative Myb family transcription factor At1g14600 [Brassica oleracea var. oleracea] [Brassica oleracea]	0.66	0.0666667	-3.30743	0.000262859	0.00105731
LOC106439533	ABI3VP1	B3 domain-containing transcription factor VRN1-like [Brassica rapa]	3.09667	0.76	-2.02664	1.41226e-08	1.32791e-07
LOC106440079	HSF	PREDICTED: heat stress transcription factor A-7a-like [Brassica napus]	0.323333	0.001	-8.33688	0.000879798	0.00308483
LOC106440164	ARR-B	PREDICTED: myb family transcription factor EFM-like [Brassica rapa]	3.17667	12.86	2.01731	1.74517e-14	3.3166e-13
LOC106440191	WRKY	probable WRKY transcription factor 28 [Brassica rapa]	0.453333	14.3733	4.98668	1.42269e-42	1.51516e-40
LOC106440329	C2C2-CO-like	PREDICTED: B-box zinc finger protein 22-like [Brassica rapa]	0.32	10.8833	5.0879	1.2602e-45	1.54709e-43
LOC106440363	Alfin-like	PREDICTED: PHD finger protein ALFIN-LIKE 4 [Brassica oleracea var. oleracea] [Brassica oleracea]	11.6733	2.37667	-2.29621	6.20383e-12	9.13468e-11
LOC106440467	MADS	PREDICTED: agamous-like MADS-box protein AGL19 [Brassica oleracea var. oleracea] [Brassica oleracea]	1.37333	0.236667	-2.53675	2.95305e-05	0.000149761
LOC106440559	RWP-RK	PREDICTED: protein NLP7-like [Brassica napus]	12.1333	3	-2.01594	3.62586e-14	6.68446e-13
LOC106440678	AP2-EREBP	PREDICTED: dehydration-responsive element-binding protein 2A-like [Brassica napus]	0.203333	102.777	8.98145	9.5793e-138	6.09563e-134
LOC106440730	RWP-RK	PREDICTED: protein NLP4-like [Brassica napus]	0.823333	4.32667	2.39371	2.43846e-11	3.35557e-10
LOC106440813	WRKY	probable WRKY transcription factor 7 [Brassica napus]	3.21	12.9333	2.01045	2.80038e-15	5.73289e-14
LOC106440817	GRF	PREDICTED: growth-regulating factor 8-like isoform X1 [Brassica napus]	1.57667	0.316667	-2.31584	1.16916e-07	9.46634e-07
LOC106440952	C2C2-CO-like	PREDICTED: zinc finger protein CONSTANS-LIKE 4-like [Brassica napus]	11.41	135.173	3.56644	2.94891e-39	2.6807e-37
LOC106440954	NAC	PREDICTED: NAC domain-containing protein 72-like [Brassica napus]	0.41	31.5967	6.268	3.8354e-71	1.35589e-68
LOC106441055	ARR-B	BnaC03g20470D [Brassica napus]	0.443333	0.0466667	-3.24793	7.14194e-05	0.000331545
LOC106441926	PLATZ	BnaC09g19570D [Brassica napus]	0.236667	1.63	2.78394	3.44283e-05	0.000171871
LOC106442187	zf-HD	PREDICTED: zinc-finger homeodomain protein 2-like [Brassica napus]	1.10667	5.16333	2.22208	2.05039e-10	2.53387e-09
LOC106442586	CPP	PREDICTED: protein tesmin/TSO1-like CXC 7 [Brassica napus]	2.30333	0.426667	-2.43254	2.23792e-10	2.75181e-09
LOC106442925	ARR-B	PREDICTED: telomere repeat-binding factor 2-like [Brassica napus]	0.27	0.001	-8.07682	0.00016263	0.000690169
LOC106443058	C2C2-Dof	PREDICTED: dof zinc finger protein DOF1.3-like [Brassica napus]	1.48	9.71	2.71387	2.0777e-20	6.46508e-19
LOC106443200	AP2-EREBP	PREDICTED: ethylene-responsive transcription factor RAP2-11-like [Brassica napus]	0.001	0.296667	8.2127	4.31737e-05	0.000210776
LOC106443242	Trihelix	PREDICTED: trihelix transcription factor ASIL1-like [Brassica napus]	3.89667	0.37	-3.39664	1.37376e-15	2.88982e-14
LOC106443398	ARR-B	PREDICTED: MYB-like transcription factor ETC2 [Brassica rapa]	1.72333	0.07	-4.6217	1.00398e-07	8.22397e-07
LOC106443450	AP2-EREBP	PREDICTED: ethylene-responsive transcription factor 15-like [Brassica napus]	0.106667	2.27667	4.41574	2.36181e-12	3.64413e-11
LOC106443726	WRKY	PREDICTED: probable WRKY transcription factor 53 [Brassica napus]	0.3	3.81	3.66676	3.34397e-18	8.79896e-17
LOC106443759	TAZ	PREDICTED: BTB/POZ and TAZ domain-containing protein 4-like isoform X1 [Brassica napus]	0.43	11.8867	4.78886	1.05745e-48	1.49531e-46
LOC106443860	C2C2-CO-like	PREDICTED: zinc finger protein CONSTANS-LIKE 2-like [Brassica napus]	1.36333	7.97	2.54744	1.6566e-15	3.46095e-14
LOC106443862	ARF	PREDICTED: auxin response factor 5 [Brassica rapa]	0.606667	0.126667	-2.25987	3.58626e-05	0.000178344
LOC106443870	TAZ	PREDICTED: BTB/POZ and TAZ domain-containing protein 4 [Brassica napus]	2.43667	76.9733	4.98138	1.33482e-76	5.50956e-74
LOC106444317	zf-HD	PREDICTED: zinc-finger homeodomain protein 7-like isoform X2 [Brassica napus]	0.333333	0.001	-8.38082	0.000294943	0.0011708
LOC106444338	HSF	PREDICTED: heat stress transcription factor A-7a-like [Brassica napus]	0.603333	0.0566667	-3.41238	2.5862e-05	0.000132708
LOC106444356	zf-HD	PREDICTED: zinc-finger homeodomain protein 7-like [Brassica napus]	0.443333	0.0333333	-3.73335	0.000209112	0.000863684
LOC106444576	AP2-EREBP	PREDICTED: ethylene-responsive transcription factor 1A-like [Brassica oleracea var. oleracea] [Brassica oleracea]	0.196667	1.01333	2.36528	0.000623165	0.00226995
LOC106444616	C2C2-CO-like	PREDICTED: protein CHLOROPLAST IMPORT APPARATUS 2 [Brassica napus]	3.77	0.58	-2.70044	7.20091e-12	1.05277e-10
LOC106444813	LOB	PREDICTED: LOB domain-containing protein 37-like [Brassica napus]	1.72333	0.373333	-2.20667	5.05831e-05	0.000242773
LOC106445090	PLATZ	BnaC05g16290D [Brassica napus]	11.76	58.1267	2.30531	1.5137e-22	5.43933e-21
LOC106445115	ARR-B	BnaA04g01380D [Brassica napus]	0.25	1.24667	2.31808	7.20793e-07	5.10478e-06
LOC106445244	bZIP	PREDICTED: ABSCISIC ACID-INSENSITIVE 5-like protein 2 isoform X1 [Brassica oleracea var. oleracea] [Brassica oleracea]	2.84333	0.62	-2.19724	1.63163e-08	1.51811e-07
LOC106445276	ARR-B	PREDICTED: protein EIN4-like [Brassica napus]	2.33667	0.313333	-2.89868	4.17084e-17	1.00247e-15
LOC106445333	WRKY	BnaA04g02560D [Brassica napus]	13.3867	2.88333	-2.21499	3.00323e-15	6.13008e-14
LOC106445571	AP2-EREBP	PREDICTED: dehydration-responsive element-binding protein 1F-like [Brassica napus]	0.09	8.55	6.56986	2.14442e-41	2.15458e-39
LOC106445838	NAC	NAC domain-containing protein 72-like [Brassica napus]	0.176667	4.41	4.64168	3.99783e-20	1.21575e-18
LOC106445866	Alfin-like	PREDICTED: increased DNA methylation 1-like isoform X1 [Brassica napus]	1.33667	0.001	-10.3844	5.04823e-26	2.30277e-24
LOC106446032	zf-HD	PREDICTED: zinc-finger homeodomain protein 10 isoform X1 [Brassica oleracea var. oleracea] [Brassica oleracea]	6.65	1.08667	-2.61344	6.49955e-13	1.06116e-11
LOC106446070	AP2-EREBP	ethylene-responsive transcription factor ERF106-like [Brassica napus]	81.23	10.98	-2.88713	2.99705e-23	1.12903e-21
LOC106446184	Tify	PREDICTED: protein TIFY 11B-like [Brassica napus]	5.75667	38.4667	2.7403	3.17617e-31	1.95118e-29
LOC106446234	ARR-B	PREDICTED: ethylene receptor 2 [Brassica napus]	0.17	1.22	2.84327	5.1761e-10	6.07791e-09
LOC106446277	bZIP	PREDICTED: transcription factor VIP1-like [Brassica napus]	0.853333	0.16	-2.41504	0.000288211	0.00114672
LOC106446326	GRAS	PREDICTED: scarecrow-like protein 23 [Brassica napus]	0.91	0.05	-4.18587	1.09883e-09	1.2312e-08
LOC106446419	C3H	PREDICTED: probable WRKY transcription factor 19 isoform X1 [Brassica napus]	2.51	0.553333	-2.18147	2.74423e-10	3.33832e-09
LOC106446510	ARR-B	PREDICTED: transcription factor MYB1R1-like isoform X1 [Brassica napus]	0.77	6.24667	3.02016	1.99898e-17	4.91126e-16
LOC106446651	WRKY	probable WRKY transcription factor 17 [Brassica napus]	1.95333	9.76333	2.32144	4.68022e-17	1.11857e-15
LOC106446658	ABI3VP1	PREDICTED: B3 domain-containing protein REM14-like isoform X1 [Brassica napus]	1.82333	0.12	-3.92547	1.76159e-09	1.91099e-08
LOC106446674	WRKY	PREDICTED: probable WRKY transcription factor 17 isoform X1 [Brassica rapa]	2.32333	13.7833	2.56866	1.04749e-22	3.80524e-21
LOC106446689	ARR-B	PREDICTED: two-component response regulator ARR12 isoform X2 [Brassica oleracea var. oleracea] [Brassica oleracea]	0.406667	0.001	-8.6677	0.00077424	0.00275445
LOC106446696	C2C2-GATA	PREDICTED: GATA transcription factor 17-like [Brassica napus]	8.05333	1.06667	-2.91648	2.23805e-14	4.2093e-13
LOC106446896	C2C2-Dof	PREDICTED: dof zinc finger protein DOF2.1-like [Brassica napus]	0.346667	1.62	2.22437	2.05816e-06	1.33108e-05
LOC106446897	LOB	PREDICTED: LOB domain-containing protein 11 [Brassica napus]	0.346667	4.37	3.65601	4.51168e-19	1.27314e-17
LOC106447012	C2C2-CO-like	PREDICTED: B-box zinc finger protein 25-like isoform X1 [Brassica napus]	28.8867	126.747	2.13347	2.26866e-22	8.08374e-21
LOC106447058	SBP	PREDICTED: squamosa promoter-binding-like protein 2 [Brassica napus]	2.08333	0.51	-2.03032	2.04999e-06	1.32614e-05
LOC106447187	NAC	PREDICTED: NAC domain-containing protein 41-like isoform X2 [Brassica napus]	25.3167	0.7	-5.17659	5.25658e-45	6.28157e-43
LOC106447204	Trihelix	PREDICTED: glutathione S-transferase T3-like [Brassica rapa]	3.29	0.08	-5.36194	6.77598e-23	2.49838e-21
LOC106447368	Alfin-like	BnaA04g21480D [Brassica napus]	0.34	0.001	-8.40939	6.01387e-05	0.000284258
LOC106447427	bZIP	PREDICTED: basic leucine zipper 9-like [Brassica napus]	1.11333	0.14	-2.99139	2.9607e-07	2.24463e-06
LOC106447439	bHLH	PREDICTED: transcription factor bHLH51-like [Brassica napus]	0.42	0.0133333	-4.97728	2.52881e-06	1.60529e-05
LOC106447488	mTERF	uncharacterized LOC106447488 [Brassica napus]	22.47	2.96667	-2.92109	1.27768e-23	4.93494e-22
LOC106447536	AP2-EREBP	PREDICTED: dehydration-responsive element-binding protein 2C-like [Brassica napus]	0.0733333	6.45	6.45869	3.52221e-37	2.933e-35
LOC106447673	WRKY	PREDICTED: probable WRKY transcription factor 33 [Brassica napus]	1.75667	41.2567	4.55371	3.03818e-40	2.88552e-38
LOC106448040	ARR-B	PREDICTED: transcription factor MYB44-like [Brassica rapa]	3.16667	34.35	3.43927	4.75968e-42	4.92479e-40
LOC106448066	HSF	PREDICTED: heat stress transcription factor A-7a isoform X1 [Brassica rapa]	0.486667	0.001	-8.92679	1.33826e-06	9.00425e-06
LOC106449180	GeBP	PREDICTED: mediator-associated protein 1-like isoform X3 [Brassica napus]	1.30333	0.0633333	-4.3631	3.72508e-12	5.61815e-11
LOC106449302	ARR-B	PREDICTED: transcription factor MYB44-like [Brassica rapa]	0.146667	2.45	4.06217	5.0932e-13	8.40174e-12
LOC106449308	ARR-B	PREDICTED: protein PHR1-LIKE 1-like [Brassica napus]	0.001	0.636667	9.31439	5.37615e-08	4.60589e-07
LOC106449374	ABI3VP1	PREDICTED: B3 domain-containing protein REM14-like [Brassica napus]	0.816667	0.116667	-2.80735	2.39521e-06	1.52836e-05
LOC106449379	AP2-EREBP	PREDICTED: ethylene-responsive transcription factor 15-like [Brassica napus]	0.476667	17.2767	5.1797	1.43112e-50	2.18561e-48
LOC106449549	bHLH	PREDICTED: transcription factor bHLH87 [Brassica rapa]	3.19667	0.13	-4.61998	2.32299e-19	6.72161e-18
LOC106449623	PLATZ	BnaC09g19570D [Brassica napus]	0.0933333	2.47	4.72597	4.78593e-15	9.56936e-14
LOC106449673	AP2-EREBP	PREDICTED: ethylene-responsive transcription factor 1B [Brassica oleracea var. oleracea] [Brassica oleracea]	0.0333333	2.38333	6.15987	2.28007e-16	5.16176e-15
LOC106449675	ARR-B	myb-related protein Myb4-like [Brassica napus]	0.0333333	0.8	4.58496	3.41743e-06	2.11419e-05
LOC106449728	GeBP	PREDICTED: mediator-associated protein 1-like isoform X1 [Brassica napus]	2.13667	0.53	-2.0113	2.53864e-05	0.00013046
LOC106449804	bHLH	PREDICTED: transcription factor NAI1-like [Brassica napus]	0.216667	3.56667	4.04103	1.99434e-19	5.81251e-18
LOC106449819	ARR-B	PREDICTED: transcription factor MYB44 [Brassica napus]	0.996667	0.163333	-2.60929	4.12243e-05	0.00020228
LOC106449886	bZIP	PREDICTED: protein FD [Brassica oleracea var. oleracea] [Brassica oleracea]	1.10667	0.15	-2.88319	7.82257e-06	4.49324e-05
LOC106450027	GRAS	PREDICTED: scarecrow-like protein 33 [Brassica napus]	0.116667	0.001	-6.86625	0.00040651	0.00155416
LOC106450220	OFP	PREDICTED: transcription repressor OFP15 [Brassica rapa]	0.25	0.001	-7.96578	0.000430159	0.00163442
LOC106450406	C2C2-CO-like	PREDICTED: zinc finger protein CONSTANS-LIKE 13-like isoform X1 [Brassica napus]	2.66667	17.74	2.7339	9.40349e-25	3.93452e-23
LOC106450475	ARR-B	PREDICTED: two-component response regulator-like APRR9 [Brassica napus]	3.70667	98.5133	4.73212	4.02293e-64	1.07409e-61
LOC106450503	bHLH	PREDICTED: transcription factor ABA-INDUCIBLE bHLH-TYPE-like [Brassica napus]	0.19	0.89	2.22781	4.72424e-06	2.83737e-05
LOC106450543	ABI3VP1	PREDICTED: B3 domain-containing transcription factor NGA1-like [Brassica napus]	12.14	1.97333	-2.62106	1.93098e-22	6.91279e-21
LOC106450623	bZIP	PREDICTED: basic leucine zipper 34 [Brassica napus]	1.04	0.223333	-2.21931	2.40606e-05	0.00012424
LOC106450719	RWP-RK	PREDICTED: protein NLP8-like [Brassica napus]	0.14	1	2.8365	5.89531e-08	5.01354e-07
LOC106450736	Trihelix	PREDICTED: trihelix transcription factor GT-1-like [Brassica napus]	2.74	0.586667	-2.22356	1.1365e-08	1.08317e-07
LOC106450769	AP2-EREBP	PREDICTED: ethylene-responsive transcription factor ERF034-like [Brassica napus]	0.67	0.001	-9.38802	0.000205916	0.00085225
LOC106450836	C3H	PREDICTED: zinc finger CCCH domain-containing protein 29-like [Brassica napus]	1.62667	7.09333	2.12455	9.97352e-13	1.60029e-11
LOC106450890	MADS	PREDICTED: MADS-box protein SOC1 [Brassica rapa]	6.99333	66.4167	3.24749	1.58663e-31	9.86602e-30
LOC106450955	WRKY	PREDICTED: probable WRKY transcription factor 33 [Brassica napus]	0.143333	54.6267	8.57409	2.5221e-121	4.93815e-118
LOC106451127	bZIP	PREDICTED: protein ABSCISIC ACID-INSENSITIVE 5 [Brassica napus]	0.376667	1.76333	2.22694	3.64921e-07	2.72468e-06
LOC106451252	ARR-B	PREDICTED: transcription factor MYB3-like [Brassica napus]	3.55333	0.846667	-2.06931	8.86282e-08	7.32667e-07
LOC106451328	OFP	PREDICTED: transcription repressor OFP16-like [Brassica napus]	19.71	0.216667	-6.50731	1.65966e-57	3.46261e-55
LOC106451391	C2C2-CO-like	PREDICTED: B-box zinc finger protein 25-like [Brassica napus]	7.67333	92.6133	3.59329	1.17433e-45	1.44488e-43
LOC106451550	GeBP	PREDICTED: GLABROUS1 enhancer-binding protein-like 1 [Brassica rapa]	8.22333	1.06333	-2.95113	1.32277e-16	3.05433e-15
LOC106451553	ARR-B	PREDICTED: protein REVEILLE 2 [Brassica rapa]	0.79	104.4	7.04605	1.51211e-111	2.13824e-108
LOC106451722	C2C2-CO-like	PREDICTED: zinc finger protein CONSTANS-LIKE 8 isoform X1 [Brassica oleracea var. oleracea] [Brassica oleracea]	4.1	0.286667	-3.83818	2.76899e-17	6.74019e-16
LOC106451855	EIL	PREDICTED: protein ETHYLENE INSENSITIVE 3-like [Brassica napus]	1.73	0.05	-5.1127	4.98345e-09	5.04289e-08
LOC106451935	ARR-B	PREDICTED: transcription factor MYB34-like isoform X1 [Brassica napus]	4.11333	0.426667	-3.26913	4.35605e-15	8.75799e-14
LOC106452158	GRF	PREDICTED: growth-regulating factor 9-like [Brassica napus]	0.186667	0.001	-7.54432	0.000209001	0.000863411
LOC106452408	C3H	PREDICTED: zinc finger CCCH domain-containing protein 36 [Brassica napus]	5.71667	0.0866667	-6.04355	1.3548e-29	7.65752e-28
LOC106452488	ABI3VP1	PREDICTED: B3 domain-containing protein At3g11580-like isoform X1 [Brassica napus]	3.81333	29.6033	2.95664	5.65319e-34	3.94226e-32
LOC106452551	AP2-EREBP	PREDICTED: dehydration-responsive element-binding protein 2B [Brassica oleracea var. oleracea] [Brassica oleracea]	0.123333	4.19	5.08632	2.17826e-26	1.01608e-24
LOC106452579	C2C2-GATA	PREDICTED: GATA transcription factor 4-like [Brassica napus]	12.2567	2.56	-2.25935	1.68664e-15	3.51891e-14
LOC106452624	ARR-B	PREDICTED: transcription factor PCL1-like [Brassica napus]	2.49333	0.576667	-2.11227	4.44783e-07	3.2736e-06
LOC106452734	ARR-B	BnaA05g29060D [Brassica napus]	2.17667	0.403333	-2.43208	1.11964e-08	1.06803e-07
LOC106453228	bHLH	PREDICTED: transcription factor ABA-INDUCIBLE bHLH-TYPE-like [Brassica napus]	1.20333	12.7133	3.40123	4.31843e-36	3.38906e-34
LOC106453304	FHA	PREDICTED: FHA domain-containing protein PS1-like [Brassica napus]	0.18	0.001	-7.49185	0.000921686	0.00321267
LOC106453554	ARR-B	PREDICTED: myb-related protein 3R-1-like [Brassica napus]	0.61	0.04	-3.93074	7.07948e-05	0.000329076
LOC106454522	bHLH	PREDICTED: transcription factor bHLH106-like [Brassica napus]	0.96	0.163333	-2.55522	8.27063e-05	0.000378307
LOC106454527	WRKY	PREDICTED: probable WRKY transcription factor 54 [Brassica napus]	2.15	0.14	-3.94084	8.588e-13	1.38701e-11
LOC106454588	Trihelix	PREDICTED: glutathione S-transferase T3-like [Brassica napus]	0.001	0.35	8.45121	2.48192e-07	1.90874e-06
LOC106454637	Trihelix	PREDICTED: trihelix transcription factor GT-3b-like [Brassica napus]	0.0566667	0.79	3.80128	2.88339e-07	2.19081e-06
LOC106454673	ARR-B	PREDICTED: myb-like protein AA [Brassica napus]	0.76	0.126667	-2.58496	0.000665651	0.00240623
LOC106454729	Trihelix	PREDICTED: trihelix transcription factor ASR3-like [Brassica rapa]	0.726667	8.89	3.61282	1.18741e-29	6.7363e-28
LOC106454738	SBP	PREDICTED: squamosa promoter-binding-like protein 3 [Brassica napus]	7.39333	0.916667	-3.01176	1.84818e-15	3.84751e-14
LOC106454741	OFP	PREDICTED: transcription repressor OFP15-like [Brassica rapa]	11.7367	0.136667	-6.42422	2.16573e-48	3.00682e-46
LOC106454742	ABI3VP1	PREDICTED: B3 domain-containing protein At2g36080-like [Brassica napus]	0.153333	3.33	4.44078	4.63576e-17	1.10829e-15
LOC106454798	NAC	PREDICTED: NAC domain-containing protein 83-like [Brassica napus]	4.73667	0.96	-2.30277	2.60987e-09	2.75795e-08
LOC106454908	AP2-EREBP	PREDICTED: ethylene-responsive transcription factor 4-like [Brassica oleracea var. oleracea] [Brassica oleracea]	0.28	3.81667	3.76881	4.91964e-15	9.82641e-14
LOC106454998	C2C2-Dof	PREDICTED: dof zinc finger protein DOF1.7-like [Brassica napus]	0.846667	4.92333	2.53977	2.38905e-11	3.29114e-10
LOC106455024	ARR-B	PREDICTED: myb family transcription factor EFM-like [Brassica rapa]	0.466667	0.0266667	-4.12928	1.09207e-05	6.08421e-05
LOC106455028	C2C2-Dof	PREDICTED: dof zinc finger protein DOF3.1-like [Brassica napus]	2.92	0.61	-2.25909	9.74685e-09	9.38312e-08
LOC106455062	HSF	PREDICTED: heat stress transcription factor A-6b-like [Brassica rapa]	0.01	0.873333	6.44846	4.23278e-10	5.03216e-09
LOC111197701	AP2-EREBP	PREDICTED: AP2-like ethylene-responsive transcription factor ANT [Brassica oleracea var. oleracea] [Brassica oleracea]	1.85	0.416667	-2.15056	7.57099e-08	6.32933e-07
LOC111197714	WRKY	WRKY transcription factor 42 [Brassica napus]	0.473333	8.55333	4.17556	2.42936e-39	2.22163e-37
LOC111197730	AP2-EREBP	PREDICTED: ethylene-responsive transcription factor ERF038-like [Brassica rapa]	0.596667	2.58	2.11237	6.57655e-06	3.83702e-05
LOC111197736	C3H	PREDICTED: zinc finger CCCH domain-containing protein 2-like [Brassica napus]	0.06	1.28	4.41504	5.27315e-13	8.6892e-12
LOC111197747	C3H	PREDICTED: zinc finger CCCH domain-containing protein 32 [Brassica napus]	1.22	5.66	2.21392	1.67741e-09	1.82668e-08
LOC111197791	GeBP	PREDICTED: mediator-associated protein 1-like [Brassica napus]	0.373333	0.001	-8.54432	1.44253e-05	7.81995e-05
LOC111197816	Trihelix	PREDICTED: L10-interacting MYB domain-containing protein-like [Brassica napus]	2.65333	0.493333	-2.42717	9.52687e-07	6.61218e-06
LOC111197868	WRKY	PREDICTED: probable WRKY transcription factor 58 isoform X1 [Brassica napus]	29.0567	1.81333	-4.00215	7.95627e-51	1.21996e-48
LOC111197977	AP2-EREBP	PREDICTED: ethylene-responsive transcription factor ERF016-like [Brassica oleracea var. oleracea] [Brassica oleracea]	0.12	1.54	3.68182	2.49744e-08	2.26222e-07
LOC111198101	ARR-B	PREDICTED: transcription factor MYB44-like isoform X1 [Brassica napus]	1.52667	17.1667	3.49115	1.22441e-30	7.31007e-29
LOC111198500	C2C2-CO-like	PREDICTED: zinc finger protein CONSTANS-LIKE 8, partial [Brassica rapa]	6.78	0.236667	-4.84036	9.74215e-35	7.07812e-33
LOC111198716	C2C2-CO-like	PREDICTED: zinc finger protein CONSTANS-LIKE 10 [Brassica rapa]	0.696667	37.9067	5.76584	1.31062e-76	5.43907e-74
LOC111199736	WRKY	probable WRKY transcription factor 11 [Brassica rapa]	1.26	9.41	2.90077	1.39052e-11	1.96702e-10
LOC111200896	AP2-EREBP	PREDICTED: ethylene-responsive transcription factor ERF010 [Brassica napus]	8.64	1.88333	-2.19774	2.90589e-12	4.43522e-11
LOC111201383	C2C2-CO-like	PREDICTED: protein CHLOROPLAST IMPORT APPARATUS 2-like [Brassica napus]	0.02	3.99667	7.64265	1.91354e-27	9.54377e-26
LOC111201418	C2C2-CO-like	BnaA10g08290D [Brassica napus]	0.553333	3.20333	2.53335	4.27744e-07	3.15672e-06
LOC111202141	PLATZ	BnaA01g08770D [Brassica napus]	1.83667	0.001	-10.8429	0.000341466	0.00133291
LOC111202186	ARR-B	BnaC01g41180D [Brassica napus]	0.213333	4.88333	4.51668	5.51401e-24	2.18387e-22
LOC111202353	ARR-B	BnaCnng44540D [Brassica napus]	0.106667	0.916667	3.10329	5.05691e-07	3.68671e-06
LOC111202817	ARR-B	BnaC02g07210D [Brassica napus]	0.17	5.72	5.07241	2.83905e-30	1.66634e-28
LOC111202874	C2C2-CO-like	PREDICTED: B-box zinc finger protein 23-like [Brassica oleracea var. oleracea] [Brassica oleracea]	0.46	79.2567	7.42875	3.17243e-106	3.67041e-103
LOC111203262	C2C2-CO-like	PREDICTED: two-component response regulator-like APRR5 isoform X1 [Brassica napus]	0.323333	29.07	6.49037	2.07328e-87	1.20852e-84
LOC111203392	TAZ	PREDICTED: BTB/POZ and TAZ domain-containing protein 4-like isoform X2 [Brassica napus]	0.001	0.686667	9.42347	1.27306e-08	1.20415e-07
LOC111204267	HB	PREDICTED: homeobox protein knotted-1-like 4 isoform X1 [Brassica oleracea var. oleracea] [Brassica oleracea]	0.06	2.47667	5.36729	2.21957e-05	0.000115407
LOC111204356	ARR-B	BnaCnng47140D [Brassica napus]	6.47667	1.58333	-2.03229	1.42247e-09	1.564e-08
LOC111204505	C2C2-CO-like	PREDICTED: zinc finger protein CONSTANS-LIKE 9-like [Brassica rapa]	0.393333	29.2867	6.21835	6.78596e-77	2.89484e-74
LOC111204657	ARR-B	PREDICTED: transcription factor LUX-like [Brassica napus]	0.0466667	31.2967	9.3894	7.88717e-104	8.03019e-101
LOC111205108	BES1	PREDICTED: protein BRASSINAZOLE-RESISTANT 1 [Brassica oleracea var. oleracea] [Brassica oleracea]	0.166667	1.41	3.08066	0.000575288	0.0021133
LOC111205530	Tify	PREDICTED: protein TIFY 10A [Brassica napus]	2.73	15.02	2.45991	1.77626e-18	4.76079e-17
LOC111205541	bHLH	PREDICTED: transcription factor PIF4-like isoform X1 [Brassica napus]	1.22333	0.14	-3.12732	1.05073e-06	7.22309e-06
LOC111205554	MADS	PREDICTED: MADS-box protein SOC1-like [Brassica napus]	1.81667	8.02333	2.14291	1.03452e-09	1.16376e-08
LOC111207479	WRKY	PREDICTED: probable WRKY transcription factor 48 [Brassica oleracea var. oleracea] [Brassica oleracea]	0.02	2.74333	7.09979	3.07443e-29	1.69995e-27
LOC111207517	AP2-EREBP	BnaC07g45030D [Brassica napus]	0.306667	7.16667	4.54656	1.64407e-28	8.76684e-27
LOC111207741	ARR-B	PREDICTED: transcription factor MYB35-like [Brassica napus]	0.0766667	0.79	3.36518	2.43834e-06	1.5525e-05
LOC111208251	bHLH	PREDICTED: transcription factor bHLH11 [Brassica oleracea var. oleracea] [Brassica oleracea]	1.79	0.23	-2.96025	1.52251e-08	1.42248e-07
LOC111209311	C3H	PREDICTED: zinc finger CCCH domain-containing protein 61-like [Brassica napus]	3.58667	0.466667	-2.94218	1.57202e-12	2.47097e-11
LOC111209353	ARF	BnaC09g05450D [Brassica napus]	11.2767	54.2967	2.26752	8.48711e-15	1.66301e-13
LOC111209820	AP2-EREBP	BnaC09g28200D [Brassica napus]	0.383333	3.23	3.07486	5.36193e-11	7.08044e-10
LOC111209958	ARR-B	PREDICTED: transcription factor DIVARICATA-like [Brassica oleracea var. oleracea] [Brassica oleracea]	8.69333	1.20333	-2.85287	4.86152e-20	1.47137e-18
LOC111210014	C2C2-CO-like	BnaC09g43120D [Brassica napus]	8	1.78333	-2.16542	2.26406e-15	4.67632e-14
LOC111210392	ARR-B	PREDICTED: transcription factor MYB29-like [Brassica rapa]	0.001	0.803333	9.64985	1.18446e-10	1.50617e-09
LOC111210597	AP2-EREBP	PREDICTED: ethylene-responsive transcription factor ERF107-like [Brassica napus]	3.48	0.001	-11.7649	0.0004046	0.00154755
LOC111211004	ARR-B	PREDICTED: transcription factor MYB1R1-like [Brassica rapa]	0.001	1.35333	10.4023	1.0578e-12	1.69336e-11
LOC111211014	ARR-B	BnaA03g06490D [Brassica napus]	0.883333	29.3867	5.05606	6.28393e-65	1.73856e-62
LOC111211034	ABI3VP1	PREDICTED: B3 domain-containing protein REM7-like [Brassica napus]	5.43333	0.66	-3.0413	2.89046e-18	7.65044e-17
LOC111211460	AP2-EREBP	PREDICTED: dehydration-responsive element-binding protein 1D [Brassica oleracea var. oleracea] [Brassica oleracea]	0.136667	7.12	5.70314	1.46115e-31	9.13042e-30
LOC111211997	bHLH	BnaA02g08430D [Brassica napus]	0.0533333	1.04667	4.29462	8.94553e-14	1.58856e-12
LOC111212031	bZIP	PREDICTED: transcription factor TGA4 [Brassica rapa]	0.703333	0.12	-2.55117	3.92907e-06	2.40307e-05
LOC111212223	WRKY	PREDICTED: WRKY transcription factor 6-like [Brassica napus]	0.236667	9.43333	5.31684	1.0052e-36	8.18304e-35
LOC111212367	ABI3VP1	BnaC07g43440D [Brassica napus]	0.2	0.02	-3.32193	0.000327714	0.00128547
LOC111212448	PLATZ	BnaC08g19610D [Brassica napus]	1.44333	22.63	3.97076	3.86865e-42	4.02466e-40
LOC111212458	C2C2-CO-like	BnaA02g30040D [Brassica napus]	0.323333	45.91	7.14964	2.75747e-104	2.92445e-101
LOC111212606	NAC	BnaC09g47250D [Brassica napus]	2.18	30.5	3.80641	8.82216e-47	1.13411e-44
LOC111212720	C2C2-CO-like	PREDICTED: B-box zinc finger protein 32-like [Brassica napus]	0.03	7.05	7.87652	4.75635e-39	4.27288e-37
LOC111212963	MADS	BnaA05g31430D [Brassica napus]	0.001	1.42333	10.4751	5.9009e-17	1.39849e-15
LOC111213065	TAZ	PREDICTED: BTB/POZ and TAZ domain-containing protein 1-like [Brassica napus]	0.496667	4.64667	3.22585	4.26691e-18	1.11202e-16
LOC111213072	AP2-EREBP	PREDICTED: ethylene-responsive transcription factor CRF3-like [Brassica napus]	0.573333	2.69667	2.23373	4.14272e-07	3.06499e-06
LOC111213237	C2C2-CO-like	PREDICTED: zinc finger protein CONSTANS-LIKE 2-like [Brassica oleracea var. oleracea] [Brassica oleracea]	1.87333	14.85	2.98678	1.33376e-20	4.21025e-19
LOC111213405	ARR-B	PREDICTED: telomere repeat-binding factor 2-like [Brassica napus]	0.27	0.001	-8.07682	0.000162645	0.00069017
LOC111213615	PLATZ	BnaC09g19570D [Brassica napus]	0.666667	11.24	4.07553	2.63981e-35	1.97623e-33
LOC111213689	C2C2-CO-like	BnaAnng00500D [Brassica napus]	15.0733	72.4233	2.26446	2.08403e-22	7.43977e-21
LOC111213783	SBP	BnaA07g08840D [Brassica napus]	5.58667	1.03	-2.43934	2.56655e-13	4.33655e-12
LOC111213784	SBP	PREDICTED: squamosa promoter-binding-like protein 10 isoform X1 [Brassica napus]	1.03333	0.213333	-2.27612	7.4727e-06	4.30588e-05
LOC111214008	C2C2-CO-like	PREDICTED: zinc finger protein CONSTANS-LIKE 9 [Brassica napus]	0.453333	0.001	-8.82443	0.000154108	0.000658039
LOC111214139	bZIP	PREDICTED: basic leucine zipper 61-like [Brassica napus]	5.51667	0.586667	-3.23318	2.70793e-16	6.08348e-15
LOC111214229	AP2-EREBP	PREDICTED: ethylene-responsive transcription factor ERF104 [Brassica rapa]	46.63	5.30667	-3.13538	1.16576e-38	1.03149e-36
LOC111214316	ULT	BnaA03g49100D [Brassica napus]	0.476667	0.0333333	-3.83794	8.68845e-05	0.000395688
LOC111215027	zf-HD	PREDICTED: zinc-finger homeodomain protein 10 [Brassica napus]	2.45333	0.52	-2.23816	1.06805e-07	8.70584e-07
LOC111215371	NAC	PREDICTED: NAC domain-containing protein 41 [Brassica rapa]	1.88	0.24	-2.96963	3.57159e-07	2.67065e-06
LOC111215534	bHLH	PREDICTED: transcription factor ABA-INDUCIBLE bHLH-TYPE-like [Brassica napus]	0.19	0.89	2.22781	4.72319e-06	2.83696e-05
LOC111215687	Tify	PREDICTED: protein TIFY 6B-like [Brassica napus]	0.59	2.60667	2.14342	7.1089e-07	5.04119e-06
LOC111215728	C3H	PREDICTED: zinc finger CCCH domain-containing protein 36 [Brassica napus]	0.001	1.43	10.4818	4.60835e-12	6.87427e-11
LOC111215736	ABI3VP1	PREDICTED: B3 domain-containing protein At3g11580 [Brassica rapa]	1.76667	8.87	2.3279	4.61593e-14	8.41624e-13
LOC111215759	Trihelix	PREDICTED: trihelix transcription factor ASIL2-like [Brassica rapa]	6.35333	1.48	-2.10192	7.51474e-10	8.64065e-09
LOC111216019	bHLH	PREDICTED: transcription factor bHLH129-like [Brassica rapa]	0.0933333	3.28	5.13516	8.4675e-18	2.14596e-16
LOC111216247	AP2-EREBP	PREDICTED: dehydration-responsive element-binding protein 1F-like [Brassica napus]	0.9	22.5833	4.64919	9.87293e-47	1.26493e-44
XLOC_010403	GATA	XP_013732875.1 PREDICTED: LOW QUALITY PROTEIN: GATA transcription factor 21 [Brassica napus]	6.41	1.01667	-2.65648	1.61053e-15	3.36655e-14
XLOC_030642	B3	CDX87371.1 BnaA07g35020D [Brassica napus]	2.02667	0.486667	-2.0581	5.39048e-05	0.000257373
XLOC_035649	Dof	XP_009110034.1 PREDICTED: dof zinc finger protein DOF1.3-like [Brassica rapa]	1.08333	7.94333	2.87427	5.9826e-23	2.21226e-21
XLOC_036456	Dof	XP_009111960.1 PREDICTED: dof zinc finger protein DOF5.4-like [Brassica rapa]	0.133333	3.90667	4.87283	2.59589e-18	6.89948e-17
XLOC_041586	B3	XP_009117116.1 PREDICTED: LOW QUALITY PROTEIN: B3 domain-containing protein REM13-like [Brassica rapa]	1.12333	0.206667	-2.44241	1.20864e-05	6.66453e-05
XLOC_048264	G2-like	XP_018452851.1 PREDICTED: protein PHR1-LIKE 1-like isoform X1 [Raphanus sativus]	4.71333	1.02	-2.20818	3.442e-12	5.21077e-11
XLOC_049104	Dof	XP_002870770.1 hypothetical protein ARALYDRAFT_916337 [Arabidopsis lyrata subsp. lyrata] [Arabidopsis lyrata]	1.76333	0.133333	-3.7252	1.24717e-12	1.98238e-11
XLOC_051937	TALE	CDX71279.1 BnaC07g05580D [Brassica napus]	0.64	0.0533333	-3.58496	9.2758e-05	0.000419485
XLOC_052804	MYB_related	XP_013665458.1 PREDICTED: transcription factor MYB28-like [Brassica napus]	10.6067	1.44333	-2.87749	3.59856e-08	3.18335e-07
XLOC_054991	bHLH	CDY65446.1 BnaC06g42980D [Brassica napus]	0.523333	0.001	-9.03159	7.82202e-05	0.000359729
XLOC_058960	NAC	CDX86970.1 BnaC03g52400D [Brassica napus]	5.13667	31.0833	2.59724	2.44439e-29	1.36244e-27
XLOC_060114	bHLH	CDY55316.1 BnaC08g49690D [Brassica napus]	3.12	0.683333	-2.19088	1.346e-06	9.04835e-06
XLOC_062900	bZIP	CDY14552.1 BnaC03g49070D [Brassica napus]	3.37667	0.743333	-2.18352	8.88286e-11	1.1481e-09
XLOC_064982	NAC	XP_013634266.1 PREDICTED: NAC domain-containing protein 41-like [Brassica oleracea var. oleracea] [Brassica oleracea]	2.35333	0.32	-2.87856	3.48343e-09	3.60818e-08
XLOC_073410	C3H	KFK43317.1 hypothetical protein AALP_AA1G109200 [Arabis alpina]	31.3967	2.61667	-3.58481	1.5885e-45	1.93766e-43
XLOC_081019	WRKY	CDY48650.1 BnaC07g27590D [Brassica napus]	0.03	0.846667	4.81876	2.70695e-12	4.14565e-11
XLOC_081517	NAC	NP_001154602.1 NAC domain containing protein 50 [Arabidopsis thaliana]	3.09	0.406667	-2.92569	9.58573e-10	1.08472e-08
XLOC_089558	ERF	CDY21678.1 BnaA09g44290D [Brassica napus]	0.423333	6.24333	3.88245	5.41518e-24	2.14695e-22
XLOC_096305	MYB	CDX91687.1 BnaC08g06060D [Brassica napus]	0.546667	0.001	-9.09452	1.43026e-06	9.56175e-06
XLOC_102320	CAMTA	CDY18719.1 BnaA09g06760D [Brassica napus]	0.9	0.05	-4.16993	5.81096e-05	0.000275581

## Sheet: DEGs_TFs
Table S9. The differentially expressed TFs identified in NFT1_NST1
Gene_ID	TF_family	Description	log2(FC)_NFt1-vs-NSt1	Pvalue
LOC106346524	ARR-B	PREDICTED: two-component response regulator ARR4-like [Brassica napus]	-2.64406	2.86196e-105
LOC106347723	bHLH	PREDICTED: transcription factor ICE1-like [Brassica napus]	8.45121	3.43602e-07
LOC106347787	ARR-B	PREDICTED: transcription factor MYB30 [Brassica rapa]	-3.37287	4.61321e-23
LOC106347821	bHLH	PREDICTED: transcription factor bHLH93-like [Brassica napus]	-2.08863	5.5625e-83
LOC106347937	NAC	PREDICTED: NAC domain-containing protein 102-like [Brassica napus]	2.45141	9.4324e-172
LOC106347981	zf-HD	PREDICTED: zinc-finger homeodomain protein 1-like [Brassica napus]	-2.45723	9.09099e-18
LOC106348004	MADS	PREDICTED: protein MADS AFFECTING FLOWERING 5-like isoform X1 [Brassica rapa]	2.19786	6.33321e-15
LOC106348154	TAZ	PREDICTED: BTB/POZ and TAZ domain-containing protein 4-like isoform X1 [Brassica napus]	-7.75933	4.91468e-05
LOC106348182	NAC	PREDICTED: NAC domain-containing protein 102 [Brassica oleracea]	8.67948	0.000727181
LOC106348534	ABI3VP1	PREDICTED: B3 domain-containing protein At5g25470-like [Brassica rapa]	4.48543	5.65779e-05
LOC106348764	CPP	PREDICTED: protein tesmin/TSO1-like CXC 7 [Brassica napus]	8.92679	2.71952e-05
LOC106348842	ABI3VP1	PREDICTED: B3 domain-containing protein At4g34400-like [Brassica napus]	3.61471	8.7287e-06
LOC106349404	ABI3VP1	PREDICTED: AP2/ERF and B3 domain-containing transcription factor ARF14-like [Brassica napus]	2.48064	1.74601e-60
LOC106349506	NAC	PREDICTED: NAC domain-containing protein 76 [Brassica rapa]	9.38802	7.67941e-11
LOC106349514	NAC	PREDICTED: NAC domain-containing protein 55-like [Brassica napus]	2.28481	1.97016e-06
LOC106351040	AP2-EREBP	PREDICTED: ethylene-responsive transcription factor ERF025-like [Brassica napus]	-12.5216	1.45264e-53
LOC106351461	AP2-EREBP	PREDICTED: ethylene-responsive transcription factor ERF017-like [Brassica napus]	2.37716	1.21814e-07
LOC106351661	WRKY	PREDICTED: WRKY transcription factor 22 [Brassica napus]	-2.56294	0.000530744
LOC106351662	WRKY	PREDICTED: WRKY transcription factor 22 [Brassica napus]	-2.56294	0.000530782
LOC106351825	AP2-EREBP	PREDICTED: ethylene-responsive transcription factor ERF025-like [Brassica napus]	2.66782	1.43828e-57
LOC106352255	C2C2-GATA	PREDICTED: GATA transcription factor 16-like [Brassica rapa]	2	0.000140428
LOC106352346	bHLH	PREDICTED: transcription factor PRE5-like [Brassica rapa]	3.4021	0.000407369
LOC106352671	NAC	PREDICTED: NAC domain-containing protein 92-like [Brassica rapa]	7.86625	0.000138049
LOC106353645	C3H	PREDICTED: zinc finger CCCH domain-containing protein 26-like [Brassica napus]	-2.56478	5.44919e-06
LOC106353800	Tify	PREDICTED: protein TIFY 7-like [Brassica napus]	3.88475	3.94141e-169
LOC106354018	AP2-EREBP	PREDICTED: ethylene-responsive transcription factor ERF118-like [Brassica napus]	2.29609	1.28516e-20
LOC106354184	NAC	PREDICTED: NAC domain-containing protein 30 [Brassica napus]	-2.47626	3.78251e-08
LOC106354217	Tify	PREDICTED: protein TIFY 11B [Brassica rapa]	2.31521	0
LOC106354448	ARR-B	PREDICTED: myb-related protein 308-like [Brassica napus]	2.5927	0.00018428
LOC106354491	C2C2-CO-like	PREDICTED: B-box zinc finger protein 21 [Brassica rapa]	2.54533	1.00145e-52
LOC106354679	BES1	PREDICTED: BES1/BZR1 homolog protein 4-like isoform X1 [Brassica napus]	3.19114	2.07947e-05
LOC106356218	C2C2-GATA	PREDICTED: GATA transcription factor 20 [Brassica oleracea]	3.7885	0.000605894
LOC106356505	bHLH	PREDICTED: transcription factor HEC1-like [Brassica napus]	-3.55459	3.70823e-06
LOC106356854	ARR-B	PREDICTED: two-component response regulator ARR9-like [Brassica napus]	5.34577	4.38721e-09
LOC106357009	AP2-EREBP	PREDICTED: ethylene-responsive transcription factor ERF018-like [Brassica napus]	2.22776	1.80486e-90
LOC106357275	ARR-B	PREDICTED: myb-related protein 306-like [Brassica rapa]	10.6104	1.08083e-22
LOC106357412	ARR-B	PREDICTED: transcription factor DIVARICATA-like [Brassica napus]	2.14684	0.000489802
LOC106357715	GRAS	PREDICTED: scarecrow-like protein 15 [Brassica napus]	2.02198	3.82645e-09
LOC106358044	C2C2-CO-like	PREDICTED: zinc finger protein CONSTANS-LIKE 15-like [Brassica rapa]	3.18292	1.07766e-187
LOC106358218	RWP-RK	PREDICTED: protein NLP4-like [Brassica napus]	-2.25873	8.53579e-06
LOC106358494	LIM	PREDICTED: protein DA1-related 6 [Brassica napus]	2.08671	5.9987e-16
LOC106358572	Tify	PREDICTED: protein TIFY 11A-like [Brassica napus]	6.35556	1.65514e-120
LOC106359887	AP2-EREBP	PREDICTED: dehydration-responsive element-binding protein 1B-like isoform X1 [Brassica napus]	2.15881	6.22537e-129
LOC106360038	WRKY	PREDICTED: probable WRKY transcription factor 65 [Brassica napus]	-2.06871	2.08352e-05
LOC106360317	Tify	PREDICTED: protein TIFY 5A-like [Brassica napus]	4.7261	9.67645e-58
LOC106361599	Tify	PREDICTED: protein TIFY 5A-like [Brassica rapa]	2.70305	1.89012e-117
LOC106361961	Tify	PREDICTED: protein TIFY 10A-like [Brassica rapa]	2.32445	1.22452e-248
LOC106362020	mTERF	BnaC05g46230D [Brassica napus]	-2.73118	2.37268e-06
LOC106364335	bHLH	PREDICTED: transcription factor bHLH92-like isoform X1 [Brassica napus]	4.50573	2.49223e-50
LOC106364450	bHLH	PREDICTED: transcription factor PRE6-like [Brassica rapa]	3.35176	1.01544e-11
LOC106364462	ARR-B	PREDICTED: myb-related protein 315-like [Brassica napus]	3.33039	1.09485e-05
LOC106364611	bHLH	PREDICTED: transcription factor PRE2-like [Brassica rapa]	2.47805	0.000843894
LOC106365226	AP2-EREBP	PREDICTED: ethylene-responsive transcription factor ERF053 [Brassica rapa]	3.47478	3.07211e-07
LOC106366282	LIM	PREDICTED: protein DA1-related 6-like [Brassica napus]	-2.5009	4.14628e-11
LOC106366842	bHLH	PREDICTED: transcription factor bHLH28-like [Brassica napus]	-2.53946	3.04391e-113
LOC106367531	ARR-B	PREDICTED: transcription factor TRY-like [Brassica oleracea]	-3.37587	0.000158122
LOC106367757	WRKY	PREDICTED: probable WRKY transcription factor 48 [Brassica napus]	5.40088	2.80641e-10
LOC106367860	C3H	PREDICTED: zinc finger CCCH domain-containing protein 46-like [Brassica oleracea]	-8.00375	0.000207601
LOC106368621	bHLH	PREDICTED: transcription factor bHLH66-like [Brassica napus]	-3.01495	2.11815e-06
LOC106368695	FAR1	PREDICTED: O-acyltransferase WSD1-like isoform X1 [Brassica napus]	2.7636	8.73743e-21
LOC106368904	Tify	PREDICTED: protein TIFY 10A-like [Brassica napus]	2.85229	0
LOC106368905	Tify	PREDICTED: protein TIFY 10A-like [Brassica napus]	2.85229	0
LOC106369086	Tify	PREDICTED: protein TIFY 10A-like [Brassica napus]	2.79485	0
LOC106369973	TCP	PREDICTED: transcription factor TCP5-like [Brassica napus]	-2.90332	1.68408e-06
LOC106370125	E2F-DP	PREDICTED: transcription factor E2FC-like isoform X1 [Brassica napus]	11.1336	2.54174e-39
LOC106370202	AP2-EREBP	PREDICTED: ethylene-responsive transcription factor ERF034-like [Brassica oleracea]	-2.84461	3.73853e-20
LOC106370418	NAC	PREDICTED: NAC domain-containing protein 90-like [Brassica napus]	3.58925	2.17568e-08
LOC106370534	Tify	PREDICTED: protein TIFY 5A-like [Brassica napus]	4.94524	2.13762e-63
LOC106370571	C2C2-CO-like	PREDICTED: zinc finger protein CONSTANS-like [Brassica napus]	-10.3294	6.18896e-15
LOC106370649	AP2-EREBP	PREDICTED: dehydration-responsive element-binding protein 3-like isoform X1 [Brassica napus]	2.32193	4.47525e-27
LOC106370802	NAC	PREDICTED: NAC domain-containing protein 5-like [Brassica napus]	2.48113	0.000287712
LOC106370872	ARR-B	PREDICTED: protein REVEILLE 3 [Brassica rapa]	3.01925	4.96e-23
LOC106370873	ARR-B	PREDICTED: protein REVEILLE 3 [Brassica rapa]	2.825	1.33163e-26
LOC106370882	bHLH	PREDICTED: transcription factor bHLH13-like isoform X1 [Brassica napus]	2.08486	3.22628e-34
LOC106371151	C2C2-CO-like	PREDICTED: B-box zinc finger protein 24-like isoform X1 [Brassica napus]	-7.86625	0.000333824
LOC106374497	AP2-EREBP	PREDICTED: ethylene-responsive transcription factor CRF4-like [Brassica napus]	4.12928	0.000704635
LOC106374499	AP2-EREBP	PREDICTED: ethylene-responsive transcription factor ERF054-like [Brassica napus]	2.60224	1.47203e-09
LOC106374602	ARR-B	PREDICTED: myb-related protein 315-like [Brassica napus]	4.01724	3.1046e-11
LOC106374936	HSF	PREDICTED: heat stress transcription factor A-4a-like [Brassica napus]	-2.08221	0.000727932
LOC106374996	ARR-B	PREDICTED: transcription factor MYB34 [Brassica rapa]	3.58496	0.000124004
LOC106375397	WRKY	PREDICTED: WRKY transcription factor 18-like [Brassica napus]	2.06834	7.34542e-15
LOC106375600	WRKY	PREDICTED: probable WRKY transcription factor 51 [Brassica napus]	2.74416	0.000101315
LOC106375939	Tify	PREDICTED: protein TIFY 5A-like [Brassica rapa]	3.37736	1.10569e-107
LOC106376095	NAC	PREDICTED: NAC domain-containing protein 72-like isoform X2 [Brassica napus]	4.9771	4.59333e-280
LOC106376719	Tify	PREDICTED: protein TIFY 11B-like [Brassica napus]	2.06468	3.18997e-267
LOC106376933	HSF	PREDICTED: heat stress transcription factor A-7a-like [Brassica napus]	3.77335	6.55895e-20
LOC106378338	AP2-EREBP	PREDICTED: ethylene-responsive transcription factor ERF054-like [Brassica napus]	3.83592	2.12394e-10
LOC106378600	AP2-EREBP	PREDICTED: ethylene-responsive transcription factor 1B-like [Brassica napus]	-2.019	7.91485e-14
LOC106379414	ARR-B	PREDICTED: transcription factor MYB122 isoform X1 [Brassica oleracea]	-8.60733	0.000321615
LOC106379478	ARR-B	PREDICTED: myb-related protein 306-like [Brassica rapa]	-5.77479	2.57556e-21
LOC106379609	AP2-EREBP	PREDICTED: ethylene-responsive transcription factor 12-like [Brassica napus]	10.3257	1.69843e-13
LOC106379671	bHLH	PREDICTED: transcription factor ORG3-like [Brassica napus]	-4.25802	5.83677e-08
LOC106379817	ABI3VP1	PREDICTED: AP2/ERF and B3 domain-containing transcription factor ARF14-like [Brassica oleracea]	5.05601	4.91526e-20
LOC106380006	WRKY	PREDICTED: probable WRKY transcription factor 50 [Brassica oleracea]	2.24476	7.96851e-06
LOC106380075	ABI3VP1	PREDICTED: B3 domain-containing protein At5g25470-like [Brassica oleracea]	5.78136	5.12591e-11
LOC106380087	WRKY	PREDICTED: probable WRKY transcription factor 50 [Brassica napus]	8.81378	1.79133e-05
LOC106380151	NAC	PREDICTED: NAC transcription factor 25-like [Brassica napus]	9.1964	4.41912e-06
LOC106381007	C2C2-CO-like	PREDICTED: B-box zinc finger protein 22-like [Brassica oleracea]	-2.64439	1.93448e-76
LOC106381425	AP2-EREBP	PREDICTED: ethylene-responsive transcription factor 1A-like [Brassica napus]	2.22479	1.56224e-51
LOC106381513	ARR-B	PREDICTED: myb family transcription factor APL-like [Brassica napus]	-2.5233	5.46155e-09
LOC106381577	AP2-EREBP	PREDICTED: ethylene-responsive transcription factor 15-like [Brassica rapa]	-3.42196	8.16641e-08
LOC106382743	ARR-B	PREDICTED: transcription factor MYB1R1-like [Brassica rapa]	-3.08037	1.52817e-09
LOC106382847	MADS	PREDICTED: agamous-like MADS-box protein AGL27 [Brassica napus]	2.36806	1.51472e-67
LOC106382913	NAC	NAC domain-containing protein 102-like [Brassica napus]	2.28385	1.51096e-253
LOC106383131	C2C2-YABBY	PREDICTED: putative axial regulator YABBY 2 isoform X1 [Brassica napus]	2.21025	2.44449e-06
LOC106383231	Trihelix	PREDICTED: trihelix transcription factor ASIL2-like [Brassica napus]	2.22419	8.36937e-05
LOC106384719	NAC	NAC domain-containing protein 89-like [Brassica napus]	3.4361	1.52044e-05
LOC106384892	AP2-EREBP	PREDICTED: AP2-like ethylene-responsive transcription factor AIL6 [Brassica napus]	-2.10962	4.85458e-06
LOC106384985	bHLH	PREDICTED: transcription factor BIM1-like isoform X1 [Brassica napus]	-2.20862	1.33423e-48
LOC106385152	NAC	PREDICTED: NAC domain-containing protein 90-like [Brassica oleracea]	11.1737	3.01615e-25
LOC106385361	Trihelix	sequence-specific DNA binding transcription factor [Arabidopsis thaliana]	2.06487	5.54391e-14
LOC106385800	AP2-EREBP	PREDICTED: AP2-like ethylene-responsive transcription factor TOE2 [Brassica napus]	2.4344	2.26867e-05
LOC106385949	C2C2-Dof	PREDICTED: dof zinc finger protein DOF5.1-like [Brassica napus]	-2.38606	0.000757151
LOC106386039	ARR-B	PREDICTED: myb-related protein Myb4-like [Brassica napus]	3.44697	1.56671e-44
LOC106386822	C3H	PREDICTED: zinc finger CCCH domain-containing protein 58-like [Brassica napus]	8.14636	0.000321615
LOC106387257	BES1	PREDICTED: protein BRASSINAZOLE-RESISTANT 1 [Brassica oleracea]	9.43045	2.84839e-05
LOC106387289	LOB	PREDICTED: LOB domain-containing protein 41-like [Brassica napus]	2.15943	4.70983e-08
LOC106387477	C2C2-CO-like	PREDICTED: zinc finger protein HD1-like isoform X1 [Brassica oleracea]	-10.1464	3.71554e-06
LOC106387620	Tify	PREDICTED: protein TIFY 11A-like [Brassica napus]	4.16578	3.32504e-260
LOC106387891	MADS	PREDICTED: MADS-box protein FLOWERING LOCUS C-like isoform X1 [Brassica napus]	4.12309	2.39468e-39
LOC106388078	AP2-EREBP	PREDICTED: dehydration-responsive element-binding protein 1B-like [Brassica napus]	-3.40068	1.3776e-156
LOC106388325	RWP-RK	PREDICTED: protein NLP8-like isoform X1 [Brassica napus]	2.35279	1.2415e-27
LOC106388974	Trihelix	PREDICTED: trihelix transcription factor GT-3a-like [Brassica oleracea]	-3.54844	4.36904e-05
LOC106389184	NAC	PREDICTED: protein CUP-SHAPED COTYLEDON 1-like [Brassica napus]	-4.81762	5.76589e-07
LOC106390147	Tify	PREDICTED: protein TIFY 6B-like [Brassica napus]	3.08094	7.30714e-188
LOC106390279	bZIP	BnaC04g01070D [Brassica napus]	3.0686	2.12e-160
LOC106390372	LIM	PREDICTED: protein DA1-related 6-like [Brassica napus]	2.12233	2.11982e-35
LOC106390878	ARR-B	transcription factor MYB44-like [Brassica napus]	2.62485	2.89495e-190
LOC106390889	ABI3VP1	PREDICTED: B3 domain-containing transcription factor NGA1-like [Brassica napus]	2.38663	2.6661e-05
LOC106390918	bHLH	PREDICTED: transcription factor EGL1-like [Brassica napus]	7.56986	7.38773e-06
LOC106391616	WRKY	PREDICTED: probable WRKY transcription factor 54 isoform X1 [Brassica napus]	-2.0529	1.51592e-41
LOC106391863	PLATZ	BnaA01g08770D [Brassica napus]	-2.21579	1.03174e-27
LOC106391951	TAZ	PREDICTED: histone acetyltransferase HAC2 [Brassica rapa]	-2.89616	0.000238086
LOC106392049	MADS	PREDICTED: MADS-box protein SOC1-like [Brassica napus]	-6.47573	9.22341e-11
LOC106392197	RWP-RK	PREDICTED: protein NLP8 [Brassica napus]	-4.29768	2.87499e-05
LOC106392375	AP2-EREBP	PREDICTED: dehydration-responsive element-binding protein 2C-like [Brassica napus]	-4.93074	8.4832e-28
LOC106393484	SBP	PREDICTED: squamosa promoter-binding-like protein 6 [Brassica napus]	-3.10196	3.23203e-20
LOC106394142	AP2-EREBP	PREDICTED: ethylene-responsive transcription factor ERF118-like [Brassica napus]	2.44213	4.74681e-13
LOC106394458	bHLH	PREDICTED: transcription factor bHLH87-like [Brassica napus]	3.62599	9.26784e-13
LOC106394760	bHLH	PREDICTED: transcription factor PRE6 [Brassica oleracea]	3.85505	2.6021e-05
LOC106394903	ABI3VP1	PREDICTED: B3 domain-containing protein REM9-like [Brassica rapa]	10.5793	8.25376e-17
LOC106395605	bHLH	PREDICTED: transcription factor bHLH19 [Brassica oleracea]	8.38082	1.16955e-05
LOC106395831	Trihelix	PREDICTED: trihelix transcription factor ASIL2-like [Brassica napus]	2.02572	4.10683e-05
LOC106396002	HSF	PREDICTED: heat stress transcription factor A-7a-like [Brassica napus]	3.95074	8.72675e-117
LOC106396861	C3H	PREDICTED: zinc finger CCCH domain-containing protein 26-like [Brassica napus]	2.02596	5.9306e-163
LOC106396986	NAC	NAC domain-containing protein 2-like [Brassica napus]	3.35931	7.33686e-273
LOC106397308	WRKY	PREDICTED: probable WRKY transcription factor 57 isoform X1 [Brassica napus]	-2.26919	0.000538199
LOC106397539	HSF	PREDICTED: heat stress transcription factor A-2 [Brassica napus]	2.4853	4.5431e-219
LOC106397592	ARR-B	myb-related protein Myb4-like [Brassica napus]	-2.41925	3.71806e-15
LOC106397757	AP2-EREBP	PREDICTED: ethylene-responsive transcription factor 2-like [Brassica napus]	2.02097	2.67466e-38
LOC106397764	mTERF	BnaC05g46230D [Brassica napus]	-2.73118	2.3733e-06
LOC106397783	mTERF	BnaC05g46230D [Brassica napus]	-2.73118	2.37247e-06
LOC106397927	LOB	PREDICTED: LOB domain-containing protein 1-like [Brassica napus]	5.16419	7.55009e-07
LOC106398014	BES1	PREDICTED: BES1/BZR1 homolog protein 4-like [Brassica napus]	2.38008	3.07806e-18
LOC106398279	bZIP	PREDICTED: bZIP transcription factor 60-like [Brassica napus]	2.87666	8.7238e-192
LOC106398531	ABI3VP1	PREDICTED: AP2/ERF and B3 domain-containing transcription factor At1g51120-like [Brassica napus]	7.94642	0.000630373
LOC106399526	AP2-EREBP	PREDICTED: dehydration-responsive element-binding protein 1F-like [Brassica rapa]	-2.43982	4.78279e-113
LOC106399922	AP2-EREBP	PREDICTED: ethylene-responsive transcription factor ERF019-like [Brassica napus]	2.46975	3.98758e-05
LOC106399963	ARR-B	PREDICTED: transcription factor MYB21 [Brassica napus]	8.93664	9.45853e-07
LOC106400794	AP2-EREBP	PREDICTED: ethylene-responsive transcription factor 2-like [Brassica napus]	2.02097	2.6755e-38
LOC106400997	C2C2-CO-like	PREDICTED: zinc finger protein CONSTANS-LIKE 16-like [Brassica napus]	-2.69026	2.20096e-62
LOC106401000	ARR-B	PREDICTED: two-component response regulator ARR7-like [Brassica napus]	-2.11813	1.64344e-31
LOC106401062	NAC	PREDICTED: NAC domain-containing protein 1-like [Brassica napus]	-2.05472	1.46092e-12
LOC106401591	AP2-EREBP	PREDICTED: ethylene-responsive transcription factor ERF017 [Brassica napus]	2.63743	9.06026e-21
LOC106402800	ARR-B	PREDICTED: protein REVEILLE 6 isoform X1 [Brassica rapa]	2.02594	4.29496e-116
LOC106402817	WRKY	PREDICTED: probable WRKY transcription factor 40 isoform X1 [Brassica oleracea]	3.55173	4.30618e-58
LOC106404606	AP2-EREBP	PREDICTED: ethylene-responsive transcription factor ERF105-like [Brassica napus]	3.99354	2.36916e-06
LOC106405141	NAC	NAC domain-containing protein 102-like [Brassica napus]	2.16014	1.78044e-274
LOC106406670	bZIP	PREDICTED: bZIP transcription factor 60-like [Brassica napus]	2.53762	5.01992e-100
LOC106406981	TAZ	PREDICTED: BTB/POZ and TAZ domain-containing protein 5-like [Brassica napus]	2.81461	7.00281e-101
LOC106407076	WRKY	PREDICTED: probable WRKY transcription factor 33 [Brassica napus]	-9.75457	0
LOC106407180	AP2-EREBP	PREDICTED: ethylene-responsive transcription factor ERF120-like [Brassica napus]	3.33539	1.70606e-05
LOC106407182	AP2-EREBP	PREDICTED: ethylene-responsive transcription factor ERF120-like [Brassica napus]	5.89239	8.80056e-07
LOC106407432	WRKY	PREDICTED: probable WRKY transcription factor 28 [Brassica napus]	2.3014	1.88825e-106
LOC106407720	bHLH	PREDICTED: transcription factor bHLH92 isoform X1 [Brassica napus]	4.05063	1.96788e-19
LOC106408290	MADS	BnaC07g49790D [Brassica napus]	-6.44556	8.71838e-46
LOC106409015	ARR-B	BnaA05g06440D [Brassica napus]	3.71621	7.7297e-07
LOC106409224	AP2-EREBP	PREDICTED: ethylene-responsive transcription factor ERF054-like [Brassica napus]	5.22882	6.96834e-08
LOC106409235	Trihelix	PREDICTED: trihelix transcription factor GT-3b-like [Brassica oleracea]	2.15658	3.01805e-15
LOC106409266	bZIP	PREDICTED: basic leucine zipper 43-like [Brassica napus]	2.43634	7.06852e-23
LOC106409371	CPP	PREDICTED: protein tesmin/TSO1-like CXC 5 [Brassica oleracea]	2.14585	8.77643e-06
LOC106409547	bZIP	PREDICTED: basic leucine zipper 43-like [Brassica oleracea]	2.17688	6.19408e-05
LOC106409732	AP2-EREBP	PREDICTED: ethylene-responsive transcription factor ERF120-like [Brassica napus]	5.89239	8.80397e-07
LOC106409899	AP2-EREBP	PREDICTED: ethylene-responsive transcription factor ERF055-like [Brassica napus]	7.54432	0.000178147
LOC106410067	HSF	PREDICTED: heat stress transcription factor C-1-like [Brassica napus]	-4.05889	0.000545018
LOC106410903	WRKY	PREDICTED: probable WRKY transcription factor 33 [Brassica napus]	14.6013	0
LOC106411208	ARR-B	PREDICTED: protein ODORANT1-like [Brassica napus]	2.73419	1.57034e-05
LOC106411324	C2C2-GATA	PREDICTED: GATA transcription factor 8-like [Brassica napus]	2.61418	1.45288e-61
LOC106411656	ARR-B	PREDICTED: myb-related protein Zm38-like [Brassica napus]	4.95752	9.43495e-16
LOC106412126	Trihelix	sequence-specific DNA binding transcription factor [Arabidopsis thaliana]	2.05667	1.32293e-11
LOC106412560	ARR-B	PREDICTED: histidine kinase 5-like [Brassica napus]	-2.54057	2.36158e-11
LOC106412717	AP2-EREBP	PREDICTED: ethylene-responsive transcription factor ABR1-like [Brassica napus]	8.70275	0.000107115
LOC106413930	AP2-EREBP	PREDICTED: dehydration-responsive element-binding protein 1F-like [Brassica napus]	2.22987	2.17784e-227
LOC106413960	WRKY	PREDICTED: probable WRKY transcription factor 46 [Brassica rapa]	3.7538	6.71059e-11
LOC106414003	AP2-EREBP	PREDICTED: ethylene-responsive transcription factor CRF5 [Brassica oleracea]	2.36173	8.18306e-13
LOC106414032	MADS	PREDICTED: agamous-like MADS-box protein AGL18 [Brassica napus]	-2.73538	5.32045e-11
LOC106414378	bHLH	PREDICTED: transcription factor bHLH19-like [Brassica napus]	5.42626	7.61654e-05
LOC106414542	AP2-EREBP	PREDICTED: ethylene-responsive transcription factor ERF020-like [Brassica rapa]	-5.29068	3.04626e-14
LOC106414981	CPP	PREDICTED: protein tesmin/TSO1-like CXC 7 [Brassica napus]	7.56986	0.000881864
LOC106415016	bHLH	PREDICTED: transcription factor bHLH19-like [Brassica napus]	5.42626	7.61673e-05
LOC106415363	WRKY	PREDICTED: probable WRKY transcription factor 69 isoform X1 [Brassica rapa]	2.09622	4.51619e-06
LOC106415364	WRKY	probable WRKY transcription factor 69 [Brassica napus]	2.19861	2.09979e-06
LOC106415722	bHLH	PREDICTED: transcription factor ABA-INDUCIBLE bHLH-TYPE-like [Brassica napus]	3.09498	4.85766e-299
LOC106416236	AP2-EREBP	PREDICTED: dehydration-responsive element-binding protein 3-like [Brassica napus]	-2.08049	0.00020448
LOC106416567	C2C2-Dof	PREDICTED: dof zinc finger protein DOF1.4 [Brassica oleracea]	-2.82782	2.0012e-06
LOC106416655	AP2-EREBP	PREDICTED: AP2-like ethylene-responsive transcription factor AIL6 [Brassica napus]	7.49185	2.03437e-05
LOC106417067	NAC	PREDICTED: NAC domain-containing protein 69-like isoform X1 [Brassica napus]	2.24068	2.01071e-96
LOC106417627	ARR-B	PREDICTED: myb-related protein 306-like [Brassica napus]	-4.75489	1.03263e-23
LOC106417825	AP2-EREBP	PREDICTED: ethylene-responsive transcription factor CRF3-like [Brassica napus]	-5.63499	2.03054e-145
LOC106417826	ARR-B	PREDICTED: two-component response regulator ARR14-like isoform X2 [Brassica napus]	-7.75933	0.000166401
LOC106418302	NAC	PREDICTED: NAC domain-containing protein 62-like [Brassica napus]	2.72593	0
LOC106418352	HSF	PREDICTED: heat stress transcription factor B-2b [Brassica oleracea]	2.01259	2.3573e-53
LOC106418853	Tify	PREDICTED: GATA transcription factor 25-like [Brassica napus]	-8.86625	0.000210283
LOC106419010	TCP	PREDICTED: transcription factor TCP21-like [Brassica napus]	2.07754	4.9598e-55
LOC106419886	LOB	PREDICTED: LOB domain-containing protein 1-like [Brassica napus]	2.38512	2.94631e-05
LOC106419985	GRAS	PREDICTED: scarecrow-like protein 31 [Brassica napus]	7.51833	6.24636e-06
LOC106420258	WRKY	WRKY transcription factor 18-like [Brassica rapa]	-2.11743	7.98207e-24
LOC106420703	zf-HD	PREDICTED: zinc-finger homeodomain protein 11-like [Brassica rapa]	3.48829	3.13592e-10
LOC106420806	CSD	PREDICTED: cold shock domain-containing protein 4-like [Brassica oleracea]	2.81908	2.40433e-05
LOC106423299	AP2-EREBP	PREDICTED: floral homeotic protein APETALA 2 isoform X2 [Brassica rapa]	-2.32873	6.23749e-07
LOC106424026	RWP-RK	PREDICTED: protein NLP8-like [Brassica napus]	-2.83007	0.000259475
LOC106424090	WRKY	probable WRKY transcription factor 11 [Brassica rapa]	-2.9023	0.000269813
LOC106424390	TCP	PREDICTED: transcription factor TCP2-like [Brassica napus]	2.0052	5.74147e-41
LOC106424775	MADS	PREDICTED: developmental protein SEPALLATA 1-like [Brassica napus]	-5.35755	6.11724e-08
LOC106424833	ARR-B	PREDICTED: transcription factor MYB30 [Brassica rapa]	-3.37287	4.62164e-23
LOC106425408	MADS	PREDICTED: agamous-like MADS-box protein AGL9 homolog isoform X1 [Brassica napus]	-5.42626	1.18857e-10
LOC106425436	SBP	PREDICTED: squamosa promoter-binding-like protein 11 [Brassica napus]	2.18799	2.77372e-15
LOC106425457	GRAS	PREDICTED: scarecrow-like protein 13 [Brassica napus]	2.33306	1.74465e-131
LOC106425890	bHLH	PREDICTED: transcription factor bHLH94-like isoform X1 [Brassica napus]	-3.02066	3.71785e-17
LOC106426023	AP2-EREBP	PREDICTED: ethylene-responsive transcription factor 13-like [Brassica napus]	2.10893	0.000567347
LOC106426439	AP2-EREBP	PREDICTED: dehydration-responsive element-binding protein 1B-like [Brassica oleracea]	8.86625	0.000207601
LOC106426611	NAC	PREDICTED: NAC domain-containing protein 69-like [Brassica oleracea]	3.12653	0.000585185
LOC106426835	bHLH	PREDICTED: transcription factor SPATULA-like isoform X1 [Brassica napus]	-8.87652	1.00752e-08
LOC106426946	MADS	PREDICTED: agamous-like MADS-box protein AGL3 [Brassica napus]	-2.53478	2.47059e-05
LOC106427467	ABI3VP1	PREDICTED: AP2/ERF and B3 domain-containing transcription factor At1g51120-like [Brassica napus]	8.65583	3.80924e-05
LOC106427656	ABI3VP1	PREDICTED: B3 domain-containing protein At5g06250-like isoform X2 [Brassica rapa]	-2.70695	3.78495e-07
LOC106427808	AP2-EREBP	PREDICTED: ethylene-responsive transcription factor 6-like [Brassica napus]	2.05807	4.81259e-15
LOC106427941	C2C2-CO-like	PREDICTED: zinc finger protein CONSTANS-LIKE 9 [Brassica napus]	-2.26818	1.14266e-154
LOC106428087	FHA	PREDICTED: FHA domain-containing protein FHA2-like [Brassica napus]	2.87112	9.30322e-15
LOC106428790	ARR-B	PREDICTED: transcription factor MYB32-like [Brassica rapa]	-8.70275	0.000869319
LOC106429294	AP2-EREBP	PREDICTED: ethylene-responsive transcription factor 13-like [Brassica napus]	4.65535	3.74358e-55
LOC106429997	C2C2-GATA	PREDICTED: GATA transcription factor 27-like isoform X1 [Brassica napus]	-2.40073	5.20754e-26
LOC106430004	AP2-EREBP	PREDICTED: ethylene-responsive transcription factor 2-like [Brassica napus]	2.12879	7.49957e-05
LOC106430080	WRKY	probable WRKY transcription factor 47 [Brassica rapa]	-2.37206	3.52596e-24
LOC106430138	ARR-B	PREDICTED: transcription factor MYB122-like [Brassica napus]	2.39328	2.80425e-31
LOC106430209	AP2-EREBP	PREDICTED: ethylene-responsive transcription factor ERF026-like [Brassica oleracea]	2.48144	9.08647e-31
LOC106430400	MADS	PREDICTED: MADS-box protein FLOWERING LOCUS C-like [Brassica napus]	3.68799	2.20068e-110
LOC106431031	bZIP	PREDICTED: basic leucine zipper 43-like [Brassica napus]	-4.02554	0.000181055
LOC106431290	ARR-B	BnaCnng52990D [Brassica napus]	10.8084	3.6819e-26
LOC106431660	Trihelix	PREDICTED: trihelix transcription factor ASIL1-like [Brassica napus]	2.55639	4.14756e-06
LOC106431860	AP2-EREBP	PREDICTED: ethylene-responsive transcription factor ERF017-like [Brassica oleracea]	4.33787	6.49031e-34
LOC106431900	AP2-EREBP	PREDICTED: ethylene-responsive transcription factor ERF113-like [Brassica rapa]	2.50441	1.01327e-12
LOC106431919	Tify	PREDICTED: protein TIFY 9-like [Brassica napus]	5.38082	1.16314e-08
LOC106432451	ARR-B	PREDICTED: myb-related protein 305-like [Brassica napus]	8.70275	0.000595981
LOC106432697	TAZ	PREDICTED: BTB/POZ and TAZ domain-containing protein 5 [Brassica napus]	2.45385	2.11473e-42
LOC106432779	Tify	PREDICTED: protein TIFY 5B-like [Brassica napus]	3.4018	1.28289e-09
LOC106432848	HSF	PREDICTED: heat stress transcription factor A-1e-like [Brassica napus]	9.80843	8.73823e-15
LOC106433212	C2C2-GATA	PREDICTED: GATA transcription factor 11-like [Brassica oleracea]	3.38702	0.00030707
LOC106433732	ARR-B	PREDICTED: myb-related protein 315-like [Brassica napus]	3.69661	2.47038e-15
LOC106433805	Trihelix	PREDICTED: trihelix transcription factor GT-3a-like [Brassica oleracea]	5.44294	9.67408e-54
LOC106434194	bHLH	PREDICTED: transcription factor bHLH94-like [Brassica napus]	-2.97639	3.51863e-15
LOC106434422	bHLH	PREDICTED: transcription factor bHLH69-like [Brassica napus]	2.28951	2.40327e-07
LOC106434517	mTERF	PREDICTED: transcription termination factor MTERF8, chloroplastic [Brassica rapa]	2.0934	4.68289e-10
LOC106435133	bZIP	PREDICTED: bZIP transcription factor 28-like [Brassica rapa]	3.12824	9.91148e-202
LOC106435207	Tify	PREDICTED: protein TIFY 6B-like isoform X1 [Brassica rapa]	2.36293	4.54066e-210
LOC106435349	AP2-EREBP	PREDICTED: AP2-like ethylene-responsive transcription factor PLT2 [Brassica rapa]	-7.59495	4.30835e-06
LOC106435449	OFP	PREDICTED: transcription repressor OFP1-like [Brassica napus]	2.31378	2.82234e-05
LOC106435754	ARR-B	PREDICTED: protein ALWAYS EARLY 2-like isoform X1 [Brassica napus]	2.60161	6.88849e-88
LOC106436168	LOB	PREDICTED: LOB domain-containing protein 11-like [Brassica napus]	2.2979	2.30718e-07
LOC106436713	bZIP	ABSCISIC ACID-INSENSITIVE 5-like protein 6 [Brassica napus]	3.11013	3.52059e-281
LOC106436837	Tify	PREDICTED: protein TIFY 11A-like [Brassica oleracea]	3.11285	2.0794e-285
LOC106436838	AP2-EREBP	PREDICTED: ethylene-responsive transcription factor ERF025-like [Brassica napus]	2.47103	8.05436e-144
LOC106437428	AP2-EREBP	PREDICTED: ethylene-responsive transcription factor ERF039-like [Brassica rapa]	-2.70215	1.77217e-07
LOC106437465	GRAS	PREDICTED: scarecrow-like protein 13 [Brassica napus]	2.33306	1.73131e-131
LOC106437779	C3H	PREDICTED: zinc finger CCCH domain-containing protein 26-like [Brassica napus]	2.00972	5.78908e-10
LOC106438385	HSF	BnaA03g22890D [Brassica napus]	4.63796	1.44539e-182
LOC106438387	HSF	PREDICTED: heat stress transcription factor A-2-like [Brassica napus]	3.40661	3.31275e-150
LOC106438400	ABI3VP1	PREDICTED: B3 domain-containing protein REM12-like [Brassica napus]	2.46239	3.89509e-15
LOC106438416	EIL	PREDICTED: ETHYLENE INSENSITIVE 3-like 1 protein [Brassica napus]	-2.88256	1.42594e-85
LOC106438449	AP2-EREBP	PREDICTED: ethylene-responsive transcription factor CRF2 [Brassica rapa]	-2.32193	5.34221e-25
LOC106438563	bZIP	PREDICTED: ABSCISIC ACID-INSENSITIVE 5-like protein 6 isoform X1 [Brassica napus]	2.80827	6.18654e-195
LOC106438583	NAC	PREDICTED: NAC domain-containing protein 102 [Brassica oleracea]	2.19113	1.22198e-138
LOC106438760	WRKY	probable WRKY transcription factor 42 [Brassica napus]	-2.73508	2.08901e-81
LOC106438792	HSF	PREDICTED: heat stress transcription factor B-2b-like isoform X1 [Brassica napus]	2.93159	4.98769e-54
LOC106438806	Alfin-like	BnaA03g24630D [Brassica napus]	-2.59784	4.85082e-73
LOC106438940	LOB	PREDICTED: LOB domain-containing protein 41 [Brassica napus]	2.68102	1.10446e-45
LOC106439138	bHLH	PREDICTED: transcription factor SPATULA-like isoform X1 [Brassica napus]	8.98489	4.0752e-08
LOC106439294	ARR-B	PREDICTED: putative Myb family transcription factor At1g14600 [Brassica oleracea]	3.14568	0.000201278
LOC106439524	bZIP	PREDICTED: ABSCISIC ACID-INSENSITIVE 5-like protein 7 [Brassica napus]	-8.79225	8.84903e-12
LOC106439835	ARR-B	PREDICTED: transcription factor MYB32-like [Brassica napus]	-4.1062	3.86371e-19
LOC106440173	AP2-EREBP	PREDICTED: ethylene-responsive transcription factor ERF118-like [Brassica napus]	2.18889	2.03374e-35
LOC106440329	C2C2-CO-like	PREDICTED: B-box zinc finger protein 22-like [Brassica rapa]	-2.75998	5.06713e-62
LOC106440336	BES1	PREDICTED: BES1/BZR1 homolog protein 4-like [Brassica napus]	2.38008	3.07954e-18
LOC106440506	bZIP	PREDICTED: probable transcription factor PosF21 [Brassica napus]	2.13635	6.26282e-23
LOC106440543	ABI3VP1	PREDICTED: B3 domain-containing protein REM2-like [Brassica napus]	11.6211	5.29299e-24
LOC106440730	RWP-RK	PREDICTED: protein NLP4-like [Brassica napus]	-2.29768	4.35976e-44
LOC106441055	ARR-B	BnaC03g20470D [Brassica napus]	3.88613	2.82194e-09
LOC106442949	Trihelix	PREDICTED: trihelix transcription factor GT-3a-like [Brassica napus]	3.70316	1.57567e-60
LOC106443121	ARR-B	PREDICTED: myb-related protein Hv1-like [Brassica napus]	2.83254	7.83222e-13
LOC106443450	AP2-EREBP	PREDICTED: ethylene-responsive transcription factor 15-like [Brassica napus]	-2.485	1.95143e-08
LOC106444317	zf-HD	PREDICTED: zinc-finger homeodomain protein 7-like isoform X2 [Brassica napus]	8.53138	0.000823454
LOC106444633	C2C2-CO-like	PREDICTED: protein CHLOROPLAST IMPORT APPARATUS 2-like [Brassica napus]	-2.2316	8.58613e-16
LOC106444652	AP2-EREBP	PREDICTED: ethylene-responsive transcription factor ERF120-like [Brassica rapa]	2.25992	1.93084e-46
LOC106445276	ARR-B	PREDICTED: protein EIN4-like [Brassica napus]	2.73081	3.5794e-30
LOC106445838	NAC	NAC domain-containing protein 72-like [Brassica napus]	3.83429	8.99131e-283
LOC106445911	ARR-B	PREDICTED: two-component response regulator ARR9-like [Brassica napus]	5.34577	4.38939e-09
LOC106446122	WRKY	WRKY transcription factor 18-like [Brassica rapa]	3.41983	3.42369e-15
LOC106446277	bZIP	PREDICTED: transcription factor VIP1-like [Brassica napus]	2.14975	0.000226576
LOC106446326	GRAS	PREDICTED: scarecrow-like protein 23 [Brassica napus]	2.76553	0.000227314
LOC106446464	AP2-EREBP	PREDICTED: ethylene-responsive transcription factor ERF008 [Brassica oleracea]	3.94753	3.56158e-12
LOC106446486	Tify	PREDICTED: protein TIFY 7-like [Brassica napus]	3.62732	7.07374e-59
LOC106446689	ARR-B	PREDICTED: two-component response regulator ARR12 isoform X2 [Brassica oleracea]	10.2208	2.38747e-15
LOC106446696	C2C2-GATA	PREDICTED: GATA transcription factor 17-like [Brassica napus]	2.15987	3.74112e-16
LOC106447077	zf-HD	PREDICTED: zinc-finger homeodomain protein 13-like [Brassica napus]	3.38642	4.30453e-09
LOC106447368	Alfin-like	BnaA04g21480D [Brassica napus]	8.09452	2.05754e-09
LOC106447880	NAC	PREDICTED: NAC domain-containing protein 76-like [Brassica napus]	2.60204	1.39494e-05
LOC106449056	WRKY	PREDICTED: probable WRKY transcription factor 46 isoform X1 [Brassica napus]	2.66427	1.62449e-17
LOC106449180	GeBP	PREDICTED: DNA-binding storekeeper protein-related transcriptional regulator [Brassica rapa]	4.27171	6.56201e-16
LOC106449308	ARR-B	PREDICTED: protein PHR1-LIKE 1-like [Brassica napus]	-9.31439	5.02439e-09
LOC106449379	AP2-EREBP	PREDICTED: ethylene-responsive transcription factor 15-like [Brassica napus]	-3.32834	1.77519e-100
LOC106449549	bHLH	PREDICTED: transcription factor bHLH87 [Brassica rapa]	2.33665	4.82418e-05
LOC106449675	ARR-B	myb-related protein Myb4-like [Brassica napus]	2.92204	2.76992e-26
LOC106449803	bHLH	PREDICTED: transcription factor bHLH19-like [Brassica napus]	7.71425	0.000138072
LOC106449804	bHLH	PREDICTED: transcription factor NAI1-like [Brassica napus]	-2.74147	3.93528e-24
LOC106450280	Tify	PREDICTED: protein TIFY 5B-like [Brassica napus]	9.32193	4.78818e-05
LOC106450432	ARR-B	PREDICTED: transcription factor MYB12 [Brassica rapa]	4.71567	1.43718e-35
LOC106451022	AP2-EREBP	PREDICTED: dehydration-responsive element-binding protein 1E [Brassica rapa]	9.78681	2.89932e-10
LOC106451127	bZIP	PREDICTED: protein ABSCISIC ACID-INSENSITIVE 5 [Brassica napus]	3.32166	7.13132e-97
LOC106451376	AP2-EREBP	PREDICTED: ethylene-responsive transcription factor 15 [Brassica napus]	-2.04477	3.79595e-25
LOC106451672	ARR-B	PREDICTED: histidine kinase 1-like [Brassica napus]	2.03747	2.02156e-05
LOC106451935	ARR-B	PREDICTED: transcription factor MYB34-like isoform X1 [Brassica napus]	2.55842	5.55753e-17
LOC106452408	C3H	PREDICTED: zinc finger CCCH domain-containing protein 36 [Brassica napus]	5.64052	3.62265e-48
LOC106452579	C2C2-GATA	PREDICTED: GATA transcription factor 4-like [Brassica napus]	2.27263	2.20375e-57
LOC106452624	ARR-B	PREDICTED: transcription factor PCL1-like [Brassica napus]	2.26754	3.57346e-12
LOC106452734	ARR-B	BnaA05g29060D [Brassica napus]	2.07832	3.07288e-12
LOC106452784	ABI3VP1	PREDICTED: B3 domain-containing protein REM9-like [Brassica rapa]	10.4546	1.14831e-10
LOC106453076	GeBP	PREDICTED: DNA-binding storekeeper protein-related transcriptional regulator [Brassica rapa]	2.02687	2.62942e-60
LOC106453340	bZIP	PREDICTED: G-box-binding factor 3-like [Brassica napus]	2.33421	0.00010177
LOC106453459	ARR-B	PREDICTED: myb-related protein Myb4-like isoform X2 [Brassica napus]	3.9419	7.72989e-09
LOC106453554	ARR-B	PREDICTED: myb-related protein 3R-1-like [Brassica napus]	2.90689	9.5523e-05
LOC106453613	HB	PREDICTED: homeobox protein knotted-1-like 5 [Brassica oleracea]	2.10041	9.64284e-227
LOC106454558	C2C2-GATA	PREDICTED: GATA transcription factor 2 [Brassica rapa]	2.8413	0.000187896
LOC106454798	NAC	PREDICTED: NAC domain-containing protein 83-like [Brassica napus]	3.11258	1.0918e-45
LOC106454811	Tify	PREDICTED: protein TIFY 9-like isoform X1 [Brassica oleracea]	5.37346	2.81363e-52
LOC106454905	SBP	PREDICTED: squamosa promoter-binding-like protein 4 isoform X1 [Brassica napus]	-2.74237	2.47456e-12
LOC106454908	AP2-EREBP	PREDICTED: ethylene-responsive transcription factor 4-like [Brassica oleracea]	2.22554	2.24735e-49
LOC106455062	HSF	PREDICTED: heat stress transcription factor A-6b-like [Brassica rapa]	-2.05614	3.66377e-05
LOC111197714	WRKY	WRKY transcription factor 42 [Brassica napus]	-3.42444	3.59993e-97
LOC111198027	Tify	PREDICTED: protein TIFY 9 isoform X1 [Brassica rapa]	3.90826	7.60409e-25
LOC111198362	WRKY	PREDICTED: probable WRKY transcription factor 58 isoform X1 [Brassica rapa]	-2.29659	6.38613e-47
LOC111198363	WRKY	WRKY transcription factor [Brassica oleracea var. capitata] [Brassica oleracea]	-2.61937	1.93513e-143
LOC111198574	NAC	PREDICTED: NAC domain-containing protein 100-like [Brassica napus]	-2.10852	0.000158116
LOC111200492	NOZZLE	PREDICTED: protein SPEAR1 [Brassica rapa]	-8.43741	0.000160147
LOC111202130	AP2-EREBP	PREDICTED: ethylene-responsive transcription factor 6-like [Brassica napus]	2.05807	4.81684e-15
LOC111202787	ARR-B	BnaC02g00180D [Brassica napus]	8.36632	5.48082e-11
LOC111202874	C2C2-CO-like	PREDICTED: B-box zinc finger protein 23-like [Brassica oleracea]	-2.44353	1.24645e-237
LOC111204356	ARR-B	BnaCnng47140D [Brassica napus]	-2.09737	2.57341e-05
LOC111204505	C2C2-CO-like	PREDICTED: zinc finger protein CONSTANS-LIKE 9-like [Brassica rapa]	-2.81675	3.28302e-219
LOC111204690	C2C2-Dof	PREDICTED: dof zinc finger protein DOF1.5-like [Brassica oleracea]	-3.30834	4.12817e-06
LOC111204735	ARR-B	PREDICTED: myb-related protein 315-like [Brassica napus]	3.69661	2.4485e-15
LOC111205530	Tify	PREDICTED: protein TIFY 10A [Brassica napus]	2.31936	4.59494e-217
LOC111206380	ARR-B	PREDICTED: myb-related protein 308-like [Brassica rapa]	2.8175	1.97755e-14
LOC111207741	ARR-B	PREDICTED: transcription factor MYB35-like [Brassica napus]	2.21717	5.00095e-21
LOC111209673	ARR-B	PREDICTED: transcription factor DIVARICATA [Brassica oleracea]	-2.15082	1.70636e-11
LOC111209820	AP2-EREBP	BnaC09g28200D [Brassica napus]	2.80821	4.17715e-107
LOC111211004	ARR-B	PREDICTED: transcription factor MYB1R1-like [Brassica rapa]	-3.08037	1.5284e-09
LOC111212227	ARR-B	PREDICTED: probable transcription factor KAN3 [Brassica oleracea]	-2.26576	3.52928e-34
LOC111212520	bHLH	PREDICTED: transcription factor MYC2-like [Brassica napus]	2.6059	1.79817e-66
LOC111212586	WRKY	BnaA03g10980D [Brassica napus]	2.07166	5.82791e-09
LOC111212606	NAC	BnaC09g47250D [Brassica napus]	2.94443	0
LOC111213037	bHLH	PREDICTED: transcription factor bHLH92 [Brassica rapa]	5.29593	6.35271e-32
LOC111213449	CPP	PREDICTED: protein tesmin/TSO1-like CXC 6 [Brassica rapa]	2.16665	4.25099e-07
LOC111214008	C2C2-CO-like	PREDICTED: zinc finger protein CONSTANS-LIKE 9 [Brassica napus]	11.8324	5.48793e-19
LOC111214389	ABI3VP1	PREDICTED: B3 domain-containing protein REM7-like [Brassica napus]	10.0362	0.000727181
LOC111215382	Tify	PREDICTED: protein TIFY 5B-like [Brassica rapa]	3.8764	6.66018e-12
LOC111215687	Tify	PREDICTED: protein TIFY 6B-like [Brassica napus]	3.08094	7.31613e-188
XLOC_034622	bZIP	XP_013605016.1 PREDICTED: transcription factor VIP1-like [Brassica oleracea]	2.14577	9.4337e-07
XLOC_048007	bHLH	XP_013596284.1 PREDICTED: transcription factor bHLH11 [Brassica oleracea]	4.37156	5.56907e-10
XLOC_048264	G2-like	XP_018452851.1 PREDICTED: protein PHR1-LIKE 1-like isoform X1 [Raphanus sativus]	2.37106	5.83912e-45
XLOC_058960	NAC	CDX86970.1 BnaC03g52400D [Brassica napus]	2.31957	0
XLOC_073719	bZIP	AFZ45968.1 ABA insensitve 5-like protein [Brassica oleracea var. capitata] [Brassica oleracea]	4.19356	6.83085e-32
XLOC_081019	WRKY	CDY48650.1 BnaC07g27590D [Brassica napus]	2.29556	1.24839e-38
XLOC_096305	MYB	CDX91687.1 BnaC08g06060D [Brassica napus]	8.92679	5.47595e-05
XLOC_102902	ZF-HD	XP_013624547.1 PREDICTED: zinc-finger homeodomain protein 9-like [Brassica oleracea]	4.85798	6.595e-22

## Sheet: DAPs_TFs
Table S9. Differentially expressed TFs identified in leaves between the stressed and control rapeseed cultivar by proteome.
ProteinID	GeneID	NSt0/NFt0_mean	NSt1/NFt1_mean	log2fc	pvalue	Description	TF_family	Compared groups
XP_013642983.1	LOC106347909	119162	445529	1.9026	3.3369e-05	BnaA06g22690D [Brassica napus]	Trihelix	NSt0-vs-NSt1
XP_013717111.1	LOC106420806	477159	194894	-1.29178	0.000760358	PREDICTED: cold shock domain-containing protein 4-like [Brassica oleracea]	CSD	NSt0-vs-NSt1
XP_013660952.1	LOC106365975	1.93244e+06	840378	-1.20131	6.96859e-12	BnaC08g35600D [Brassica napus]	FHA	NFt0-vs-NFt1
XP_013711267.1	LOC106415175	1.93244e+06	840378	-1.20131	6.96859e-12	BnaC08g35600D [Brassica napus]	FHA	NFt0-vs-NFt1
XP_022563682.1	LOC106415175	1.93244e+06	840378	-1.20131	6.96859e-12	BnaC08g35600D [Brassica napus]	FHA	NFt0-vs-NFt1
XP_013719806.1	LOC106423582	88895	38931	-1.19118	0.000303872	BnaA03g24070D [Brassica napus]	mTERF	NFt0-vs-NFt1
XP_013717111.1	LOC106420806	354876	176676	-1.00621	0.000672688	PREDICTED: cold shock domain-containing protein 4-like [Brassica oleracea]	CSD	NFt0-vs-NFt1
XP_013706593.1	LOC106410598	98653	47868.1	-1.0433	0.00095013	BnaC08g35600D [Brassica napus]	FHA	NFt0-vs-NFt1
